# Supplementary material for: Microarray Profiling and Co-Expression Network Analysis of Circulating lncRNAs and mRNAs Associated with Major Depressive Disorder
Source: PLoS One. 2014 Mar 27;9(3):e93388. doi: 10.1371/journal.pone.0093388 (PMC3968145; doi:10.1371/journal.pone.0093388)
Supplement: Table S1 — Profile of differentially expressed lncRNAs. (XLS) [file pone.0093388.s003.xls]

## Sheet: different lncRNA
# Condition pairs: ND vs NC
# Column A: ProbeName, it represents probe name.
# Column B: P-value, P-value calculated from Paired T -Test.
# Column C: FDR, corrected p-value calcualted by Multiple Testing Correction.
# Column D: Geom mean of intensities in ND, geometric mean of intensity of each probe in ND
# Column E: Geom mean of intensities in NC, geometric mean of intensity of each probe in NC
# Column F: Fold change, the absolute ratio (no log scale) of intensities between two conditions.
# ColumnG: Style, it depicts which group has greater or lower intensity values vs other group.
# Column H~R: Annotations to each probe, includingdatabase_ID/chromosome_location, genebank_accession_number,length,description, DATABASEsource, Subordinate gene, target_gene,chromosome, lncRNA_strand
Note:
# Column L: database, the source of LncRNA is collected from.
fRNAdb: fRNAdb(http://www.ncrna.org/frnadb/)
NCBI_nt_human: (http://www.ncbi.nlm.nih.gov/)
Ensembl: Ensembl (http://www.ensembl.org/index.html);
# Column M: Subordinate gene,the LncRNA is transcribed from the antisense strand and overlapping with a coding transcript
ProbeSet	p-value	FDR	Geom mean of intensities in ND	Geom mean of intensities in NC	Fold-change（ND/NC)	style	database_ID/chromosome_location	genebank_accession_number	length	description	DATABASE	Subordinate gene	target_gene	chromosome	strand	start	end
NC00501FR	0.0082092	0.102	409.84	147.94	2.77	up	FR344886	AP004318	140	U4 spliceosomal RNA	fRNAdb	--	--	--	--
TI20631REF_KCNJ15_AS002	8.96e-05	0.023	245.51	107.25	2.29	up	chr21:39641845-39641964	---		---	ensemble_refgene_antisense	---	KCNJ15	chr21	-	39641845	39641964
TI16198REF_RNF213_AS020	2.88e-05	0.0179	304.83	141.36	2.16	up	chr17:78355675-78355935	---		---	ensemble_refgene_antisense	---	RNF213	chr17	-	78355675	78355935
TI16198REF_RNF213_AS010	1.59e-05	0.0154	204.39	95.25	2.15	up	chr17:78354412-78354623	---		---	ensemble_refgene_antisense	---	RNF213	chr17	-	78354412	78354623
TI16034REF_FNDC3B_AS059	0.0029453	0.0707	150.03	71.72	2.09	up	chr3:171780951-171781210	---		---	ensemble_refgene_antisense	---	FNDC3B	chr3	-	171780951	171781210
TI16034REF_FNDC3B_AS046	0.015437	0.135	168.68	80.93	2.08	up	chr3:171947052-171947159	---		---	ensemble_refgene_antisense	---	FNDC3B	chr3	-	171947052	171947159
TI23285REF_MME_AS001	0.0127816	0.123	120.82	59.22	2.04	up	chr3:154819192-154819322	---		---	ensemble_refgene_antisense	---	MME	chr3	-	154819192	154819322
TI16167REF_EPHB1_AS010	0.0072477	0.0989	62.6	30.96	2.02	up	chr3:134568758-134568908	---		---	ensemble_refgene_antisense	---	EPHB1	chr3	-	134568758	134568908
TI17326REF_EXT1_AS006	0.0003506	0.0443	46.23	23.43	1.97	up	chr8:119102154-119102344	---		---	ensemble_refgene_antisense	---	EXT1	chr8	+	119102154	119102344
TI16912REF_PTPRJ_AS007	0.0085203	0.105	84.32	43.32	1.95	up	chr11:48053657-48053794	---		---	ensemble_refgene_antisense	---	PTPRJ	chr11	-	48053657	48053794
TI16034REF_FNDC3B_AS026	0.0089329	0.106	338.38	173.19	1.95	up	chr3:171785355-171785470	---		---	ensemble_refgene_antisense	---	FNDC3B	chr3	-	171785355	171785470
TI16042REF_ANKRD11_AS036	0.0023437	0.0667	322.68	165.9	1.94	up	chr16:89435420-89435569	---		---	ensemble_refgene_antisense	---	ANKRD11	chr16	+	89435420	89435569
TI16034REF_FNDC3B_AS047	0.0042252	0.0813	166.96	86.2	1.94	up	chr3:171870198-171870359	---		---	ensemble_refgene_antisense	---	FNDC3B	chr3	-	171870198	171870359
TI18568REF_TBC1D1_AS001	0.0017684	0.0606	146.07	75.53	1.93	up	chr4:37966102-37966220	---		---	ensemble_refgene_antisense	---	TBC1D1	chr4	-	37966102	37966220
TI16034REF_FNDC3B_AS065	0.0101059	0.112	141.49	73.5	1.93	up	chr3:171785122-171785220	---		---	ensemble_refgene_antisense	---	FNDC3B	chr3	-	171785122	171785220
TI16844REF_TMEM165_AS007	0.000791	0.0503	260.63	135.75	1.92	up	chr4:56271091-56271201	---		---	ensemble_refgene_antisense	---	TMEM165	chr4	-	56271091	56271201
TI16034REF_FNDC3B_AS024	0.0368088	0.191	66.73	34.9	1.91	up	chr3:171776583-171776675	---		---	ensemble_refgene_antisense	---	FNDC3B	chr3	-	171776583	171776675
TI16144REF_CMIP_AS005	0.0006302	0.0465	127.06	67.03	1.9	up	chr16:81532835-81532972	---		---	ensemble_refgene_antisense	---	CMIP	chr16	-	81532835	81532972
TI16719REF_BCL6_AS009	0.0010582	0.0525	173.95	91.36	1.9	up	chr3:187455596-187455695	---		---	ensemble_refgene_antisense	---	BCL6	chr3	+	187455596	187455695
TI17761REF_CHST11_AS001	0.0035655	0.0756	189.36	99.69	1.9	up	chr12:105037888-105038008	---		---	ensemble_refgene_antisense	---	CHST11	chr12	-	105037888	105038008
TI20621REF_B4GALT5_AS002	1.97e-05	0.0158	86.75	45.84	1.89	up	chr20:48304549-48304635	---		---	ensemble_refgene_antisense	---	B4GALT5	chr20	+	48304549	48304635
TI20631REF_KCNJ15_AS001	0.0016295	0.0599	482.33	255.62	1.89	up	chr21:39630795-39630900	---		---	ensemble_refgene_antisense	---	KCNJ15	chr21	-	39630795	39630900
TI16034REF_FNDC3B_AS063	0.0140309	0.13	165.26	87.51	1.89	up	chr3:171858417-171858531	---		---	ensemble_refgene_antisense	---	FNDC3B	chr3	-	171858417	171858531
TI16198REF_RNF213_AS013	0.000704	0.0475	253.07	134.96	1.88	up	chr17:78357854-78357956	---		---	ensemble_refgene_antisense	---	RNF213	chr17	-	78357854	78357956
TI16356REF_TBL1X_AS014	0.0019283	0.0615	82.31	43.77	1.88	up	chrX:9640639-9640743	---		---	ensemble_refgene_antisense	---	TBL1X	chrX	-	9640639	9640743
TI18272REF_HIF1A_AS002	0.0478534	0.213	40.96	21.75	1.88	up	chr14:62205958-62206139	---		---	ensemble_refgene_antisense	---	HIF1A	chr14	-	62205958	62206139
TI16978REF_BCL2_AS005	0.0004623	0.046	78.4	41.82	1.87	up	chr18:60859911-60860006	---		---	ensemble_refgene_antisense	---	BCL2	chr18	+	60859911	60860006
TI16034REF_FNDC3B_AS038	0.000601	0.0465	78.88	42.14	1.87	up	chr3:171763022-171763204	---		---	ensemble_refgene_antisense	---	FNDC3B	chr3	-	171763022	171763204
TI20826REF_ACSL1_AS001	0.0010256	0.0522	394.94	211.74	1.87	up	chr4:185683753-185683846	---		---	ensemble_refgene_antisense	---	ACSL1	chr4	+	185683753	185683846
TI19381REF_ATP13A3_AS002	0.0033823	0.0739	122.27	65.26	1.87	up	chr3:194131713-194131857	---		---	ensemble_refgene_antisense	---	ATP13A3	chr3	+	194131713	194131857
TI18175REF_VTI1A_AS002	0.0039121	0.0789	217.89	117.16	1.86	up	chr10:114302128-114302244	---		---	ensemble_refgene_antisense	---	VTI1A	chr10	-	114302128	114302244
TI18540REF_NFKBIZ_AS003	0.0096328	0.11	142.6	76.49	1.86	up	chr3:101577448-101577640	---		---	ensemble_refgene_antisense	---	NFKBIZ	chr3	-	101577448	101577640
ASK06866REF_CREB5_AS001	0.0001368	0.0253	262.78	141.67	1.85	up	chr7:28777797-28849155	---		---	ensemble_refgene_antisense	---	CREB6	chr7	-	28777797	28849155
TI16137REF_LPP_AS019	0.0047234	0.0847	64.34	34.8	1.85	up	chr3:188506184-188506287	---		---	ensemble_refgene_antisense	---	LPP	chr3	-	188506184	188506287
TI23016REF_NCOA3_AS001	0.0061228	0.0926	82.92	44.85	1.85	up	chr20:46277638-46277729	---		---	ensemble_refgene_antisense	---	NCOA3	chr20	-	46277638	46277729
TI16034REF_FNDC3B_AS066	0.0112211	0.116	698.99	378.78	1.85	up	chr3:171780599-171780847	---		---	ensemble_refgene_antisense	---	FNDC3B	chr3	-	171780599	171780847
TI16034REF_FNDC3B_AS015	0.0112852	0.116	109.91	59.37	1.85	up	chr3:171781326-171781440	---		---	ensemble_refgene_antisense	---	FNDC3B	chr3	-	171781326	171781440
TI20621REF_B4GALT5_AS001	0.0006142	0.0465	254.7	138.09	1.84	up	chr20:48322049-48322132	---		---	ensemble_refgene_antisense	---	B4GALT5	chr20	+	48322049	48322132
TI16034REF_FNDC3B_AS048	0.0024654	0.0674	52.8	28.65	1.84	up	chr3:171766955-171767092	---		---	ensemble_refgene_antisense	---	FNDC3B	chr3	-	171766955	171767092
TI16912REF_PTPRJ_AS003	0.0037896	0.078	138.19	75.04	1.84	up	chr11:48043116-48043249	---		---	ensemble_refgene_antisense	---	PTPRJ	chr11	-	48043116	48043249
TI16198REF_RNF213_AS014	0.0001275	0.0253	135.28	74.22	1.82	up	chr17:78356241-78356446	---		---	ensemble_refgene_antisense	---	RNF213	chr17	-	78356241	78356446
TI16034REF_FNDC3B_AS003	0.0034939	0.075	207.19	114	1.82	up	chr3:171779570-171779727	---		---	ensemble_refgene_antisense	---	FNDC3B	chr3	-	171779570	171779727
TI16034REF_FNDC3B_AS034	0.0094296	0.108	281.37	154.96	1.82	up	chr3:171855735-171855885	---		---	ensemble_refgene_antisense	---	FNDC3B	chr3	-	171855735	171855885
TI16034REF_FNDC3B_AS061	0.0146389	0.132	109.98	60.59	1.82	up	chr3:171784779-171784892	---		---	ensemble_refgene_antisense	---	FNDC3B	chr3	-	171784779	171784892
TI16137REF_LPP_AS013	0.0026036	0.0674	69.95	38.58	1.81	up	chr3:187925902-187926048	---		---	ensemble_refgene_antisense	---	LPP	chr3	-	187925902	187926048
TI16628REF_TGFBR3_AS009	0.0031325	0.0727	51.66	28.54	1.81	up	chr1:92250352-92250440	---		---	ensemble_refgene_antisense	---	TGFBR3	chr1	+	92250352	92250440
TI16034REF_FNDC3B_AS036	0.0244618	0.161	167.73	92.51	1.81	up	chr3:171866886-171866978	---		---	ensemble_refgene_antisense	---	FNDC3B	chr3	-	171866886	171866978
TI17626REF_FGFR1OP_AS003	0.0488968	0.216	53.99	29.91	1.81	up	chr6:167426282-167426392	---		---	ensemble_refgene_antisense	---	FGFR1OP	chr6	-	167426282	167426392
TI19209REF_MAP4K4_AS003	0.0059762	0.0917	71.62	39.81	1.8	up	chr2:102422320-102422406	---		---	ensemble_refgene_antisense	---	MAP4K4	chr2	-	102422320	102422406
TI16034REF_FNDC3B_AS020	0.0086666	0.106	105.26	58.43	1.8	up	chr3:171785544-171785790	---		---	ensemble_refgene_antisense	---	FNDC3B	chr3	-	171785544	171785790
TI17531REF_IL1R1_AS002	0.0369155	0.191	106.45	59.07	1.8	up	chr2:102764137-102764231	---		---	ensemble_refgene_antisense	---	IL1R1	chr2	-	102764137	102764231
TI18846REF_TTC17_AS002	0.0017584	0.0606	139.21	77.99	1.79	up	chr11:43469358-43469452	---		---	ensemble_refgene_antisense	---	TTC17	chr11	-	43469358	43469452
TI16924REF_ETV6_AS003	0.0006502	0.0465	134.67	75.5	1.78	up	chr12:11869402-11869498	---		---	ensemble_refgene_antisense	---	ETV6	chr12	-	11869402	11869498
TI17275REF_SETD5_AS004	0.0001217	0.0253	19.36	10.92	1.77	up	chr3:9511248-9511384	---		---	ensemble_refgene_antisense	---	SETD5	chr3	-	9511248	9511384
TI16034REF_FNDC3B_AS017	0.0011276	0.0545	63.14	35.67	1.77	up	chr3:171854003-171854162	---		---	ensemble_refgene_antisense	---	FNDC3B	chr3	-	171854003	171854162
TI18550REF_CRBN_AS004	0.003342	0.0739	49.74	28.11	1.77	up	chr3:3193388-3193566	---		---	ensemble_refgene_antisense	---	CRBN	chr3	+	3193388	3193566
TI19261REF_RAB1A_AS001	0.0099193	0.111	93.71	53.02	1.77	up	chr2:65317726-65317838	---		---	ensemble_refgene_antisense	---	RAB1A	chr2	+	65317726	65317838
TI16988REF_ACSL3_AS003	0.0368392	0.191	37.21	21.06	1.77	up	chr2:223727649-223727757	---		---	ensemble_refgene_antisense	---	ACSL3	chr2	-	223727649	223727757
TI16111REF_TMEM181_AS009	0.0002825	0.0406	47.28	26.83	1.76	up	chr6:159047610-159047726	---		---	ensemble_refgene_antisense	---	TMEM181	chr6	-	159047610	159047726
TI21017REF_LYN_AS001	0.000592	0.0465	165.35	94.13	1.76	up	chr8:56907925-56908071	---		---	ensemble_refgene_antisense	---	LYN	chr8	-	56907925	56908071
TI20958REF_BRI3_AS001	0.0040491	0.0807	54.47	30.95	1.76	up	chr7:97917864-97918012	---		---	ensemble_refgene_antisense	---	BRI3	chr7	-	97917864	97918012
TI19031REF_TNRC6A_AS001	0.0097793	0.11	39.33	22.29	1.76	up	chr16:24807448-24807579	---		---	ensemble_refgene_antisense	---	TNRC6A	chr16	-	24807448	24807579
ASK07261REF_EPSTI1_AS001	0.022468	0.155	70.81	40.35	1.76	up	chr13:43466130-43469356	---		---	ensemble_refgene_antisense	---	EPSTI2	chr13	+	43466130	43469356
TI16089REF_CTBP2_AS026	0.0012163	0.0564	87.64	50.17	1.75	up	chr10:126837522-126837612	---		---	ensemble_refgene_antisense	---	CTBP2	chr10	+	126837522	126837612
TI21659REF_UBASH3B_AS001	0.0016476	0.0601	48.37	27.7	1.75	up	chr11:122583172-122583269	---		---	ensemble_refgene_antisense	---	UBASH3B	chr11	-	122583172	122583269
TI16169REF_ELL2_AS018	0.0041127	0.0813	30.58	17.48	1.75	up	chr5:95248025-95248150	---		---	ensemble_refgene_antisense	---	ELL2	chr5	+	95248025	95248150
TI18699REF_ACSL4_AS001	0.0081509	0.102	114.39	65.31	1.75	up	chrX:108927695-108927824	---		---	ensemble_refgene_antisense	---	ACSL4	chrX	+	108927695	108927824
TI16181REF_TRAPPC12_AS012	0.008863	0.106	98.62	56.27	1.75	up	chr2:3451488-3451581	---		---	ensemble_refgene_antisense	---	TRAPPC12	chr2	-	3451488	3451581
TI16247REF_HNRNPA2B1_AS016	0.0363478	0.19	259	148.11	1.75	up	chr7:26233088-26233189	---		---	ensemble_refgene_antisense	---	HNRNPA2B1	chr7	+	26233088	26233189
ASK06757REF_ZNF438_AS001	0.0384898	0.195	71.27	40.82	1.75	up	chr10:31246986-31247386	---		---	ensemble_refgene_antisense	---	ZNF439	chr10	+	31246986	31247386
TI17124REF_FLI1_AS002	0.0007403	0.0485	290.69	167.19	1.74	up	chr11:128595326-128595416	---		---	ensemble_refgene_antisense	---	FLI1	chr11	-	128595326	128595416
TI16924REF_ETV6_AS002	0.0033205	0.0739	149.31	85.75	1.74	up	chr12:11981961-11982094	---		---	ensemble_refgene_antisense	---	ETV6	chr12	-	11981961	11982094
TI16034REF_FNDC3B_AS037	0.0035411	0.0754	195.01	111.88	1.74	up	chr3:171833213-171833318	---		---	ensemble_refgene_antisense	---	FNDC3B	chr3	-	171833213	171833318
TI16125REF_CUL4A_AS001	0.0049623	0.086	64.47	37.13	1.74	up	chr13:113890966-113891055	---		---	ensemble_refgene_antisense	---	CUL4A	chr13	-	113890966	113891055
TI16034REF_FNDC3B_AS035	0.0066354	0.0957	48.07	27.62	1.74	up	chr3:171900107-171900248	---		---	ensemble_refgene_antisense	---	FNDC3B	chr3	-	171900107	171900248
TI19428REF_ARHGAP26_AS003	0.0122124	0.12	200.43	114.86	1.74	up	chr5:142187291-142187382	---		---	ensemble_refgene_antisense	---	ARHGAP26	chr5	-	142187291	142187382
TI17617REF_GOLPH3_AS001	0.0158031	0.137	64.82	37.29	1.74	up	chr5:32149183-32149285	---		---	ensemble_refgene_antisense	---	GOLPH3	chr5	+	32149183	32149285
TI16719REF_BCL6_AS008	4e-07	0.00174	178.14	103.04	1.73	up	chr3:187455222-187455363	---		---	ensemble_refgene_antisense	---	BCL6	chr3	+	187455222	187455363
TI16247REF_HNRNPA2B1_AS013	0.0181117	0.142	198.36	114.93	1.73	up	chr7:26232546-26232771	---		---	ensemble_refgene_antisense	---	HNRNPA2B1	chr7	+	26232546	26232771
TI18850REF_ACCS_AS001	0.021912	0.153	51.7	29.88	1.73	up	chr11:44099048-44099192	---		---	ensemble_refgene_antisense	---	ACCS	chr11	-	44099048	44099192
TI16352REF_HNRNPH1_AS009	0.0275264	0.168	70.64	40.76	1.73	up	chr5:179043267-179043561	---		---	ensemble_refgene_antisense	---	HNRNPH1	chr5	+	179043267	179043561
TI17959REF_PANK2_AS005	0.000131	0.0253	49.75	28.93	1.72	up	chr20:3903432-3903527	---		---	ensemble_refgene_antisense	---	PANK2	chr20	-	3903432	3903527
TI16034REF_FNDC3B_AS051	0.000441	0.046	68.45	39.79	1.72	up	chr3:171774176-171774335	---		---	ensemble_refgene_antisense	---	FNDC3B	chr3	-	171774176	171774335
TI16144REF_CMIP_AS002	0.0004644	0.046	121.91	70.94	1.72	up	chr16:81584473-81584555	---		---	ensemble_refgene_antisense	---	CMIP	chr16	-	81584473	81584555
TI17007REF_PREX1_AS008	0.004201	0.0813	136.53	79.16	1.72	up	chr20:47419764-47419867	---		---	ensemble_refgene_antisense	---	PREX1	chr20	+	47419764	47419867
TI16976REF_NDUFV2_AS005	0.0109299	0.116	23.78	13.81	1.72	up	chr18:9109065-9109207	---		---	ensemble_refgene_antisense	---	NDUFV2	chr18	-	9109065	9109207
TI19507REF_PTK2B_AS001	0.0002081	0.033	87.44	51.01	1.71	up	chr8:27206330-27206452	---		---	ensemble_refgene_antisense	---	PTK2B	chr8	-	27206330	27206452
TI16304REF_TPD52L2_AS005	0.0017307	0.0606	67.24	39.22	1.71	up	chr20:62515794-62515936	---		---	ensemble_refgene_antisense	---	TPD52L2	chr20	-	62515794	62515936
TI16477REF_ZRANB2_AS001	0.0037507	0.0776	31.72	18.59	1.71	up	chr1:71534852-71534954	---		---	ensemble_refgene_antisense	---	ZRANB2	chr1	+	71534852	71534954
TI16356REF_TBL1X_AS006	0.0118778	0.118	241.02	140.59	1.71	up	chrX:9485160-9485307	---		---	ensemble_refgene_antisense	---	TBL1X	chrX	-	9485160	9485307
TI18018REF_ANKRD17_AS004	0.0006857	0.0469	100.9	59.46	1.7	up	chr4:73971145-73971245	---		---	ensemble_refgene_antisense	---	ANKRD17	chr4	+	73971145	73971245
TI19397REF_KIAA0922_AS002	0.0015016	0.0584	332.71	195.8	1.7	up	chr4:154401999-154402125	---		---	ensemble_refgene_antisense	---	KIAA0922	chr4	-	154401999	154402125
TI19613REF_ABCD3_AS002	0.0055666	0.09	32.8	19.25	1.7	up	chr1:94889290-94889423	---		---	ensemble_refgene_antisense	---	ABCD3	chr1	-	94889290	94889423
TI19808REF_PIK3AP1_AS001	0.0069014	0.0967	26.18	15.42	1.7	up	chr10:98418649-98418773	---		---	ensemble_refgene_antisense	---	PIK3AP1	chr10	+	98418649	98418773
TI16198REF_RNF213_AS001	4.89e-05	0.0189	186.2	110	1.69	up	chr17:78338762-78339000	---		---	ensemble_refgene_antisense	---	RNF213	chr17	-	78338762	78339000
TI16719REF_BCL6_AS003	0.0001304	0.0253	317.77	188	1.69	up	chr3:187454287-187454487	---		---	ensemble_refgene_antisense	---	BCL6	chr3	+	187454287	187454487
TI19721REF_AHCTF1_AS001	0.0035995	0.0758	382.86	226.26	1.69	up	chr1:247087242-247087390	---		---	ensemble_refgene_antisense	---	AHCTF1	chr1	+	247087242	247087390
TI16294REF_XPO6_AS001	0.006479	0.0945	142.21	84.25	1.69	up	chr16:28218073-28218165	---		---	ensemble_refgene_antisense	---	XPO6	chr16	+	28218073	28218165
TI17503REF_ZNF516_AS002	0.0086734	0.106	47.78	28.26	1.69	up	chr18:74117713-74117848	---		---	ensemble_refgene_antisense	---	ZNF516	chr18	+	74117713	74117848
TI16034REF_FNDC3B_AS009	0.0088623	0.106	58.52	34.72	1.69	up	chr3:171873641-171873746	---		---	ensemble_refgene_antisense	---	FNDC3B	chr3	-	171873641	171873746
ASK05682REF_HLA-DQA1_AS001	0.0180549	0.142	32.59	19.23	1.69	up	chr6:32609410-32609751	---		---	ensemble_refgene_antisense	---	HLA-DQA2	chr6	-	32609410	32609751
TI17694REF_FUBP1_AS005	0.0200068	0.148	70.1	41.55	1.69	up	chr1:78417124-78417209	---		---	ensemble_refgene_antisense	---	FUBP1	chr1	+	78417124	78417209
TI16334REF_RP11-159D12.5_AS009	0.0002526	0.0373	18.63	11.06	1.68	up	chr17:56067505-56067640	---		---	ensemble_refgene_antisense	---	RP11-159D12.5	chr17	+	56067505	56067640
TI17147REF_N4BP2L2_AS006	0.0004872	0.046	238.74	141.75	1.68	up	chr13:33096519-33096669	---		---	ensemble_refgene_antisense	---	N4BP2L2	chr13	+	33096519	33096669
TI19612REF_PRRC2C_AS002	0.0022581	0.066	115.93	68.95	1.68	up	chr1:171560584-171560701	---		---	ensemble_refgene_antisense	---	PRRC2C	chr1	-	171560584	171560701
TI16120REF_DGKD_AS020	0.0023003	0.0663	44.47	26.45	1.68	up	chr2:234277818-234277921	---		---	ensemble_refgene_antisense	---	DGKD	chr2	-	234277818	234277921
TI19348REF_TFG_AS001	0.002652	0.0678	52.37	31.15	1.68	up	chr3:100463340-100463509	---		---	ensemble_refgene_antisense	---	TFG	chr3	-	100463340	100463509
TI16334REF_RP11-159D12.5_AS010	0.0028592	0.0694	140.09	83.62	1.68	up	chr17:56073402-56073525	---		---	ensemble_refgene_antisense	---	RP11-159D12.5	chr17	+	56073402	56073525
TI16540REF_CD46_AS011	0.0059202	0.0917	138.19	82.1	1.68	up	chr1:207964387-207964500	---		---	ensemble_refgene_antisense	---	CD46	chr1	-	207964387	207964500
TI18063REF_ASAP1_AS002	0.0112667	0.116	258.29	154.06	1.68	up	chr8:131321807-131321913	---		---	ensemble_refgene_antisense	---	ASAP1	chr8	+	131321807	131321913
TI16034REF_FNDC3B_AS052	0.0149227	0.133	100.37	59.78	1.68	up	chr3:171772744-171772869	---		---	ensemble_refgene_antisense	---	FNDC3B	chr3	-	171772744	171772869
TI21105REF_ALG13_AS002	0.0160525	0.137	111.21	66.21	1.68	up	chrX:110950931-110951105	---		---	ensemble_refgene_antisense	---	ALG13	chrX	-	110950931	110951105
TI18487REF_PRPF40A_AS003	0.0192346	0.146	33.49	19.99	1.68	up	chr2:153513505-153513644	---		---	ensemble_refgene_antisense	---	PRPF40A	chr2	+	153513505	153513644
TI20789REF_ALPK1_AS001	0.019582	0.147	41.43	24.66	1.68	up	chr4:113307320-113307403	---		---	ensemble_refgene_antisense	---	ALPK1	chr4	-	113307320	113307403
TI16581REF_B3GNTL1_AS006	0.0003308	0.0437	212.78	127.33	1.67	up	chr17:80907927-80908043	---		---	ensemble_refgene_antisense	---	B3GNTL1	chr17	+	80907927	80908043
TI16922REF_CCDC82_AS005	0.0055433	0.09	36.08	21.66	1.67	up	chr11:96119892-96119995	---		---	ensemble_refgene_antisense	---	CCDC82	chr11	+	96119892	96119995
TI16985REF_ZNF638_AS004	0.0056971	0.0909	77.55	46.37	1.67	up	chr2:71611153-71611299	---		---	ensemble_refgene_antisense	---	ZNF638	chr2	-	71611153	71611299
TI23226REF_SEC22A_AS001	0.0064654	0.0945	27.46	16.48	1.67	up	chr3:122973310-122973418	---		---	ensemble_refgene_antisense	---	SEC22A	chr3	-	122973310	122973418
TI16715REF_FLNB_AS009	0.0068152	0.0961	42.64	25.58	1.67	up	chr3:58118093-58118484	---		---	ensemble_refgene_antisense	---	FLNB	chr3	-	58118093	58118484
TI16034REF_FNDC3B_AS057	0.008483	0.105	61	36.57	1.67	up	chr3:171778820-171778927	---		---	ensemble_refgene_antisense	---	FNDC3B	chr3	-	171778820	171778927
TI16034REF_FNDC3B_AS039	0.0154524	0.135	39.61	23.74	1.67	up	chr3:171762903-171762986	---		---	ensemble_refgene_antisense	---	FNDC3B	chr3	-	171762903	171762986
TI18812REF_GLRX3_AS001	0.0289806	0.172	54.19	32.46	1.67	up	chr10:131973877-131973990	---		---	ensemble_refgene_antisense	---	GLRX3	chr10	-	131973877	131973990
TI19882REF_PHF21A_AS001	2.48e-05	0.0166	104.48	62.98	1.66	up	chr11:45967022-45967111	---		---	ensemble_refgene_antisense	---	PHF21A	chr11	+	45967022	45967111
TI17159REF_SLCO3A1_AS006	0.0121536	0.12	140.05	84.37	1.66	up	chr15:92635827-92635941	---		---	ensemble_refgene_antisense	---	SLCO3A1	chr15	-	92635827	92635941
TI16034REF_FNDC3B_AS001	0.0142081	0.131	128.84	77.79	1.66	up	chr3:171767181-171767292	---		---	ensemble_refgene_antisense	---	FNDC3B	chr3	-	171767181	171767292
TI21900REF_DUSP16_AS001	0.0272551	0.168	37.2	22.39	1.66	up	chr12:12713511-12713596	---		---	ensemble_refgene_antisense	---	DUSP16	chr12	+	12713511	12713596
TI17694REF_FUBP1_AS004	0.0280364	0.17	46.21	27.79	1.66	up	chr1:78417464-78417658	---		---	ensemble_refgene_antisense	---	FUBP1	chr1	+	78417464	78417658
TI16844REF_TMEM165_AS001	0.0001245	0.0253	96.82	58.79	1.65	up	chr4:56290015-56290172	---		---	ensemble_refgene_antisense	---	TMEM165	chr4	-	56290015	56290172
TI16034REF_FNDC3B_AS055	0.0036157	0.0758	51.1	30.96	1.65	up	chr3:171903038-171903129	---		---	ensemble_refgene_antisense	---	FNDC3B	chr3	-	171903038	171903129
TI17097REF_NRD1_AS003	0.0069713	0.0969	174.28	105.46	1.65	up	chr1:52261343-52261470	---		---	ensemble_refgene_antisense	---	NRD1	chr1	+	52261343	52261470
TI16034REF_FNDC3B_AS054	0.0093231	0.108	68.98	41.81	1.65	up	chr3:171770257-171770432	---		---	ensemble_refgene_antisense	---	FNDC3B	chr3	-	171770257	171770432
TI16498REF_IGF1R_AS008	0.0115126	0.117	164.32	99.6	1.65	up	chr15:99255364-99255470	---		---	ensemble_refgene_antisense	---	IGF1R	chr15	-	99255364	99255470
TI16034REF_FNDC3B_AS023	0.0172094	0.139	151.58	92.02	1.65	up	chr3:171790264-171790355	---		---	ensemble_refgene_antisense	---	FNDC3B	chr3	-	171790264	171790355
TI16095REF_HPCAL1_AS005	0.0175859	0.14	49.81	30.25	1.65	up	chr2:10450180-10450332	---		---	ensemble_refgene_antisense	---	HPCAL1	chr2	-	10450180	10450332
TI16034REF_FNDC3B_AS033	0.0184282	0.143	61.47	37.26	1.65	up	chr3:171763277-171763395	---		---	ensemble_refgene_antisense	---	FNDC3B	chr3	-	171763277	171763395
TI16034REF_FNDC3B_AS062	0.0190123	0.145	142.01	86.12	1.65	up	chr3:171856068-171856163	---		---	ensemble_refgene_antisense	---	FNDC3B	chr3	-	171856068	171856163
TI01516NTNR	0.0001356	0.0253	109.04	66.59	1.64	up	XR_132720	gi|341915243|ref|XR_132720.1|	2393	PREDICTED: Homo sapiens hypothetical LOC100506486 (LOC100506486), miscRNA	NCBI_nt_human	--	--	--	--
TI01517NTNR	0.0001356	0.0253	109.04	66.59	1.64	up	XR_133366	gi|341914542|ref|XR_133366.1|	2392	PREDICTED: Homo sapiens hypothetical LOC100506486 (LOC100506486), miscRNA	NCBI_nt_human	--	--	--	--
TI16351REF_MAML3_AS007	0.0027143	0.0681	35.39	21.53	1.64	up	chr4:141016378-141016507	---		---	ensemble_refgene_antisense	---	MAML3	chr4	+	141016378	141016507
TI16089REF_CTBP2_AS018	0.0029743	0.071	47.49	28.88	1.64	up	chr10:126778128-126778218	---		---	ensemble_refgene_antisense	---	CTBP2	chr10	+	126778128	126778218
TI19355REF_MBNL1_AS002	0.0043016	0.0815	272.14	165.75	1.64	up	chr3:152170367-152170535	---		---	ensemble_refgene_antisense	---	MBNL1	chr3	-	152170367	152170535
TI16034REF_FNDC3B_AS031	0.0069778	0.0969	60.05	36.58	1.64	up	chr3:171763654-171763837	---		---	ensemble_refgene_antisense	---	FNDC3B	chr3	-	171763654	171763837
TI16167REF_EPHB1_AS021	0.0111534	0.116	45.34	27.72	1.64	up	chr3:134577739-134577855	---		---	ensemble_refgene_antisense	---	EPHB1	chr3	-	134577739	134577855
TI19699REF_ZCCHC11_AS001	0.0184067	0.143	48.34	29.43	1.64	up	chr1:52902669-52902801	---		---	ensemble_refgene_antisense	---	ZCCHC11	chr1	+	52902669	52902801
TI18701REF_ARHGEF6_AS002	0.000455	0.046	36.05	22.12	1.63	up	chrX:135750414-135750510	---		---	ensemble_refgene_antisense	---	ARHGEF6	chrX	+	135750414	135750510
TI19539REF_JAK2_AS001	0.0004862	0.046	196.99	120.7	1.63	up	chr9:5108562-5108700	---		---	ensemble_refgene_antisense	---	JAK2	chr9	-	5108562	5108700
TI20789REF_ALPK1_AS002	0.0011833	0.0555	344.56	211.28	1.63	up	chr4:113244107-113244272	---		---	ensemble_refgene_antisense	---	ALPK1	chr4	-	113244107	113244272
TI16904REF_LARP4B_AS002	0.0015125	0.0586	91.58	56.27	1.63	up	chr10:874695-874794	---		---	ensemble_refgene_antisense	---	LARP4B	chr10	+	874695	874794
TI17973REF_MED15_AS003	0.0018291	0.061	101.78	62.43	1.63	up	chr22:20931161-20931309	---		---	ensemble_refgene_antisense	---	MED15	chr22	-	20931161	20931309
TI16798REF_LUC7L3_AS004	0.0018699	0.0613	38.27	23.55	1.63	up	chr17:48832284-48832389	---		---	ensemble_refgene_antisense	---	LUC7L3	chr17	-	48832284	48832389
TI16334REF_RP11-159D12.5_AS001	0.0025191	0.0674	82.54	50.66	1.63	up	chr17:56075645-56076107	---		---	ensemble_refgene_antisense	---	RP11-159D12.5	chr17	+	56075645	56076107
ASK05167REF_USP38_AS002	0.0041279	0.0813	69.34	42.66	1.63	up	chr4:144117572-144118147	---		---	ensemble_refgene_antisense	---	USP39	chr4	-	144117572	144118147
TI16126REF_HNRNPC_AS014	0.005185	0.0879	182.27	111.67	1.63	up	chr14:21717074-21717212	---		---	ensemble_refgene_antisense	---	HNRNPC	chr14	+	21717074	21717212
TI17544REF_RTN4_AS006	0.0065579	0.0952	106.65	65.59	1.63	up	chr2:55204292-55204435	---		---	ensemble_refgene_antisense	---	RTN4	chr2	+	55204292	55204435
TI16608REF_RP11-73O6.4_AS001	0.00681	0.0961	293.46	180.5	1.63	up	chr6:127606787-127606893	---		---	ensemble_refgene_antisense	---	RP11-73O6.4	chr6	-	127606787	127606893
TI16126REF_HNRNPC_AS008	0.0072839	0.0989	101.66	62.43	1.63	up	chr14:21705272-21705387	---		---	ensemble_refgene_antisense	---	HNRNPC	chr14	+	21705272	21705387
TI16996REF_CLK1_AS004	0.00765	0.0999	61.97	38.11	1.63	up	chr2:201724125-201724277	---		---	ensemble_refgene_antisense	---	CLK1	chr2	+	201724125	201724277
TI17491REF_KANSL1_AS003	0.0081396	0.102	339.52	208.93	1.63	up	chr17:44123255-44123398	---		---	ensemble_refgene_antisense	---	KANSL1	chr17	+	44123255	44123398
TI21337REF_DNTTIP2_AS001	0.0093831	0.108	48.03	29.38	1.63	up	chr1:94340593-94340713	---		---	ensemble_refgene_antisense	---	DNTTIP2	chr1	+	94340593	94340713
TI17921REF_SSFA2_AS001	0.0160847	0.137	78.76	48.29	1.63	up	chr2:182782269-182782464	---		---	ensemble_refgene_antisense	---	SSFA2	chr2	-	182782269	182782464
TI16034REF_FNDC3B_AS053	0.0450947	0.207	274.11	168.41	1.63	up	chr3:171790107-171790205	---		---	ensemble_refgene_antisense	---	FNDC3B	chr3	-	171790107	171790205
TI18481REF_RNF149_AS004	6.6e-05	0.0189	242.37	149.83	1.62	up	chr2:101896198-101896343	---		---	ensemble_refgene_antisense	---	RNF149	chr2	+	101896198	101896343
TI17293REF_YTHDC1_AS003	0.0004696	0.046	28.6	17.62	1.62	up	chr4:69185214-69185307	---		---	ensemble_refgene_antisense	---	YTHDC1	chr4	+	69185214	69185307
TI16035REF_MSI2_AS032	0.0006255	0.0465	66.83	41.34	1.62	up	chr17:55377349-55377438	---		---	ensemble_refgene_antisense	---	MSI2	chr17	-	55377349	55377438
TI16198REF_RNF213_AS011	0.0008517	0.0503	199.8	123.09	1.62	up	chr17:78358015-78358159	---		---	ensemble_refgene_antisense	---	RNF213	chr17	-	78358015	78358159
TI16334REF_RP11-159D12.5_AS005	0.0009154	0.0514	139.47	86.24	1.62	up	chr17:56073922-56074231	---		---	ensemble_refgene_antisense	---	RP11-159D12.5	chr17	+	56073922	56074231
TI18766REF_USP48_AS001	0.0025752	0.0674	158.8	97.87	1.62	up	chr1:22052645-22052726	---		---	ensemble_refgene_antisense	---	USP48	chr1	+	22052645	22052726
TI16144REF_CMIP_AS001	0.0042775	0.0814	79.71	49.33	1.62	up	chr16:81497547-81497685	---		---	ensemble_refgene_antisense	---	CMIP	chr16	-	81497547	81497685
TI22934REF_ZC3H8_AS001	0.0053616	0.0888	34.32	21.21	1.62	up	chr2:112998857-112998988	---		---	ensemble_refgene_antisense	---	ZC3H8	chr2	+	112998857	112998988
TI16297REF_TAF15_AS008	0.0059791	0.0917	53.43	33.02	1.62	up	chr17:34159159-34159508	---		---	ensemble_refgene_antisense	---	TAF15	chr17	-	34159159	34159508
TI20972REF_VPS41_AS001	0.0063571	0.0939	192.46	118.56	1.62	up	chr7:38786191-38786290	---		---	ensemble_refgene_antisense	---	VPS41	chr7	+	38786191	38786290
TI16604REF_CLPTM1L_AS008	0.0143684	0.131	53.93	33.29	1.62	up	chr5:1320221-1320649	---		---	ensemble_refgene_antisense	---	CLPTM1L	chr5	+	1320221	1320649
TI18620REF_IFRD1_AS002	0.0264457	0.165	445.2	275.41	1.62	up	chr7:112111866-112111965	---		---	ensemble_refgene_antisense	---	IFRD1	chr7	-	112111866	112111965
TI16719REF_BCL6_AS006	6.12e-05	0.0189	471.92	292.59	1.61	up	chr3:187461952-187462097	---		---	ensemble_refgene_antisense	---	BCL6	chr3	+	187461952	187462097
TI19566REF_KIAA0368_AS001	0.001397	0.0578	76.28	47.31	1.61	up	chr9:114125173-114125313	---		---	ensemble_refgene_antisense	---	KIAA0368	chr9	+	114125173	114125313
TI19518REF_UBXN2B_AS003	0.0015786	0.059	413.07	256.84	1.61	up	chr8:59335431-59335538	---		---	ensemble_refgene_antisense	---	UBXN2B	chr8	-	59335431	59335538
TI16073REF_NFE2L2_AS024	0.0017137	0.0606	145.47	90.2	1.61	up	chr2:178100832-178100929	---		---	ensemble_refgene_antisense	---	NFE2L2	chr2	+	178100832	178100929
TI17706REF_CELF2_AS002	0.0025731	0.0674	191.45	119.12	1.61	up	chr10:11355970-11356065	---		---	ensemble_refgene_antisense	---	CELF2	chr10	-	11355970	11356065
TI16924REF_ETV6_AS004	0.0031095	0.0726	77.98	48.55	1.61	up	chr12:11829328-11829438	---		---	ensemble_refgene_antisense	---	ETV6	chr12	-	11829328	11829438
TI16073REF_NFE2L2_AS030	0.0105602	0.114	26.32	16.38	1.61	up	chr2:178113476-178113620	---		---	ensemble_refgene_antisense	---	NFE2L2	chr2	+	178113476	178113620
TI17544REF_RTN4_AS004	0.0139043	0.13	210.82	130.71	1.61	up	chr2:55203881-55203981	---		---	ensemble_refgene_antisense	---	RTN4	chr2	+	55203881	55203981
TI17531REF_IL1R1_AS001	0.0195686	0.147	38.85	24.19	1.61	up	chr2:102771206-102771312	---		---	ensemble_refgene_antisense	---	IL1R1	chr2	-	102771206	102771312
TI16386REF_TPM4_AS002	0.0209501	0.151	20.05	12.47	1.61	up	chr19:16192523-16192641	---		---	ensemble_refgene_antisense	---	TPM4	chr19	-	16192523	16192641
TI17626REF_FGFR1OP_AS006	0.0230409	0.156	100.2	62.04	1.61	up	chr6:167430113-167430218	---		---	ensemble_refgene_antisense	---	FGFR1OP	chr6	-	167430113	167430218
TI16218REF_SEC31A_AS012	0.0264481	0.165	51.81	32.15	1.61	up	chr4:83755775-83755879	---		---	ensemble_refgene_antisense	---	SEC31A	chr4	+	83755775	83755879
TI17492REF_TRIM25_AS004	7.9e-06	0.0115	408.24	254.6	1.6	up	chr17:54976106-54976207	---		---	ensemble_refgene_antisense	---	TRIM25	chr17	+	54976106	54976207
TI21017REF_LYN_AS002	0.0012397	0.0568	262.16	163.7	1.6	up	chr8:56912656-56912760	---		---	ensemble_refgene_antisense	---	LYN	chr8	-	56912656	56912760
ASK06337REF_GK_AS001	0.0038417	0.0783	128.17	80.24	1.6	up	chrX:30710073-30710548	---		---	ensemble_refgene_antisense	---	GK	chrX	-	30710073	30710548
TI16042REF_ANKRD11_AS041	0.0044967	0.0823	57.42	35.94	1.6	up	chr16:89475334-89475458	---		---	ensemble_refgene_antisense	---	ANKRD11	chr16	+	89475334	89475458
TI18660REF_FAM120A_AS004	0.0070593	0.0976	45.48	28.48	1.6	up	chr9:96321265-96321350	---		---	ensemble_refgene_antisense	---	FAM120A	chr9	-	96321265	96321350
ASK01291NTNR	0.0092552	0.107	115.19	71.87	1.6	up	NR_003717	gi|156713482|ref|NR_003717.1|	3538	Homo sapiens maltase-glucoamylase (alpha-glucosidase) pseudogene (LOC100124692), non-coding RNA >gi|47077141|dbj|AK131337.1| Homo sapiens cDNA FLJ16351 fis, clone TESTI2039060, moderately similar to Maltase-glucoamylase, intestinal	NCBI_nt_human	--	--	--	--
TI16137REF_LPP_AS018	0.0105313	0.114	74.23	46.34	1.6	up	chr3:188068665-188068794	---		---	ensemble_refgene_antisense	---	LPP	chr3	-	188068665	188068794
TI16996REF_CLK1_AS002	0.0115959	0.117	76.06	47.64	1.6	up	chr2:201722951-201723094	---		---	ensemble_refgene_antisense	---	CLK1	chr2	+	201722951	201723094
TI19476REF_DMTF1_AS003	0.0145431	0.131	55.89	34.85	1.6	up	chr7:86815346-86815513	---		---	ensemble_refgene_antisense	---	DMTF1	chr7	-	86815346	86815513
TI20821REF_PPP3CA_AS001	0.0335748	0.183	35.5	22.23	1.6	up	chr4:102210073-102210167	---		---	ensemble_refgene_antisense	---	PPP3CA	chr4	+	102210073	102210167
TI18649REF_PABPC1_AS001	0.0414379	0.2	26.65	16.62	1.6	up	chr8:101722012-101722110	---		---	ensemble_refgene_antisense	---	PABPC1	chr8	+	101722012	101722110
TI21111REF_DOCK11_AS001	0.000565	0.0465	110.8	69.57	1.59	up	chrX:117724796-117724939	---		---	ensemble_refgene_antisense	---	DOCK11	chrX	-	117724796	117724939
TI21992REF_MIPEP_AS001	0.0005711	0.0465	27	17.03	1.59	up	chr13:24425079-24425187	---		---	ensemble_refgene_antisense	---	MIPEP	chr13	+	24425079	24425187
ASK07152REF_PFKFB3_AS001	0.0009382	0.0514	127.6	80.36	1.59	up	chr10:6277266-6277482	---		---	ensemble_refgene_antisense	---	PFKFB4	chr10	-	6277266	6277482
TI16126REF_HNRNPC_AS015	0.0011325	0.0545	134	84.23	1.59	up	chr14:21711421-21711544	---		---	ensemble_refgene_antisense	---	HNRNPC	chr14	+	21711421	21711544
TI16060REF_SKI_AS035	0.0014067	0.0578	129.6	81.74	1.59	up	chr1:2186565-2186674	---		---	ensemble_refgene_antisense	---	SKI	chr1	-	2186565	2186674
TI20871REF_PRKAA1_AS002	0.0014366	0.0578	537.75	337.51	1.59	up	chr5:40776895-40777070	---		---	ensemble_refgene_antisense	---	PRKAA1	chr5	+	40776895	40777070
TI16209REF_HNRNPH3_AS013	0.0022657	0.066	103.64	65.1	1.59	up	chr10:70098555-70098674	---		---	ensemble_refgene_antisense	---	HNRNPH3	chr10	-	70098555	70098674
TI17244REF_RPRD1B_AS002	0.0062251	0.0937	20.49	12.86	1.59	up	chr20:36712915-36713011	---		---	ensemble_refgene_antisense	---	RPRD1B	chr20	-	36712915	36713011
TI17057REF_PON2_AS005	0.0110643	0.116	20.07	12.61	1.59	up	chr7:95044871-95044966	---		---	ensemble_refgene_antisense	---	PON2	chr7	+	95044871	95044966
TI16939REF_TPM1_AS006	0.0111799	0.116	38.93	24.56	1.59	up	chr15:63355582-63355746	---		---	ensemble_refgene_antisense	---	TPM1	chr15	-	63355582	63355746
TI16034REF_FNDC3B_AS032	0.0196095	0.147	33.02	20.81	1.59	up	chr3:171758976-171759081	---		---	ensemble_refgene_antisense	---	FNDC3B	chr3	-	171758976	171759081
TI20065REF_WARS_AS002	0.0003098	0.0428	91.47	57.79	1.58	up	chr14:100814821-100814930	---		---	ensemble_refgene_antisense	---	WARS	chr14	+	100814821	100814930
TI16034REF_FNDC3B_AS029	0.0025651	0.0674	56.83	35.86	1.58	up	chr3:171872354-171872493	---		---	ensemble_refgene_antisense	---	FNDC3B	chr3	-	171872354	171872493
TI16073REF_NFE2L2_AS023	0.0027751	0.0685	146.5	92.93	1.58	up	chr2:178099197-178099318	---		---	ensemble_refgene_antisense	---	NFE2L2	chr2	+	178099197	178099318
TI23434REF_BOD1L1_AS001	0.0039043	0.0789	128.08	81.15	1.58	up	chr4:13573737-13573882	---		---	ensemble_refgene_antisense	---	BOD1L1	chr4	+	13573737	13573882
TI16301REF_DYSF_AS012	0.0044094	0.0816	62.91	39.83	1.58	up	chr2:71810599-71810696	---		---	ensemble_refgene_antisense	---	DYSF	chr2	-	71810599	71810696
TI16034REF_FNDC3B_AS040	0.0076343	0.0999	87.62	55.56	1.58	up	chr3:172036424-172036544	---		---	ensemble_refgene_antisense	---	FNDC3B	chr3	-	172036424	172036544
TI18540REF_NFKBIZ_AS002	0.0087119	0.106	35.52	22.51	1.58	up	chr3:101575493-101575642	---		---	ensemble_refgene_antisense	---	NFKBIZ	chr3	-	101575493	101575642
TI18179REF_CAMK1D_AS003	0.0089178	0.106	156.2	99.04	1.58	up	chr10:12722913-12723067	---		---	ensemble_refgene_antisense	---	CAMK1D	chr10	-	12722913	12723067
TI18179REF_CAMK1D_AS004	0.0105866	0.114	60.28	38.09	1.58	up	chr10:12448997-12449125	---		---	ensemble_refgene_antisense	---	CAMK1D	chr10	-	12448997	12449125
TI18282REF_OSGEP_AS004	0.0125443	0.122	46.04	29.22	1.58	up	chr14:20917674-20917778	---		---	ensemble_refgene_antisense	---	OSGEP	chr14	+	20917674	20917778
TI17934REF_HNRNPA3_AS002	0.0175253	0.139	40.23	25.46	1.58	up	chr2:178083494-178083629	---		---	ensemble_refgene_antisense	---	HNRNPA3	chr2	-	178083494	178083629
TI16829REF_C20orf111_AS009	0.0204446	0.149	109.33	69.07	1.58	up	chr20:42836405-42836642	---		---	ensemble_refgene_antisense	---	C20orf111	chr20	+	42836405	42836642
TI19393REF_TBL1XR1_AS002	0.0289836	0.172	70.64	44.58	1.58	up	chr3:176856558-176856745	---		---	ensemble_refgene_antisense	---	TBL1XR1	chr3	+	176856558	176856745
TI17499REF_ZCCHC2_AS001	0.0363111	0.19	222.26	140.42	1.58	up	chr18:60210277-60210388	---		---	ensemble_refgene_antisense	---	ZCCHC2	chr18	-	60210277	60210388
TI20665REF_LIMK2_AS001	5.58e-05	0.0189	636.87	404.85	1.57	up	chr22:31643093-31643203	---		---	ensemble_refgene_antisense	---	LIMK2	chr22	-	31643093	31643203
TI20939REF_SNX10_AS001	0.0004524	0.046	492.94	314.75	1.57	up	chr7:26342995-26343091	---		---	ensemble_refgene_antisense	---	SNX10	chr7	-	26342995	26343091
TI19893REF_TPP1_AS002	0.0005611	0.0465	77.59	49.48	1.57	up	chr11:6637005-6637132	---		---	ensemble_refgene_antisense	---	TPP1	chr11	+	6637005	6637132
TI16073REF_NFE2L2_AS003	0.0008834	0.0503	181.06	115.26	1.57	up	chr2:178101036-178101155	---		---	ensemble_refgene_antisense	---	NFE2L2	chr2	+	178101036	178101155
TI16503REF_KPNB1_AS010	0.0013032	0.0578	65.69	41.89	1.57	up	chr17:45754215-45754307	---		---	ensemble_refgene_antisense	---	KPNB1	chr17	-	45754215	45754307
TI22250REF_CKLF_AS001	0.0013683	0.0578	104.46	66.43	1.57	up	chr16:66594803-66594938	---		---	ensemble_refgene_antisense	---	CKLF	chr16	-	66594803	66594938
TI18638REF_CREB3L2_AS001	0.0022204	0.066	18.28	11.67	1.57	up	chr7:137571050-137571198	---		---	ensemble_refgene_antisense	---	CREB3L2	chr7	+	137571050	137571198
TI17643REF_DENND3_AS002	0.0024941	0.0674	625.69	397.75	1.57	up	chr8:142157190-142157344	---		---	ensemble_refgene_antisense	---	DENND3	chr8	-	142157190	142157344
TI18223REF_NCAPD3_AS001	0.0026073	0.0674	26.41	16.77	1.57	up	chr11:134025527-134025706	---		---	ensemble_refgene_antisense	---	NCAPD3	chr11	+	134025527	134025706
TI16126REF_HNRNPC_AS017	0.0030052	0.0715	28.08	17.94	1.57	up	chr14:21709774-21709936	---		---	ensemble_refgene_antisense	---	HNRNPC	chr14	+	21709774	21709936
TI16073REF_NFE2L2_AS032	0.0031041	0.0726	235.74	150.52	1.57	up	chr2:178105096-178105338	---		---	ensemble_refgene_antisense	---	NFE2L2	chr2	+	178105096	178105338
TI17415REF_CORO1C_AS001	0.0038479	0.0783	106.18	67.58	1.57	up	chr12:109063958-109064060	---		---	ensemble_refgene_antisense	---	CORO1C	chr12	+	109063958	109064060
TI17398REF_FNBP4_AS001	0.0052212	0.0883	103.71	65.89	1.57	up	chr11:47748559-47748690	---		---	ensemble_refgene_antisense	---	FNBP4	chr11	+	47748559	47748690
TI17999REF_RAF1_AS004	0.007577	0.0997	98.68	62.87	1.57	up	chr3:12684587-12684708	---		---	ensemble_refgene_antisense	---	RAF1	chr3	+	12684587	12684708
ASK00846NTNR	0.0100591	0.111	52.77	33.63	1.57	up	XR_110733	gi|310118404|ref|XR_110733.1|	2490	PREDICTED: Homo sapiens hypothetical LOC100506413 (LOC100506413), miscRNA >gi|310120077|ref|XR_108798.1| PREDICTED: Homo sapiens hypothetical LOC100506413 (LOC100506413), miscRNA	NCBI_nt_human	--	--	--	--
TI16247REF_HNRNPA2B1_AS012	0.0141742	0.131	79.74	50.79	1.57	up	chr7:26235179-26235351	---		---	ensemble_refgene_antisense	---	HNRNPA2B1	chr7	+	26235179	26235351
TI17004REF_ASXL1_AS007	0.0211208	0.151	34.89	22.23	1.57	up	chr20:30975353-30975491	---		---	ensemble_refgene_antisense	---	ASXL1	chr20	-	30975353	30975491
TI16881REF_RNPEP_AS003	0.021169	0.151	92.15	58.7	1.57	up	chr1:201960898-201961100	---		---	ensemble_refgene_antisense	---	RNPEP	chr1	-	201960898	201961100
ASK06083REF_NCOA2_AS001	0.0247146	0.162	44.54	28.33	1.57	up	chr8:71242705-71243241	---		---	ensemble_refgene_antisense	---	NCOA3	chr8	+	71242705	71243241
TI16389REF_SPTBN1_AS007	0.0299147	0.174	150.23	95.53	1.57	up	chr2:54889553-54889671	---		---	ensemble_refgene_antisense	---	SPTBN1	chr2	-	54889553	54889671
TI19211REF_DDX18_AS003	0.0301339	0.174	37.78	24.01	1.57	up	chr2:118580038-118580145	---		---	ensemble_refgene_antisense	---	DDX18	chr2	-	118580038	118580145
TI16455REF_BBX_AS001	0.0368399	0.191	33.21	21.11	1.57	up	chr3:107459313-107459450	---		---	ensemble_refgene_antisense	---	BBX	chr3	-	107459313	107459450
TI16034REF_FNDC3B_AS044	0.0382447	0.195	397.89	253.18	1.57	up	chr3:171792579-171792720	---		---	ensemble_refgene_antisense	---	FNDC3B	chr3	-	171792579	171792720
TI18610REF_TFB1M_AS002	0.0415179	0.2	52.97	33.77	1.57	up	chr6:155583116-155583221	---		---	ensemble_refgene_antisense	---	TFB1M	chr6	+	155583116	155583221
TI17692REF_ADAR_AS002	0.0001733	0.0296	258.17	166	1.56	up	chr1:154571080-154571282	---		---	ensemble_refgene_antisense	---	ADAR	chr1	+	154571080	154571282
TI16824REF_SOS1_AS005	0.0012515	0.0571	26.74	17.19	1.56	up	chr2:39338721-39338828	---		---	ensemble_refgene_antisense	---	SOS1	chr2	+	39338721	39338828
TI17231REF_SLC20A1_AS004	0.0017084	0.0606	284.08	182.23	1.56	up	chr2:113405446-113405560	---		---	ensemble_refgene_antisense	---	SLC20A1	chr2	-	113405446	113405560
TI16073REF_NFE2L2_AS035	0.0023804	0.0667	50.4	32.35	1.56	up	chr2:178103217-178103377	---		---	ensemble_refgene_antisense	---	NFE2L2	chr2	+	178103217	178103377
TI16073REF_NFE2L2_AS012	0.004141	0.0813	216.05	138.6	1.56	up	chr2:178115986-178116164	---		---	ensemble_refgene_antisense	---	NFE2L2	chr2	+	178115986	178116164
TI19794REF_ABLIM1_AS002	0.0059381	0.0917	34.42	22.04	1.56	up	chr10:116422361-116422470	---		---	ensemble_refgene_antisense	---	ABLIM1	chr10	+	116422361	116422470
TI16073REF_NFE2L2_AS016	0.0069619	0.0969	132.15	84.46	1.56	up	chr2:178119724-178119830	---		---	ensemble_refgene_antisense	---	NFE2L2	chr2	+	178119724	178119830
TI16989REF_NAB1_AS005	0.0071895	0.0983	107.24	68.91	1.56	up	chr2:191523021-191523148	---		---	ensemble_refgene_antisense	---	NAB1	chr2	-	191523021	191523148
TI16060REF_SKI_AS001	0.0083028	0.103	200.9	128.88	1.56	up	chr1:2186836-2187780	---		---	ensemble_refgene_antisense	---	SKI	chr1	-	2186836	2187780
TI16844REF_TMEM165_AS008	0.0104781	0.113	51.85	33.31	1.56	up	chr4:56290261-56290414	---		---	ensemble_refgene_antisense	---	TMEM165	chr4	-	56290261	56290414
TI16537REF_DOCK5_AS003	0.010977	0.116	583.3	372.89	1.56	up	chr8:25267403-25267611	---		---	ensemble_refgene_antisense	---	DOCK5	chr8	-	25267403	25267611
TI21120REF_DDX3X_AS002	0.0115188	0.117	357.94	229.73	1.56	up	chrX:41197952-41198056	---		---	ensemble_refgene_antisense	---	DDX3X	chrX	-	41197952	41198056
ASK05381REF_MME_AS002	0.0115893	0.117	39.05	25.06	1.56	up	chr3:154876577-154876752	---		---	ensemble_refgene_antisense	---	MME	chr3	-	154876577	154876752
TI16352REF_HNRNPH1_AS013	0.0149521	0.133	156.48	100.25	1.56	up	chr5:179045647-179045998	---		---	ensemble_refgene_antisense	---	HNRNPH1	chr5	+	179045647	179045998
TI18199REF_PPFIA1_AS002	0.0155863	0.136	90.65	58.08	1.56	up	chr11:70117669-70117782	---		---	ensemble_refgene_antisense	---	PPFIA1	chr11	-	70117669	70117782
TI17761REF_CHST11_AS003	0.0189073	0.145	49.21	31.46	1.56	up	chr12:104898056-104898211	---		---	ensemble_refgene_antisense	---	CHST11	chr12	-	104898056	104898211
TI17499REF_ZCCHC2_AS006	0.0292524	0.173	525.63	336.26	1.56	up	chr18:60223867-60223976	---		---	ensemble_refgene_antisense	---	ZCCHC2	chr18	-	60223867	60223976
TI16471REF_YBX1_AS001	0.0385197	0.195	21.37	13.66	1.56	up	chr1:43165548-43165726	---		---	ensemble_refgene_antisense	---	YBX1	chr1	-	43165548	43165726
TI22232REF_PRKCB_AS001	0.000948	0.0515	162.83	105.19	1.55	up	chr16:24220633-24220732	---		---	ensemble_refgene_antisense	---	PRKCB	chr16	-	24220633	24220732
TI19479REF_WBSCR17_AS001	0.0009586	0.0515	32.86	21.17	1.55	up	chr7:70909209-70909319	---		---	ensemble_refgene_antisense	---	WBSCR17	chr7	-	70909209	70909319
TI16034REF_FNDC3B_AS005	0.0019241	0.0615	154.74	99.96	1.55	up	chr3:171768591-171768724	---		---	ensemble_refgene_antisense	---	FNDC3B	chr3	-	171768591	171768724
TI18546REF_NR2C2_AS001	0.0022726	0.066	61.56	39.68	1.55	up	chr3:15084238-15084337	---		---	ensemble_refgene_antisense	---	NR2C2	chr3	-	15084238	15084337
TI16042REF_ANKRD11_AS018	0.0032329	0.0729	106.25	68.63	1.55	up	chr16:89483936-89484074	---		---	ensemble_refgene_antisense	---	ANKRD11	chr16	+	89483936	89484074
TI16977REF_ZNF407_AS003	0.0043639	0.0816	22.42	14.46	1.55	up	chr18:72653028-72653124	---		---	ensemble_refgene_antisense	---	ZNF407	chr18	-	72653028	72653124
TI17275REF_SETD5_AS007	0.0043661	0.0816	111.72	72.07	1.55	up	chr3:9511462-9511633	---		---	ensemble_refgene_antisense	---	SETD5	chr3	-	9511462	9511633
TI16704REF_TM9SF4_AS004	0.005012	0.0863	40.76	26.33	1.55	up	chr20:30714207-30714343	---		---	ensemble_refgene_antisense	---	TM9SF4	chr20	-	30714207	30714343
TI16060REF_SKI_AS023	0.0051498	0.0876	67.42	43.6	1.55	up	chr1:2182558-2182670	---		---	ensemble_refgene_antisense	---	SKI	chr1	-	2182558	2182670
TI16073REF_NFE2L2_AS008	0.0054225	0.0892	232.65	149.9	1.55	up	chr2:178107669-178107813	---		---	ensemble_refgene_antisense	---	NFE2L2	chr2	+	178107669	178107813
TI16582REF_MBP_AS002	0.0057543	0.0911	386.8	250.03	1.55	up	chr18:74764652-74764749	---		---	ensemble_refgene_antisense	---	MBP	chr18	+	74764652	74764749
TI16976REF_NDUFV2_AS002	0.006963	0.0969	37.01	23.83	1.55	up	chr18:9116134-9116326	---		---	ensemble_refgene_antisense	---	NDUFV2	chr18	-	9116134	9116326
TI17503REF_ZNF516_AS006	0.0081016	0.102	121.14	78.03	1.55	up	chr18:74088869-74088973	---		---	ensemble_refgene_antisense	---	ZNF516	chr18	+	74088869	74088973
TI16462REF_LPCAT1_AS001	0.0085844	0.105	25	16.17	1.55	up	chr5:1487889-1487991	---		---	ensemble_refgene_antisense	---	LPCAT1	chr5	+	1487889	1487991
TI16111REF_TMEM181_AS007	0.0092058	0.107	35.56	22.88	1.55	up	chr6:159050383-159050492	---		---	ensemble_refgene_antisense	---	TMEM181	chr6	-	159050383	159050492
TI16308REF_SON_AS013	0.0101747	0.112	79.94	51.54	1.55	up	chr21:34943556-34943759	---		---	ensemble_refgene_antisense	---	SON	chr21	-	34943556	34943759
TI19428REF_ARHGAP26_AS002	0.0103392	0.113	181.84	117.13	1.55	up	chr5:142545973-142546099	---		---	ensemble_refgene_antisense	---	ARHGAP26	chr5	-	142545973	142546099
TI17187REF_EIF4A1_AS007	0.0150839	0.134	71.12	46.01	1.55	up	chr17:7478593-7478705	---		---	ensemble_refgene_antisense	---	EIF4A1	chr17	-	7478593	7478705
TI16338REF_ATG4B_AS002	0.0202739	0.149	35.01	22.62	1.55	up	chr2:242595178-242595344	---		---	ensemble_refgene_antisense	---	ATG4B	chr2	-	242595178	242595344
TI17055REF_AVL9_AS002	0.030576	0.175	43.12	27.84	1.55	up	chr7:32626097-32626259	---		---	ensemble_refgene_antisense	---	AVL9	chr7	-	32626097	32626259
ASK07100REF_PZP_AS001	0.0407793	0.198	45.53	29.32	1.55	up	chr12:9297578-9307347	---		---	ensemble_refgene_antisense	---	PZP	chr12	+	9297578	9307347
TI16589REF_CALM2_AS004	0.0440827	0.205	71.44	46.04	1.55	up	chr2:47400001-47400228	---		---	ensemble_refgene_antisense	---	CALM2	chr2	+	47400001	47400228
TI21336REF_LRRC40_AS001	0.0477509	0.213	39.93	25.81	1.55	up	chr1:70613399-70613502	---		---	ensemble_refgene_antisense	---	LRRC40	chr1	+	70613399	70613502
TI16719REF_BCL6_AS001	3.97e-05	0.0185	560.48	363.01	1.54	up	chr3:187457659-187457769	---		---	ensemble_refgene_antisense	---	BCL6	chr3	+	187457659	187457769
TI16304REF_TPD52L2_AS008	6.69e-05	0.0189	37.76	24.47	1.54	up	chr20:62513123-62513307	---		---	ensemble_refgene_antisense	---	TPD52L2	chr20	-	62513123	62513307
TI19233REF_ARHGAP25_AS002	0.0002842	0.0406	69.49	45.1	1.54	up	chr2:68967242-68967359	---		---	ensemble_refgene_antisense	---	ARHGAP25	chr2	-	68967242	68967359
TI18194REF_SVIL_AS003	0.000325	0.0436	94.47	61.36	1.54	up	chr10:29896588-29896730	---		---	ensemble_refgene_antisense	---	SVIL	chr10	+	29896588	29896730
NC00268FR	0.0005749	0.0465	223.46	145.13	1.54	up	FR184088	AC005627,AC096582,AC138393,AL606534	104	U6 spliceosomal RNA	fRNAdb	--	--	--	--
TI16548REF_MKNK1_AS005	0.0011735	0.0555	228.71	148.16	1.54	up	chr1:47055598-47055700	---		---	ensemble_refgene_antisense	---	MKNK1	chr1	+	47055598	47055700
TI17231REF_SLC20A1_AS005	0.002258	0.066	77.93	50.64	1.54	up	chr2:113415686-113415861	---		---	ensemble_refgene_antisense	---	SLC20A1	chr2	-	113415686	113415861
TI16034REF_FNDC3B_AS030	0.0031721	0.0727	91.89	59.73	1.54	up	chr3:171767897-171767987	---		---	ensemble_refgene_antisense	---	FNDC3B	chr3	-	171767897	171767987
TI16781REF_ACIN1_AS007	0.0041346	0.0813	79.06	51.34	1.54	up	chr14:23538044-23538134	---		---	ensemble_refgene_antisense	---	ACIN1	chr14	+	23538044	23538134
TI16351REF_MAML3_AS008	0.0042197	0.0813	38.57	25.08	1.54	up	chr4:141013911-141014014	---		---	ensemble_refgene_antisense	---	MAML3	chr4	+	141013911	141014014
TI16412REF_SRSF4_AS011	0.004592	0.083	52.99	34.5	1.54	up	chr1:29497220-29497369	---		---	ensemble_refgene_antisense	---	SRSF4	chr1	+	29497220	29497369
TI16089REF_CTBP2_AS020	0.0050734	0.087	33.09	21.51	1.54	up	chr10:126805358-126805483	---		---	ensemble_refgene_antisense	---	CTBP2	chr10	+	126805358	126805483
TI16989REF_NAB1_AS008	0.0067571	0.0957	156.91	102.02	1.54	up	chr2:191522790-191522940	---		---	ensemble_refgene_antisense	---	NAB1	chr2	-	191522790	191522940
TI23318REF_TNFSF10_AS001	0.0074807	0.0992	237.69	154.6	1.54	up	chr3:172230977-172231078	---		---	ensemble_refgene_antisense	---	TNFSF10	chr3	+	172230977	172231078
TI18208REF_PACS1_AS002	0.0090435	0.106	143.88	93.2	1.54	up	chr11:65839093-65839189	---		---	ensemble_refgene_antisense	---	PACS1	chr11	-	65839093	65839189
TI19207REF_ZC3H15_AS003	0.014319	0.131	46.48	30.14	1.54	up	chr2:187362785-187362917	---		---	ensemble_refgene_antisense	---	ZC3H15	chr2	-	187362785	187362917
TI16073REF_NFE2L2_AS029	0.0162043	0.138	77.45	50.24	1.54	up	chr2:178118897-178119024	---		---	ensemble_refgene_antisense	---	NFE2L2	chr2	+	178118897	178119024
TI17097REF_NRD1_AS001	0.0207467	0.151	54.21	35.15	1.54	up	chr1:52263303-52263421	---		---	ensemble_refgene_antisense	---	NRD1	chr1	+	52263303	52263421
TI16485REF_WDFY4_AS005	0.0209339	0.151	58.54	38.1	1.54	up	chr10:50157651-50157807	---		---	ensemble_refgene_antisense	---	WDFY4	chr10	-	50157651	50157807
TI17097REF_NRD1_AS004	0.0236723	0.158	64.61	42.06	1.54	up	chr1:52261039-52261165	---		---	ensemble_refgene_antisense	---	NRD1	chr1	+	52261039	52261165
TI18270REF_PRKCH_AS002	0.0249798	0.163	33.73	21.92	1.54	up	chr14:61937617-61937760	---		---	ensemble_refgene_antisense	---	PRKCH	chr14	-	61937617	61937760
TI16474REF_SRGAP2_AS006	0.0250255	0.163	48.27	31.3	1.54	up	chr1:206593345-206593449	---		---	ensemble_refgene_antisense	---	SRGAP2	chr1	-	206593345	206593449
TI16976REF_NDUFV2_AS004	0.0275767	0.168	28.33	18.38	1.54	up	chr18:9112352-9112450	---		---	ensemble_refgene_antisense	---	NDUFV2	chr18	-	9112352	9112450
TI16034REF_FNDC3B_AS013	0.0320363	0.18	217.08	140.96	1.54	up	chr3:171807935-171808021	---		---	ensemble_refgene_antisense	---	FNDC3B	chr3	-	171807935	171808021
TI16167REF_EPHB1_AS005	0.037429	0.193	87.24	56.55	1.54	up	chr3:134517448-134517569	---		---	ensemble_refgene_antisense	---	EPHB1	chr3	-	134517448	134517569
TI17299REF_SREK1_AS003	0.0434073	0.204	32.06	20.82	1.54	up	chr5:65454274-65454380	---		---	ensemble_refgene_antisense	---	SREK1	chr5	-	65454274	65454380
TI20466REF_CCNT2_AS001	0.047154	0.212	66.37	43.15	1.54	up	chr2:135702571-135702693	---		---	ensemble_refgene_antisense	---	CCNT2	chr2	-	135702571	135702693
TI19776REF_FAM160B1_AS002	6.44e-05	0.0189	64.17	42.03	1.53	up	chr10:116619203-116619296	---		---	ensemble_refgene_antisense	---	FAM160B1	chr10	-	116619203	116619296
TI23413REF_CCRN4L_AS001	0.0001574	0.028	138.06	90.52	1.53	up	chr4:139952065-139952171	---		---	ensemble_refgene_antisense	---	CCRN4L	chr4	-	139952065	139952171
TI17147REF_N4BP2L2_AS002	0.0007688	0.05	199.42	130.61	1.53	up	chr13:33098106-33098269	---		---	ensemble_refgene_antisense	---	N4BP2L2	chr13	+	33098106	33098269
TI16186REF_PRRC2B_AS015	0.0008201	0.0503	69.59	45.61	1.53	up	chr9:134366049-134366353	---		---	ensemble_refgene_antisense	---	PRRC2B	chr9	-	134366049	134366353
TI16390REF_MGAT5_AS005	0.0015569	0.059	49.2	32.25	1.53	up	chr2:135018899-135019028	---		---	ensemble_refgene_antisense	---	MGAT5	chr2	-	135018899	135019028
TI16537REF_DOCK5_AS009	0.0018278	0.061	128.02	83.85	1.53	up	chr8:25266791-25266928	---		---	ensemble_refgene_antisense	---	DOCK5	chr8	-	25266791	25266928
TI18610REF_TFB1M_AS001	0.0028268	0.0693	71.58	46.77	1.53	up	chr6:155583434-155583652	---		---	ensemble_refgene_antisense	---	TFB1M	chr6	+	155583434	155583652
TI19518REF_UBXN2B_AS002	0.0036204	0.0758	592.8	387.02	1.53	up	chr8:59333740-59333882	---		---	ensemble_refgene_antisense	---	UBXN2B	chr8	-	59333740	59333882
TI16334REF_RP11-159D12.5_AS006	0.0043476	0.0816	132.84	87.09	1.53	up	chr17:56072837-56073153	---		---	ensemble_refgene_antisense	---	RP11-159D12.5	chr17	+	56072837	56073153
TI02113NTNR	0.0060275	0.0918	117.57	76.98	1.53	up	NR_003026	gi|93352542|ref|NR_003026.1|	130	Homo sapiens small nucleolar RNA, H/ACA box 1 (SNORA1), small nucleolar RNA >gi|38601872|emb|AJ609425.1| Homo sapiens ACA1 snoRNA gene	NCBI_nt_human	--	--	--	--
TI16034REF_FNDC3B_AS049	0.0078219	0.101	145.07	94.71	1.53	up	chr3:172030560-172030687	---		---	ensemble_refgene_antisense	---	FNDC3B	chr3	-	172030560	172030687
TI18215REF_GAB2_AS003	0.0117985	0.118	91.71	59.79	1.53	up	chr11:77936304-77936408	---		---	ensemble_refgene_antisense	---	GAB2	chr11	+	77936304	77936408
TI16073REF_NFE2L2_AS006	0.0131578	0.125	90.79	59.46	1.53	up	chr2:178106888-178107074	---		---	ensemble_refgene_antisense	---	NFE2L2	chr2	+	178106888	178107074
TI16034REF_FNDC3B_AS045	0.0210115	0.151	76.42	49.81	1.53	up	chr3:172093139-172093224	---		---	ensemble_refgene_antisense	---	FNDC3B	chr3	-	172093139	172093224
TI16912REF_PTPRJ_AS008	0.0219195	0.153	265.15	172.79	1.53	up	chr11:48069674-48069770	---		---	ensemble_refgene_antisense	---	PTPRJ	chr11	-	48069674	48069770
TI18145REF_LBR_AS001	0.0220215	0.153	266.14	173.64	1.53	up	chr1:225602569-225602664	---		---	ensemble_refgene_antisense	---	LBR	chr1	+	225602569	225602664
TI18933REF_ITPR2_AS002	0.0223621	0.154	48.6	31.79	1.53	up	chr12:26800927-26801060	---		---	ensemble_refgene_antisense	---	ITPR2	chr12	+	26800927	26801060
ASK04893REF_EPB41L5_AS002	0.0261254	0.165	39.53	25.88	1.53	up	chr2:120932485-120933368	---		---	ensemble_refgene_antisense	---	EPB41L5	chr2	-	120932485	120933368
TI19563REF_FBXW2_AS001	0.0293916	0.173	36.78	23.97	1.53	up	chr9:123551005-123551173	---		---	ensemble_refgene_antisense	---	FBXW2	chr9	+	123551005	123551173
TI16603REF_SUB1_AS002	0.032526	0.181	207.04	134.96	1.53	up	chr5:32597123-32597220	---		---	ensemble_refgene_antisense	---	SUB1	chr5	-	32597123	32597220
TI16297REF_TAF15_AS002	0.0488222	0.216	22.55	14.78	1.53	up	chr17:34158534-34158748	---		---	ensemble_refgene_antisense	---	TAF15	chr17	-	34158534	34158748
TI17847REF_NDEL1_AS005	0.0008795	0.0503	344.05	226.1	1.52	up	chr17:8365225-8365336	---		---	ensemble_refgene_antisense	---	NDEL1	chr17	-	8365225	8365336
TI17692REF_ADAR_AS003	0.0010318	0.0522	174.82	115.15	1.52	up	chr1:154571806-154572027	---		---	ensemble_refgene_antisense	---	ADAR	chr1	+	154571806	154572027
TI16126REF_HNRNPC_AS007	0.0016728	0.0602	138	90.91	1.52	up	chr14:21717308-21717431	---		---	ensemble_refgene_antisense	---	HNRNPC	chr14	+	21717308	21717431
TI16198REF_RNF213_AS002	0.0017832	0.0609	61.24	40.19	1.52	up	chr17:78362502-78362630	---		---	ensemble_refgene_antisense	---	RNF213	chr17	-	78362502	78362630
TI16933REF_PCID2_AS006	0.0020804	0.0631	55.86	36.77	1.52	up	chr13:113838202-113838326	---		---	ensemble_refgene_antisense	---	PCID2	chr13	+	113838202	113838326
TI19566REF_KIAA0368_AS003	0.0034114	0.0739	68.13	44.84	1.52	up	chr9:114126394-114126484	---		---	ensemble_refgene_antisense	---	KIAA0368	chr9	+	114126394	114126484
TI16633REF_PFKFB3_AS001	0.0037504	0.0776	77.52	50.87	1.52	up	chr10:6269262-6269409	---		---	ensemble_refgene_antisense	---	PFKFB3	chr10	-	6269262	6269409
TI21395REF_FAM129A_AS001	0.012315	0.121	129.8	85.25	1.52	up	chr1:184821438-184821531	---		---	ensemble_refgene_antisense	---	FAM129A	chr1	+	184821438	184821531
TI16543REF_UBAP2L_AS011	0.0124997	0.122	25.73	16.88	1.52	up	chr1:154242570-154242658	---		---	ensemble_refgene_antisense	---	UBAP2L	chr1	-	154242570	154242658
TI18294REF_SMAD3_AS004	0.016754	0.138	37.8	24.9	1.52	up	chr15:67365086-67365196	---		---	ensemble_refgene_antisense	---	SMAD3	chr15	-	67365086	67365196
TI17949REF_SUCLG1_AS002	0.0253905	0.163	56.9	37.53	1.52	up	chr2:84652024-84652156	---		---	ensemble_refgene_antisense	---	SUCLG1	chr2	+	84652024	84652156
TI16260REF_FUS_AS014	0.0308846	0.176	42.78	28.14	1.52	up	chr16:31201889-31202050	---		---	ensemble_refgene_antisense	---	FUS	chr16	-	31201889	31202050
TI16309REF_TRA2B_AS004	0.0310197	0.177	32.91	21.65	1.52	up	chr3:185644591-185644862	---		---	ensemble_refgene_antisense	---	TRA2B	chr3	+	185644591	185644862
ASK05909REF_CC2D2A_AS001	0.0433775	0.204	175.39	115.42	1.52	up	chr4:15601099-15601423	---		---	ensemble_refgene_antisense	---	CC2D3A	chr4	-	15601099	15601423
TI18254REF_STAT2_AS003	3.22e-05	0.0181	168.62	111.78	1.51	up	chr12:56748712-56748814	---		---	ensemble_refgene_antisense	---	STAT2	chr12	+	56748712	56748814
TI17600REF_ADD1_AS006	0.0004242	0.046	89.37	59.04	1.51	up	chr4:2908995-2909104	---		---	ensemble_refgene_antisense	---	ADD1	chr4	-	2908995	2909104
TI23900REF_ATP6V1C1_AS001	0.0005896	0.0465	118.56	78.51	1.51	up	chr8:104059854-104059945	---		---	ensemble_refgene_antisense	---	ATP6V1C1	chr8	-	104059854	104059945
TI16209REF_HNRNPH3_AS016	0.0009822	0.052	88.46	58.48	1.51	up	chr10:70096271-70096663	---		---	ensemble_refgene_antisense	---	HNRNPH3	chr10	-	70096271	70096663
TI21764REF_SPTBN2_AS001	0.0010686	0.0526	57.57	38.24	1.51	up	chr11:66468936-66469037	---		---	ensemble_refgene_antisense	---	SPTBN2	chr11	+	66468936	66469037
TI16060REF_SKI_AS006	0.0013065	0.0578	97.17	64.33	1.51	up	chr1:2190852-2190957	---		---	ensemble_refgene_antisense	---	SKI	chr1	-	2190852	2190957
TI16047REF_SORCS2_AS038	0.0014592	0.0578	19.68	13.07	1.51	up	chr4:7310535-7310639	---		---	ensemble_refgene_antisense	---	SORCS2	chr4	-	7310535	7310639
TI16392REF_SEPT2_AS001	0.0023685	0.0667	56.77	37.57	1.51	up	chr2:242291031-242291118	---		---	ensemble_refgene_antisense	---	2-Sep	chr2	-	242291031	242291118
TI17692REF_ADAR_AS004	0.0024921	0.0674	80.66	53.34	1.51	up	chr1:154572102-154572214	---		---	ensemble_refgene_antisense	---	ADAR	chr1	+	154572102	154572214
TI16125REF_CUL4A_AS025	0.0027349	0.0683	75.36	49.88	1.51	up	chr13:113875029-113875219	---		---	ensemble_refgene_antisense	---	CUL4A	chr13	-	113875029	113875219
TI21628REF_UBE4A_AS001	0.0028398	0.0693	41.16	27.32	1.51	up	chr11:118252717-118252812	---		---	ensemble_refgene_antisense	---	UBE4A	chr11	-	118252717	118252812
TI18145REF_LBR_AS004	0.0042257	0.0813	137.85	91.25	1.51	up	chr1:225599143-225599250	---		---	ensemble_refgene_antisense	---	LBR	chr1	+	225599143	225599250
TI17308REF_IGF2R_AS001	0.0042292	0.0813	105.62	69.8	1.51	up	chr6:160525393-160525509	---		---	ensemble_refgene_antisense	---	IGF2R	chr6	-	160525393	160525509
TI16486REF_C10orf11_AS003	0.0056442	0.0904	59.79	39.65	1.51	up	chr10:77201067-77201173	---		---	ensemble_refgene_antisense	---	C10orf11	chr10	-	77201067	77201173
TI18084REF_AKNA_AS001	0.007346	0.0989	171.7	113.82	1.51	up	chr9:117123246-117123336	---		---	ensemble_refgene_antisense	---	AKNA	chr9	+	117123246	117123336
TI20939REF_SNX10_AS002	0.0075112	0.0992	100.5	66.49	1.51	up	chr7:26343137-26343226	---		---	ensemble_refgene_antisense	---	SNX10	chr7	-	26343137	26343226
TI17124REF_FLI1_AS005	0.0083744	0.104	202.69	133.93	1.51	up	chr11:128587015-128587121	---		---	ensemble_refgene_antisense	---	FLI1	chr11	-	128587015	128587121
TI17378REF_CCNY_AS001	0.0089533	0.106	144.51	95.47	1.51	up	chr10:35714881-35714999	---		---	ensemble_refgene_antisense	---	CCNY	chr10	-	35714881	35714999
TI16034REF_FNDC3B_AS058	0.0147498	0.132	82.69	54.69	1.51	up	chr3:171795315-171795494	---		---	ensemble_refgene_antisense	---	FNDC3B	chr3	-	171795315	171795494
TI17793REF_RBM25_AS005	0.0205707	0.15	96.69	63.93	1.51	up	chr14:73569259-73569494	---		---	ensemble_refgene_antisense	---	RBM25	chr14	-	73569259	73569494
TI16034REF_FNDC3B_AS042	0.0211353	0.151	44.43	29.37	1.51	up	chr3:171890925-171891023	---		---	ensemble_refgene_antisense	---	FNDC3B	chr3	-	171890925	171891023
TI10070REF	0.0241241	0.159	64.36	42.67	1.51	up	ENST00000518716	---	694	retained_intron	ensemble_refgene	PABPC1	---	chr8	-	101718931	101722075
TI18766REF_USP48_AS003	0.0262752	0.165	122.05	81.02	1.51	up	chr1:22052359-22052527	---		---	ensemble_refgene_antisense	---	USP48	chr1	+	22052359	22052527
TI20834REF_TMEM154_AS001	0.0275118	0.168	69.65	46.17	1.51	up	chr4:153599302-153599385	---		---	ensemble_refgene_antisense	---	TMEM154	chr4	+	153599302	153599385
TI16459REF_ZXDC_AS003	0.0282818	0.17	95.94	63.43	1.51	up	chr3:126162039-126162187	---		---	ensemble_refgene_antisense	---	ZXDC	chr3	+	126162039	126162187
TI16367REF_TCF7L2_AS003	0.0293275	0.173	198.31	131	1.51	up	chr10:114828422-114828520	---		---	ensemble_refgene_antisense	---	TCF7L2	chr10	-	114828422	114828520
TI16133REF_ERI3_AS003	0.000441	0.046	32.99	22.01	1.5	up	chr1:44796725-44796822	---		---	ensemble_refgene_antisense	---	ERI3	chr1	+	44796725	44796822
TI20871REF_PRKAA1_AS001	0.0008988	0.0508	504.15	336.73	1.5	up	chr5:40776655-40776861	---		---	ensemble_refgene_antisense	---	PRKAA1	chr5	+	40776655	40776861
TI20823REF_SEC24D_AS001	0.0010082	0.052	144.38	96.04	1.5	up	chr4:119647730-119647910	---		---	ensemble_refgene_antisense	---	SEC24D	chr4	+	119647730	119647910
TI17326REF_EXT1_AS003	0.0013596	0.0578	27.67	18.5	1.5	up	chr8:118986556-118986664	---		---	ensemble_refgene_antisense	---	EXT1	chr8	+	118986556	118986664
TI17036REF_MFI2_AS001	0.0014233	0.0578	91.46	60.92	1.5	up	chr3:196731319-196731473	---		---	ensemble_refgene_antisense	---	MFI2	chr3	+	196731319	196731473
TI21066REF_SLC27A4_AS002	0.0017524	0.0606	38.02	25.32	1.5	up	chr9:131119965-131120087	---		---	ensemble_refgene_antisense	---	SLC27A4	chr9	-	131119965	131120087
TI19460REF_BACH2_AS003	0.0025573	0.0674	40.48	27.07	1.5	up	chr6:90845590-90845730	---		---	ensemble_refgene_antisense	---	BACH2	chr6	+	90845590	90845730
ASK06298REF_PTPRJ_AS001	0.0026187	0.0675	97.5	65.01	1.5	up	chr11:48102584-48103088	---		---	ensemble_refgene_antisense	---	PTPRJ	chr11	-	48102584	48103088
TI20982REF_DOCK4_AS001	0.002685	0.068	58.34	38.82	1.5	up	chr7:111534736-111534838	---		---	ensemble_refgene_antisense	---	DOCK4	chr7	+	111534736	111534838
TI17097REF_NRD1_AS002	0.0031077	0.0726	207.17	137.92	1.5	up	chr1:52281497-52281593	---		---	ensemble_refgene_antisense	---	NRD1	chr1	+	52281497	52281593
TI16543REF_UBAP2L_AS008	0.0032259	0.0729	45.76	30.48	1.5	up	chr1:154241898-154242005	---		---	ensemble_refgene_antisense	---	UBAP2L	chr1	-	154241898	154242005
TI17664REF_CAPZA1_AS005	0.0034084	0.0739	41.99	28.05	1.5	up	chr1:113195593-113195790	---		---	ensemble_refgene_antisense	---	CAPZA1	chr1	-	113195593	113195790
TI17271REF_RBM5_AS001	0.0035261	0.0753	168.83	112.62	1.5	up	chr3:50139631-50139853	---		---	ensemble_refgene_antisense	---	RBM5	chr3	-	50139631	50139853
TI17847REF_NDEL1_AS002	0.0040091	0.0805	415.14	276.43	1.5	up	chr17:8367344-8367539	---		---	ensemble_refgene_antisense	---	NDEL1	chr17	-	8367344	8367539
TI16781REF_ACIN1_AS003	0.0045703	0.0828	161.91	108.11	1.5	up	chr14:23535904-23536078	---		---	ensemble_refgene_antisense	---	ACIN1	chr14	+	23535904	23536078
TI01691NTNR	0.0056374	0.0904	166.79	111.1	1.5	up	XR_110494	gi|310118642|ref|XR_110494.1|	1274	PREDICTED: Homo sapiens hypothetical LOC100506528 (LOC100506528), miscRNA	NCBI_nt_human	--	--	--	--
TI16540REF_CD46_AS007	0.0063932	0.0941	46.46	30.94	1.5	up	chr1:207963841-207964043	---		---	ensemble_refgene_antisense	---	CD46	chr1	-	207963841	207964043
TI17934REF_HNRNPA3_AS003	0.0090849	0.106	133.24	88.78	1.5	up	chr2:178081981-178082084	---		---	ensemble_refgene_antisense	---	HNRNPA3	chr2	-	178081981	178082084
TI16042REF_ANKRD11_AS047	0.0110075	0.116	27.18	18.18	1.5	up	chr16:89469620-89469718	---		---	ensemble_refgene_antisense	---	ANKRD11	chr16	+	89469620	89469718
TI17881REF_C18orf8_AS005	0.0156934	0.136	65.23	43.5	1.5	up	chr18:21109845-21109970	---		---	ensemble_refgene_antisense	---	C18orf8	chr18	-	21109845	21109970
TI18620REF_IFRD1_AS001	0.0161098	0.137	149.15	99.66	1.5	up	chr7:112109677-112109964	---		---	ensemble_refgene_antisense	---	IFRD1	chr7	-	112109677	112109964
ASK00826NTNR	0.0182353	0.142	127.98	85.22	1.5	up	NR_045213	gi|349732146|ref|NR_045213.1|	2202	Homo sapiens Fc fragment of IgG, high affinity Ib, receptor (CD64) (FCGR1B), transcript variant 4, non-coding RNA	NCBI_nt_human	--	--	--	--
TI16034REF_FNDC3B_AS010	0.0193999	0.146	46.51	30.97	1.5	up	chr3:171774384-171774515	---		---	ensemble_refgene_antisense	---	FNDC3B	chr3	-	171774384	171774515
TI16871REF_RAPGEF1_AS001	0.021014	0.151	172.72	115.2	1.5	up	chr9:134607273-134607388	---		---	ensemble_refgene_antisense	---	RAPGEF1	chr9	+	134607273	134607388
TI09171REF	0.0267086	0.166	89.86	59.72	1.5	up	ENST00000532683	---	6848	retained_intron	ensemble_refgene	RBM25	---	chr14	+	73525250	73586837
TI16976REF_NDUFV2_AS007	0.0373091	0.192	41.22	27.4	1.5	up	chr18:9116770-9116884	---		---	ensemble_refgene_antisense	---	NDUFV2	chr18	-	9116770	9116884
TI16034REF_FNDC3B_AS027	0.0382935	0.195	43.08	28.65	1.5	up	chr3:171765088-171765181	---		---	ensemble_refgene_antisense	---	FNDC3B	chr3	-	171765088	171765181
TI15826REF	0.0422008	0.201	34.13	22.76	1.5	up	ENST00000492853	---	2859	processed_transcript	ensemble_refgene	UHRF2	---	chr9	+	6498352	6507054
TI17374REF_VCL_AS004	0.0440658	0.205	59.06	39.47	1.5	up	chr10:75870897-75871022	---		---	ensemble_refgene_antisense	---	VCL	chr10	-	75870897	75871022
ASK04567REF	2.39e-05	0.0166	21.59	14.53	1.49	up	ENST00000523303	---	2578	nonsense_mediated_decay	ensemble_refgene	INTS9	---	chr8	-	28625178	28747430
TI16719REF_BCL6_AS004	0.0004603	0.046	865.52	579.67	1.49	up	chr3:187457269-187457373	---		---	ensemble_refgene_antisense	---	BCL6	chr3	+	187457269	187457373
TI17120REF_MADD_AS007	0.0004848	0.046	39.63	26.62	1.49	up	chr11:47349607-47349808	---		---	ensemble_refgene_antisense	---	MADD	chr11	-	47349607	47349808
TI17181REF_PGS1_AS002	0.0006693	0.0466	78.36	52.58	1.49	up	chr17:76418033-76418235	---		---	ensemble_refgene_antisense	---	PGS1	chr17	-	76418033	76418235
TI16073REF_NFE2L2_AS010	0.0008668	0.0503	67.45	45.28	1.49	up	chr2:178103922-178104082	---		---	ensemble_refgene_antisense	---	NFE2L2	chr2	+	178103922	178104082
TI16193REF_ACTN1_AS012	0.0010085	0.052	115.92	77.68	1.49	up	chr14:69345441-69345537	---		---	ensemble_refgene_antisense	---	ACTN1	chr14	+	69345441	69345537
TI16461REF_PIGG_AS005	0.0011137	0.0542	72.65	48.8	1.49	up	chr4:522528-522709	---		---	ensemble_refgene_antisense	---	PIGG	chr4	-	522528	522709
TI18780REF_CDC42BPA_AS001	0.00117	0.0555	28.65	19.22	1.49	up	chr1:227182393-227182513	---		---	ensemble_refgene_antisense	---	CDC42BPA	chr1	+	227182393	227182513
TI22422REF_ZZEF1_AS001	0.001452	0.0578	69.34	46.62	1.49	up	chr17:3911028-3911147	---		---	ensemble_refgene_antisense	---	ZZEF1	chr17	+	3911028	3911147
TI16144REF_CMIP_AS022	0.0017054	0.0606	116.12	77.71	1.49	up	chr16:81576652-81576770	---		---	ensemble_refgene_antisense	---	CMIP	chr16	-	81576652	81576770
TI17491REF_KANSL1_AS001	0.0017373	0.0606	103.23	69.13	1.49	up	chr17:44115299-44115428	---		---	ensemble_refgene_antisense	---	KANSL1	chr17	+	44115299	44115428
TI16051REF_HDAC4_AS041	0.0024057	0.0667	139.3	93.24	1.49	up	chr2:240160235-240160320	---		---	ensemble_refgene_antisense	---	HDAC4	chr2	+	240160235	240160320
TI16042REF_ANKRD11_AS037	0.0035624	0.0756	141.22	94.62	1.49	up	chr16:89421678-89421775	---		---	ensemble_refgene_antisense	---	ANKRD11	chr16	+	89421678	89421775
TI17275REF_SETD5_AS002	0.0049091	0.086	95.16	64.07	1.49	up	chr3:9509035-9509464	---		---	ensemble_refgene_antisense	---	SETD5	chr3	-	9509035	9509464
TI17275REF_SETD5_AS006	0.005581	0.09	46.2	31.11	1.49	up	chr3:9516307-9516683	---		---	ensemble_refgene_antisense	---	SETD5	chr3	-	9516307	9516683
TI17791REF_PSMA3_AS002	0.005977	0.0917	198.5	133.15	1.49	up	chr14:58737484-58737649	---		---	ensemble_refgene_antisense	---	PSMA3	chr14	-	58737484	58737649
TI18212REF_CTNND1_AS003	0.0060672	0.0921	108.82	72.92	1.49	up	chr11:57557292-57557477	---		---	ensemble_refgene_antisense	---	CTNND1	chr11	-	57557292	57557477
TI17160REF_DAPK2_AS002	0.0063294	0.0939	31.87	21.45	1.49	up	chr15:64210474-64210586	---		---	ensemble_refgene_antisense	---	DAPK2	chr15	+	64210474	64210586
TI01336NTNR	0.0066062	0.0956	207.53	139.22	1.49	up	NR_038970	gi|337298457|ref|NR_038970.1|	5439	Homo sapiens uncharacterized LOC283624 (LOC283624), transcript variant 1, non-coding RNA	NCBI_nt_human	--	--	--	--
TI16167REF_EPHB1_AS013	0.0066696	0.0957	68.41	45.79	1.49	up	chr3:134474404-134474509	---		---	ensemble_refgene_antisense	---	EPHB1	chr3	-	134474404	134474509
TI16074REF_GNAS_AS012	0.0073373	0.0989	188.3	126.42	1.49	up	chr20:57475468-57475584	---		---	ensemble_refgene_antisense	---	GNAS	chr20	-	57475468	57475584
TI16059REF_RBM39_AS036	0.0073395	0.0989	64.2	43.09	1.49	up	chr20:34300748-34300843	---		---	ensemble_refgene_antisense	---	RBM39	chr20	+	34300748	34300843
TI18481REF_RNF149_AS003	0.0085668	0.105	609.08	407.84	1.49	up	chr2:101895839-101895991	---		---	ensemble_refgene_antisense	---	RNF149	chr2	+	101895839	101895991
TI16530REF_HNRNPD_AS009	0.0115253	0.117	38.22	25.69	1.49	up	chr4:83284863-83284970	---		---	ensemble_refgene_antisense	---	HNRNPD	chr4	+	83284863	83284970
TI16456REF_NBEAL2_AS013	0.0129815	0.125	81.44	54.72	1.49	up	chr3:47047955-47048062	---		---	ensemble_refgene_antisense	---	NBEAL2	chr3	-	47047955	47048062
TI16186REF_PRRC2B_AS009	0.0136214	0.128	50.27	33.74	1.49	up	chr9:134366492-134366777	---		---	ensemble_refgene_antisense	---	PRRC2B	chr9	-	134366492	134366777
TI17617REF_GOLPH3_AS004	0.0159583	0.137	74.83	50.12	1.49	up	chr5:32161741-32161835	---		---	ensemble_refgene_antisense	---	GOLPH3	chr5	+	32161741	32161835
TI17595REF_COPB2_AS001	0.0162766	0.138	34.26	22.96	1.49	up	chr3:139091953-139092045	---		---	ensemble_refgene_antisense	---	COPB2	chr3	+	139091953	139092045
ASK06837REF_KIAA0825_AS001	0.0219536	0.153	210.9	141.72	1.49	up	chr5:93801483-93809228	---		---	ensemble_refgene_antisense	---	KIAA0826	chr5	+	93801483	93809228
TI17705REF_WDR37_AS001	0.0226277	0.155	37.46	25.13	1.49	up	chr10:1156557-1156686	---		---	ensemble_refgene_antisense	---	WDR37	chr10	-	1156557	1156686
TI18560REF_CCDC14_AS002	0.0279246	0.17	47.93	32.14	1.49	up	chr3:123668450-123668743	---		---	ensemble_refgene_antisense	---	CCDC14	chr3	+	123668450	123668743
TI17694REF_FUBP1_AS002	0.0279483	0.17	22.16	14.87	1.49	up	chr1:78416393-78416540	---		---	ensemble_refgene_antisense	---	FUBP1	chr1	+	78416393	78416540
TI16125REF_CUL4A_AS023	0.0322626	0.181	39.17	26.21	1.49	up	chr13:113885626-113885718	---		---	ensemble_refgene_antisense	---	CUL4A	chr13	-	113885626	113885718
TI19961REF_SLC38A1_AS002	0.0449797	0.207	145.67	97.58	1.49	up	chr12:46659693-46659882	---		---	ensemble_refgene_antisense	---	SLC38A1	chr12	+	46659693	46659882
TI17692REF_ADAR_AS001	3.33e-05	0.0181	223.38	150.76	1.48	up	chr1:154571352-154571454	---		---	ensemble_refgene_antisense	---	ADAR	chr1	+	154571352	154571454
TI17492REF_TRIM25_AS003	0.000167	0.0291	352.65	238.71	1.48	up	chr17:54972987-54973118	---		---	ensemble_refgene_antisense	---	TRIM25	chr17	+	54972987	54973118
TI17959REF_PANK2_AS003	0.0004511	0.046	156.16	105.68	1.48	up	chr20:3901561-3901672	---		---	ensemble_refgene_antisense	---	PANK2	chr20	-	3901561	3901672
TI17411REF_HNRNPA1_AS003	0.0009983	0.052	157.76	106.44	1.48	up	chr12:54679724-54680234	---		---	ensemble_refgene_antisense	---	HNRNPA1	chr12	-	54679724	54680234
TI16198REF_RNF213_AS019	0.0018899	0.0613	101.19	68.22	1.48	up	chr17:78370694-78370775	---		---	ensemble_refgene_antisense	---	RNF213	chr17	-	78370694	78370775
TI17244REF_RPRD1B_AS005	0.0042295	0.0813	22.07	14.88	1.48	up	chr20:36713808-36714147	---		---	ensemble_refgene_antisense	---	RPRD1B	chr20	-	36713808	36714147
TI18762REF_TPR_AS002	0.0049596	0.086	76.35	51.51	1.48	up	chr1:186325811-186325911	---		---	ensemble_refgene_antisense	---	TPR	chr1	+	186325811	186325911
TI20810REF_UBE2D3_AS001	0.0063179	0.0939	583.65	393.11	1.48	up	chr4:103745085-103745195	---		---	ensemble_refgene_antisense	---	UBE2D3	chr4	+	103745085	103745195
TI16334REF_RP11-159D12.5_AS003	0.0097043	0.11	113.05	76.61	1.48	up	chr17:56072569-56072764	---		---	ensemble_refgene_antisense	---	RP11-159D12.5	chr17	+	56072569	56072764
TI16543REF_UBAP2L_AS010	0.0125506	0.122	96.99	65.36	1.48	up	chr1:154230808-154231438	---		---	ensemble_refgene_antisense	---	UBAP2L	chr1	-	154230808	154231438
TI16297REF_TAF15_AS010	0.0171744	0.139	71.4	48.3	1.48	up	chr17:34151946-34152070	---		---	ensemble_refgene_antisense	---	TAF15	chr17	-	34151946	34152070
TI16734REF_ASPH_AS007	0.0172096	0.139	86.32	58.42	1.48	up	chr8:62571508-62571610	---		---	ensemble_refgene_antisense	---	ASPH	chr8	+	62571508	62571610
ASK01170NTNR	0.0194115	0.146	154.93	104.92	1.48	up	NR_038286	gi|333944057|ref|NR_038286.1|	2555	Homo sapiens uncharacterized LOC100507062 (LOC100507062), non-coding RNA	NCBI_nt_human	--	--	--	--
TI18197REF_PHRF1_AS003	0.0211711	0.151	25.99	17.58	1.48	up	chr11:583855-583960	---		---	ensemble_refgene_antisense	---	PHRF1	chr11	-	583855	583960
TI17231REF_SLC20A1_AS006	0.0235672	0.158	35.74	24.17	1.48	up	chr2:113418613-113418709	---		---	ensemble_refgene_antisense	---	SLC20A1	chr2	-	113418613	113418709
TI16132REF_SRSF11_AS007	0.0300688	0.174	77.18	52.25	1.48	up	chr1:70693198-70693331	---		---	ensemble_refgene_antisense	---	SRSF11	chr1	-	70693198	70693331
TI16042REF_ANKRD11_AS045	0.0383629	0.195	66.11	44.68	1.48	up	chr16:89511812-89511925	---		---	ensemble_refgene_antisense	---	ANKRD11	chr16	+	89511812	89511925
TI17934REF_HNRNPA3_AS004	0.0417301	0.2	59.52	40.33	1.48	up	chr2:178083326-178083426	---		---	ensemble_refgene_antisense	---	HNRNPA3	chr2	-	178083326	178083426
TI17959REF_PANK2_AS001	0.0003426	0.0439	121.18	82.39	1.47	up	chr20:3903227-3903381	---		---	ensemble_refgene_antisense	---	PANK2	chr20	-	3903227	3903381
TI18575REF_AFF1_AS002	0.0004343	0.046	267.31	181.54	1.47	up	chr4:88041752-88041850	---		---	ensemble_refgene_antisense	---	AFF1	chr4	-	88041752	88041850
TI16540REF_CD46_AS001	0.0004596	0.046	299.34	204.15	1.47	up	chr1:207941230-207941323	---		---	ensemble_refgene_antisense	---	CD46	chr1	-	207941230	207941323
TI17227REF_FOSL2_AS005	0.0005259	0.0465	218.01	148.5	1.47	up	chr2:28624462-28624565	---		---	ensemble_refgene_antisense	---	FOSL2	chr2	-	28624462	28624565
TI18546REF_NR2C2_AS003	0.0005669	0.0465	166.56	113.38	1.47	up	chr3:15079662-15079761	---		---	ensemble_refgene_antisense	---	NR2C2	chr3	-	15079662	15079761
TI16198REF_RNF213_AS005	0.0007959	0.0503	57.15	38.75	1.47	up	chr17:78252935-78253062	---		---	ensemble_refgene_antisense	---	RNF213	chr17	-	78252935	78253062
TI16540REF_CD46_AS008	0.0009686	0.0518	249.88	169.7	1.47	up	chr1:207941676-207941839	---		---	ensemble_refgene_antisense	---	CD46	chr1	-	207941676	207941839
TI20569REF_ZEB2_AS002	0.0015441	0.059	86.38	58.66	1.47	up	chr2:145196854-145196956	---		---	ensemble_refgene_antisense	---	ZEB2	chr2	+	145196854	145196956
TI16079REF_ITPK1_AS001	0.0019846	0.0621	100.88	68.64	1.47	up	chr14:93552731-93552863	---		---	ensemble_refgene_antisense	---	ITPK1	chr14	+	93552731	93552863
TI11380REF	0.0025188	0.0674	43.37	29.51	1.47	up	ENST00000524788	---	553	processed_transcript	ensemble_refgene	TPP1	---	chr11	-	6637925	6638592
TI16150REF_RXRA_AS015	0.0025647	0.0674	30.68	20.86	1.47	up	chr9:137326873-137326979	---		---	ensemble_refgene_antisense	---	RXRA	chr9	-	137326873	137326979
TI16144REF_CMIP_AS010	0.0028055	0.069	34.17	23.32	1.47	up	chr16:81609169-81609286	---		---	ensemble_refgene_antisense	---	CMIP	chr16	-	81609169	81609286
ASK07223REF_PSTPIP2_AS001	0.002888	0.0697	41.4	28.24	1.47	up	chr18:43608187-43608742	---		---	ensemble_refgene_antisense	---	PSTPIP3	chr18	+	43608187	43608742
TI16167REF_EPHB1_AS006	0.0032391	0.0729	63.29	42.93	1.47	up	chr3:134613982-134614101	---		---	ensemble_refgene_antisense	---	EPHB1	chr3	-	134613982	134614101
TI23049REF_C20orf197_AS001	0.0033978	0.0739	28.52	19.41	1.47	up	chr20:58642829-58642926	---		---	ensemble_refgene_antisense	---	C20orf197	chr20	-	58642829	58642926
TI16073REF_NFE2L2_AS022	0.0036695	0.0767	67.18	45.64	1.47	up	chr2:178092369-178092476	---		---	ensemble_refgene_antisense	---	NFE2L2	chr2	+	178092369	178092476
TI16109REF_MICAL3_AS012	0.0049647	0.086	35.1	23.84	1.47	up	chr22:18346716-18346847	---		---	ensemble_refgene_antisense	---	MICAL3	chr22	+	18346716	18346847
TI17460REF_WWOX_AS006	0.0055334	0.09	53.44	36.29	1.47	up	chr16:78816044-78816134	---		---	ensemble_refgene_antisense	---	WWOX	chr16	-	78816044	78816134
TI16218REF_SEC31A_AS002	0.0064882	0.0945	43.08	29.32	1.47	up	chr4:83750655-83750817	---		---	ensemble_refgene_antisense	---	SEC31A	chr4	+	83750655	83750817
TI16193REF_ACTN1_AS010	0.0073231	0.0989	155.21	105.43	1.47	up	chr14:69438878-69438982	---		---	ensemble_refgene_antisense	---	ACTN1	chr14	+	69438878	69438982
TI19211REF_DDX18_AS001	0.0081701	0.102	20.34	13.86	1.47	up	chr2:118584480-118584581	---		---	ensemble_refgene_antisense	---	DDX18	chr2	-	118584480	118584581
TI16116REF_ANKRD10_AS018	0.0087477	0.106	207	140.6	1.47	up	chr13:111553906-111554023	---		---	ensemble_refgene_antisense	---	ANKRD10	chr13	+	111553906	111554023
TI24178REF_ENOX2_AS001	0.0090246	0.106	20.86	14.16	1.47	up	chrX:129785149-129785267	---		---	ensemble_refgene_antisense	---	ENOX2	chrX	+	129785149	129785267
TI16412REF_SRSF4_AS002	0.0092895	0.107	203.21	138.58	1.47	up	chr1:29495216-29495296	---		---	ensemble_refgene_antisense	---	SRSF4	chr1	+	29495216	29495296
TI16073REF_NFE2L2_AS026	0.0097401	0.11	231.46	157.86	1.47	up	chr2:178103727-178103860	---		---	ensemble_refgene_antisense	---	NFE2L2	chr2	+	178103727	178103860
TI17955REF_DNAJC5_AS003	0.0098484	0.11	32.55	22.14	1.47	up	chr20:62530551-62530638	---		---	ensemble_refgene_antisense	---	DNAJC5	chr20	-	62530551	62530638
TI16314REF_ERICH1_AS006	0.0111278	0.116	129.8	88.17	1.47	up	chr8:602041-602175	---		---	ensemble_refgene_antisense	---	ERICH1	chr8	+	602041	602175
TI19789REF_ZDHHC6_AS002	0.0139112	0.13	50.49	34.37	1.47	up	chr10:114193708-114193845	---		---	ensemble_refgene_antisense	---	ZDHHC6	chr10	+	114193708	114193845
TI17284REF_ABCC5_AS001	0.0145217	0.131	19.7	13.37	1.47	up	chr3:183703879-183703959	---		---	ensemble_refgene_antisense	---	ABCC5	chr3	+	183703879	183703959
TI16933REF_PCID2_AS004	0.0148802	0.133	106.49	72.53	1.47	up	chr13:113842258-113842357	---		---	ensemble_refgene_antisense	---	PCID2	chr13	+	113842258	113842357
TI14686REF	0.0148922	0.133	83.47	56.84	1.47	up	ENST00000413710	---	401	nonsense_mediated_decay	ensemble_refgene	MITD1	---	chr2	-	99789864	99797490
TI07388REF	0.0167325	0.138	63.41	43.21	1.47	up	ENST00000476794	---	682	processed_transcript	ensemble_refgene	FNDC3B	---	chr3	+	171866325	171905008
TI16308REF_SON_AS005	0.0171741	0.139	111.93	76.04	1.47	up	chr21:34943022-34943194	---		---	ensemble_refgene_antisense	---	SON	chr21	-	34943022	34943194
TI19862REF_PSMD13_AS002	0.0175343	0.139	79.89	54.24	1.47	up	chr11:247971-248065	---		---	ensemble_refgene_antisense	---	PSMD13	chr11	-	247971	248065
TI23647REF_NQO2_AS001	0.0177216	0.14	171.92	116.93	1.47	up	chr6:3016906-3017074	---		---	ensemble_refgene_antisense	---	NQO2	chr6	-	3016906	3017074
TI16087REF_HDLBP_AS005	0.0193128	0.146	84.7	57.62	1.47	up	chr2:242208658-242208808	---		---	ensemble_refgene_antisense	---	HDLBP	chr2	+	242208658	242208808
TI19947REF_ZNF26_AS001	0.0210261	0.151	33.23	22.61	1.47	up	chr12:133578561-133578662	---		---	ensemble_refgene_antisense	---	ZNF26	chr12	-	133578561	133578662
TI20630REF_BACH1_AS001	0.0233296	0.157	94.38	64.08	1.47	up	chr21:30730271-30730388	---		---	ensemble_refgene_antisense	---	BACH1	chr21	-	30730271	30730388
TI17046REF_PAPD7_AS001	0.0248188	0.162	24.27	16.48	1.47	up	chr5:6749552-6749658	---		---	ensemble_refgene_antisense	---	PAPD7	chr5	-	6749552	6749658
TI17955REF_DNAJC5_AS001	0.0250795	0.163	30.77	20.92	1.47	up	chr20:62545266-62545462	---		---	ensemble_refgene_antisense	---	DNAJC5	chr20	-	62545266	62545462
TI16034REF_FNDC3B_AS043	0.0253451	0.163	104.64	71.34	1.47	up	chr3:171772287-171772397	---		---	ensemble_refgene_antisense	---	FNDC3B	chr3	-	171772287	171772397
TI16762REF_FAM107B_AS001	0.0259037	0.164	105.89	72.27	1.47	up	chr10:14634095-14634253	---		---	ensemble_refgene_antisense	---	FAM107B	chr10	+	14634095	14634253
TI19348REF_TFG_AS002	0.0282161	0.17	46.11	31.34	1.47	up	chr3:100462963-100463199	---		---	ensemble_refgene_antisense	---	TFG	chr3	-	100462963	100463199
TI16880REF_PTBP2_AS004	0.044666	0.206	196.95	134.2	1.47	up	chr1:97246290-97246413	---		---	ensemble_refgene_antisense	---	PTBP2	chr1	-	97246290	97246413
TI16386REF_TPM4_AS010	0.0474718	0.213	286.34	194.44	1.47	up	chr19:16189693-16189783	---		---	ensemble_refgene_antisense	---	TPM4	chr19	-	16189693	16189783
TI20047REF_IRF9_AS002	0.0005778	0.0465	388.03	265.27	1.46	up	chr14:24634421-24634624	---		---	ensemble_refgene_antisense	---	IRF9	chr14	-	24634421	24634624
TI16042REF_ANKRD11_AS040	0.0009885	0.052	135.86	93.27	1.46	up	chr16:89540946-89541067	---		---	ensemble_refgene_antisense	---	ANKRD11	chr16	+	89540946	89541067
TI19580REF_FMR1_AS002	0.0013456	0.0578	120.43	82.43	1.46	up	chrX:147024925-147025050	---		---	ensemble_refgene_antisense	---	FMR1	chrX	-	147024925	147025050
TI21171REF_TTF2_AS001	0.001628	0.0599	24.2	16.62	1.46	up	chr1:117640064-117640176	---		---	ensemble_refgene_antisense	---	TTF2	chr1	-	117640064	117640176
TI17140REF_PXN_AS001	0.001835	0.061	183.75	125.43	1.46	up	chr12:120658969-120659155	---		---	ensemble_refgene_antisense	---	PXN	chr12	+	120658969	120659155
TI16111REF_TMEM181_AS017	0.0020208	0.0622	19.95	13.69	1.46	up	chr6:158986458-158986629	---		---	ensemble_refgene_antisense	---	TMEM181	chr6	-	158986458	158986629
TI22447REF_PTRH2_AS001	0.0023959	0.0667	95.43	65.34	1.46	up	chr17:57778392-57778473	---		---	ensemble_refgene_antisense	---	PTRH2	chr17	+	57778392	57778473
TI14548REF	0.0024705	0.0674	154.5	106	1.46	up	ENST00000494615	---	2883	processed_transcript	ensemble_refgene	HADHB	---	chr2	+	26483406	26513332
TI17678REF_COX20_AS003	0.0034065	0.0739	106.25	72.73	1.46	up	chr1:245002954-245003231	---		---	ensemble_refgene_antisense	---	COX20	chr1	-	245002954	245003231
TI16129REF_IQSEC1_AS023	0.0039627	0.0797	203.54	139.26	1.46	up	chr3:13016200-13016303	---		---	ensemble_refgene_antisense	---	IQSEC1	chr3	+	13016200	13016303
TI19432REF_EXOC3_AS002	0.0041049	0.0813	65.52	44.84	1.46	up	chr5:460058-460416	---		---	ensemble_refgene_antisense	---	EXOC3	chr5	-	460058	460416
TI17706REF_CELF2_AS001	0.0041553	0.0813	102.42	70.04	1.46	up	chr10:11285911-11286002	---		---	ensemble_refgene_antisense	---	CELF2	chr10	-	11285911	11286002
TI16659REF_ANP32A_AS005	0.0052409	0.0883	156.61	107.61	1.46	up	chr15:69084266-69084389	---		---	ensemble_refgene_antisense	---	ANP32A	chr15	+	69084266	69084389
TI18934REF_ZFC3H1_AS002	0.006371	0.0939	68.8	47.23	1.46	up	chr12:72004356-72004456	---		---	ensemble_refgene_antisense	---	ZFC3H1	chr12	+	72004356	72004456
TI16892REF_EPHA2_AS005	0.0079574	0.101	30.86	21.2	1.46	up	chr1:16468349-16468444	---		---	ensemble_refgene_antisense	---	EPHA2	chr1	+	16468349	16468444
TI18525REF_BID_AS001	0.0092175	0.107	155.76	106.94	1.46	up	chr22:18247663-18247820	---		---	ensemble_refgene_antisense	---	BID	chr22	+	18247663	18247820
TI16294REF_XPO6_AS009	0.0100062	0.111	124.02	85.18	1.46	up	chr16:28178536-28178686	---		---	ensemble_refgene_antisense	---	XPO6	chr16	+	28178536	28178686
TI16793REF_ZCCHC14_AS001	0.0107689	0.115	20.03	13.68	1.46	up	chr16:87518599-87518706	---		---	ensemble_refgene_antisense	---	ZCCHC14	chr16	+	87518599	87518706
TI16976REF_NDUFV2_AS003	0.0153393	0.135	17.15	11.74	1.46	up	chr18:9109432-9109597	---		---	ensemble_refgene_antisense	---	NDUFV2	chr18	-	9109432	9109597
TI16503REF_KPNB1_AS011	0.0161543	0.137	58.28	39.99	1.46	up	chr17:45747697-45747850	---		---	ensemble_refgene_antisense	---	KPNB1	chr17	-	45747697	45747850
TI21119REF_GK_AS002	0.0167766	0.138	173.57	119.12	1.46	up	chrX:30705629-30705787	---		---	ensemble_refgene_antisense	---	GK	chrX	-	30705629	30705787
TI16137REF_LPP_AS001	0.017322	0.139	18.98	12.97	1.46	up	chr3:188245372-188245471	---		---	ensemble_refgene_antisense	---	LPP	chr3	-	188245372	188245471
TI21980REF_LRCH1_AS001	0.0196641	0.147	31.25	21.41	1.46	up	chr13:47177390-47177485	---		---	ensemble_refgene_antisense	---	LRCH1	chr13	-	47177390	47177485
TI16209REF_HNRNPH3_AS001	0.0200102	0.148	160.02	109.34	1.46	up	chr10:70094478-70094654	---		---	ensemble_refgene_antisense	---	HNRNPH3	chr10	-	70094478	70094654
TI16541REF_PRDX6_AS011	0.0203648	0.149	22	15.08	1.46	up	chr1:173450122-173450448	---		---	ensemble_refgene_antisense	---	PRDX6	chr1	-	173450122	173450448
TI18254REF_STAT2_AS001	0.0233616	0.157	52.5	35.89	1.46	up	chr12:56743071-56743191	---		---	ensemble_refgene_antisense	---	STAT2	chr12	+	56743071	56743191
TI16055REF_TBC1D22A_AS008	0.0248718	0.162	93.09	63.75	1.46	up	chr22:47348164-47348283	---		---	ensemble_refgene_antisense	---	TBC1D22A	chr22	-	47348164	47348283
TI18557REF_ZNF148_AS004	0.0249175	0.162	42.53	29.09	1.46	up	chr3:125092968-125093121	---		---	ensemble_refgene_antisense	---	ZNF148	chr3	+	125092968	125093121
TI16880REF_PTBP2_AS007	0.0269551	0.167	19.45	13.29	1.46	up	chr1:97271374-97271580	---		---	ensemble_refgene_antisense	---	PTBP2	chr1	-	97271374	97271580
TI16933REF_PCID2_AS003	0.0272769	0.168	93.18	63.8	1.46	up	chr13:113842404-113842546	---		---	ensemble_refgene_antisense	---	PCID2	chr13	+	113842404	113842546
TI16294REF_XPO6_AS004	0.027654	0.169	142.63	97.77	1.46	up	chr16:28178775-28178879	---		---	ensemble_refgene_antisense	---	XPO6	chr16	+	28178775	28178879
TI16042REF_ANKRD11_AS021	0.0278605	0.169	20.04	13.68	1.46	up	chr16:89369535-89369640	---		---	ensemble_refgene_antisense	---	ANKRD11	chr16	+	89369535	89369640
TI16087REF_HDLBP_AS026	0.0288302	0.171	23	15.77	1.46	up	chr2:242190203-242190340	---		---	ensemble_refgene_antisense	---	HDLBP	chr2	+	242190203	242190340
TI16243REF_IFT122_AS010	0.0298851	0.174	31.88	21.86	1.46	up	chr3:129217154-129217418	---		---	ensemble_refgene_antisense	---	IFT122	chr3	-	129217154	129217418
TI19580REF_FMR1_AS003	0.0307085	0.176	80.34	55.03	1.46	up	chrX:147025871-147026085	---		---	ensemble_refgene_antisense	---	FMR1	chrX	-	147025871	147026085
TI16034REF_FNDC3B_AS008	0.0328384	0.182	64.44	44.1	1.46	up	chr3:171760020-171760195	---		---	ensemble_refgene_antisense	---	FNDC3B	chr3	-	171760020	171760195
TI16985REF_ZNF638_AS007	0.0477806	0.213	72.14	49.5	1.46	up	chr2:71646291-71646411	---		---	ensemble_refgene_antisense	---	ZNF638	chr2	-	71646291	71646411
TI16132REF_SRSF11_AS005	0.0480687	0.214	40.92	28.1	1.46	up	chr1:70695786-70695953	---		---	ensemble_refgene_antisense	---	SRSF11	chr1	-	70695786	70695953
TI21193REF_RPAP2_AS001	0.0496013	0.217	40.18	27.48	1.46	up	chr1:92783513-92783593	---		---	ensemble_refgene_antisense	---	RPAP2	chr1	-	92783513	92783593
TI16250REF_MARK2_AS016	6.61e-05	0.0189	82.98	57.23	1.45	up	chr11:63673046-63673175	---		---	ensemble_refgene_antisense	---	MARK2	chr11	-	63673046	63673175
TI23533REF_CCT5_AS001	0.0004479	0.046	20.37	14.05	1.45	up	chr5:10262750-10262891	---		---	ensemble_refgene_antisense	---	CCT5	chr5	-	10262750	10262891
TI19293REF_SLC9A8_AS003	0.0005943	0.0465	98.29	67.99	1.45	up	chr20:48491376-48491483	---		---	ensemble_refgene_antisense	---	SLC9A8	chr20	-	48491376	48491483
TI18232REF_LETMD1_AS001	0.0013287	0.0578	44.77	30.86	1.45	up	chr12:51443214-51443315	---		---	ensemble_refgene_antisense	---	LETMD1	chr12	-	51443214	51443315
TI16035REF_MSI2_AS058	0.0013992	0.0578	67.34	46.51	1.45	up	chr17:55358322-55358531	---		---	ensemble_refgene_antisense	---	MSI2	chr17	-	55358322	55358531
NC00567FR	0.0015776	0.059	654.57	452.19	1.45	up	FR385023	AC097646	103	small nuclear RNA (snRNA)	fRNAdb	--	--	--	--
TI16250REF_MARK2_AS017	0.0017463	0.0606	186.02	128.25	1.45	up	chr11:63608249-63608348	---		---	ensemble_refgene_antisense	---	MARK2	chr11	-	63608249	63608348
TI16356REF_TBL1X_AS007	0.001904	0.0613	118.57	81.53	1.45	up	chrX:9603675-9603836	---		---	ensemble_refgene_antisense	---	TBL1X	chrX	-	9603675	9603836
ASK07117REF_PICALM_AS001	0.0039122	0.0789	354.49	244.53	1.45	up	chr11:85779296-85779758	---		---	ensemble_refgene_antisense	---	PICALM	chr11	+	85779296	85779758
TI18399REF_RPRD1A_AS004	0.0040428	0.0807	113.69	78.62	1.45	up	chr18:33606522-33606745	---		---	ensemble_refgene_antisense	---	RPRD1A	chr18	+	33606522	33606745
ASK05313REF_MMP25_AS001	0.0041146	0.0813	141.8	97.57	1.45	up	chr16:3103430-3103760	---		---	ensemble_refgene_antisense	---	MMP25	chr16	-	3103430	3103760
TI17585REF_FBLN2_AS006	0.0053583	0.0888	24.14	16.63	1.45	up	chr3:13629981-13630150	---		---	ensemble_refgene_antisense	---	FBLN2	chr3	-	13629981	13630150
TI16312REF_RGS12_AS002	0.0057086	0.0909	53.33	36.76	1.45	up	chr4:3346252-3346368	---		---	ensemble_refgene_antisense	---	RGS12	chr4	-	3346252	3346368
TI16595REF_GNB1L_AS005	0.0068845	0.0966	56.58	39.05	1.45	up	chr22:19791347-19791466	---		---	ensemble_refgene_antisense	---	GNB1L	chr22	+	19791347	19791466
TI18141REF_PHC2_AS003	0.0079116	0.101	194	133.68	1.45	up	chr1:33804125-33804223	---		---	ensemble_refgene_antisense	---	PHC2	chr1	+	33804125	33804223
TI24026REF_SECISBP2_AS001	0.0083672	0.104	172.51	118.96	1.45	up	chr9:91939902-91940008	---		---	ensemble_refgene_antisense	---	SECISBP2	chr9	-	91939902	91940008
TI16709REF_U2AF1_AS003	0.0087744	0.106	47.68	32.8	1.45	up	chr21:44523247-44523356	---		---	ensemble_refgene_antisense	---	U2AF1	chr21	+	44523247	44523356
TI16267REF_PABPC1L_AS009	0.009083	0.106	18.89	13	1.45	up	chr20:43567798-43567934	---		---	ensemble_refgene_antisense	---	PABPC1L	chr20	-	43567798	43567934
ASK07017REF_GLS_AS001	0.0095869	0.11	196.06	135.38	1.45	up	chr2:191829102-191829419	---		---	ensemble_refgene_antisense	---	GLS	chr2	-	191829102	191829419
ASK00641NTNR	0.0098189	0.11	74.52	51.31	1.45	up	NR_037182	gi|311893296|ref|NR_037182.1|	877	Homo sapiens phosphodiesterase 4D interacting protein pseudogene (LOC653513), non-coding RNA	NCBI_nt_human	--	--	--	--
TI17533REF_INSIG2_AS001	0.010345	0.113	74.25	51.13	1.45	up	chr2:118857307-118857458	---		---	ensemble_refgene_antisense	---	INSIG2	chr2	-	118857307	118857458
TI19257REF_COX7A2L_AS002	0.0104855	0.113	60.91	41.88	1.45	up	chr2:42560889-42560981	---		---	ensemble_refgene_antisense	---	COX7A2L	chr2	+	42560889	42560981
TI16467REF_PRKAG2_AS004	0.0115423	0.117	29.32	20.16	1.45	up	chr7:151381810-151381947	---		---	ensemble_refgene_antisense	---	PRKAG2	chr7	+	151381810	151381947
TI17549REF_LRPPRC_AS005	0.0119865	0.119	20.74	14.26	1.45	up	chr2:44186191-44186298	---		---	ensemble_refgene_antisense	---	LRPPRC	chr2	+	44186191	44186298
TI19053REF_CNOT1_AS003	0.0143742	0.131	65.22	44.97	1.45	up	chr16:58575174-58575274	---		---	ensemble_refgene_antisense	---	CNOT1	chr16	+	58575174	58575274
TI17190REF_DDX42_AS007	0.0151906	0.134	41.44	28.5	1.45	up	chr17:61876619-61876884	---		---	ensemble_refgene_antisense	---	DDX42	chr17	-	61876619	61876884
TI16324REF_SF1_AS010	0.0156606	0.136	709.06	487.69	1.45	up	chr11:64537893-64538209	---		---	ensemble_refgene_antisense	---	SF1	chr11	+	64537893	64538209
TI20565REF_IWS1_AS001	0.0168158	0.138	46.14	31.92	1.45	up	chr2:128255472-128255622	---		---	ensemble_refgene_antisense	---	IWS1	chr2	+	128255472	128255622
TI17239REF_USP34_AS004	0.0170116	0.138	95.35	65.56	1.45	up	chr2:61416226-61416380	---		---	ensemble_refgene_antisense	---	USP34	chr2	+	61416226	61416380
TI16201REF_ACTN4_AS014	0.0170934	0.139	47.18	32.46	1.45	up	chr19:39143924-39144033	---		---	ensemble_refgene_antisense	---	ACTN4	chr19	-	39143924	39144033
TI16334REF_RP11-159D12.5_AS013	0.0173785	0.139	35.57	24.58	1.45	up	chr17:56067989-56068166	---		---	ensemble_refgene_antisense	---	RP11-159D12.5	chr17	+	56067989	56068166
TI16132REF_SRSF11_AS016	0.0178919	0.141	58.53	40.32	1.45	up	chr1:70693441-70693867	---		---	ensemble_refgene_antisense	---	SRSF11	chr1	-	70693441	70693867
TI18972REF_GNG2_AS003	0.0187336	0.144	44.81	30.99	1.45	up	chr14:52407149-52407249	---		---	ensemble_refgene_antisense	---	GNG2	chr14	-	52407149	52407249
TI19476REF_DMTF1_AS001	0.024078	0.159	273.49	189.11	1.45	up	chr7:86816902-86816996	---		---	ensemble_refgene_antisense	---	DMTF1	chr7	-	86816902	86816996
TI14844REF	0.0273507	0.168	62.47	43.05	1.45	up	ENST00000483977	---	3934	retained_intron	ensemble_refgene	MRPS6	---	chr21	+	35494474	35515334
TI18271REF_KHNYN_AS001	0.0287957	0.171	79.96	55.32	1.45	up	chr14:24904097-24904246	---		---	ensemble_refgene_antisense	---	KHNYN	chr14	-	24904097	24904246
TI19936REF_HSP90B1_AS001	0.0295155	0.173	96.02	66.26	1.45	up	chr12:104337337-104337483	---		---	ensemble_refgene_antisense	---	HSP90B1	chr12	-	104337337	104337483
TI17550REF_RBMS1_AS001	0.0396421	0.197	79.31	54.74	1.45	up	chr2:161222439-161222550	---		---	ensemble_refgene_antisense	---	RBMS1	chr2	+	161222439	161222550
TI17417REF_NACA_AS002	0.0415183	0.2	36.47	25.23	1.45	up	chr12:57115295-57115396	---		---	ensemble_refgene_antisense	---	NACA	chr12	+	57115295	57115396
TI18699REF_ACSL4_AS002	0.0006355	0.0465	184.83	128.1	1.44	up	chrX:108973571-108973697	---		---	ensemble_refgene_antisense	---	ACSL4	chrX	+	108973571	108973697
TI16412REF_SRSF4_AS003	0.0008084	0.0503	152.98	106.52	1.44	up	chr1:29495866-29496057	---		---	ensemble_refgene_antisense	---	SRSF4	chr1	+	29495866	29496057
TI19507REF_PTK2B_AS003	0.0010051	0.052	168.34	116.57	1.44	up	chr8:27188854-27188963	---		---	ensemble_refgene_antisense	---	PTK2B	chr8	-	27188854	27188963
TI17921REF_SSFA2_AS004	0.0014328	0.0578	119.78	82.97	1.44	up	chr2:182781959-182782235	---		---	ensemble_refgene_antisense	---	SSFA2	chr2	-	182781959	182782235
TI16540REF_CD46_AS004	0.0015409	0.059	268.21	186.51	1.44	up	chr1:207941910-207942131	---		---	ensemble_refgene_antisense	---	CD46	chr1	-	207941910	207942131
TI16073REF_NFE2L2_AS015	0.0015649	0.059	159.7	110.56	1.44	up	chr2:178105371-178105498	---		---	ensemble_refgene_antisense	---	NFE2L2	chr2	+	178105371	178105498
TI20541REF_AAK1_AS001	0.0023829	0.0667	30.69	21.27	1.44	up	chr2:69725204-69725316	---		---	ensemble_refgene_antisense	---	AAK1	chr2	+	69725204	69725316
TI16548REF_MKNK1_AS007	0.0025075	0.0674	382.91	266.22	1.44	up	chr1:47050306-47050407	---		---	ensemble_refgene_antisense	---	MKNK1	chr1	+	47050306	47050407
TI16221REF_PHGDH_AS002	0.002542	0.0674	24.77	17.25	1.44	up	chr1:120285119-120285318	---		---	ensemble_refgene_antisense	---	PHGDH	chr1	-	120285119	120285318
TI17275REF_SETD5_AS003	0.0026811	0.068	44.87	31.18	1.44	up	chr3:9511727-9512034	---		---	ensemble_refgene_antisense	---	SETD5	chr3	-	9511727	9512034
TI16219REF_H2AFY_AS006	0.0037497	0.0776	250.79	173.59	1.44	up	chr5:134693047-134693150	---		---	ensemble_refgene_antisense	---	H2AFY	chr5	+	134693047	134693150
TI16137REF_LPP_AS022	0.0043522	0.0816	223.83	155.88	1.44	up	chr3:188599655-188599755	---		---	ensemble_refgene_antisense	---	LPP	chr3	-	188599655	188599755
TI18477REF_MRPS5_AS002	0.0050564	0.0869	48.93	34.08	1.44	up	chr2:95767500-95767585	---		---	ensemble_refgene_antisense	---	MRPS5	chr2	+	95767500	95767585
TI18687REF_ZFX_AS003	0.0058907	0.0917	54.11	37.51	1.44	up	chrX:24171437-24171575	---		---	ensemble_refgene_antisense	---	ZFX	chrX	-	24171437	24171575
TI16540REF_CD46_AS010	0.0067025	0.0957	162.05	112.4	1.44	up	chr1:207942634-207943035	---		---	ensemble_refgene_antisense	---	CD46	chr1	-	207942634	207943035
TI16048REF_CUX1_AS029	0.0075892	0.0997	64.67	44.94	1.44	up	chr7:101466773-101466902	---		---	ensemble_refgene_antisense	---	CUX1	chr7	-	101466773	101466902
TI16978REF_BCL2_AS001	0.0076662	0.1	87.8	61.11	1.44	up	chr18:60952510-60952643	---		---	ensemble_refgene_antisense	---	BCL2	chr18	+	60952510	60952643
TI18698REF_NHS_AS002	0.0097378	0.11	40.46	28.04	1.44	up	chrX:17630460-17630569	---		---	ensemble_refgene_antisense	---	NHS	chrX	-	17630460	17630569
TI19342REF_RBM6_AS002	0.0097726	0.11	62.46	43.28	1.44	up	chr3:50084607-50084713	---		---	ensemble_refgene_antisense	---	RBM6	chr3	-	50084607	50084713
TI16073REF_NFE2L2_AS034	0.0112588	0.116	111.05	77.28	1.44	up	chr2:178104893-178104984	---		---	ensemble_refgene_antisense	---	NFE2L2	chr2	+	178104893	178104984
TI23690REF_FAM65B_AS001	0.011969	0.119	191.27	132.89	1.44	up	chr6:24919337-24919437	---		---	ensemble_refgene_antisense	---	FAM65B	chr6	+	24919337	24919437
TI16933REF_PCID2_AS007	0.0135661	0.128	31.9	22.13	1.44	up	chr13:113837812-113838052	---		---	ensemble_refgene_antisense	---	PCID2	chr13	+	113837812	113838052
TI18540REF_NFKBIZ_AS004	0.0151235	0.134	17.71	12.27	1.44	up	chr3:101575295-101575419	---		---	ensemble_refgene_antisense	---	NFKBIZ	chr3	-	101575295	101575419
TI20506REF_HK2_AS002	0.0151551	0.134	108.06	74.93	1.44	up	chr2:75103605-75103828	---		---	ensemble_refgene_antisense	---	HK2	chr2	-	75103605	75103828
TI17147REF_N4BP2L2_AS001	0.0161548	0.137	118.25	81.9	1.44	up	chr13:33102616-33102811	---		---	ensemble_refgene_antisense	---	N4BP2L2	chr13	+	33102616	33102811
TI18967REF_C14orf135_AS003	0.0188149	0.145	122.09	84.57	1.44	up	chr14:60559508-60559640	---		---	ensemble_refgene_antisense	---	C14orf135	chr14	-	60559508	60559640
TI18212REF_CTNND1_AS002	0.0209818	0.151	71.11	49.49	1.44	up	chr11:57546408-57546514	---		---	ensemble_refgene_antisense	---	CTNND1	chr11	-	57546408	57546514
TI16589REF_CALM2_AS009	0.0224479	0.155	114.13	79.1	1.44	up	chr2:47400283-47400457	---		---	ensemble_refgene_antisense	---	CALM2	chr2	+	47400283	47400457
TI16073REF_NFE2L2_AS013	0.0232585	0.157	154.81	107.33	1.44	up	chr2:178099036-178099160	---		---	ensemble_refgene_antisense	---	NFE2L2	chr2	+	178099036	178099160
TI16055REF_TBC1D22A_AS034	0.023429	0.157	107.88	74.82	1.44	up	chr22:47253132-47253267	---		---	ensemble_refgene_antisense	---	TBC1D22A	chr22	-	47253132	47253267
TI17626REF_FGFR1OP_AS004	0.0246046	0.161	23.58	16.35	1.44	up	chr6:167433207-167433299	---		---	ensemble_refgene_antisense	---	FGFR1OP	chr6	-	167433207	167433299
TI16803REF_CEP95_AS008	0.02549	0.163	21.24	14.76	1.44	up	chr17:62528384-62528729	---		---	ensemble_refgene_antisense	---	CEP95	chr17	-	62528384	62528729
ASK05643REF_DNAH14_AS001	0.0255076	0.163	62.05	43.16	1.44	up	chr1:225583517-225583988	---		---	ensemble_refgene_antisense	---	DNAH15	chr1	-	225583517	225583988
TI19632REF_NEK7_AS002	0.0271246	0.167	79.47	55.01	1.44	up	chr1:198131785-198131890	---		---	ensemble_refgene_antisense	---	NEK7	chr1	-	198131785	198131890
TI17793REF_RBM25_AS004	0.0289399	0.172	142.54	98.97	1.44	up	chr14:73568976-73569172	---		---	ensemble_refgene_antisense	---	RBM25	chr14	-	73568976	73569172
TI20087REF_USP3_AS001	0.0301615	0.174	99.75	69.11	1.44	up	chr15:63879044-63879192	---		---	ensemble_refgene_antisense	---	USP3	chr15	-	63879044	63879192
TI19468REF_SSBP1_AS002	0.0307142	0.176	25.2	17.45	1.44	up	chr7:141486400-141486544	---		---	ensemble_refgene_antisense	---	SSBP1	chr7	-	141486400	141486544
TI17308REF_IGF2R_AS007	0.0317923	0.179	91.97	63.91	1.44	up	chr6:160513710-160513951	---		---	ensemble_refgene_antisense	---	IGF2R	chr6	-	160513710	160513951
TI16156REF_ABTB2_AS007	0.0318156	0.179	21.57	14.93	1.44	up	chr11:34308170-34308299	---		---	ensemble_refgene_antisense	---	ABTB2	chr11	+	34308170	34308299
TI18929REF_CAPRIN2_AS002	0.0354886	0.188	35.6	24.74	1.44	up	chr12:30869296-30869420	---		---	ensemble_refgene_antisense	---	CAPRIN2	chr12	+	30869296	30869420
TI18929REF_CAPRIN2_AS003	0.0362181	0.189	20.38	14.16	1.44	up	chr12:30868641-30868899	---		---	ensemble_refgene_antisense	---	CAPRIN2	chr12	+	30868641	30868899
TI16034REF_FNDC3B_AS056	0.039107	0.196	169.61	117.44	1.44	up	chr3:171866283-171866383	---		---	ensemble_refgene_antisense	---	FNDC3B	chr3	-	171866283	171866383
TI16367REF_TCF7L2_AS009	0.0392062	0.196	35.05	24.41	1.44	up	chr10:114813244-114813331	---		---	ensemble_refgene_antisense	---	TCF7L2	chr10	-	114813244	114813331
TI20788REF_RUFY3_AS001	0.0447772	0.207	109.61	76.06	1.44	up	chr4:71656044-71656142	---		---	ensemble_refgene_antisense	---	RUFY3	chr4	-	71656044	71656142
TI16628REF_TGFBR3_AS003	0.0491508	0.216	39.29	27.31	1.44	up	chr1:92318881-92318986	---		---	ensemble_refgene_antisense	---	TGFBR3	chr1	+	92318881	92318986
TI18664REF_NTMT1_AS002	0.0001868	0.0307	41.14	28.85	1.43	up	chr9:132394771-132394891	---		---	ensemble_refgene_antisense	---	NTMT1	chr9	-	132394771	132394891
TI16120REF_DGKD_AS011	0.0004526	0.046	80.13	55.89	1.43	up	chr2:234333342-234333480	---		---	ensemble_refgene_antisense	---	DGKD	chr2	-	234333342	234333480
TI21413REF_FAM69A_AS001	0.0008247	0.0503	65.23	45.47	1.43	up	chr1:93379260-93379344	---		---	ensemble_refgene_antisense	---	FAM69A	chr1	+	93379260	93379344
TI16543REF_UBAP2L_AS009	0.0008632	0.0503	104.2	72.76	1.43	up	chr1:154226847-154227038	---		---	ensemble_refgene_antisense	---	UBAP2L	chr1	-	154226847	154227038
TI18873REF_RAB1B_AS002	0.0010615	0.0525	88.9	62.14	1.43	up	chr11:66042725-66042830	---		---	ensemble_refgene_antisense	---	RAB1B	chr11	-	66042725	66042830
TI17420REF_TUBGCP3_AS002	0.0012592	0.0571	126.13	88.13	1.43	up	chr13:113217400-113217484	---		---	ensemble_refgene_antisense	---	TUBGCP3	chr13	+	113217400	113217484
TI16181REF_TRAPPC12_AS001	0.0013826	0.0578	86.23	60.28	1.43	up	chr2:3457363-3457447	---		---	ensemble_refgene_antisense	---	TRAPPC12	chr2	-	3457363	3457447
TI18063REF_ASAP1_AS005	0.0014703	0.0578	148.76	104.17	1.43	up	chr8:131089986-131090081	---		---	ensemble_refgene_antisense	---	ASAP1	chr8	+	131089986	131090081
TI17028REF_ATG7_AS002	0.0022241	0.066	99.34	69.35	1.43	up	chr3:11360234-11360335	---		---	ensemble_refgene_antisense	---	ATG7	chr3	-	11360234	11360335
TI21353REF_WLS_AS001	0.0026746	0.068	58.44	40.95	1.43	up	chr1:68640239-68640361	---		---	ensemble_refgene_antisense	---	WLS	chr1	+	68640239	68640361
TI16334REF_RP11-159D12.5_AS012	0.0031832	0.0727	441.47	309.23	1.43	up	chr17:56077585-56077948	---		---	ensemble_refgene_antisense	---	RP11-159D12.5	chr17	+	56077585	56077948
TI16042REF_ANKRD11_AS008	0.0043252	0.0816	99.89	69.65	1.43	up	chr16:89417616-89417705	---		---	ensemble_refgene_antisense	---	ANKRD11	chr16	+	89417616	89417705
TI16126REF_HNRNPC_AS010	0.004947	0.086	253.5	177.55	1.43	up	chr14:21718663-21718760	---		---	ensemble_refgene_antisense	---	HNRNPC	chr14	+	21718663	21718760
TI17290REF_SLC12A8_AS001	0.0050025	0.0863	19.84	13.84	1.43	up	chr3:124859276-124859374	---		---	ensemble_refgene_antisense	---	SLC12A8	chr3	+	124859276	124859374
TI19312REF_PKNOX1_AS003	0.005117	0.0874	39.42	27.61	1.43	up	chr21:44443191-44443304	---		---	ensemble_refgene_antisense	---	PKNOX1	chr21	-	44443191	44443304
TI16672REF_RAP1GAP2_AS003	0.0053936	0.0891	175.42	122.98	1.43	up	chr17:2841169-2841308	---		---	ensemble_refgene_antisense	---	RAP1GAP2	chr17	-	2841169	2841308
TI16125REF_CUL4A_AS007	0.0055606	0.09	21.88	15.33	1.43	up	chr13:113886941-113887099	---		---	ensemble_refgene_antisense	---	CUL4A	chr13	-	113886941	113887099
ASK06557REF_NR3C1_AS001	0.0059297	0.0917	25.2	17.59	1.43	up	chr5:142689722-142691822	---		---	ensemble_refgene_antisense	---	NR3C2	chr5	+	142689722	142691822
NC00221FR	0.0059335	0.0917	26.06	18.16	1.43	up	FR149397	AC087225,AC109993,AF067021,AJ010396,AJ609449	129	H/ACA box guide small nucleolar RNA (snoRNA) ACA56 / SNORA56	fRNAdb	--	--	--	--
TI17059REF_ZHX2_AS005	0.0073076	0.0989	19.22	13.45	1.43	up	chr8:123929123-123929236	---		---	ensemble_refgene_antisense	---	ZHX2	chr8	-	123929123	123929236
TI20612REF_C20orf3_AS001	0.0074451	0.0992	91.58	64.03	1.43	up	chr20:24949193-24949306	---		---	ensemble_refgene_antisense	---	C20orf3	chr20	+	24949193	24949306
TI20903REF_LTV1_AS001	0.0079093	0.101	20.96	14.68	1.43	up	chr6:144180210-144180297	---		---	ensemble_refgene_antisense	---	LTV1	chr6	-	144180210	144180297
ASK07072REF_SPAG9_AS001	0.0080921	0.102	20.58	14.4	1.43	up	chr17:49161488-49162832	---		---	ensemble_refgene_antisense	---	SPAG10	chr17	+	49161488	49162832
TI16234REF_ATP11A_AS004	0.0103433	0.113	50.12	35.15	1.43	up	chr13:113412184-113412283	---		---	ensemble_refgene_antisense	---	ATP11A	chr13	-	113412184	113412283
TI16664REF_ATXN2L_AS008	0.0105206	0.114	18.85	13.21	1.43	up	chr16:28843905-28843996	---		---	ensemble_refgene_antisense	---	ATXN2L	chr16	-	28843905	28843996
TI16073REF_NFE2L2_AS031	0.0106311	0.114	143.58	100.73	1.43	up	chr2:178116270-178116412	---		---	ensemble_refgene_antisense	---	NFE2L2	chr2	+	178116270	178116412
TI16358REF_RABGGTB_AS001	0.0145218	0.131	16.96	11.87	1.43	up	chr1:76255317-76255564	---		---	ensemble_refgene_antisense	---	RABGGTB	chr1	-	76255317	76255564
TI16334REF_RP11-159D12.5_AS002	0.0154704	0.135	179.39	125.03	1.43	up	chr17:56074360-56075257	---		---	ensemble_refgene_antisense	---	RP11-159D12.5	chr17	+	56074360	56075257
TI20639REF_IL10RB_AS002	0.0162121	0.138	49.24	34.43	1.43	up	chr21:34641249-34641355	---		---	ensemble_refgene_antisense	---	IL10RB	chr21	-	34641249	34641355
ASK04883REF_NOTCH1_AS002	0.016257	0.138	113.74	79.28	1.43	up	chr9:139437335-139438223	---		---	ensemble_refgene_antisense	---	NOTCH1	chr9	+	139437335	139438223
TI16035REF_MSI2_AS015	0.0170926	0.139	19.4	13.6	1.43	up	chr17:55657650-55657832	---		---	ensemble_refgene_antisense	---	MSI2	chr17	-	55657650	55657832
TI22034REF_PELI2_AS001	0.0173292	0.139	70.3	49.01	1.43	up	chr14:56649617-56649714	---		---	ensemble_refgene_antisense	---	PELI2	chr14	-	56649617	56649714
TI16435REF_ZFHX3_AS012	0.0184343	0.143	29.57	20.71	1.43	up	chr16:72903114-72903259	---		---	ensemble_refgene_antisense	---	ZFHX3	chr16	+	72903114	72903259
TI16074REF_GNAS_AS026	0.0200032	0.148	91.63	63.92	1.43	up	chr20:57482979-57483148	---		---	ensemble_refgene_antisense	---	GNAS	chr20	-	57482979	57483148
TI20599REF_ELMO2_AS001	0.0204478	0.149	36.86	25.81	1.43	up	chr20:45005201-45005295	---		---	ensemble_refgene_antisense	---	ELMO2	chr20	+	45005201	45005295
TI16087REF_HDLBP_AS012	0.0205361	0.15	31.91	22.35	1.43	up	chr2:242177285-242177381	---		---	ensemble_refgene_antisense	---	HDLBP	chr2	+	242177285	242177381
TI19445REF_DIAPH1_AS002	0.0212602	0.151	25.21	17.58	1.43	up	chr5:140911474-140911565	---		---	ensemble_refgene_antisense	---	DIAPH1	chr5	+	140911474	140911565
TI16358REF_RABGGTB_AS003	0.0213434	0.151	71.68	50.02	1.43	up	chr1:76259211-76259657	---		---	ensemble_refgene_antisense	---	RABGGTB	chr1	-	76259211	76259657
TI17664REF_CAPZA1_AS004	0.0222005	0.154	139.47	97.36	1.43	up	chr1:113196627-113196766	---		---	ensemble_refgene_antisense	---	CAPZA1	chr1	-	113196627	113196766
TI17491REF_KANSL1_AS005	0.0223606	0.154	85.33	59.74	1.43	up	chr17:44160029-44160135	---		---	ensemble_refgene_antisense	---	KANSL1	chr17	+	44160029	44160135
TI20803REF_SRP72_AS002	0.0224522	0.155	67.76	47.37	1.43	up	chr4:57356982-57357126	---		---	ensemble_refgene_antisense	---	SRP72	chr4	-	57356982	57357126
TI18560REF_CCDC14_AS003	0.0240715	0.159	25.8	18.09	1.43	up	chr3:123670868-123671010	---		---	ensemble_refgene_antisense	---	CCDC14	chr3	+	123670868	123671010
TI16294REF_XPO6_AS015	0.0244856	0.161	114.77	80.42	1.43	up	chr16:28117543-28117637	---		---	ensemble_refgene_antisense	---	XPO6	chr16	+	28117543	28117637
TI16126REF_HNRNPC_AS001	0.0263431	0.165	60.3	42.14	1.43	up	chr14:21704901-21705094	---		---	ensemble_refgene_antisense	---	HNRNPC	chr14	+	21704901	21705094
TI21902REF_EIF2B1_AS001	0.0315156	0.178	77.96	54.44	1.43	up	chr12:124106509-124106611	---		---	ensemble_refgene_antisense	---	EIF2B1	chr12	+	124106509	124106611
TI17299REF_SREK1_AS004	0.0317408	0.179	52.68	36.9	1.43	up	chr5:65465506-65465717	---		---	ensemble_refgene_antisense	---	SREK1	chr5	-	65465506	65465717
TI23655REF_RIPK1_AS001	0.0401136	0.197	116.39	81.5	1.43	up	chr6:3082599-3082684	---		---	ensemble_refgene_antisense	---	RIPK1	chr6	-	3082599	3082684
TI16415REF_SMYD3_AS005	0.0403304	0.197	42.91	30.11	1.43	up	chr1:246268738-246268825	---		---	ensemble_refgene_antisense	---	SMYD3	chr1	+	246268738	246268825
TI16389REF_SPTBN1_AS014	0.0405821	0.198	29.77	20.82	1.43	up	chr2:54890072-54890202	---		---	ensemble_refgene_antisense	---	SPTBN1	chr2	-	54890072	54890202
TI16803REF_CEP95_AS004	0.0474403	0.213	51.78	36.33	1.43	up	chr17:62515168-62515331	---		---	ensemble_refgene_antisense	---	CEP95	chr17	-	62515168	62515331
TI18476REF_MBOAT2_AS002	0.0008605	0.0503	162	114.48	1.42	up	chr2:9078859-9078968	---		---	ensemble_refgene_antisense	---	MBOAT2	chr2	+	9078859	9078968
TI16259REF_GNAO1_AS017	0.0013423	0.0578	31.24	21.93	1.42	up	chr16:56248720-56248891	---		---	ensemble_refgene_antisense	---	GNAO1	chr16	-	56248720	56248891
TI19356REF_CMTM7_AS002	0.0017998	0.061	25.28	17.78	1.42	up	chr3:32462715-32462818	---		---	ensemble_refgene_antisense	---	CMTM7	chr3	-	32462715	32462818
TI17525REF_CFLAR_AS003	0.0033285	0.0739	127.18	89.32	1.42	up	chr2:201991334-201991493	---		---	ensemble_refgene_antisense	---	CFLAR	chr2	-	201991334	201991493
TI20973REF_NUDCD3_AS001	0.0033575	0.0739	117.96	82.91	1.42	up	chr7:44442665-44442763	---		---	ensemble_refgene_antisense	---	NUDCD3	chr7	+	44442665	44442763
TI17144REF_NINJ2_AS005	0.0033817	0.0739	39.35	27.65	1.42	up	chr12:719333-719452	---		---	ensemble_refgene_antisense	---	NINJ2	chr12	+	719333	719452
TI16149REF_EHMT1_AS019	0.0038743	0.0787	46.15	32.5	1.42	up	chr9:140636561-140636703	---		---	ensemble_refgene_antisense	---	EHMT1	chr9	-	140636561	140636703
TI19236REF_STK36_AS003	0.0052789	0.0883	38.27	27.01	1.42	up	chr2:219563158-219563267	---		---	ensemble_refgene_antisense	---	STK36	chr2	-	219563158	219563267
TI22516REF_GALNT1_AS001	0.0055168	0.09	63.59	44.66	1.42	up	chr18:33232332-33232484	---		---	ensemble_refgene_antisense	---	GALNT1	chr18	-	33232332	33232484
TI17492REF_TRIM25_AS002	0.0062725	0.0939	64.08	45.13	1.42	up	chr17:54974989-54975093	---		---	ensemble_refgene_antisense	---	TRIM25	chr17	+	54974989	54975093
TI20513REF_NABP1_AS001	0.0074321	0.0992	392.58	276.98	1.42	up	chr2:192547334-192547429	---		---	ensemble_refgene_antisense	---	NABP1	chr2	-	192547334	192547429
TI16334REF_RP11-159D12.5_AS007	0.0085869	0.105	118.8	83.95	1.42	up	chr17:56076454-56076834	---		---	ensemble_refgene_antisense	---	RP11-159D12.5	chr17	+	56076454	56076834
TI17231REF_SLC20A1_AS007	0.0103074	0.113	94.82	66.79	1.42	up	chr2:113408507-113408632	---		---	ensemble_refgene_antisense	---	SLC20A1	chr2	-	113408507	113408632
ASK07182REF_PADI2_AS001	0.0105385	0.114	23.45	16.5	1.42	up	chr1:17437098-17440236	---		---	ensemble_refgene_antisense	---	PADI3	chr1	+	17437098	17440236
TI17502REF_RAB31_AS006	0.0113539	0.117	383.56	270.95	1.42	up	chr18:9857413-9857529	---		---	ensemble_refgene_antisense	---	RAB31	chr18	-	9857413	9857529
TI21828REF_P2RX4_AS001	0.0115985	0.117	39.49	27.74	1.42	up	chr12:121670691-121670794	---		---	ensemble_refgene_antisense	---	P2RX4	chr12	-	121670691	121670794
TI16514REF_PKP4_AS004	0.0124729	0.122	34.97	24.64	1.42	up	chr2:159518180-159518283	---		---	ensemble_refgene_antisense	---	PKP4	chr2	-	159518180	159518283
TI16543REF_UBAP2L_AS001	0.0129506	0.125	80.57	56.82	1.42	up	chr1:154226635-154226772	---		---	ensemble_refgene_antisense	---	UBAP2L	chr1	-	154226635	154226772
TI16486REF_C10orf11_AS009	0.0129968	0.125	30.72	21.63	1.42	up	chr10:77390988-77391074	---		---	ensemble_refgene_antisense	---	C10orf11	chr10	-	77390988	77391074
TI16087REF_HDLBP_AS010	0.0140177	0.13	60.35	42.63	1.42	up	chr2:242209332-242209564	---		---	ensemble_refgene_antisense	---	HDLBP	chr2	+	242209332	242209564
TI17229REF_GLS_AS007	0.0163564	0.138	113.22	79.78	1.42	up	chr2:191761373-191761738	---		---	ensemble_refgene_antisense	---	GLS	chr2	-	191761373	191761738
TI16600REF_SH3BP5_AS007	0.0171659	0.139	147.19	103.84	1.42	up	chr3:15300155-15300315	---		---	ensemble_refgene_antisense	---	SH3BP5	chr3	+	15300155	15300315
TI16116REF_ANKRD10_AS002	0.017485	0.139	26.98	19.03	1.42	up	chr13:111546791-111546922	---		---	ensemble_refgene_antisense	---	ANKRD10	chr13	+	111546791	111546922
TI18540REF_NFKBIZ_AS001	0.019351	0.146	110.76	77.77	1.42	up	chr3:101576394-101576623	---		---	ensemble_refgene_antisense	---	NFKBIZ	chr3	-	101576394	101576623
TI18651REF_FGFR1_AS001	0.0195777	0.147	23.55	16.63	1.42	up	chr8:38307839-38307942	---		---	ensemble_refgene_antisense	---	FGFR1	chr8	+	38307839	38307942
TI17231REF_SLC20A1_AS001	0.0213073	0.151	53.71	37.88	1.42	up	chr2:113407643-113407767	---		---	ensemble_refgene_antisense	---	SLC20A1	chr2	-	113407643	113407767
TI16999REF_KLF7_AS006	0.0217833	0.153	96.71	67.94	1.42	up	chr2:207972330-207972440	---		---	ensemble_refgene_antisense	---	KLF7	chr2	+	207972330	207972440
TI23591REF_ADAMTS12_AS001	0.0219517	0.153	24.28	17.09	1.42	up	chr5:33745586-33745690	---		---	ensemble_refgene_antisense	---	ADAMTS12	chr5	+	33745586	33745690
TI18310REF_METTL22_AS001	0.0231944	0.157	44.04	30.93	1.42	up	chr16:8739669-8739888	---		---	ensemble_refgene_antisense	---	METTL22	chr16	-	8739669	8739888
TI18481REF_RNF149_AS002	0.0268731	0.167	142.25	100.45	1.42	up	chr2:101895320-101895410	---		---	ensemble_refgene_antisense	---	RNF149	chr2	+	101895320	101895410
TI17739REF_ESRRA_AS001	0.0270267	0.167	52.56	37.06	1.42	up	chr11:64075078-64075275	---		---	ensemble_refgene_antisense	---	ESRRA	chr11	-	64075078	64075275
TI19206REF_PMS1_AS001	0.0294159	0.173	29.15	20.47	1.42	up	chr2:190731893-190732018	---		---	ensemble_refgene_antisense	---	PMS1	chr2	-	190731893	190732018
TI16679REF_SLC39A11_AS008	0.030529	0.175	41.44	29.09	1.42	up	chr17:70905057-70905146	---		---	ensemble_refgene_antisense	---	SLC39A11	chr17	+	70905057	70905146
TI16537REF_DOCK5_AS006	0.0305705	0.175	173.05	121.6	1.42	up	chr8:25135868-25135997	---		---	ensemble_refgene_antisense	---	DOCK5	chr8	-	25135868	25135997
TI16070REF_CSNK1D_AS006	0.0322173	0.181	183.99	129.8	1.42	up	chr17:80220382-80220522	---		---	ensemble_refgene_antisense	---	CSNK1D	chr17	+	80220382	80220522
TI16144REF_CMIP_AS019	0.0326347	0.181	108.89	76.63	1.42	up	chr16:81550596-81550820	---		---	ensemble_refgene_antisense	---	CMIP	chr16	-	81550596	81550820
TI21480REF_C1orf174_AS001	0.0328321	0.182	45.56	31.98	1.42	up	chr1:3807688-3807899	---		---	ensemble_refgene_antisense	---	C1orf174	chr1	+	3807688	3807899
TI18279REF_FOXN3_AS003	0.0343826	0.184	34.58	24.43	1.42	up	chr14:89765272-89765356	---		---	ensemble_refgene_antisense	---	FOXN3	chr14	+	89765272	89765356
TI16578REF_DDX5_AS002	0.039451	0.197	256.48	180.43	1.42	up	chr17:62500456-62500576	---		---	ensemble_refgene_antisense	---	DDX5	chr17	+	62500456	62500576
TI16698REF_LRRFIP1_AS003	0.0402227	0.197	184.89	130.64	1.42	up	chr2:238668853-238668951	---		---	ensemble_refgene_antisense	---	LRRFIP1	chr2	-	238668853	238668951
TI16351REF_MAML3_AS009	0.0418737	0.2	38.56	27.23	1.42	up	chr4:140951856-140951957	---		---	ensemble_refgene_antisense	---	MAML3	chr4	+	140951856	140951957
TI16920REF_TNKS1BP1_AS004	0.04191	0.2	23.42	16.46	1.42	up	chr11:57074597-57074720	---		---	ensemble_refgene_antisense	---	TNKS1BP1	chr11	+	57074597	57074720
TI18808REF_CCAR1_AS003	0.0456883	0.209	46.97	33.17	1.42	up	chr10:70516863-70516951	---		---	ensemble_refgene_antisense	---	CCAR1	chr10	-	70516863	70516951
ASK05739REF_PTPRC_AS001	0.0472068	0.212	555.42	391.47	1.42	up	chr1:198681860-198682485	---		---	ensemble_refgene_antisense	---	PTPRC	chr1	-	198681860	198682485
TI16711REF_SUN2_AS003	0.0005228	0.0465	90.51	64.28	1.41	up	chr22:39135172-39135274	---		---	ensemble_refgene_antisense	---	SUN2	chr22	+	39135172	39135274
TI16079REF_ITPK1_AS010	0.0008553	0.0503	41.5	29.46	1.41	up	chr14:93543377-93543589	---		---	ensemble_refgene_antisense	---	ITPK1	chr14	+	93543377	93543589
TI16301REF_DYSF_AS008	0.0012965	0.0578	83.68	59.21	1.41	up	chr2:71896923-71897029	---		---	ensemble_refgene_antisense	---	DYSF	chr2	-	71896923	71897029
TI16993REF_ANTXR1_AS002	0.0016782	0.0602	30.72	21.84	1.41	up	chr2:69382148-69382232	---		---	ensemble_refgene_antisense	---	ANTXR1	chr2	-	69382148	69382232
TI20700REF_ST6GAL1_AS001	0.0020676	0.0631	74.7	53.11	1.41	up	chr3:186685683-186685811	---		---	ensemble_refgene_antisense	---	ST6GAL1	chr3	-	186685683	186685811
TI16392REF_SEPT2_AS008	0.0020766	0.0631	43.89	31.19	1.41	up	chr2:242290073-242290240	---		---	ensemble_refgene_antisense	---	2-Sep	chr2	-	242290073	242290240
TI17847REF_NDEL1_AS003	0.0023862	0.0667	163.05	115.56	1.41	up	chr17:8365699-8365820	---		---	ensemble_refgene_antisense	---	NDEL1	chr17	-	8365699	8365820
TI24042REF_SETX_AS001	0.0032758	0.0734	67.31	47.89	1.41	up	chr9:135151393-135151519	---		---	ensemble_refgene_antisense	---	SETX	chr9	+	135151393	135151519
TI19352REF_SLC22A14_AS002	0.0049341	0.086	40.29	28.53	1.41	up	chr3:38348463-38348596	---		---	ensemble_refgene_antisense	---	SLC22A14	chr3	-	38348463	38348596
TI18879REF_RSF1_AS002	0.0051835	0.0879	62.38	44.25	1.41	up	chr11:77526061-77526176	---		---	ensemble_refgene_antisense	---	RSF1	chr11	+	77526061	77526176
TI16541REF_PRDX6_AS001	0.0061534	0.0929	75.39	53.36	1.41	up	chr1:173452741-173452938	---		---	ensemble_refgene_antisense	---	PRDX6	chr1	-	173452741	173452938
TI17626REF_FGFR1OP_AS002	0.0068871	0.0966	128.47	91.32	1.41	up	chr6:167441364-167441471	---		---	ensemble_refgene_antisense	---	FGFR1OP	chr6	-	167441364	167441471
TI16126REF_HNRNPC_AS024	0.0073977	0.0992	248.95	176.62	1.41	up	chr14:21726850-21726970	---		---	ensemble_refgene_antisense	---	HNRNPC	chr14	+	21726850	21726970
TI18141REF_PHC2_AS001	0.0083989	0.104	189.97	134.35	1.41	up	chr1:33799894-33800021	---		---	ensemble_refgene_antisense	---	PHC2	chr1	+	33799894	33800021
TI16209REF_HNRNPH3_AS014	0.0091008	0.106	60.64	43.07	1.41	up	chr10:70098722-70098814	---		---	ensemble_refgene_antisense	---	HNRNPH3	chr10	-	70098722	70098814
NC00260FR	0.0091074	0.106	31.17	22.17	1.41	up	FR181047	AC093392	103	small nuclear RNA (snRNA)	fRNAdb	--	--	--	--
TI18090REF_AK8_AS005	0.0096473	0.11	37.14	26.25	1.41	up	chr9:135668301-135668421	---		---	ensemble_refgene_antisense	---	AK8	chr9	+	135668301	135668421
TI17836REF_RP11-1035H13.3_AS001	0.0096842	0.11	209.81	148.34	1.41	up	chr16:18807273-18807369	---		---	ensemble_refgene_antisense	---	RP11-1035H13.3	chr16	+	18807273	18807369
ASK06341REF_GNA13_AS001	0.0099958	0.111	64.11	45.4	1.41	up	chr17:63040100-63040712	---		---	ensemble_refgene_antisense	---	GNA14	chr17	+	63040100	63040712
TI16216REF_TIA1_AS014	0.0111993	0.116	22.09	15.61	1.41	up	chr2:70452031-70452152	---		---	ensemble_refgene_antisense	---	TIA1	chr2	+	70452031	70452152
TI17112REF_C1orf132_AS004	0.0121506	0.12	90.85	64.25	1.41	up	chr1:208004153-208004280	---		---	ensemble_refgene_antisense	---	C1orf132	chr1	+	208004153	208004280
TI16486REF_C10orf11_AS012	0.012861	0.124	23.53	16.68	1.41	up	chr10:77682227-77682328	---		---	ensemble_refgene_antisense	---	C10orf11	chr10	-	77682227	77682328
TI17239REF_USP34_AS002	0.0139107	0.13	54.29	38.45	1.41	up	chr2:61417280-61417393	---		---	ensemble_refgene_antisense	---	USP34	chr2	+	61417280	61417393
TI22819REF_HADHB_AS001	0.0142188	0.131	116.7	82.77	1.41	up	chr2:26483350-26483467	---		---	ensemble_refgene_antisense	---	HADHB	chr2	-	26483350	26483467
TI16294REF_XPO6_AS010	0.0143913	0.131	803.97	570.39	1.41	up	chr16:28165732-28166000	---		---	ensemble_refgene_antisense	---	XPO6	chr16	+	28165732	28166000
TI18616REF_SERPINB6_AS003	0.0153467	0.135	24.44	17.35	1.41	up	chr6:2950851-2950940	---		---	ensemble_refgene_antisense	---	SERPINB6	chr6	+	2950851	2950940
TI18620REF_IFRD1_AS003	0.0161302	0.137	121.56	86.28	1.41	up	chr7:112099786-112099879	---		---	ensemble_refgene_antisense	---	IFRD1	chr7	-	112099786	112099879
TI16580REF_FAM18B2_AS008	0.0161515	0.137	47	33.3	1.41	up	chr17:15407641-15407814	---		---	ensemble_refgene_antisense	---	FAM18B2	chr17	+	15407641	15407814
TI16324REF_SF1_AS005	0.016432	0.138	251.25	177.59	1.41	up	chr11:64539836-64539992	---		---	ensemble_refgene_antisense	---	SF1	chr11	+	64539836	64539992
TI16234REF_ATP11A_AS003	0.0165512	0.138	22.19	15.78	1.41	up	chr13:113383787-113383955	---		---	ensemble_refgene_antisense	---	ATP11A	chr13	-	113383787	113383955
TI16913REF_ATG16L2_AS003	0.0184494	0.143	557.27	396.59	1.41	up	chr11:72531672-72531893	---		---	ensemble_refgene_antisense	---	ATG16L2	chr11	-	72531672	72531893
TI16030REF_PTPRN2_AS008	0.0197796	0.147	22.72	16.13	1.41	up	chr7:157613746-157613872	---		---	ensemble_refgene_antisense	---	PTPRN2	chr7	+	157613746	157613872
TI19171REF_MATK_AS003	0.0213063	0.151	24.95	17.74	1.41	up	chr19:3782047-3782157	---		---	ensemble_refgene_antisense	---	MATK	chr19	+	3782047	3782157
TI18165REF_FOXJ3_AS003	0.0213921	0.152	119.73	84.83	1.41	up	chr1:42651879-42652014	---		---	ensemble_refgene_antisense	---	FOXJ3	chr1	+	42651879	42652014
TI22441REF_UBE2G1_AS001	0.0231994	0.157	95.91	68.17	1.41	up	chr17:4235965-4236053	---		---	ensemble_refgene_antisense	---	UBE2G1	chr17	+	4235965	4236053
TI11085REF	0.0232093	0.157	32.45	23.08	1.41	up	ENST00000492811	---	379	processed_transcript	ensemble_refgene	PRRC2C	---	chr1	+	171556801	171560452
TI16530REF_HNRNPD_AS011	0.024536	0.161	22.17	15.76	1.41	up	chr4:83283352-83283580	---		---	ensemble_refgene_antisense	---	HNRNPD	chr4	+	83283352	83283580
TI18618REF_RARS2_AS001	0.0266444	0.166	282.24	199.58	1.41	up	chr6:88262013-88262110	---		---	ensemble_refgene_antisense	---	RARS2	chr6	+	88262013	88262110
TI16531REF_ANXA5_AS010	0.0322738	0.181	40.05	28.39	1.41	up	chr4:122600686-122600840	---		---	ensemble_refgene_antisense	---	ANXA5	chr4	+	122600686	122600840
TI16352REF_HNRNPH1_AS015	0.0334498	0.183	195.18	138.37	1.41	up	chr5:179046858-179047016	---		---	ensemble_refgene_antisense	---	HNRNPH1	chr5	+	179046858	179047016
TI17145REF_MBNL2_AS004	0.0378679	0.194	54.74	38.94	1.41	up	chr13:98008938-98009032	---		---	ensemble_refgene_antisense	---	MBNL2	chr13	-	98008938	98009032
TI16352REF_HNRNPH1_AS004	0.0418588	0.2	295.36	210.16	1.41	up	chr5:179046517-179046713	---		---	ensemble_refgene_antisense	---	HNRNPH1	chr5	+	179046517	179046713
TI17793REF_RBM25_AS002	0.0428095	0.202	86.44	61.17	1.41	up	chr14:73569546-73569837	---		---	ensemble_refgene_antisense	---	RBM25	chr14	-	73569546	73569837
TI16304REF_TPD52L2_AS006	0.0470761	0.212	140.59	99.77	1.41	up	chr20:62520238-62520488	---		---	ensemble_refgene_antisense	---	TPD52L2	chr20	-	62520238	62520488
ASK04405REF	0.000343	0.0439	37.63	26.96	1.4	up	ENST00000471416	---	774	processed_transcript	ensemble_refgene	CMAHP	---	chr6	-	25081640	25085013
TI16131REF_EEF1D_AS008	0.0007338	0.0485	31.5	22.54	1.4	up	chr8:144670492-144670976	---		---	ensemble_refgene_antisense	---	EEF1D	chr8	+	144670492	144670976
TI16129REF_IQSEC1_AS025	0.0009281	0.0514	114.2	81.3	1.4	up	chr3:13012142-13012294	---		---	ensemble_refgene_antisense	---	IQSEC1	chr3	+	13012142	13012294
TI20024REF_RNF31_AS001	0.0009574	0.0515	70.24	50.27	1.4	up	chr14:24619664-24619791	---		---	ensemble_refgene_antisense	---	RNF31	chr14	-	24619664	24619791
ASK07150REF_PHF12_AS001	0.001378	0.0578	171.6	122.67	1.4	up	chr17:27253421-27271579	---		---	ensemble_refgene_antisense	---	PHF13	chr17	+	27253421	27271579
TI20002REF_PARP4_AS002	0.0018708	0.0613	106.05	75.77	1.4	up	chr13:25025691-25025794	---		---	ensemble_refgene_antisense	---	PARP4	chr13	+	25025691	25025794
TI18617REF_ATXN1_AS004	0.0032353	0.0729	40.14	28.68	1.4	up	chr6:16335537-16335652	---		---	ensemble_refgene_antisense	---	ATXN1	chr6	+	16335537	16335652
TI17140REF_PXN_AS002	0.0035289	0.0753	47.12	33.75	1.4	up	chr12:120662248-120662363	---		---	ensemble_refgene_antisense	---	PXN	chr12	+	120662248	120662363
TI16389REF_SPTBN1_AS001	0.0036067	0.0758	17.39	12.45	1.4	up	chr2:54890534-54890657	---		---	ensemble_refgene_antisense	---	SPTBN1	chr2	-	54890534	54890657
TI16267REF_PABPC1L_AS008	0.004269	0.0814	36.99	26.34	1.4	up	chr20:43565733-43565858	---		---	ensemble_refgene_antisense	---	PABPC1L	chr20	-	43565733	43565858
TI17261REF_EWSR1_AS003	0.0044913	0.0823	231.4	165.18	1.4	up	chr22:29684441-29684579	---		---	ensemble_refgene_antisense	---	EWSR1	chr22	-	29684441	29684579
TI16477REF_ZRANB2_AS010	0.0045604	0.0828	120.89	86.32	1.4	up	chr1:71534107-71534276	---		---	ensemble_refgene_antisense	---	ZRANB2	chr1	+	71534107	71534276
TI16711REF_SUN2_AS002	0.0053301	0.0886	109.26	77.91	1.4	up	chr22:39138580-39138684	---		---	ensemble_refgene_antisense	---	SUN2	chr22	+	39138580	39138684
TI17999REF_RAF1_AS003	0.0066583	0.0957	246.95	176.51	1.4	up	chr3:12628708-12629030	---		---	ensemble_refgene_antisense	---	RAF1	chr3	+	12628708	12629030
ASK06160REF_MRPL48_AS001	0.0067261	0.0957	21.57	15.43	1.4	up	chr11:73571395-73571895	---		---	ensemble_refgene_antisense	---	MRPL49	chr11	-	73571395	73571895
TI08458REF	0.0067282	0.0957	69.86	49.92	1.4	up	ENST00000475310	---	1025	processed_transcript	ensemble_refgene	NRD1	---	chr1	-	52260144	52261380
TI16352REF_HNRNPH1_AS012	0.0068008	0.0961	50.81	36.32	1.4	up	chr5:179042066-179042186	---		---	ensemble_refgene_antisense	---	HNRNPH1	chr5	+	179042066	179042186
TI19580REF_FMR1_AS001	0.0073022	0.0989	252.32	179.73	1.4	up	chrX:147025211-147025566	---		---	ensemble_refgene_antisense	---	FMR1	chrX	-	147025211	147025566
TI17147REF_N4BP2L2_AS007	0.0078357	0.101	511.81	365.07	1.4	up	chr13:33103537-33103757	---		---	ensemble_refgene_antisense	---	N4BP2L2	chr13	+	33103537	33103757
TI12198REF	0.0078967	0.101	236.35	168.59	1.4	up	ENST00000482270	---	805	retained_intron	ensemble_refgene	LIMK2	---	chr22	+	31668457	31671651
ASK06062REF_TBC1D1_AS001	0.0079355	0.101	43.4	30.91	1.4	up	chr4:38010379-38010845	---		---	ensemble_refgene_antisense	---	TBC1D2	chr4	-	38010379	38010845
TI19390REF_TRANK1_AS001	0.0081048	0.102	56.3	40.1	1.4	up	chr3:36901021-36901120	---		---	ensemble_refgene_antisense	---	TRANK1	chr3	+	36901021	36901120
TI17539REF_ANKZF1_AS005	0.0093513	0.108	19.42	13.82	1.4	up	chr2:220100309-220100412	---		---	ensemble_refgene_antisense	---	ANKZF1	chr2	-	220100309	220100412
TI16250REF_MARK2_AS005	0.0095761	0.11	72.03	51.31	1.4	up	chr11:63673232-63673381	---		---	ensemble_refgene_antisense	---	MARK2	chr11	-	63673232	63673381
ASK05427REF_RBMS1_AS001	0.0107118	0.114	110.85	79.35	1.4	up	chr2:161169603-161169944	---		---	ensemble_refgene_antisense	---	RBMS2	chr2	+	161169603	161169944
TI16294REF_XPO6_AS003	0.0110031	0.116	442.4	316.79	1.4	up	chr16:28164244-28164546	---		---	ensemble_refgene_antisense	---	XPO6	chr16	+	28164244	28164546
TI16227REF_ARHGAP19_AS009	0.0110561	0.116	36.93	26.37	1.4	up	chr10:98809075-98809173	---		---	ensemble_refgene_antisense	---	ARHGAP19	chr10	+	98809075	98809173
TI17791REF_PSMA3_AS001	0.0115263	0.117	60.71	43.31	1.4	up	chr14:58737228-58737404	---		---	ensemble_refgene_antisense	---	PSMA3	chr14	-	58737228	58737404
TI23675REF_PSMB1_AS001	0.0118412	0.118	154.71	110.41	1.4	up	chr6:170860752-170860880	---		---	ensemble_refgene_antisense	---	PSMB1	chr6	+	170860752	170860880
TI01321NTNR	0.0123851	0.121	54.47	38.77	1.4	up	XR_109412	gi|310123690|ref|XR_109412.1|	5031	PREDICTED: Homo sapiens hypothetical LOC645460 (FLJ44342), miscRNA	NCBI_nt_human	--	--	--	--
TI16235REF_DNASE1_AS005	0.013013	0.125	36.09	25.83	1.4	up	chr16:3701394-3701485	---		---	ensemble_refgene_antisense	---	DNASE1	chr16	-	3701394	3701485
TI23732REF_MAP3K5_AS001	0.014314	0.131	42.32	30.3	1.4	up	chr6:137094309-137094410	---		---	ensemble_refgene_antisense	---	MAP3K5	chr6	+	137094309	137094410
TI18477REF_MRPS5_AS004	0.0167229	0.138	70.7	50.59	1.4	up	chr2:95768445-95768598	---		---	ensemble_refgene_antisense	---	MRPS5	chr2	+	95768445	95768598
TI16186REF_PRRC2B_AS013	0.0179084	0.141	58.39	41.7	1.4	up	chr9:134280489-134280591	---		---	ensemble_refgene_antisense	---	PRRC2B	chr9	-	134280489	134280591
TI09949REF	0.0197654	0.147	54.91	39.19	1.4	up	ENST00000495089	---	877	retained_intron	ensemble_refgene	NFKBIZ	---	chr3	+	101575525	101578367
TI17122REF_PRR5L_AS003	0.0200108	0.148	46.69	33.47	1.4	up	chr11:36471507-36471647	---		---	ensemble_refgene_antisense	---	PRR5L	chr11	-	36471507	36471647
TI18452REF_PDK1_AS003	0.0202596	0.149	56.84	40.57	1.4	up	chr2:173473849-173473993	---		---	ensemble_refgene_antisense	---	PDK1	chr2	-	173473849	173473993
TI16476REF_NADK_AS002	0.0203918	0.149	170.34	121.26	1.4	up	chr1:1707194-1707327	---		---	ensemble_refgene_antisense	---	NADK	chr1	+	1707194	1707327
TI01927NTNR	0.0210168	0.151	39.44	28.23	1.4	up	NR_027696	gi|237874230|ref|NR_027696.1|	2547	Homo sapiens uncharacterized FLJ39653 (FLJ39653), transcript variant 1, non-coding RNA	NCBI_nt_human	--	--	--	--
TI01928NTNR	0.0210168	0.151	39.44	28.23	1.4	up	NR_027697	gi|237874232|ref|NR_027697.1|	2496	Homo sapiens uncharacterized FLJ39653 (FLJ39653), transcript variant 2, non-coding RNA	NCBI_nt_human	--	--	--	--
TI16034REF_FNDC3B_AS021	0.021269	0.151	18.45	13.17	1.4	up	chr3:171765550-171765648	---		---	ensemble_refgene_antisense	---	FNDC3B	chr3	-	171765550	171765648
TI16198REF_RNF213_AS012	0.023784	0.159	70.43	50.29	1.4	up	chr17:78366259-78366363	---		---	ensemble_refgene_antisense	---	RNF213	chr17	-	78366259	78366363
TI18141REF_PHC2_AS002	0.025422	0.163	190.59	135.66	1.4	up	chr1:33805872-33806010	---		---	ensemble_refgene_antisense	---	PHC2	chr1	+	33805872	33806010
TI16284REF_WNT9A_AS011	0.0256599	0.164	41.4	29.57	1.4	up	chr1:228113694-228113787	---		---	ensemble_refgene_antisense	---	WNT9A	chr1	+	228113694	228113787
TI20788REF_RUFY3_AS002	0.0261267	0.165	159.07	113.8	1.4	up	chr4:71655796-71655915	---		---	ensemble_refgene_antisense	---	RUFY3	chr4	-	71655796	71655915
TI16471REF_YBX1_AS004	0.029702	0.174	23.88	17.01	1.4	up	chr1:43160227-43160365	---		---	ensemble_refgene_antisense	---	YBX1	chr1	-	43160227	43160365
TI16988REF_ACSL3_AS006	0.0325875	0.181	107.6	76.63	1.4	up	chr2:223804061-223804192	---		---	ensemble_refgene_antisense	---	ACSL3	chr2	-	223804061	223804192
TI18934REF_ZFC3H1_AS001	0.033544	0.183	80.49	57.47	1.4	up	chr12:72005185-72005318	---		---	ensemble_refgene_antisense	---	ZFC3H1	chr12	+	72005185	72005318
TI16116REF_ANKRD10_AS025	0.0337507	0.184	29.77	21.2	1.4	up	chr13:111550728-111550875	---		---	ensemble_refgene_antisense	---	ANKRD10	chr13	+	111550728	111550875
TI19209REF_MAP4K4_AS001	0.0370188	0.192	72.83	52.05	1.4	up	chr2:102351114-102351203	---		---	ensemble_refgene_antisense	---	MAP4K4	chr2	-	102351114	102351203
TI16034REF_FNDC3B_AS004	0.0372113	0.192	22.39	15.97	1.4	up	chr3:171761399-171761490	---		---	ensemble_refgene_antisense	---	FNDC3B	chr3	-	171761399	171761490
TI21087REF_AK3_AS001	0.0393187	0.197	25.38	18.14	1.4	up	chr9:4730929-4731056	---		---	ensemble_refgene_antisense	---	AK3	chr9	+	4730929	4731056
TI20731REF_SLC35G2_AS001	0.0405669	0.198	46.52	33.29	1.4	up	chr3:136558137-136558264	---		---	ensemble_refgene_antisense	---	SLC35G2	chr3	-	136558137	136558264
TI23505REF_MSH3_AS001	0.0424534	0.201	34.34	24.48	1.4	up	chr5:80050873-80050998	---		---	ensemble_refgene_antisense	---	MSH3	chr5	-	80050873	80050998
TI16352REF_HNRNPH1_AS002	0.0442868	0.205	188.47	134.55	1.4	up	chr5:179047055-179047199	---		---	ensemble_refgene_antisense	---	HNRNPH1	chr5	+	179047055	179047199
TI16073REF_NFE2L2_AS027	0.0470696	0.212	112.11	80.31	1.4	up	chr2:178126723-178126858	---		---	ensemble_refgene_antisense	---	NFE2L2	chr2	+	178126723	178126858
TI17921REF_SSFA2_AS002	0.0475853	0.213	32.19	23	1.4	up	chr2:182782674-182782802	---		---	ensemble_refgene_antisense	---	SSFA2	chr2	-	182782674	182782802
TI17004REF_ASXL1_AS003	0.0486617	0.215	19.76	14.1	1.4	up	chr20:31015247-31015402	---		---	ensemble_refgene_antisense	---	ASXL1	chr20	-	31015247	31015402
TI16628REF_TGFBR3_AS001	0.0495736	0.217	42.3	30.28	1.4	up	chr1:92243004-92243098	---		---	ensemble_refgene_antisense	---	TGFBR3	chr1	+	92243004	92243098
TI17798REF_AP1G2_AS001	0.0006044	0.0465	70.53	50.82	1.39	up	chr14:24034658-24034807	---		---	ensemble_refgene_antisense	---	AP1G2	chr14	+	24034658	24034807
TI16042REF_ANKRD11_AS042	0.0013611	0.0578	109.92	78.92	1.39	up	chr16:89357746-89357876	---		---	ensemble_refgene_antisense	---	ANKRD11	chr16	+	89357746	89357876
TI16839REF_CHCHD6_AS005	0.0020174	0.0622	29.48	21.21	1.39	up	chr3:126440097-126440218	---		---	ensemble_refgene_antisense	---	CHCHD6	chr3	-	126440097	126440218
TI19960REF_VPS29_AS002	0.0029544	0.0707	173.49	124.38	1.39	up	chr12:110934012-110934213	---		---	ensemble_refgene_antisense	---	VPS29	chr12	+	110934012	110934213
TI21454REF_C1orf172_AS001	0.0030621	0.0723	49.09	35.3	1.39	up	chr1:27285721-27285819	---		---	ensemble_refgene_antisense	---	C1orf172	chr1	+	27285721	27285819
TI09120REF	0.0043874	0.0816	30.92	22.25	1.39	up	ENST00000524696	---	481	processed_transcript	ensemble_refgene	FNBP4	---	chr11	-	47753385	47753949
TI16157REF_SLC38A2_AS002	0.0047174	0.0847	144.58	104.04	1.39	up	chr12:46759662-46759769	---		---	ensemble_refgene_antisense	---	SLC38A2	chr12	+	46759662	46759769
TI23417REF_SPATA18_AS001	0.0062856	0.0939	34.54	24.92	1.39	up	chr4:52924588-52924679	---		---	ensemble_refgene_antisense	---	SPATA18	chr4	-	52924588	52924679
TI16098REF_TNRC18_AS027	0.0063383	0.0939	54.39	39.27	1.39	up	chr7:5457327-5457448	---		---	ensemble_refgene_antisense	---	TNRC18	chr7	+	5457327	5457448
TI16071REF_GALNT2_AS002	0.0071749	0.0983	73.51	52.91	1.39	up	chr1:230366102-230366245	---		---	ensemble_refgene_antisense	---	GALNT2	chr1	-	230366102	230366245
TI18915REF_B4GALNT3_AS003	0.0074933	0.0992	29.07	20.97	1.39	up	chr12:572303-572395	---		---	ensemble_refgene_antisense	---	B4GALNT3	chr12	-	572303	572395
TI16712REF_PACSIN2_AS005	0.0081234	0.102	72.04	51.73	1.39	up	chr22:43397848-43397959	---		---	ensemble_refgene_antisense	---	PACSIN2	chr22	+	43397848	43397959
TI18245REF_CHD4_AS003	0.0087945	0.106	58.28	41.91	1.39	up	chr12:6714763-6714874	---		---	ensemble_refgene_antisense	---	CHD4	chr12	+	6714763	6714874
TI16059REF_RBM39_AS024	0.0099896	0.111	206.03	148.2	1.39	up	chr20:34321576-34321716	---		---	ensemble_refgene_antisense	---	RBM39	chr20	+	34321576	34321716
TI16453REF_MYH9_AS013	0.0104483	0.113	59.44	42.89	1.39	up	chr22:36782018-36782171	---		---	ensemble_refgene_antisense	---	MYH9	chr22	+	36782018	36782171
TI16285REF_LHPP_AS007	0.0108477	0.115	55.93	40.19	1.39	up	chr10:126229008-126229131	---		---	ensemble_refgene_antisense	---	LHPP	chr10	-	126229008	126229131
TI17007REF_PREX1_AS007	0.0110415	0.116	93.55	67.25	1.39	up	chr20:47385639-47385749	---		---	ensemble_refgene_antisense	---	PREX1	chr20	+	47385639	47385749
TI18384REF_SGK494_AS004	0.0114237	0.117	83.99	60.47	1.39	up	chr17:26938361-26938481	---		---	ensemble_refgene_antisense	---	SGK494	chr17	+	26938361	26938481
TI22816REF_MARCH7_AS001	0.0114264	0.117	692.04	497.33	1.39	up	chr2:160621833-160621961	---		---	ensemble_refgene_antisense	---	7-Mar	chr2	-	160621833	160621961
TI17350REF_PRPF38B_AS003	0.0144998	0.131	121.66	87.63	1.39	up	chr1:109239901-109240040	---		---	ensemble_refgene_antisense	---	PRPF38B	chr1	-	109239901	109240040
TI17159REF_SLCO3A1_AS007	0.0151448	0.134	70.72	51.05	1.39	up	chr15:92482784-92482899	---		---	ensemble_refgene_antisense	---	SLCO3A1	chr15	-	92482784	92482899
TI16073REF_NFE2L2_AS020	0.0158611	0.137	157.26	113.18	1.39	up	chr2:178108021-178108163	---		---	ensemble_refgene_antisense	---	NFE2L2	chr2	+	178108021	178108163
TI17308REF_IGF2R_AS002	0.0166128	0.138	61.33	43.97	1.39	up	chr6:160402164-160402255	---		---	ensemble_refgene_antisense	---	IGF2R	chr6	-	160402164	160402255
TI16338REF_ATG4B_AS003	0.0167098	0.138	40.15	28.89	1.39	up	chr2:242609732-242609891	---		---	ensemble_refgene_antisense	---	ATG4B	chr2	-	242609732	242609891
TI18059REF_MSRA_AS001	0.0167627	0.138	26.56	19.09	1.39	up	chr8:10249147-10249252	---		---	ensemble_refgene_antisense	---	MSRA	chr8	-	10249147	10249252
TI17438REF_FAN1_AS006	0.0168325	0.138	170.78	123.03	1.39	up	chr15:31218737-31219117	---		---	ensemble_refgene_antisense	---	FAN1	chr15	-	31218737	31219117
TI16126REF_HNRNPC_AS004	0.0168962	0.138	289.19	208.61	1.39	up	chr14:21729934-21730083	---		---	ensemble_refgene_antisense	---	HNRNPC	chr14	+	21729934	21730083
TI16477REF_ZRANB2_AS009	0.0191349	0.146	301.56	217.48	1.39	up	chr1:71533866-71533991	---		---	ensemble_refgene_antisense	---	ZRANB2	chr1	+	71533866	71533991
TI16141REF_RBM14-RBM4_AS014	0.0211563	0.151	24.65	17.76	1.39	up	chr11:66404975-66405076	---		---	ensemble_refgene_antisense	---	RBM14-RBM4	chr11	-	66404975	66405076
TI16184REF_EGFR_AS003	0.0219532	0.153	29.7	21.42	1.39	up	chr7:55260068-55260161	---		---	ensemble_refgene_antisense	---	EGFR	chr7	-	55260068	55260161
TI16777REF_ANAPC5_AS002	0.0229549	0.156	88.25	63.44	1.39	up	chr12:121747675-121747787	---		---	ensemble_refgene_antisense	---	ANAPC5	chr12	+	121747675	121747787
TI16392REF_SEPT2_AS007	0.0267855	0.166	69.57	49.92	1.39	up	chr2:242275719-242275965	---		---	ensemble_refgene_antisense	---	2-Sep	chr2	-	242275719	242275965
TI16073REF_NFE2L2_AS007	0.0269142	0.167	123.4	88.96	1.39	up	chr2:178127529-178127654	---		---	ensemble_refgene_antisense	---	NFE2L2	chr2	+	178127529	178127654
TI18283REF_PYGL_AS003	0.0269714	0.167	54	38.86	1.39	up	chr14:51373358-51373457	---		---	ensemble_refgene_antisense	---	PYGL	chr14	+	51373358	51373457
TI23224REF_NKTR_AS001	0.0286584	0.171	30.94	22.27	1.39	up	chr3:42686286-42686417	---		---	ensemble_refgene_antisense	---	NKTR	chr3	-	42686286	42686417
TI13221REF	0.0298036	0.174	21.25	15.31	1.39	up	ENST00000532529	---	4533	nonsense_mediated_decay	ensemble_refgene	KIAA1377	---	chr11	+	101815106	101868759
TI16324REF_SF1_AS006	0.0301033	0.174	234.06	168.54	1.39	up	chr11:64540300-64540635	---		---	ensemble_refgene_antisense	---	SF1	chr11	+	64540300	64540635
TI16672REF_RAP1GAP2_AS006	0.0323364	0.181	36.53	26.19	1.39	up	chr17:2812963-2813058	---		---	ensemble_refgene_antisense	---	RAP1GAP2	chr17	-	2812963	2813058
NC00429FR	0.032391	0.181	76.06	54.68	1.39	up	FR299254	AJ609434,AK090585,AL355987	132	H/ACA box guide small nucleolar RNA (snoRNA) ACA17 / SNORA17	fRNAdb	--	--	--	--
TI16126REF_HNRNPC_AS019	0.0329633	0.182	73.02	52.56	1.39	up	chr14:21730316-21730428	---		---	ensemble_refgene_antisense	---	HNRNPC	chr14	+	21730316	21730428
TI17859REF_CAMTA2_AS001	0.0338096	0.184	59.99	43.19	1.39	up	chr17:4875842-4876023	---		---	ensemble_refgene_antisense	---	CAMTA2	chr17	+	4875842	4876023
TI20694REF_ARFGAP3_AS001	0.034803	0.186	60.63	43.55	1.39	up	chr22:43225357-43225465	---		---	ensemble_refgene_antisense	---	ARFGAP3	chr22	+	43225357	43225465
ASK06833REF_REPS2_AS001	0.0364454	0.19	83.34	59.88	1.39	up	chrX:17121806-17122001	---		---	ensemble_refgene_antisense	---	REPS3	chrX	-	17121806	17122001
ASK04045REF	0.0386212	0.195	17.52	12.63	1.39	up	ENST00000483068	---	3106	processed_transcript	ensemble_refgene	ARHGEF26	---	chr3	+	153943574	153975616
TI16144REF_CMIP_AS021	0.0398073	0.197	65.77	47.41	1.39	up	chr16:81529302-81529437	---		---	ensemble_refgene_antisense	---	CMIP	chr16	-	81529302	81529437
TI16128REF_NUP210_AS009	0.041517	0.2	36.45	26.14	1.39	up	chr3:13420708-13420841	---		---	ensemble_refgene_antisense	---	NUP210	chr3	+	13420708	13420841
TI16887REF_SFPQ_AS003	0.0417678	0.2	120.63	86.82	1.39	up	chr1:35650979-35651231	---		---	ensemble_refgene_antisense	---	SFPQ	chr1	+	35650979	35651231
TI18487REF_PRPF40A_AS004	0.049125	0.216	163.17	117.81	1.39	up	chr2:153549650-153549779	---		---	ensemble_refgene_antisense	---	PRPF40A	chr2	+	153549650	153549779
TI17723REF_PSAP_AS001	0.0006143	0.0465	81.39	58.8	1.38	up	chr10:73592057-73592149	---		---	ensemble_refgene_antisense	---	PSAP	chr10	+	73592057	73592149
TI16719REF_BCL6_AS002	0.0007092	0.0475	400.35	290.14	1.38	up	chr3:187458770-187458870	---		---	ensemble_refgene_antisense	---	BCL6	chr3	+	187458770	187458870
TI16655REF_ZNF710_AS008	0.0010571	0.0525	138.3	100.33	1.38	up	chr15:90563440-90563681	---		---	ensemble_refgene_antisense	---	ZNF710	chr15	-	90563440	90563681
TI16924REF_ETV6_AS005	0.0014787	0.0578	133.83	97.21	1.38	up	chr12:12016613-12016724	---		---	ensemble_refgene_antisense	---	ETV6	chr12	-	12016613	12016724
TI18136REF_CD58_AS001	0.001795	0.061	24.57	17.83	1.38	up	chr1:117061090-117061298	---		---	ensemble_refgene_antisense	---	CD58	chr1	+	117061090	117061298
TI24097REF_MSL3_AS001	0.0019443	0.0616	173.78	126.21	1.38	up	chrX:11782732-11782928	---		---	ensemble_refgene_antisense	---	MSL3	chrX	-	11782732	11782928
TI16087REF_HDLBP_AS024	0.0019627	0.0617	47.93	34.68	1.38	up	chr2:242179645-242179814	---		---	ensemble_refgene_antisense	---	HDLBP	chr2	+	242179645	242179814
TI16476REF_NADK_AS004	0.0023697	0.0667	301.21	218.4	1.38	up	chr1:1688926-1689045	---		---	ensemble_refgene_antisense	---	NADK	chr1	+	1688926	1689045
TI17525REF_CFLAR_AS001	0.0024886	0.0674	138.77	100.56	1.38	up	chr2:201990461-201990576	---		---	ensemble_refgene_antisense	---	CFLAR	chr2	-	201990461	201990576
TI17416REF_CSAD_AS001	0.0025237	0.0674	135.47	97.98	1.38	up	chr12:53568935-53569343	---		---	ensemble_refgene_antisense	---	CSAD	chr12	+	53568935	53569343
TI17366REF_KIAA0319L_AS003	0.0026042	0.0674	118	85.23	1.38	up	chr1:35901266-35901379	---		---	ensemble_refgene_antisense	---	KIAA0319L	chr1	+	35901266	35901379
TI16294REF_XPO6_AS005	0.0026962	0.0681	183.93	133.21	1.38	up	chr16:28110268-28110401	---		---	ensemble_refgene_antisense	---	XPO6	chr16	+	28110268	28110401
TI16517REF_TBC1D8_AS010	0.00316	0.0727	61.17	44.2	1.38	up	chr2:101706122-101706221	---		---	ensemble_refgene_antisense	---	TBC1D8	chr2	+	101706122	101706221
TI16881REF_RNPEP_AS004	0.0038273	0.0783	66.97	48.65	1.38	up	chr1:201961736-201961856	---		---	ensemble_refgene_antisense	---	RNPEP	chr1	-	201961736	201961856
TI16844REF_TMEM165_AS002	0.0043496	0.0816	395.67	287.56	1.38	up	chr4:56263401-56263496	---		---	ensemble_refgene_antisense	---	TMEM165	chr4	-	56263401	56263496
TI18378REF_PIK3R5_AS003	0.0054343	0.0892	146.34	105.94	1.38	up	chr17:8814572-8814685	---		---	ensemble_refgene_antisense	---	PIK3R5	chr17	+	8814572	8814685
TI11541REF	0.0054494	0.0892	243.41	176.46	1.38	up	ENST00000559863	---	573	retained_intron	ensemble_refgene	IRF9	---	chr14	+	24632821	24633496
TI17309REF_AGPAT4_AS004	0.005728	0.0911	71.69	52.05	1.38	up	chr6:161574621-161574748	---		---	ensemble_refgene_antisense	---	AGPAT4	chr6	+	161574621	161574748
TI16325REF_PCBP2_AS011	0.0059453	0.0917	171.09	124.33	1.38	up	chr12:53868299-53868469	---		---	ensemble_refgene_antisense	---	PCBP2	chr12	-	53868299	53868469
TI16234REF_ATP11A_AS017	0.0060293	0.0918	135.31	98.07	1.38	up	chr13:113534954-113535123	---		---	ensemble_refgene_antisense	---	ATP11A	chr13	-	113534954	113535123
TI17326REF_EXT1_AS001	0.0060679	0.0921	50.54	36.57	1.38	up	chr8:119102027-119102115	---		---	ensemble_refgene_antisense	---	EXT1	chr8	+	119102027	119102115
TI16071REF_GALNT2_AS004	0.0063037	0.0939	16.78	12.17	1.38	up	chr1:230240746-230240867	---		---	ensemble_refgene_antisense	---	GALNT2	chr1	-	230240746	230240867
TI16088REF_OBSCN_AS014	0.0064501	0.0944	51.39	37.29	1.38	up	chr1:228551562-228551675	---		---	ensemble_refgene_antisense	---	OBSCN	chr1	-	228551562	228551675
TI16764REF_LRRC20_AS009	0.0066378	0.0957	21.42	15.49	1.38	up	chr10:72094330-72094430	---		---	ensemble_refgene_antisense	---	LRRC20	chr10	+	72094330	72094430
TI16639REF_INPPL1_AS004	0.0074611	0.0992	26.64	19.25	1.38	up	chr11:71943387-71943639	---		---	ensemble_refgene_antisense	---	INPPL1	chr11	-	71943387	71943639
TI16070REF_CSNK1D_AS012	0.0075586	0.0996	80.15	58.19	1.38	up	chr17:80224176-80224312	---		---	ensemble_refgene_antisense	---	CSNK1D	chr17	+	80224176	80224312
TI18660REF_FAM120A_AS003	0.0077662	0.101	27.02	19.59	1.38	up	chr9:96321069-96321179	---		---	ensemble_refgene_antisense	---	FAM120A	chr9	-	96321069	96321179
TI17859REF_CAMTA2_AS003	0.0078648	0.101	62.08	45.11	1.38	up	chr17:4885187-4885300	---		---	ensemble_refgene_antisense	---	CAMTA2	chr17	+	4885187	4885300
TI16912REF_PTPRJ_AS002	0.0086963	0.106	51.76	37.61	1.38	up	chr11:48037611-48037776	---		---	ensemble_refgene_antisense	---	PTPRJ	chr11	-	48037611	48037776
TI20866REF_BRD8_AS001	0.0092339	0.107	45.05	32.64	1.38	up	chr5:137502423-137502617	---		---	ensemble_refgene_antisense	---	BRD8	chr5	+	137502423	137502617
TI16104REF_NAP1L4_AS004	0.0118201	0.118	112.03	81.03	1.38	up	chr11:2969042-2969260	---		---	ensemble_refgene_antisense	---	NAP1L4	chr11	+	2969042	2969260
TI16059REF_RBM39_AS017	0.0124874	0.122	116.03	84.16	1.38	up	chr20:34322189-34322351	---		---	ensemble_refgene_antisense	---	RBM39	chr20	+	34322189	34322351
TI16582REF_MBP_AS008	0.0144394	0.131	87.35	63.31	1.38	up	chr18:74804547-74804645	---		---	ensemble_refgene_antisense	---	MBP	chr18	+	74804547	74804645
TI17398REF_FNBP4_AS002	0.0144839	0.131	102.98	74.77	1.38	up	chr11:47753192-47753340	---		---	ensemble_refgene_antisense	---	FNBP4	chr11	+	47753192	47753340
TI19377REF_FOXP1_AS001	0.0146395	0.132	20.67	15	1.38	up	chr3:71454083-71454176	---		---	ensemble_refgene_antisense	---	FOXP1	chr3	+	71454083	71454176
TI16089REF_CTBP2_AS005	0.0146721	0.132	82.14	59.31	1.38	up	chr10:126783870-126783989	---		---	ensemble_refgene_antisense	---	CTBP2	chr10	+	126783870	126783989
TI22018REF_RCOR1_AS001	0.0150667	0.134	122.94	89	1.38	up	chr14:103189218-103189367	---		---	ensemble_refgene_antisense	---	RCOR1	chr14	-	103189218	103189367
TI16247REF_HNRNPA2B1_AS015	0.016769	0.138	242.29	175.44	1.38	up	chr7:26230142-26230468	---		---	ensemble_refgene_antisense	---	HNRNPA2B1	chr7	+	26230142	26230468
TI16192REF_RAD51B_AS003	0.0173604	0.139	31.2	22.57	1.38	up	chr14:68973989-68974094	---		---	ensemble_refgene_antisense	---	RAD51B	chr14	-	68973989	68974094
TI18057REF_RAB2A_AS005	0.0190837	0.146	360.76	262.12	1.38	up	chr8:61433018-61433132	---		---	ensemble_refgene_antisense	---	RAB2A	chr8	-	61433018	61433132
TI21476REF_TRIM33_AS001	0.0192178	0.146	31.6	22.82	1.38	up	chr1:114962939-114963018	---		---	ensemble_refgene_antisense	---	TRIM33	chr1	+	114962939	114963018
TI16360REF_NFIA_AS012	0.0198863	0.148	23.65	17.11	1.38	up	chr1:61610562-61610644	---		---	ensemble_refgene_antisense	---	NFIA	chr1	-	61610562	61610644
TI18399REF_RPRD1A_AS003	0.021291	0.151	38.23	27.8	1.38	up	chr18:33605711-33605795	---		---	ensemble_refgene_antisense	---	RPRD1A	chr18	+	33605711	33605795
TI16260REF_FUS_AS013	0.0225042	0.155	95.75	69.22	1.38	up	chr16:31194694-31194982	---		---	ensemble_refgene_antisense	---	FUS	chr16	-	31194694	31194982
TI16310REF_CCNL1_AS006	0.0281696	0.17	245.85	178.28	1.38	up	chr3:156868467-156868597	---		---	ensemble_refgene_antisense	---	CCNL1	chr3	+	156868467	156868597
TI18384REF_SGK494_AS001	0.0287383	0.171	21.3	15.43	1.38	up	chr17:26939458-26939563	---		---	ensemble_refgene_antisense	---	SGK494	chr17	+	26939458	26939563
TI17664REF_CAPZA1_AS003	0.0287821	0.171	182.67	132.37	1.38	up	chr1:113196405-113196497	---		---	ensemble_refgene_antisense	---	CAPZA1	chr1	-	113196405	113196497
TI16324REF_SF1_AS012	0.0299246	0.174	285.2	206.86	1.38	up	chr11:64540069-64540153	---		---	ensemble_refgene_antisense	---	SF1	chr11	+	64540069	64540153
TI16741REF_LGALS8_AS003	0.0306534	0.176	29.08	21.1	1.38	up	chr1:236706498-236706635	---		---	ensemble_refgene_antisense	---	LGALS8	chr1	-	236706498	236706635
TI16144REF_CMIP_AS017	0.0335985	0.183	77.62	56.32	1.38	up	chr16:81502622-81502740	---		---	ensemble_refgene_antisense	---	CMIP	chr16	-	81502622	81502740
TI16042REF_ANKRD11_AS030	0.0340897	0.184	88.23	64.12	1.38	up	chr16:89355725-89355824	---		---	ensemble_refgene_antisense	---	ANKRD11	chr16	+	89355725	89355824
TI16407REF_ST3GAL3_AS005	0.0341905	0.184	28.87	20.99	1.38	up	chr1:44219515-44219660	---		---	ensemble_refgene_antisense	---	ST3GAL3	chr1	-	44219515	44219660
TI16125REF_CUL4A_AS013	0.0359443	0.189	52.6	38.09	1.38	up	chr13:113874161-113874275	---		---	ensemble_refgene_antisense	---	CUL4A	chr13	-	113874161	113874275
TI17951REF_COA5_AS003	0.0373648	0.192	123.48	89.64	1.38	up	chr2:99221018-99221446	---		---	ensemble_refgene_antisense	---	COA5	chr2	+	99221018	99221446
TI17935REF_B3GNT2_AS004	0.0391425	0.196	31.26	22.68	1.38	up	chr2:62438909-62439012	---		---	ensemble_refgene_antisense	---	B3GNT2	chr2	-	62438909	62439012
TI16074REF_GNAS_AS013	0.0394564	0.197	80.72	58.5	1.38	up	chr20:57482216-57482335	---		---	ensemble_refgene_antisense	---	GNAS	chr20	-	57482216	57482335
TI16087REF_HDLBP_AS001	0.0420228	0.2	48.72	35.33	1.38	up	chr2:242209712-242209867	---		---	ensemble_refgene_antisense	---	HDLBP	chr2	+	242209712	242209867
TI18074REF_GSN_AS001	0.0438928	0.205	44.96	32.68	1.38	up	chr9:124070034-124070169	---		---	ensemble_refgene_antisense	---	GSN	chr9	-	124070034	124070169
TI17231REF_SLC20A1_AS002	0.0440037	0.205	51.22	37.02	1.38	up	chr2:113406546-113406672	---		---	ensemble_refgene_antisense	---	SLC20A1	chr2	-	113406546	113406672
TI17546REF_SRSF7_AS004	0.0481074	0.214	83.63	60.7	1.38	up	chr2:38974391-38974553	---		---	ensemble_refgene_antisense	---	SRSF7	chr2	+	38974391	38974553
TI17502REF_RAB31_AS005	0.0486773	0.215	50.4	36.63	1.38	up	chr18:9774226-9774309	---		---	ensemble_refgene_antisense	---	RAB31	chr18	-	9774226	9774309
TI16794REF_KIAA1609_AS006	0.0007359	0.0485	77.17	56.31	1.37	up	chr16:84547875-84548018	---		---	ensemble_refgene_antisense	---	KIAA1609	chr16	+	84547875	84548018
TI17705REF_WDR37_AS005	0.0014764	0.0578	95.2	69.7	1.37	up	chr10:1167469-1167562	---		---	ensemble_refgene_antisense	---	WDR37	chr10	-	1167469	1167562
TI16046REF_KCNQ1_AS005	0.0015231	0.0587	125.62	91.73	1.37	up	chr11:2603760-2603849	---		---	ensemble_refgene_antisense	---	KCNQ1	chr11	-	2603760	2603849
TI17103REF_ITPKB_AS002	0.001617	0.0599	115.88	84.63	1.37	up	chr1:226883359-226883439	---		---	ensemble_refgene_antisense	---	ITPKB	chr1	+	226883359	226883439
TI21240REF_MIA3_AS001	0.0016438	0.0601	58.98	43.15	1.37	up	chr1:222835828-222835989	---		---	ensemble_refgene_antisense	---	MIA3	chr1	-	222835828	222835989
TI16074REF_GNAS_AS006	0.0022517	0.066	274.32	200.75	1.37	up	chr20:57474522-57474623	---		---	ensemble_refgene_antisense	---	GNAS	chr20	-	57474522	57474623
TI08643REF	0.0027042	0.0681	38.57	28.22	1.37	up	ENST00000479538	---	427	processed_transcript	ensemble_refgene	SETD5	---	chr3	+	9515107	9516655
TI17466REF_AXIN1_AS004	0.0033988	0.0739	35.66	26.05	1.37	up	chr16:353870-353983	---		---	ensemble_refgene_antisense	---	AXIN1	chr16	+	353870	353983
TI16350REF_MAEA_AS006	0.0036043	0.0758	94.17	68.55	1.37	up	chr4:1330992-1331260	---		---	ensemble_refgene_antisense	---	MAEA	chr4	-	1330992	1331260
TI17931REF_INPP5D_AS005	0.0042486	0.0814	72.96	53.44	1.37	up	chr2:234077755-234077888	---		---	ensemble_refgene_antisense	---	INPP5D	chr2	-	234077755	234077888
TI18867REF_ANKRD13D_AS003	0.0044863	0.0823	407.84	297.65	1.37	up	chr11:67059959-67060063	---		---	ensemble_refgene_antisense	---	ANKRD13D	chr11	-	67059959	67060063
TI16260REF_FUS_AS011	0.004925	0.086	176.18	128.75	1.37	up	chr16:31199192-31199468	---		---	ensemble_refgene_antisense	---	FUS	chr16	-	31199192	31199468
TI16280REF_BCOR_AS001	0.0064407	0.0944	33.14	24.24	1.37	up	chrX:39990298-39990403	---		---	ensemble_refgene_antisense	---	BCOR	chrX	+	39990298	39990403
TI17308REF_IGF2R_AS004	0.0070739	0.0976	87.6	63.77	1.37	up	chr6:160457408-160457533	---		---	ensemble_refgene_antisense	---	IGF2R	chr6	-	160457408	160457533
TI17949REF_SUCLG1_AS004	0.007786	0.101	84.13	61.26	1.37	up	chr2:84660176-84660295	---		---	ensemble_refgene_antisense	---	SUCLG1	chr2	+	84660176	84660295
TI18265REF_FGF14_AS004	0.0078297	0.101	18.55	13.54	1.37	up	chr13:102877304-102877390	---		---	ensemble_refgene_antisense	---	FGF14	chr13	+	102877304	102877390
TI17035REF_TPRA1_AS006	0.0081082	0.102	49.94	36.45	1.37	up	chr3:127308423-127308564	---		---	ensemble_refgene_antisense	---	TPRA1	chr3	+	127308423	127308564
TI16805REF_TIMP2_AS001	0.0086384	0.106	47.29	34.44	1.37	up	chr17:76916919-76917029	---		---	ensemble_refgene_antisense	---	TIMP2	chr17	+	76916919	76917029
TI18268REF_RAB20_AS001	0.0107426	0.114	32.39	23.65	1.37	up	chr13:111177737-111177820	---		---	ensemble_refgene_antisense	---	RAB20	chr13	+	111177737	111177820
TI17271REF_RBM5_AS003	0.0116195	0.117	119.26	86.81	1.37	up	chr3:50132919-50133069	---		---	ensemble_refgene_antisense	---	RBM5	chr3	-	50132919	50133069
TI21011REF_CHD7_AS001	0.0118649	0.118	17.26	12.6	1.37	up	chr8:61616218-61616327	---		---	ensemble_refgene_antisense	---	CHD7	chr8	-	61616218	61616327
TI16367REF_TCF7L2_AS001	0.0123347	0.121	116.23	84.7	1.37	up	chr10:114924081-114924184	---		---	ensemble_refgene_antisense	---	TCF7L2	chr10	-	114924081	114924184
TI16540REF_CD46_AS002	0.0140383	0.13	64.6	47.14	1.37	up	chr1:207966429-207966630	---		---	ensemble_refgene_antisense	---	CD46	chr1	-	207966429	207966630
TI18240REF_PCED1B_AS002	0.0146402	0.132	113.5	82.66	1.37	up	chr12:47522705-47522791	---		---	ensemble_refgene_antisense	---	PCED1B	chr12	-	47522705	47522791
TI16412REF_SRSF4_AS010	0.014743	0.132	201.18	147.05	1.37	up	chr1:29495053-29495142	---		---	ensemble_refgene_antisense	---	SRSF4	chr1	+	29495053	29495142
TI16250REF_MARK2_AS013	0.015555	0.136	55.41	40.52	1.37	up	chr11:63607907-63607994	---		---	ensemble_refgene_antisense	---	MARK2	chr11	-	63607907	63607994
TI18550REF_CRBN_AS003	0.0159397	0.137	107.95	78.97	1.37	up	chr3:3194592-3194759	---		---	ensemble_refgene_antisense	---	CRBN	chr3	+	3194592	3194759
TI16580REF_FAM18B2_AS002	0.016542	0.138	20.27	14.78	1.37	up	chr17:15407083-15407179	---		---	ensemble_refgene_antisense	---	FAM18B2	chr17	+	15407083	15407179
TI16505REF_TMEM104_AS004	0.0168515	0.138	21.76	15.94	1.37	up	chr17:72805729-72805822	---		---	ensemble_refgene_antisense	---	TMEM104	chr17	-	72805729	72805822
TI20373REF_GLT25D1_AS001	0.0192594	0.146	29.38	21.43	1.37	up	chr19:17691032-17691449	---		---	ensemble_refgene_antisense	---	GLT25D1	chr19	-	17691032	17691449
TI18699REF_ACSL4_AS003	0.0196154	0.147	137.56	100.66	1.37	up	chrX:108975770-108975875	---		---	ensemble_refgene_antisense	---	ACSL4	chrX	+	108975770	108975875
TI16307REF_SNX5_AS009	0.020248	0.149	37.75	27.48	1.37	up	chr20:17923923-17924153	---		---	ensemble_refgene_antisense	---	SNX5	chr20	+	17923923	17924153
TI17261REF_EWSR1_AS001	0.0222829	0.154	22.54	16.44	1.37	up	chr22:29695123-29695221	---		---	ensemble_refgene_antisense	---	EWSR1	chr22	-	29695123	29695221
TI16412REF_SRSF4_AS007	0.022588	0.155	55.5	40.42	1.37	up	chr1:29506417-29506566	---		---	ensemble_refgene_antisense	---	SRSF4	chr1	+	29506417	29506566
TI20891REF_FAM135A_AS002	0.0235812	0.158	36.45	26.63	1.37	up	chr6:71183739-71183840	---		---	ensemble_refgene_antisense	---	FAM135A	chr6	-	71183739	71183840
TI19972REF_APPL2_AS002	0.0246289	0.161	98.21	71.47	1.37	up	chr12:105582232-105582318	---		---	ensemble_refgene_antisense	---	APPL2	chr12	+	105582232	105582318
TI16334REF_RP11-159D12.5_AS008	0.0248698	0.162	46.43	33.94	1.37	up	chr17:56067295-56067456	---		---	ensemble_refgene_antisense	---	RP11-159D12.5	chr17	+	56067295	56067456
TI16388REF_INPP4A_AS006	0.0253045	0.163	93.25	67.94	1.37	up	chr2:99201390-99201479	---		---	ensemble_refgene_antisense	---	INPP4A	chr2	-	99201390	99201479
TI20331REF_SS18_AS002	0.0258435	0.164	43.58	31.75	1.37	up	chr18:23615250-23615370	---		---	ensemble_refgene_antisense	---	SS18	chr18	+	23615250	23615370
TI16734REF_ASPH_AS010	0.0258861	0.164	43	31.36	1.37	up	chr8:62605584-62605706	---		---	ensemble_refgene_antisense	---	ASPH	chr8	+	62605584	62605706
TI16412REF_SRSF4_AS001	0.0262811	0.165	161.81	118.17	1.37	up	chr1:29496154-29496290	---		---	ensemble_refgene_antisense	---	SRSF4	chr1	+	29496154	29496290
TI17587REF_PXK_AS005	0.0265837	0.166	91.36	66.87	1.37	up	chr3:58408339-58408492	---		---	ensemble_refgene_antisense	---	PXK	chr3	-	58408339	58408492
TI16585REF_MAU2_AS011	0.0283055	0.17	39.59	28.89	1.37	up	chr19:19445622-19445743	---		---	ensemble_refgene_antisense	---	MAU2	chr19	-	19445622	19445743
TI17346REF_GNPAT_AS006	0.0286205	0.171	29.53	21.56	1.37	up	chr1:231410827-231410943	---		---	ensemble_refgene_antisense	---	GNPAT	chr1	-	231410827	231410943
TI18190REF_RSU1_AS001	0.0308863	0.176	36.87	26.88	1.37	up	chr10:16761716-16761807	---		---	ensemble_refgene_antisense	---	RSU1	chr10	+	16761716	16761807
TI19342REF_RBM6_AS003	0.0311152	0.177	85.43	62.32	1.37	up	chr3:50099046-50099280	---		---	ensemble_refgene_antisense	---	RBM6	chr3	-	50099046	50099280
TI16309REF_TRA2B_AS016	0.0331125	0.182	215.23	156.75	1.37	up	chr3:185647187-185647689	---		---	ensemble_refgene_antisense	---	TRA2B	chr3	+	185647187	185647689
TI16652REF_PPP2R5C_AS001	0.0347458	0.186	48.56	35.33	1.37	up	chr14:102239189-102239284	---		---	ensemble_refgene_antisense	---	PPP2R5C	chr14	-	102239189	102239284
TI16613REF_VOPP1_AS005	0.0356621	0.188	67.32	49.24	1.37	up	chr7:55626250-55626425	---		---	ensemble_refgene_antisense	---	VOPP1	chr7	+	55626250	55626425
TI17885REF_DYM_AS001	0.0362746	0.19	38.95	28.42	1.37	up	chr18:46596811-46596955	---		---	ensemble_refgene_antisense	---	DYM	chr18	+	46596811	46596955
TI16071REF_GALNT2_AS020	0.0378595	0.194	26.39	19.29	1.37	up	chr1:230243620-230243744	---		---	ensemble_refgene_antisense	---	GALNT2	chr1	-	230243620	230243744
TI16260REF_FUS_AS009	0.0396216	0.197	269.43	196.15	1.37	up	chr16:31200126-31200380	---		---	ensemble_refgene_antisense	---	FUS	chr16	-	31200126	31200380
NC00053FR	0.0410003	0.199	22.44	16.4	1.37	up	FR030924	AF222987	15178	DISC2 RNA	fRNAdb	--	--	--	--
TI16304REF_TPD52L2_AS012	0.0470453	0.212	88.46	64.36	1.37	up	chr20:62507417-62507580	---		---	ensemble_refgene_antisense	---	TPD52L2	chr20	-	62507417	62507580
TI16116REF_ANKRD10_AS019	0.0477302	0.213	228.29	166.15	1.37	up	chr13:111548200-111548906	---		---	ensemble_refgene_antisense	---	ANKRD10	chr13	+	111548200	111548906
TI16070REF_CSNK1D_AS011	0.0480116	0.214	197.61	143.99	1.37	up	chr17:80227442-80227573	---		---	ensemble_refgene_antisense	---	CSNK1D	chr17	+	80227442	80227573
TI16324REF_SF1_AS001	0.0494503	0.216	32.42	23.67	1.37	up	chr11:64534866-64535009	---		---	ensemble_refgene_antisense	---	SF1	chr11	+	64534866	64535009
TI16297REF_TAF15_AS012	0.0498872	0.217	52.93	38.68	1.37	up	chr17:34160949-34161057	---		---	ensemble_refgene_antisense	---	TAF15	chr17	-	34160949	34161057
TI16674REF_BCAS3_AS002	0.0013691	0.0578	24.15	17.78	1.36	up	chr17:59392982-59393100	---		---	ensemble_refgene_antisense	---	BCAS3	chr17	-	59392982	59393100
TI18476REF_MBOAT2_AS001	0.0017684	0.0606	217.11	159.32	1.36	up	chr2:9078599-9078708	---		---	ensemble_refgene_antisense	---	MBOAT2	chr2	+	9078599	9078708
TI16042REF_ANKRD11_AS002	0.0021703	0.0654	223.12	163.7	1.36	up	chr16:89460455-89460542	---		---	ensemble_refgene_antisense	---	ANKRD11	chr16	+	89460455	89460542
TI17587REF_PXK_AS002	0.0032452	0.0729	79.6	58.39	1.36	up	chr3:58407742-58407884	---		---	ensemble_refgene_antisense	---	PXK	chr3	-	58407742	58407884
TI16386REF_TPM4_AS014	0.0040349	0.0807	57.77	42.4	1.36	up	chr19:16200219-16200440	---		---	ensemble_refgene_antisense	---	TPM4	chr19	-	16200219	16200440
TI16503REF_KPNB1_AS005	0.0042799	0.0814	95.67	70.16	1.36	up	chr17:45753309-45753424	---		---	ensemble_refgene_antisense	---	KPNB1	chr17	-	45753309	45753424
TI16193REF_ACTN1_AS003	0.0048741	0.086	137.36	100.74	1.36	up	chr14:69428561-69428743	---		---	ensemble_refgene_antisense	---	ACTN1	chr14	+	69428561	69428743
TI16041REF_NCOR2_AS044	0.0053251	0.0886	51.35	37.69	1.36	up	chr12:124929546-124929640	---		---	ensemble_refgene_antisense	---	NCOR2	chr12	+	124929546	124929640
TI18019REF_SPON2_AS005	0.0058554	0.0916	25.9	19.06	1.36	up	chr4:1169958-1170138	---		---	ensemble_refgene_antisense	---	SPON2	chr4	+	1169958	1170138
TI17421REF_DCUN1D2_AS004	0.0062262	0.0937	185.82	136.48	1.36	up	chr13:114142275-114142407	---		---	ensemble_refgene_antisense	---	DCUN1D2	chr13	+	114142275	114142407
ASK05433REF_ADAM10_AS001	0.0065322	0.095	19.6	14.45	1.36	up	chr15:58912644-58913288	---		---	ensemble_refgene_antisense	---	ADAM11	chr15	+	58912644	58913288
TI18753REF_MARCH1_AS002	0.0067244	0.0957	27.79	20.39	1.36	up	chr1:220983878-220984037	---		---	ensemble_refgene_antisense	---	1-Mar	chr1	-	220983878	220984037
TI24098REF_WAS_AS001	0.0070439	0.0976	59.78	44.11	1.36	up	chrX:48545060-48545160	---		---	ensemble_refgene_antisense	---	WAS	chrX	-	48545060	48545160
TI19300REF_RNF24_AS001	0.0071599	0.0983	118.23	86.77	1.36	up	chr20:3995485-3995572	---		---	ensemble_refgene_antisense	---	RNF24	chr20	+	3995485	3995572
TI16051REF_HDAC4_AS033	0.0074608	0.0992	58.14	42.61	1.36	up	chr2:240148129-240148269	---		---	ensemble_refgene_antisense	---	HDAC4	chr2	+	240148129	240148269
TI19138REF_ATP8B1_AS001	0.0080244	0.102	92.74	68.33	1.36	up	chr18:55347955-55348065	---		---	ensemble_refgene_antisense	---	ATP8B1	chr18	+	55347955	55348065
TI16167REF_EPHB1_AS015	0.0083201	0.103	51.24	37.77	1.36	up	chr3:134641645-134641750	---		---	ensemble_refgene_antisense	---	EPHB1	chr3	-	134641645	134641750
TI17004REF_ASXL1_AS001	0.0088686	0.106	108.22	79.29	1.36	up	chr20:31017286-31017683	---		---	ensemble_refgene_antisense	---	ASXL1	chr20	-	31017286	31017683
TI19235REF_ARPC2_AS003	0.0091798	0.107	907.27	667.4	1.36	up	chr2:219101776-219101882	---		---	ensemble_refgene_antisense	---	ARPC2	chr2	-	219101776	219101882
ASK07179REF_MLL3_AS001	0.0095696	0.11	161.78	118.98	1.36	up	chr7:151840751-151842670	---		---	ensemble_refgene_antisense	---	MLL4	chr7	+	151840751	151842670
TI16053REF_SEPT9_AS041	0.0100953	0.112	72.85	53.61	1.36	up	chr17:75375087-75375214	---		---	ensemble_refgene_antisense	---	9-Sep	chr17	-	75375087	75375214
TI17104REF_HNRNPU_AS007	0.0111182	0.116	94.01	69.14	1.36	up	chr1:245024618-245024759	---		---	ensemble_refgene_antisense	---	HNRNPU	chr1	+	245024618	245024759
TI16316REF_CYHR1_AS002	0.0114263	0.117	49.49	36.28	1.36	up	chr8:145680293-145680399	---		---	ensemble_refgene_antisense	---	CYHR1	chr8	+	145680293	145680399
TI16871REF_RAPGEF1_AS008	0.0135723	0.128	65.97	48.34	1.36	up	chr9:134508712-134508819	---		---	ensemble_refgene_antisense	---	RAPGEF1	chr9	+	134508712	134508819
TI18384REF_SGK494_AS003	0.0181382	0.142	72.73	53.65	1.36	up	chr17:26938092-26938200	---		---	ensemble_refgene_antisense	---	SGK494	chr17	+	26938092	26938200
TI19775REF_CDC123_AS002	0.0193868	0.146	83.38	61.41	1.36	up	chr10:12284289-12284425	---		---	ensemble_refgene_antisense	---	CDC123	chr10	-	12284289	12284425
TI16053REF_SEPT9_AS042	0.0210466	0.151	46.37	34.1	1.36	up	chr17:75468322-75468458	---		---	ensemble_refgene_antisense	---	9-Sep	chr17	-	75468322	75468458
TI17503REF_ZNF516_AS001	0.0225386	0.155	68.36	50.08	1.36	up	chr18:74109044-74109171	---		---	ensemble_refgene_antisense	---	ZNF516	chr18	+	74109044	74109171
TI16126REF_HNRNPC_AS018	0.0234055	0.157	93.36	68.77	1.36	up	chr14:21723554-21723772	---		---	ensemble_refgene_antisense	---	HNRNPC	chr14	+	21723554	21723772
TI16709REF_U2AF1_AS005	0.0255484	0.164	416.59	307	1.36	up	chr21:44521844-44522050	---		---	ensemble_refgene_antisense	---	U2AF1	chr21	+	44521844	44522050
TI16499REF_PCSK6_AS012	0.0258144	0.164	19.26	14.12	1.36	up	chr15:102022793-102022914	---		---	ensemble_refgene_antisense	---	PCSK6	chr15	+	102022793	102022914
TI16053REF_SEPT9_AS004	0.0262986	0.165	200.69	147.89	1.36	up	chr17:75406643-75406744	---		---	ensemble_refgene_antisense	---	9-Sep	chr17	-	75406643	75406744
TI17275REF_SETD5_AS001	0.0265318	0.166	56.86	41.94	1.36	up	chr3:9509597-9509748	---		---	ensemble_refgene_antisense	---	SETD5	chr3	-	9509597	9509748
TI16120REF_DGKD_AS006	0.0285494	0.171	92.43	67.94	1.36	up	chr2:234352473-234352598	---		---	ensemble_refgene_antisense	---	DGKD	chr2	-	234352473	234352598
TI23646REF_MRS2_AS001	0.0303717	0.175	50.55	37.26	1.36	up	chr6:24420468-24420588	---		---	ensemble_refgene_antisense	---	MRS2	chr6	-	24420468	24420588
TI11051REF	0.0309639	0.177	109.41	80.65	1.36	up	ENST00000492846	---	815	processed_transcript	ensemble_refgene	FMR1	---	chrX	+	147022100	147025383
TI23663REF_HMGN4_AS001	0.0321588	0.18	72.79	53.62	1.36	up	chr6:26540400-26540510	---		---	ensemble_refgene_antisense	---	HMGN4	chr6	-	26540400	26540510
TI16392REF_SEPT2_AS003	0.0360309	0.189	151.88	112.08	1.36	up	chr2:242264676-242264774	---		---	ensemble_refgene_antisense	---	2-Sep	chr2	-	242264676	242264774
TI16530REF_HNRNPD_AS003	0.0360309	0.189	167.04	123.17	1.36	up	chr4:83288658-83288843	---		---	ensemble_refgene_antisense	---	HNRNPD	chr4	+	83288658	83288843
TI16297REF_TAF15_AS011	0.0399272	0.197	37.81	27.86	1.36	up	chr17:34161284-34161374	---		---	ensemble_refgene_antisense	---	TAF15	chr17	-	34161284	34161374
TI17190REF_DDX42_AS001	0.043084	0.203	138.86	102.39	1.36	up	chr17:61877025-61877221	---		---	ensemble_refgene_antisense	---	DDX42	chr17	-	61877025	61877221
TI16034REF_FNDC3B_AS016	0.0436531	0.204	158.85	116.93	1.36	up	chr3:171772524-171772647	---		---	ensemble_refgene_antisense	---	FNDC3B	chr3	-	171772524	171772647
TI17374REF_VCL_AS006	0.0440423	0.205	75.96	55.67	1.36	up	chr10:75873456-75873642	---		---	ensemble_refgene_antisense	---	VCL	chr10	-	75873456	75873642
TI18452REF_PDK1_AS002	0.0451107	0.207	46.62	34.33	1.36	up	chr2:173474297-173474400	---		---	ensemble_refgene_antisense	---	PDK1	chr2	-	173474297	173474400
TI16477REF_ZRANB2_AS008	0.0462726	0.211	97.05	71.42	1.36	up	chr1:71535466-71535606	---		---	ensemble_refgene_antisense	---	ZRANB2	chr1	+	71535466	71535606
TI16580REF_FAM18B2_AS006	0.0464338	0.211	17.94	13.22	1.36	up	chr17:15441984-15442086	---		---	ensemble_refgene_antisense	---	FAM18B2	chr17	+	15441984	15442086
TI17503REF_ZNF516_AS005	0.0466796	0.211	56.41	41.4	1.36	up	chr18:74124896-74125004	---		---	ensemble_refgene_antisense	---	ZNF516	chr18	+	74124896	74125004
TI20722REF_PPM1L_AS002	0.0489757	0.216	28.43	20.85	1.36	up	chr3:160637688-160637788	---		---	ensemble_refgene_antisense	---	PPM1L	chr3	-	160637688	160637788
ASK06015REF_PLCG2_AS001	0.0490742	0.216	32.24	23.74	1.36	up	chr16:81985940-81986269	---		---	ensemble_refgene_antisense	---	PLCG3	chr16	-	81985940	81986269
TI17306REF_CDYL_AS004	0.0495969	0.217	29.32	21.58	1.36	up	chr6:4806553-4806652	---		---	ensemble_refgene_antisense	---	CDYL	chr6	-	4806553	4806652
TI08865REF	0.0012397	0.0568	76.65	56.84	1.35	up	ENST00000572218	---	9095	retained_intron	ensemble_refgene	KANSL1	---	chr17	-	44107282	44123487
TI17621REF_TERT_AS003	0.0015521	0.059	39.89	29.45	1.35	up	chr5:1256656-1256740	---		---	ensemble_refgene_antisense	---	TERT	chr5	+	1256656	1256740
TI18050REF_MLXIPL_AS003	0.0018627	0.0613	81.22	60.08	1.35	up	chr7:73009488-73009618	---		---	ensemble_refgene_antisense	---	MLXIPL	chr7	+	73009488	73009618
TI16585REF_MAU2_AS005	0.0019598	0.0617	104.51	77.35	1.35	up	chr19:19457311-19457466	---		---	ensemble_refgene_antisense	---	MAU2	chr19	-	19457311	19457466
TI17949REF_SUCLG1_AS001	0.0023928	0.0667	112.87	83.33	1.35	up	chr2:84659996-84660118	---		---	ensemble_refgene_antisense	---	SUCLG1	chr2	+	84659996	84660118
TI20906REF_SYCP2L_AS001	0.0030407	0.0722	19.18	14.18	1.35	up	chr6:10750352-10750463	---		---	ensemble_refgene_antisense	---	SYCP2L	chr6	-	10750352	10750463
TI20297REF_GLOD4_AS001	0.0031533	0.0727	21.63	15.97	1.35	up	chr17:673016-673105	---		---	ensemble_refgene_antisense	---	GLOD4	chr17	+	673016	673105
TI17576REF_MAPK1_AS002	0.0049019	0.086	594.81	439.87	1.35	up	chr22:22120224-22120367	---		---	ensemble_refgene_antisense	---	MAPK1	chr22	+	22120224	22120367
TI17800REF_LRRK1_AS002	0.0076076	0.0997	65.46	48.45	1.35	up	chr15:101522292-101522388	---		---	ensemble_refgene_antisense	---	LRRK1	chr15	-	101522292	101522388
TI18621REF_TBXAS1_AS003	0.008402	0.104	123.58	91.3	1.35	up	chr7:139705838-139705951	---		---	ensemble_refgene_antisense	---	TBXAS1	chr7	-	139705838	139705951
TI18225REF_APBB1_AS004	0.0088993	0.106	29.74	22.09	1.35	up	chr11:6427083-6427167	---		---	ensemble_refgene_antisense	---	APBB1	chr11	+	6427083	6427167
TI16461REF_PIGG_AS008	0.0089882	0.106	79.46	58.93	1.35	up	chr4:522365-522489	---		---	ensemble_refgene_antisense	---	PIGG	chr4	-	522365	522489
TI16170REF_C7orf50_AS012	0.0108087	0.115	36.13	26.68	1.35	up	chr7:1069807-1069922	---		---	ensemble_refgene_antisense	---	C7orf50	chr7	+	1069807	1069922
TI16285REF_LHPP_AS008	0.0114762	0.117	21.77	16.09	1.35	up	chr10:126281664-126281767	---		---	ensemble_refgene_antisense	---	LHPP	chr10	-	126281664	126281767
TI20461REF_PTPN18_AS001	0.0123003	0.121	49.84	36.93	1.35	up	chr2:131127853-131127952	---		---	ensemble_refgene_antisense	---	PTPN18	chr2	-	131127853	131127952
TI19457REF_FAM120B_AS002	0.0133996	0.127	105.48	78.32	1.35	up	chr6:170673165-170673295	---		---	ensemble_refgene_antisense	---	FAM120B	chr6	-	170673165	170673295
TI16582REF_MBP_AS001	0.0136224	0.128	164.79	121.63	1.35	up	chr18:74736814-74736935	---		---	ensemble_refgene_antisense	---	MBP	chr18	+	74736814	74736935
TI16086REF_MSLN_AS002	0.013701	0.129	21.97	16.29	1.35	up	chr16:713869-714135	---		---	ensemble_refgene_antisense	---	MSLN	chr16	-	713869	714135
TI16474REF_SRGAP2_AS008	0.0189094	0.145	46.4	34.3	1.35	up	chr1:206631600-206631891	---		---	ensemble_refgene_antisense	---	SRGAP2	chr1	-	206631600	206631891
TI16388REF_INPP4A_AS013	0.0202112	0.149	83.98	62.27	1.35	up	chr2:99203255-99203363	---		---	ensemble_refgene_antisense	---	INPP4A	chr2	-	99203255	99203363
TI23998REF_HABP4_AS001	0.0207644	0.151	53.6	39.57	1.35	up	chr9:99250982-99251087	---		---	ensemble_refgene_antisense	---	HABP4	chr9	-	99250982	99251087
TI16267REF_PABPC1L_AS014	0.0216422	0.153	29.63	21.93	1.35	up	chr20:43552793-43552893	---		---	ensemble_refgene_antisense	---	PABPC1L	chr20	-	43552793	43552893
TI17039REF_SCN5A_AS002	0.0221124	0.154	30.04	22.25	1.35	up	chr3:38606107-38606242	---		---	ensemble_refgene_antisense	---	SCN5A	chr3	+	38606107	38606242
TI17045REF_CTNNA1_AS003	0.0233576	0.157	55.84	41.23	1.35	up	chr5:138266811-138267029	---		---	ensemble_refgene_antisense	---	CTNNA1	chr5	-	138266811	138267029
TI17280REF_PFN2_AS006	0.0252828	0.163	19.93	14.75	1.35	up	chr3:149685241-149685354	---		---	ensemble_refgene_antisense	---	PFN2	chr3	+	149685241	149685354
ASK06139REF_MED27_AS001	0.026178	0.165	36.22	26.73	1.35	up	chr9:134853983-134854597	---		---	ensemble_refgene_antisense	---	MED28	chr9	+	134853983	134854597
TI17374REF_VCL_AS005	0.0264945	0.165	43.11	31.95	1.35	up	chr10:75758809-75758911	---		---	ensemble_refgene_antisense	---	VCL	chr10	-	75758809	75758911
TI17829REF_DYNC1LI2_AS005	0.0280246	0.17	48.88	36.15	1.35	up	chr16:66765715-66766166	---		---	ensemble_refgene_antisense	---	DYNC1LI2	chr16	+	66765715	66766166
TI20565REF_IWS1_AS002	0.0282238	0.17	38.36	28.47	1.35	up	chr2:128254804-128254904	---		---	ensemble_refgene_antisense	---	IWS1	chr2	+	128254804	128254904
TI16698REF_LRRFIP1_AS005	0.0296282	0.173	332.69	246.12	1.35	up	chr2:238678176-238678301	---		---	ensemble_refgene_antisense	---	LRRFIP1	chr2	-	238678176	238678301
TI16412REF_SRSF4_AS013	0.0311622	0.177	76.35	56.66	1.35	up	chr1:29493450-29493605	---		---	ensemble_refgene_antisense	---	SRSF4	chr1	+	29493450	29493605
ASK00773NTNR	0.0331907	0.182	113.56	83.81	1.35	up	XR_132749	gi|341915660|ref|XR_132749.1|	777	PREDICTED: Homo sapiens hypothetical LOC100652952 (LOC100652952), miscRNA	NCBI_nt_human	--	--	--	--
TI19072REF_VMP1_AS003	0.0349746	0.186	43.54	32.15	1.35	up	chr17:57916099-57916215	---		---	ensemble_refgene_antisense	---	VMP1	chr17	-	57916099	57916215
TI18081REF_MAMDC4_AS004	0.0358762	0.189	33.1	24.54	1.35	up	chr9:139754154-139754326	---		---	ensemble_refgene_antisense	---	MAMDC4	chr9	-	139754154	139754326
TI19518REF_UBXN2B_AS001	0.0365335	0.19	217.02	160.5	1.35	up	chr8:59333410-59333516	---		---	ensemble_refgene_antisense	---	UBXN2B	chr8	-	59333410	59333516
TI16270REF_SCUBE1_AS003	0.0365474	0.19	25.84	19.13	1.35	up	chr22:43646417-43646529	---		---	ensemble_refgene_antisense	---	SCUBE1	chr22	+	43646417	43646529
TI16897REF_TOR1AIP2_AS002	0.0395824	0.197	47.75	35.48	1.35	up	chr1:179827841-179827952	---		---	ensemble_refgene_antisense	---	TOR1AIP2	chr1	+	179827841	179827952
TI21623REF_ELP4_AS001	0.039844	0.197	22.31	16.5	1.35	up	chr11:31802470-31802567	---		---	ensemble_refgene_antisense	---	ELP4	chr11	-	31802470	31802567
TI16247REF_HNRNPA2B1_AS010	0.039964	0.197	55.95	41.38	1.35	up	chr7:26229812-26229929	---		---	ensemble_refgene_antisense	---	HNRNPA2B1	chr7	+	26229812	26229929
TI21357REF_SLAMF1_AS001	0.0404152	0.198	76.53	56.85	1.35	up	chr1:160596561-160596709	---		---	ensemble_refgene_antisense	---	SLAMF1	chr1	+	160596561	160596709
TI24110REF_PGK1_AS001	0.0421647	0.201	80.17	59.23	1.35	up	chrX:77384211-77384323	---		---	ensemble_refgene_antisense	---	PGK1	chrX	-	77384211	77384323
TI17491REF_KANSL1_AS004	0.0450708	0.207	50.76	37.53	1.35	up	chr17:44109740-44109904	---		---	ensemble_refgene_antisense	---	KANSL1	chr17	+	44109740	44109904
TI16297REF_TAF15_AS004	0.0462432	0.211	41.86	31.11	1.35	up	chr17:34152296-34152428	---		---	ensemble_refgene_antisense	---	TAF15	chr17	-	34152296	34152428
TI17097REF_NRD1_AS007	0.0465478	0.211	146.09	107.85	1.35	up	chr1:52256079-52256183	---		---	ensemble_refgene_antisense	---	NRD1	chr1	+	52256079	52256183
TI20115REF_CHSY1_AS002	0.0018167	0.061	76.04	56.77	1.34	up	chr15:101754405-101754512	---		---	ensemble_refgene_antisense	---	CHSY1	chr15	+	101754405	101754512
TI16486REF_C10orf11_AS008	0.004564	0.0828	85.69	64.12	1.34	up	chr10:77503111-77503212	---		---	ensemble_refgene_antisense	---	C10orf11	chr10	-	77503111	77503212
TI16254REF_CARS2_AS003	0.0072556	0.0989	157.67	117.23	1.34	up	chr13:111297192-111297350	---		---	ensemble_refgene_antisense	---	CARS2	chr13	+	111297192	111297350
TI19495REF_JAZF1_AS003	0.0074393	0.0992	34	25.29	1.34	up	chr7:28147553-28147641	---		---	ensemble_refgene_antisense	---	JAZF1	chr7	+	28147553	28147641
TI17643REF_DENND3_AS006	0.0078364	0.101	203.04	151.09	1.34	up	chr8:142158402-142158511	---		---	ensemble_refgene_antisense	---	DENND3	chr8	-	142158402	142158511
TI18142REF_AGT_AS004	0.0079958	0.102	60.45	45.13	1.34	up	chr1:230839702-230839837	---		---	ensemble_refgene_antisense	---	AGT	chr1	+	230839702	230839837
TI01348NTNR	0.0096865	0.11	85.72	63.93	1.34	up	XR_110484	gi|310118563|ref|XR_110484.1|	2955	PREDICTED: Homo sapiens hypothetical LOC100506168, transcript variant 1 (LOC100506168), miscRNA	NCBI_nt_human	--	--	--	--
TI01349NTNR	0.0096865	0.11	85.72	63.93	1.34	up	XR_110485	gi|310118564|ref|XR_110485.1|	2946	PREDICTED: Homo sapiens hypothetical LOC100506168, transcript variant 2 (LOC100506168), miscRNA	NCBI_nt_human	--	--	--	--
TI18578REF_PDS5A_AS002	0.0109968	0.116	31.04	23.14	1.34	up	chr4:39827990-39828074	---		---	ensemble_refgene_antisense	---	PDS5A	chr4	+	39827990	39828074
TI18014REF_FAM114A1_AS005	0.0132998	0.126	30.14	22.51	1.34	up	chr4:38930539-38930659	---		---	ensemble_refgene_antisense	---	FAM114A1	chr4	-	38930539	38930659
TI16116REF_ANKRD10_AS015	0.013574	0.128	192.65	143.64	1.34	up	chr13:111554442-111554706	---		---	ensemble_refgene_antisense	---	ANKRD10	chr13	+	111554442	111554706
TI16356REF_TBL1X_AS015	0.0140062	0.13	58.77	43.87	1.34	up	chrX:9536057-9536166	---		---	ensemble_refgene_antisense	---	TBL1X	chrX	-	9536057	9536166
NC00092FR	0.0172978	0.139	44.62	33.22	1.34	up	FR059316	AJ609483,AL355388	129	small cajal body specific RNA (scaRNA) ACA26 / scaRNA4	fRNAdb	--	--	--	--
TI16416REF_TACC2_AS001	0.0181725	0.142	46.97	35.13	1.34	up	chr10:124009996-124010079	---		---	ensemble_refgene_antisense	---	TACC2	chr10	-	124009996	124010079
TI17739REF_ESRRA_AS005	0.0181985	0.142	22.61	16.89	1.34	up	chr11:64074181-64074302	---		---	ensemble_refgene_antisense	---	ESRRA	chr11	-	64074181	64074302
TI18494REF_RBCK1_AS001	0.0190693	0.146	66.68	49.89	1.34	up	chr20:400943-401122	---		---	ensemble_refgene_antisense	---	RBCK1	chr20	-	400943	401122
TI16503REF_KPNB1_AS004	0.0192884	0.146	100.87	75.04	1.34	up	chr17:45738207-45738286	---		---	ensemble_refgene_antisense	---	KPNB1	chr17	-	45738207	45738286
TI16781REF_ACIN1_AS001	0.0203817	0.149	46.37	34.59	1.34	up	chr14:23534231-23534333	---		---	ensemble_refgene_antisense	---	ACIN1	chr14	+	23534231	23534333
TI17791REF_PSMA3_AS003	0.020776	0.151	25.3	18.83	1.34	up	chr14:58735103-58735310	---		---	ensemble_refgene_antisense	---	PSMA3	chr14	-	58735103	58735310
TI19649REF_H3F3A_AS002	0.0207762	0.151	159.13	119.14	1.34	up	chr1:226250901-226250988	---		---	ensemble_refgene_antisense	---	H3F3A	chr1	-	226250901	226250988
TI16209REF_HNRNPH3_AS017	0.0218154	0.153	111.07	82.81	1.34	up	chr10:70095356-70095466	---		---	ensemble_refgene_antisense	---	HNRNPH3	chr10	-	70095356	70095466
TI17416REF_CSAD_AS005	0.0225954	0.155	276.77	206.1	1.34	up	chr12:53568647-53568845	---		---	ensemble_refgene_antisense	---	CSAD	chr12	+	53568647	53568845
ASK07264REF_NEK7_AS001	0.0237467	0.159	26.67	19.86	1.34	up	chr1:198178299-198178501	---		---	ensemble_refgene_antisense	---	NEK8	chr1	-	198178299	198178501
TI18002REF_ARHGEF3_AS003	0.0256326	0.164	38.44	28.69	1.34	up	chr3:56777823-56777925	---		---	ensemble_refgene_antisense	---	ARHGEF3	chr3	+	56777823	56777925
TI16126REF_HNRNPC_AS023	0.0275837	0.168	167.69	125.09	1.34	up	chr14:21730143-21730254	---		---	ensemble_refgene_antisense	---	HNRNPC	chr14	+	21730143	21730254
TI16652REF_PPP2R5C_AS005	0.0299509	0.174	182.77	135.93	1.34	up	chr14:102325129-102325222	---		---	ensemble_refgene_antisense	---	PPP2R5C	chr14	-	102325129	102325222
TI21965REF_FRY_AS001	0.0300686	0.174	48.48	36.16	1.34	up	chr13:32743214-32743319	---		---	ensemble_refgene_antisense	---	FRY	chr13	-	32743214	32743319
TI18474REF_REV1_AS001	0.0317634	0.179	28.16	21.05	1.34	up	chr2:100021359-100021456	---		---	ensemble_refgene_antisense	---	REV1	chr2	+	100021359	100021456
TI16208REF_SYT2_AS016	0.031774	0.179	59.5	44.3	1.34	up	chr1:202562713-202562809	---		---	ensemble_refgene_antisense	---	SYT2	chr1	+	202562713	202562809
TI16132REF_SRSF11_AS012	0.0327013	0.182	164.87	122.92	1.34	up	chr1:70695325-70695736	---		---	ensemble_refgene_antisense	---	SRSF11	chr1	-	70695325	70695736
TI18347REF_CDK5RAP3_AS004	0.0328117	0.182	27.88	20.82	1.34	up	chr17:46053563-46053669	---		---	ensemble_refgene_antisense	---	CDK5RAP3	chr17	-	46053563	46053669
TI18560REF_CCDC14_AS001	0.0331788	0.182	40.9	30.57	1.34	up	chr3:123670410-123670624	---		---	ensemble_refgene_antisense	---	CCDC14	chr3	+	123670410	123670624
TI16042REF_ANKRD11_AS022	0.0332803	0.182	83.55	62.43	1.34	up	chr16:89358664-89358912	---		---	ensemble_refgene_antisense	---	ANKRD11	chr16	+	89358664	89358912
TI16543REF_UBAP2L_AS007	0.0335382	0.183	51.19	38.16	1.34	up	chr1:154242238-154242522	---		---	ensemble_refgene_antisense	---	UBAP2L	chr1	-	154242238	154242522
TI20656REF_PNPLA3_AS001	0.0339632	0.184	16.06	11.94	1.34	up	chr22:44340405-44340569	---		---	ensemble_refgene_antisense	---	PNPLA3	chr22	-	44340405	44340569
TI16119REF_KDM4B_AS022	0.0340341	0.184	59.1	44.1	1.34	up	chr19:5112670-5112857	---		---	ensemble_refgene_antisense	---	KDM4B	chr19	-	5112670	5112857
TI16386REF_TPM4_AS004	0.0341403	0.184	54.25	40.48	1.34	up	chr19:16208538-16208669	---		---	ensemble_refgene_antisense	---	TPM4	chr19	-	16208538	16208669
TI16477REF_ZRANB2_AS006	0.0356991	0.188	147.44	110.09	1.34	up	chr1:71535996-71536181	---		---	ensemble_refgene_antisense	---	ZRANB2	chr1	+	71535996	71536181
TI16032REF_MEGF6_AS005	0.037971	0.194	46.86	35.04	1.34	up	chr1:3486766-3486897	---		---	ensemble_refgene_antisense	---	MEGF6	chr1	+	3486766	3486897
TI17845REF_NARF_AS005	0.0397989	0.197	79.24	58.97	1.34	up	chr17:80422416-80422574	---		---	ensemble_refgene_antisense	---	NARF	chr17	-	80422416	80422574
TI20328REF_RAB12_AS001	0.0413165	0.2	35.58	26.52	1.34	up	chr18:8631535-8631648	---		---	ensemble_refgene_antisense	---	RAB12	chr18	-	8631535	8631648
TI20553REF_WDR33_AS001	0.0423876	0.201	138.14	102.94	1.34	up	chr2:128505257-128505358	---		---	ensemble_refgene_antisense	---	WDR33	chr2	+	128505257	128505358
TI16125REF_CUL4A_AS014	0.0426031	0.202	55.95	41.87	1.34	up	chr13:113890702-113890894	---		---	ensemble_refgene_antisense	---	CUL4A	chr13	-	113890702	113890894
TI19772REF_DUSP5_AS001	0.0426311	0.202	36.84	27.59	1.34	up	chr10:112266485-112266582	---		---	ensemble_refgene_antisense	---	DUSP5	chr10	-	112266485	112266582
TI16073REF_NFE2L2_AS025	0.0437674	0.205	30.8	22.94	1.34	up	chr2:178106747-178106848	---		---	ensemble_refgene_antisense	---	NFE2L2	chr2	+	178106747	178106848
TI16537REF_DOCK5_AS008	0.0445373	0.206	87.79	65.67	1.34	up	chr8:25227578-25227716	---		---	ensemble_refgene_antisense	---	DOCK5	chr8	-	25227578	25227716
TI17670REF_SMYD2_AS001	0.0449527	0.207	17.27	12.93	1.34	up	chr1:214500648-214500814	---		---	ensemble_refgene_antisense	---	SMYD2	chr1	-	214500648	214500814
ASK01168NTNR	0.0470406	0.212	183.97	137.27	1.34	up	XR_132999	gi|341913809|ref|XR_132999.1|	702	PREDICTED: Homo sapiens hypothetical LOC100506732 (LOC100506732), miscRNA	NCBI_nt_human	--	--	--	--
TI16350REF_MAEA_AS007	0.0022981	0.0663	94.97	71.55	1.33	up	chr4:1331292-1331460	---		---	ensemble_refgene_antisense	---	MAEA	chr4	-	1331292	1331460
TI18715REF_NFYC_AS002	0.002745	0.0683	176.95	132.74	1.33	up	chr1:41234100-41234208	---		---	ensemble_refgene_antisense	---	NFYC	chr1	-	41234100	41234208
TI16356REF_TBL1X_AS001	0.0049643	0.086	81.59	61.56	1.33	up	chrX:9545732-9545860	---		---	ensemble_refgene_antisense	---	TBL1X	chrX	-	9545732	9545860
TI17980REF_APOBEC3G_AS001	0.0053238	0.0886	35.08	26.32	1.33	up	chr22:39477708-39477814	---		---	ensemble_refgene_antisense	---	APOBEC3G	chr22	-	39477708	39477814
TI16547REF_PCSK9_AS005	0.0058591	0.0916	31.88	24.04	1.33	up	chr1:55518602-55518702	---		---	ensemble_refgene_antisense	---	PCSK9	chr1	-	55518602	55518702
ASK04334REF	0.005999	0.0917	98.92	74.27	1.33	up	ENST00000366751	---	3745	nonsense_mediated_decay	ensemble_refgene	FAM120B	---	chr6	+	170615830	170702071
TI17195REF_RHBDF2_AS006	0.0060774	0.0921	137.05	103.08	1.33	up	chr17:74479925-74480032	---		---	ensemble_refgene_antisense	---	RHBDF2	chr17	+	74479925	74480032
TI20536REF_SF3B1_AS001	0.0067592	0.0957	159.4	120.09	1.33	up	chr2:198283314-198283407	---		---	ensemble_refgene_antisense	---	SF3B1	chr2	+	198283314	198283407
ASK05957REF_C1orf21_AS001	0.0081683	0.102	18.22	13.68	1.33	up	chr1:184597637-184597988	---		---	ensemble_refgene_antisense	---	C1orf22	chr1	-	184597637	184597988
TI17145REF_MBNL2_AS007	0.0085219	0.105	53.63	40.21	1.33	up	chr13:98027250-98027349	---		---	ensemble_refgene_antisense	---	MBNL2	chr13	-	98027250	98027349
TI16086REF_MSLN_AS019	0.008682	0.106	31.02	23.41	1.33	up	chr16:721211-721330	---		---	ensemble_refgene_antisense	---	MSLN	chr16	-	721211	721330
TI16150REF_RXRA_AS003	0.0089098	0.106	96.01	72.1	1.33	up	chr9:137289629-137289740	---		---	ensemble_refgene_antisense	---	RXRA	chr9	-	137289629	137289740
TI17767REF_TNFRSF1A_AS002	0.0117498	0.118	111.91	84.33	1.33	up	chr12:6447415-6447584	---		---	ensemble_refgene_antisense	---	TNFRSF1A	chr12	+	6447415	6447584
TI16806REF_CYTH1_AS007	0.0117902	0.118	443.98	333.4	1.33	up	chr17:76675431-76675685	---		---	ensemble_refgene_antisense	---	CYTH1	chr17	+	76675431	76675685
TI16794REF_KIAA1609_AS003	0.0119333	0.119	33.71	25.28	1.33	up	chr16:84530338-84530428	---		---	ensemble_refgene_antisense	---	KIAA1609	chr16	+	84530338	84530428
TI07895REF	0.0126196	0.122	76.79	57.73	1.33	up	ENST00000469535	---	7826	processed_transcript	ensemble_refgene	CD46	---	chr1	+	207925413	207968858
TI17166REF_MGRN1_AS007	0.0131446	0.125	57.02	42.78	1.33	up	chr16:4729585-4729712	---		---	ensemble_refgene_antisense	---	MGRN1	chr16	-	4729585	4729712
TI19818REF_CD44_AS001	0.0138064	0.129	114.05	85.81	1.33	up	chr11:35214009-35214120	---		---	ensemble_refgene_antisense	---	CD44	chr11	-	35214009	35214120
TI19593REF_TFE3_AS002	0.0162303	0.138	41.67	31.29	1.33	up	chrX:48892097-48892396	---		---	ensemble_refgene_antisense	---	TFE3	chrX	+	48892097	48892396
TI19072REF_VMP1_AS001	0.0171014	0.139	389.61	293.48	1.33	up	chr17:57915254-57915411	---		---	ensemble_refgene_antisense	---	VMP1	chr17	-	57915254	57915411
TI16392REF_SEPT2_AS005	0.0173039	0.139	110.83	83.62	1.33	up	chr2:242280091-242280258	---		---	ensemble_refgene_antisense	---	2-Sep	chr2	-	242280091	242280258
TI08598REF	0.0184539	0.143	63.32	47.53	1.33	up	ENST00000456264	---	574	nonsense_mediated_decay	ensemble_refgene	SLC20A1	---	chr2	+	113405281	113416664
TI16456REF_NBEAL2_AS005	0.0194187	0.146	21.03	15.85	1.33	up	chr3:47026941-47027071	---		---	ensemble_refgene_antisense	---	NBEAL2	chr3	-	47026941	47027071
TI17008REF_TMEM189-UBE2V1_AS002	0.0219078	0.153	134.91	101.28	1.33	up	chr20:48709407-48709508	---		---	ensemble_refgene_antisense	---	TMEM189-UBE2V1	chr20	+	48709407	48709508
TI18039REF_CD164_AS003	0.0220435	0.153	233.33	176.01	1.33	up	chr6:109693333-109693549	---		---	ensemble_refgene_antisense	---	CD164	chr6	+	109693333	109693549
TI16645REF_PDE2A_AS007	0.0231447	0.157	43.45	32.78	1.33	up	chr11:72370874-72370974	---		---	ensemble_refgene_antisense	---	PDE2A	chr11	+	72370874	72370974
TI20982REF_DOCK4_AS002	0.0239044	0.159	95.51	71.79	1.33	up	chr7:111750960-111751065	---		---	ensemble_refgene_antisense	---	DOCK4	chr7	+	111750960	111751065
TI16125REF_CUL4A_AS022	0.0261159	0.165	85.85	64.79	1.33	up	chr13:113874461-113874644	---		---	ensemble_refgene_antisense	---	CUL4A	chr13	-	113874461	113874644
TI21780REF_FGF3_AS001	0.0283989	0.17	46.53	34.86	1.33	up	chr11:69625521-69625631	---		---	ensemble_refgene_antisense	---	FGF3	chr11	+	69625521	69625631
TI16073REF_NFE2L2_AS002	0.0287322	0.171	251.13	188.85	1.33	up	chr2:178124933-178125121	---		---	ensemble_refgene_antisense	---	NFE2L2	chr2	+	178124933	178125121
TI10678REF	0.0297641	0.174	181.74	136.38	1.33	up	ENST00000489598	---	1039	retained_intron	ensemble_refgene	ARPC2	---	chr2	+	219081870	219099775
TI16486REF_C10orf11_AS002	0.0331496	0.182	27.76	20.89	1.33	up	chr10:77265379-77265504	---		---	ensemble_refgene_antisense	---	C10orf11	chr10	-	77265379	77265504
TI17303REF_CSNK1A1_AS001	0.0334367	0.183	25.25	18.97	1.33	up	chr5:148878702-148878819	---		---	ensemble_refgene_antisense	---	CSNK1A1	chr5	+	148878702	148878819
TI17949REF_SUCLG1_AS003	0.0361824	0.189	37.47	28.18	1.33	up	chr2:84651817-84651911	---		---	ensemble_refgene_antisense	---	SUCLG1	chr2	+	84651817	84651911
TI16600REF_SH3BP5_AS008	0.0361864	0.189	85.45	64.31	1.33	up	chr3:15298105-15298315	---		---	ensemble_refgene_antisense	---	SH3BP5	chr3	+	15298105	15298315
TI18158REF_GNG5_AS001	0.037166	0.192	46.54	35.11	1.33	up	chr1:84966939-84967053	---		---	ensemble_refgene_antisense	---	GNG5	chr1	+	84966939	84967053
TI17279REF_DGKG_AS004	0.038331	0.195	50.26	37.68	1.33	up	chr3:186021872-186022026	---		---	ensemble_refgene_antisense	---	DGKG	chr3	+	186021872	186022026
TI16600REF_SH3BP5_AS001	0.0384465	0.195	31.43	23.65	1.33	up	chr3:15299639-15299755	---		---	ensemble_refgene_antisense	---	SH3BP5	chr3	+	15299639	15299755
TI16073REF_NFE2L2_AS033	0.0385449	0.195	65.65	49.24	1.33	up	chr2:178104533-178104635	---		---	ensemble_refgene_antisense	---	NFE2L2	chr2	+	178104533	178104635
TI24051REF_APTX_AS001	0.0395555	0.197	31.42	23.71	1.33	up	chr9:32984501-32984616	---		---	ensemble_refgene_antisense	---	APTX	chr9	+	32984501	32984616
TI17028REF_ATG7_AS005	0.0404192	0.198	37.23	27.89	1.33	up	chr3:11346053-11346147	---		---	ensemble_refgene_antisense	---	ATG7	chr3	-	11346053	11346147
TI17421REF_DCUN1D2_AS006	0.0408983	0.199	95.82	71.83	1.33	up	chr13:114139804-114139951	---		---	ensemble_refgene_antisense	---	DCUN1D2	chr13	+	114139804	114139951
TI19491REF_GNA12_AS003	0.0420267	0.2	39.94	30.05	1.33	up	chr7:2815035-2815150	---		---	ensemble_refgene_antisense	---	GNA12	chr7	+	2815035	2815150
TI16858REF_SLC4A2_AS005	0.0429838	0.203	21	15.77	1.33	up	chr7:150772904-150773014	---		---	ensemble_refgene_antisense	---	SLC4A2	chr7	-	150772904	150773014
TI16352REF_HNRNPH1_AS005	0.044457	0.206	467.62	350.9	1.33	up	chr5:179046110-179046253	---		---	ensemble_refgene_antisense	---	HNRNPH1	chr5	+	179046110	179046253
TI21421REF_GPBP1L1_AS001	0.0462449	0.211	94.09	70.77	1.33	up	chr1:46144926-46145036	---		---	ensemble_refgene_antisense	---	GPBP1L1	chr1	+	46144926	46145036
TI21204REF_PTGFRN_AS001	0.046471	0.211	24.97	18.74	1.33	up	chr1:117486136-117486237	---		---	ensemble_refgene_antisense	---	PTGFRN	chr1	-	117486136	117486237
TI17474REF_SEC14L1_AS005	0.0482243	0.214	152.51	115.05	1.33	up	chr17:75182257-75182386	---		---	ensemble_refgene_antisense	---	SEC14L1	chr17	-	75182257	75182386
TI16225REF_RP11-543D5.3_AS011	0.0496577	0.217	38.32	28.87	1.33	up	chr1:48264182-48264293	---		---	ensemble_refgene_antisense	---	RP11-543D5.3	chr1	+	48264182	48264293
TI17404REF_DRD2_AS006	0.0049345	0.086	33.16	25.03	1.32	up	chr11:113317936-113318051	---		---	ensemble_refgene_antisense	---	DRD2	chr11	+	113317936	113318051
ASK06651REF_BCL11B_AS001	0.0051461	0.0876	68.71	52.03	1.32	up	chr14:99649906-99653879	---		---	ensemble_refgene_antisense	---	BCL12B	chr14	+	99649906	99653879
TI17576REF_MAPK1_AS003	0.0067484	0.0957	50.59	38.33	1.32	up	chr22:22130483-22130577	---		---	ensemble_refgene_antisense	---	MAPK1	chr22	+	22130483	22130577
TI16042REF_ANKRD11_AS031	0.0107391	0.114	38.84	29.53	1.32	up	chr16:89430526-89430632	---		---	ensemble_refgene_antisense	---	ANKRD11	chr16	+	89430526	89430632
TI16055REF_TBC1D22A_AS021	0.0120001	0.119	46.69	35.25	1.32	up	chr22:47319397-47319538	---		---	ensemble_refgene_antisense	---	TBC1D22A	chr22	-	47319397	47319538
TI17589REF_MAP4_AS005	0.0120054	0.119	45.9	34.64	1.32	up	chr3:47896393-47896693	---		---	ensemble_refgene_antisense	---	MAP4	chr3	+	47896393	47896693
TI22907REF_DNAH7_AS001	0.0155537	0.136	24.24	18.3	1.32	up	chr2:196911604-196911705	---		---	ensemble_refgene_antisense	---	DNAH7	chr2	+	196911604	196911705
TI16880REF_PTBP2_AS006	0.0157155	0.136	27.59	20.96	1.32	up	chr1:97271799-97271955	---		---	ensemble_refgene_antisense	---	PTBP2	chr1	-	97271799	97271955
TI17338REF_PHKA2_AS007	0.0169592	0.138	65.57	49.83	1.32	up	chrX:18916992-18917221	---		---	ensemble_refgene_antisense	---	PHKA2	chrX	+	18916992	18917221
TI16294REF_XPO6_AS006	0.0171403	0.139	517.79	391.4	1.32	up	chr16:28165453-28165559	---		---	ensemble_refgene_antisense	---	XPO6	chr16	+	28165453	28165559
TI16307REF_SNX5_AS015	0.0182875	0.143	51.72	39.06	1.32	up	chr20:17925559-17925754	---		---	ensemble_refgene_antisense	---	SNX5	chr20	+	17925559	17925754
TI17147REF_N4BP2L2_AS005	0.0189357	0.145	84.71	64.12	1.32	up	chr13:33097008-33097227	---		---	ensemble_refgene_antisense	---	N4BP2L2	chr13	+	33097008	33097227
TI17605REF_SEPT11_AS004	0.0194441	0.146	89.23	67.75	1.32	up	chr4:77959987-77960074	---		---	ensemble_refgene_antisense	---	11-Sep	chr4	-	77959987	77960074
ASK04883REF_NOTCH1_AS001	0.0212611	0.151	222.77	168.42	1.32	up	chr9:139437780-139437904	---		---	ensemble_refgene_antisense	---	NOTCH1	chr9	+	139437780	139437904
TI16752REF_CAPZB_AS004	0.0229003	0.156	57.92	43.73	1.32	up	chr1:19795142-19795286	---		---	ensemble_refgene_antisense	---	CAPZB	chr1	+	19795142	19795286
TI20776REF_ZBTB20_AS002	0.0229374	0.156	35.13	26.57	1.32	up	chr3:114062926-114063023	---		---	ensemble_refgene_antisense	---	ZBTB20	chr3	+	114062926	114063023
TI18776REF_MCL1_AS002	0.0243481	0.16	126.38	95.69	1.32	up	chr1:150550122-150550230	---		---	ensemble_refgene_antisense	---	MCL1	chr1	+	150550122	150550230
TI18315REF_NAA60_AS001	0.0247464	0.162	63	47.7	1.32	up	chr16:3533199-3533341	---		---	ensemble_refgene_antisense	---	NAA60	chr16	-	3533199	3533341
TI16095REF_HPCAL1_AS012	0.0257244	0.164	17.99	13.61	1.32	up	chr2:10536520-10536669	---		---	ensemble_refgene_antisense	---	HPCAL1	chr2	-	10536520	10536669
TI20879REF_CTNND2_AS001	0.02648	0.165	19.92	15.14	1.32	up	chr5:11239485-11239620	---		---	ensemble_refgene_antisense	---	CTNND2	chr5	+	11239485	11239620
TI16126REF_HNRNPC_AS009	0.0272608	0.168	130.1	98.84	1.32	up	chr14:21698593-21698781	---		---	ensemble_refgene_antisense	---	HNRNPC	chr14	+	21698593	21698781
TI16144REF_CMIP_AS013	0.0274324	0.168	79.71	60.18	1.32	up	chr16:81499281-81499374	---		---	ensemble_refgene_antisense	---	CMIP	chr16	-	81499281	81499374
TI18083REF_DFNB31_AS004	0.0294695	0.173	20.16	15.26	1.32	up	chr9:117185961-117186095	---		---	ensemble_refgene_antisense	---	DFNB31	chr9	+	117185961	117186095
TI16481REF_SSU72_AS001	0.0298939	0.174	17.11	13	1.32	up	chr1:1486425-1486520	---		---	ensemble_refgene_antisense	---	SSU72	chr1	+	1486425	1486520
TI18478REF_KANSL1L_AS003	0.0306055	0.176	53.86	40.84	1.32	up	chr2:210897222-210897329	---		---	ensemble_refgene_antisense	---	KANSL1L	chr2	+	210897222	210897329
TI16279REF_SHB_AS017	0.0330432	0.182	47.11	35.73	1.32	up	chr9:38010652-38010734	---		---	ensemble_refgene_antisense	---	SHB	chr9	+	38010652	38010734
TI16456REF_NBEAL2_AS003	0.0331458	0.182	242.28	182.97	1.32	up	chr3:47048304-47048512	---		---	ensemble_refgene_antisense	---	NBEAL2	chr3	-	47048304	47048512
TI19067REF_ERI2_AS002	0.033495	0.183	29.56	22.44	1.32	up	chr16:20878524-20878639	---		---	ensemble_refgene_antisense	---	ERI2	chr16	+	20878524	20878639
TI16908REF_MGEA5_AS007	0.0343275	0.184	451.32	342.21	1.32	up	chr10:103554357-103554675	---		---	ensemble_refgene_antisense	---	MGEA5	chr10	+	103554357	103554675
TI19357REF_PLCL2_AS002	0.034555	0.185	65.82	50.01	1.32	up	chr3:16927844-16927947	---		---	ensemble_refgene_antisense	---	PLCL2	chr3	-	16927844	16927947
TI18038REF_PNISR_AS005	0.0378948	0.194	294.73	223.06	1.32	up	chr6:99857264-99857428	---		---	ensemble_refgene_antisense	---	PNISR	chr6	+	99857264	99857428
TI18053REF_EZH2_AS001	0.0398752	0.197	14.26	10.8	1.32	up	chr7:148514577-148514849	---		---	ensemble_refgene_antisense	---	EZH2	chr7	+	148514577	148514849
TI16116REF_ANKRD10_AS006	0.0398778	0.197	55.24	41.85	1.32	up	chr13:111550453-111550582	---		---	ensemble_refgene_antisense	---	ANKRD10	chr13	+	111550453	111550582
TI18578REF_PDS5A_AS003	0.0402256	0.197	31.07	23.55	1.32	up	chr4:39829644-39829734	---		---	ensemble_refgene_antisense	---	PDS5A	chr4	+	39829644	39829734
TI17747REF_ST5_AS003	0.0412293	0.199	37.36	28.22	1.32	up	chr11:8743063-8743266	---		---	ensemble_refgene_antisense	---	ST5	chr11	+	8743063	8743266
TI18002REF_ARHGEF3_AS001	0.04125	0.199	49.37	37.34	1.32	up	chr3:57023582-57023675	---		---	ensemble_refgene_antisense	---	ARHGEF3	chr3	+	57023582	57023675
TI20564REF_ERCC3_AS001	0.0434045	0.204	30	22.8	1.32	up	chr2:128028568-128028683	---		---	ensemble_refgene_antisense	---	ERCC3	chr2	+	128028568	128028683
TI17366REF_KIAA0319L_AS002	0.0459697	0.21	49.35	37.42	1.32	up	chr1:35903371-35903517	---		---	ensemble_refgene_antisense	---	KIAA0319L	chr1	+	35903371	35903517
TI16924REF_ETV6_AS007	0.047336	0.213	59.54	44.96	1.32	up	chr12:11872726-11872814	---		---	ensemble_refgene_antisense	---	ETV6	chr12	-	11872726	11872814
TI22209REF_UBN1_AS001	0.04752	0.213	68.55	51.78	1.32	up	chr16:4910238-4910344	---		---	ensemble_refgene_antisense	---	UBN1	chr16	-	4910238	4910344
TI16659REF_ANP32A_AS008	0.0475866	0.213	22.91	17.41	1.32	up	chr15:69082487-69082577	---		---	ensemble_refgene_antisense	---	ANP32A	chr15	+	69082487	69082577
TI16034REF_FNDC3B_AS041	0.0477241	0.213	57.21	43.19	1.32	up	chr3:171911370-171911470	---		---	ensemble_refgene_antisense	---	FNDC3B	chr3	-	171911370	171911470
TI16310REF_CCNL1_AS005	0.0486484	0.215	84.52	64.25	1.32	up	chr3:156868719-156868921	---		---	ensemble_refgene_antisense	---	CCNL1	chr3	+	156868719	156868921
TI18809REF_RAB18_AS001	0.0490952	0.216	104.61	79.42	1.32	up	chr10:27802593-27802714	---		---	ensemble_refgene_antisense	---	RAB18	chr10	-	27802593	27802714
TI17343REF_ARHGEF10L_AS003	0.0492895	0.216	22.38	16.97	1.32	up	chr1:17961797-17961905	---		---	ensemble_refgene_antisense	---	ARHGEF10L	chr1	-	17961797	17961905
TI16496REF_TMEM63C_AS005	0.0032956	0.0736	66.87	51.21	1.31	up	chr14:77662076-77662165	---		---	ensemble_refgene_antisense	---	TMEM63C	chr14	-	77662076	77662165
TI16947REF_CDH15_AS005	0.0034085	0.0739	13.88	10.61	1.31	up	chr16:89240163-89240269	---		---	ensemble_refgene_antisense	---	CDH15	chr16	-	89240163	89240269
TI18989REF_CLMN_AS001	0.0048686	0.086	58	44.15	1.31	up	chr14:95680013-95680131	---		---	ensemble_refgene_antisense	---	CLMN	chr14	+	95680013	95680131
TI17910REF_EFHD1_AS001	0.0062664	0.0939	19.92	15.19	1.31	up	chr2:233516662-233516778	---		---	ensemble_refgene_antisense	---	EFHD1	chr2	-	233516662	233516778
ASK04780REF_FAP_AS002	0.0070339	0.0976	18.05	13.81	1.31	up	chr2:163018286-163029163	---		---	ensemble_refgene_antisense	---	FAP	chr2	+	163018286	163029163
TI17533REF_INSIG2_AS005	0.0074864	0.0992	41.72	31.76	1.31	up	chr2:118857547-118857667	---		---	ensemble_refgene_antisense	---	INSIG2	chr2	-	118857547	118857667
TI17358REF_DISC1_AS006	0.0106311	0.114	64.1	48.82	1.31	up	chr1:232010998-232011111	---		---	ensemble_refgene_antisense	---	DISC1	chr1	-	232010998	232011111
TI20149REF_USP10_AS002	0.0110442	0.116	183.95	140.12	1.31	up	chr16:84797371-84797580	---		---	ensemble_refgene_antisense	---	USP10	chr16	-	84797371	84797580
ASK05487REF_PSMD6_AS001	0.0114587	0.117	188.26	143.58	1.31	up	chr3:63993255-63999169	---		---	ensemble_refgene_antisense	---	PSMD7	chr3	+	63993255	63999169
TI16139REF_PPP2R2C_AS017	0.0118061	0.118	28.55	21.82	1.31	up	chr4:6347726-6347823	---		---	ensemble_refgene_antisense	---	PPP2R2C	chr4	+	6347726	6347823
TI20040REF_MMP14_AS001	0.0126639	0.123	23.95	18.27	1.31	up	chr14:23312710-23312828	---		---	ensemble_refgene_antisense	---	MMP14	chr14	-	23312710	23312828
TI20024REF_RNF31_AS002	0.0131197	0.125	47.78	36.48	1.31	up	chr14:24618505-24618606	---		---	ensemble_refgene_antisense	---	RNF31	chr14	-	24618505	24618606
TI18498REF_NPEPL1_AS003	0.0144026	0.131	49.83	38.18	1.31	up	chr20:57270651-57270771	---		---	ensemble_refgene_antisense	---	NPEPL1	chr20	-	57270651	57270771
TI16126REF_HNRNPC_AS016	0.0154394	0.135	49.84	38.1	1.31	up	chr14:21729604-21729755	---		---	ensemble_refgene_antisense	---	HNRNPC	chr14	+	21729604	21729755
TI19322REF_GTSE1_AS002	0.0162863	0.138	22.03	16.77	1.31	up	chr22:46696545-46696680	---		---	ensemble_refgene_antisense	---	GTSE1	chr22	-	46696545	46696680
TI20082REF_CD276_AS001	0.016431	0.138	16.45	12.58	1.31	up	chr15:73988736-73988852	---		---	ensemble_refgene_antisense	---	CD276	chr15	-	73988736	73988852
TI16274REF_CTC-203F4.1_AS001	0.0173045	0.139	33.05	25.28	1.31	up	chr5:134393967-134394079	---		---	ensemble_refgene_antisense	---	CTC-203F4.1	chr5	-	134393967	134394079
TI16294REF_XPO6_AS014	0.0186671	0.144	549.45	418.42	1.31	up	chr16:28166897-28167069	---		---	ensemble_refgene_antisense	---	XPO6	chr16	+	28166897	28167069
TI16908REF_MGEA5_AS005	0.0191352	0.146	393.74	300.51	1.31	up	chr10:103555024-103555330	---		---	ensemble_refgene_antisense	---	MGEA5	chr10	+	103555024	103555330
TI17678REF_COX20_AS002	0.0201054	0.149	69.83	53.13	1.31	up	chr1:245003731-245003858	---		---	ensemble_refgene_antisense	---	COX20	chr1	-	245003731	245003858
TI21775REF_DENND5A_AS001	0.0203305	0.149	198.74	152.11	1.31	up	chr11:9167080-9167181	---		---	ensemble_refgene_antisense	---	DENND5A	chr11	+	9167080	9167181
TI16388REF_INPP4A_AS014	0.0214403	0.152	97.83	74.63	1.31	up	chr2:99203034-99203153	---		---	ensemble_refgene_antisense	---	INPP4A	chr2	-	99203034	99203153
TI19072REF_VMP1_AS002	0.021703	0.153	242.58	184.87	1.31	up	chr17:57915800-57916034	---		---	ensemble_refgene_antisense	---	VMP1	chr17	-	57915800	57916034
TI19613REF_ABCD3_AS001	0.0217234	0.153	29.21	22.22	1.31	up	chr1:94884515-94884627	---		---	ensemble_refgene_antisense	---	ABCD3	chr1	-	94884515	94884627
TI16304REF_TPD52L2_AS011	0.0219919	0.153	60.37	46.03	1.31	up	chr20:62519305-62519458	---		---	ensemble_refgene_antisense	---	TPD52L2	chr20	-	62519305	62519458
TI20766REF_DCLK3_AS001	0.0225193	0.155	35.64	27.11	1.31	up	chr3:36757856-36757978	---		---	ensemble_refgene_antisense	---	DCLK3	chr3	+	36757856	36757978
TI16734REF_ASPH_AS008	0.02389	0.159	49.43	37.79	1.31	up	chr8:62622005-62622125	---		---	ensemble_refgene_antisense	---	ASPH	chr8	+	62622005	62622125
TI17376REF_KIAA1274_AS001	0.0247099	0.162	29.64	22.56	1.31	up	chr10:72239812-72239937	---		---	ensemble_refgene_antisense	---	KIAA1274	chr10	-	72239812	72239937
TI16912REF_PTPRJ_AS005	0.027185	0.168	118.68	90.54	1.31	up	chr11:48055648-48055746	---		---	ensemble_refgene_antisense	---	PTPRJ	chr11	-	48055648	48055746
TI16324REF_SF1_AS011	0.0275056	0.168	1481.06	1131	1.31	up	chr11:64541688-64542022	---		---	ensemble_refgene_antisense	---	SF1	chr11	+	64541688	64542022
TI17022REF_PCNP_AS008	0.0278584	0.169	104.79	80.07	1.31	up	chr3:101297291-101297401	---		---	ensemble_refgene_antisense	---	PCNP	chr3	-	101297291	101297401
TI16456REF_NBEAL2_AS009	0.0301011	0.174	95.12	72.35	1.31	up	chr3:47031155-47031260	---		---	ensemble_refgene_antisense	---	NBEAL2	chr3	-	47031155	47031260
TI17045REF_CTNNA1_AS002	0.0307029	0.176	62.1	47.49	1.31	up	chr5:138267627-138267784	---		---	ensemble_refgene_antisense	---	CTNNA1	chr5	-	138267627	138267784
TI18879REF_RSF1_AS003	0.0330541	0.182	48.77	37.35	1.31	up	chr11:77529345-77529456	---		---	ensemble_refgene_antisense	---	RSF1	chr11	+	77529345	77529456
TI16112REF_BCAR3_AS007	0.0331596	0.182	31.62	24.14	1.31	up	chr1:94074087-94074195	---		---	ensemble_refgene_antisense	---	BCAR3	chr1	+	94074087	94074195
TI16913REF_ATG16L2_AS007	0.0334485	0.183	320.85	245.11	1.31	up	chr11:72534354-72534608	---		---	ensemble_refgene_antisense	---	ATG16L2	chr11	-	72534354	72534608
TI16074REF_GNAS_AS002	0.0355067	0.188	96.67	73.68	1.31	up	chr20:57476282-57476576	---		---	ensemble_refgene_antisense	---	GNAS	chr20	-	57476282	57476576
TI17017REF_DDX17_AS005	0.0370968	0.192	216.95	165.28	1.31	up	chr22:38887910-38888047	---		---	ensemble_refgene_antisense	---	DDX17	chr22	+	38887910	38888047
TI16126REF_HNRNPC_AS020	0.0383885	0.195	90.34	68.85	1.31	up	chr14:21726034-21726145	---		---	ensemble_refgene_antisense	---	HNRNPC	chr14	+	21726034	21726145
TI16638REF_MYO7A_AS009	0.0406077	0.198	24.1	18.36	1.31	up	chr11:76904996-76905118	---		---	ensemble_refgene_antisense	---	MYO7A	chr11	-	76904996	76905118
TI23705REF_DEK_AS001	0.0410623	0.199	20.35	15.59	1.31	up	chr6:18249575-18249696	---		---	ensemble_refgene_antisense	---	DEK	chr6	+	18249575	18249696
TI16307REF_SNX5_AS012	0.0410783	0.199	28.08	21.36	1.31	up	chr20:17929242-17929357	---		---	ensemble_refgene_antisense	---	SNX5	chr20	+	17929242	17929357
TI16203REF_CAMK2B_AS006	0.0412765	0.199	22.13	16.85	1.31	up	chr7:44299938-44300042	---		---	ensemble_refgene_antisense	---	CAMK2B	chr7	+	44299938	44300042
TI16157REF_SLC38A2_AS017	0.0418085	0.2	181.58	138.97	1.31	up	chr12:46757124-46757360	---		---	ensemble_refgene_antisense	---	SLC38A2	chr12	+	46757124	46757360
TI17167REF_TAOK2_AS003	0.0419209	0.2	44.81	34.31	1.31	up	chr16:30001163-30001269	---		---	ensemble_refgene_antisense	---	TAOK2	chr16	-	30001163	30001269
TI16804REF_SPAG9_AS002	0.043204	0.203	50.6	38.66	1.31	up	chr17:49053723-49053807	---		---	ensemble_refgene_antisense	---	SPAG9	chr17	+	49053723	49053807
TI16042REF_ANKRD11_AS026	0.0443292	0.205	49.38	37.73	1.31	up	chr16:89363653-89363780	---		---	ensemble_refgene_antisense	---	ANKRD11	chr16	+	89363653	89363780
TI16042REF_ANKRD11_AS012	0.0467708	0.212	51.78	39.55	1.31	up	chr16:89361195-89361511	---		---	ensemble_refgene_antisense	---	ANKRD11	chr16	+	89361195	89361511
TI16304REF_TPD52L2_AS014	0.0484653	0.215	68.85	52.44	1.31	up	chr20:62518816-62518912	---		---	ensemble_refgene_antisense	---	TPD52L2	chr20	-	62518816	62518912
TI18200REF_ST14_AS003	0.0485642	0.215	48.47	37.08	1.31	up	chr11:130050957-130051050	---		---	ensemble_refgene_antisense	---	ST14	chr11	-	130050957	130051050
TI16517REF_TBC1D8_AS002	0.0497634	0.217	27.03	20.68	1.31	up	chr2:101649872-101649993	---		---	ensemble_refgene_antisense	---	TBC1D8	chr2	+	101649872	101649993
TI17303REF_CSNK1A1_AS004	0.0498081	0.217	173.07	131.83	1.31	up	chr5:148880854-148881049	---		---	ensemble_refgene_antisense	---	CSNK1A1	chr5	+	148880854	148881049
TI16111REF_TMEM181_AS021	0.0028662	0.0694	51.84	39.79	1.3	up	chr6:158985309-158985498	---		---	ensemble_refgene_antisense	---	TMEM181	chr6	-	158985309	158985498
ASK05407REF_MYOM1_AS001	0.0038438	0.0783	15.44	11.86	1.3	up	chr18:3216993-3217112	---		---	ensemble_refgene_antisense	---	MYOM1	chr18	+	3216993	3217112
TI17877REF_FAM195B_AS003	0.0054036	0.0891	29.07	22.37	1.3	up	chr17:79790276-79790424	---		---	ensemble_refgene_antisense	---	FAM195B	chr17	+	79790276	79790424
TI17567REF_PTTG1IP_AS002	0.0071585	0.0983	49.69	38.37	1.3	up	chr21:46274649-46274801	---		---	ensemble_refgene_antisense	---	PTTG1IP	chr21	+	46274649	46274801
TI09056REF	0.0083179	0.103	75.96	58.51	1.3	up	ENST00000464757	---	2616	processed_transcript	ensemble_refgene	COX20	---	chr1	+	245003049	245006582
TI16082REF_DAZAP1_AS004	0.0095327	0.109	67.09	51.76	1.3	up	chr19:1416288-1416402	---		---	ensemble_refgene_antisense	---	DAZAP1	chr19	-	1416288	1416402
TI20592REF_YWHAB_AS002	0.0098082	0.11	278.5	214.54	1.3	up	chr20:43531161-43531257	---		---	ensemble_refgene_antisense	---	YWHAB	chr20	-	43531161	43531257
TI17587REF_PXK_AS001	0.0104838	0.113	131.64	101.11	1.3	up	chr3:58408002-58408089	---		---	ensemble_refgene_antisense	---	PXK	chr3	-	58408002	58408089
TI19217REF_NAGK_AS002	0.0111819	0.116	315.87	243.4	1.3	up	chr2:71297981-71298069	---		---	ensemble_refgene_antisense	---	NAGK	chr2	-	71297981	71298069
TI16633REF_PFKFB3_AS004	0.011659	0.117	149.15	114.37	1.3	up	chr10:6270386-6270483	---		---	ensemble_refgene_antisense	---	PFKFB3	chr10	-	6270386	6270483
TI17329REF_C9orf3_AS004	0.0129815	0.125	40.79	31.38	1.3	up	chr9:97677813-97677907	---		---	ensemble_refgene_antisense	---	C9orf3	chr9	-	97677813	97677907
TI16073REF_NFE2L2_AS011	0.0143089	0.131	198.41	152.73	1.3	up	chr2:178117533-178117853	---		---	ensemble_refgene_antisense	---	NFE2L2	chr2	+	178117533	178117853
TI19472REF_EEPD1_AS001	0.0143771	0.131	33.38	25.62	1.3	up	chr7:36220342-36220451	---		---	ensemble_refgene_antisense	---	EEPD1	chr7	-	36220342	36220451
TI18379REF_RAB40B_AS003	0.014627	0.132	14.99	11.51	1.3	up	chr17:80629080-80629177	---		---	ensemble_refgene_antisense	---	RAB40B	chr17	+	80629080	80629177
TI20665REF_LIMK2_AS002	0.0160459	0.137	288.13	221.14	1.3	up	chr22:31671318-31671425	---		---	ensemble_refgene_antisense	---	LIMK2	chr22	-	31671318	31671425
TI16704REF_TM9SF4_AS001	0.0161466	0.137	65.13	50.07	1.3	up	chr20:30702846-30702980	---		---	ensemble_refgene_antisense	---	TM9SF4	chr20	-	30702846	30702980
TI16158REF_TFDP1_AS006	0.0169256	0.138	57.89	44.67	1.3	up	chr13:114254027-114254144	---		---	ensemble_refgene_antisense	---	TFDP1	chr13	-	114254027	114254144
NC00217FR	0.0171013	0.139	64.99	49.99	1.3	up	FR148229	AF056442	224	non-protein coding (noncoding) transcript	fRNAdb	--	--	--	--
TI16879REF_MTR_AS001	0.0175912	0.14	61.46	47.12	1.3	up	chr1:237035581-237035663	---		---	ensemble_refgene_antisense	---	MTR	chr1	-	237035581	237035663
TI17816REF_PHKG2_AS005	0.0176626	0.14	34.83	26.79	1.3	up	chr16:30766026-30766147	---		---	ensemble_refgene_antisense	---	PHKG2	chr16	-	30766026	30766147
TI16042REF_ANKRD11_AS001	0.0190232	0.145	105.17	81.04	1.3	up	chr16:89437255-89437377	---		---	ensemble_refgene_antisense	---	ANKRD11	chr16	+	89437255	89437377
TI23370REF_SIAH2_AS001	0.019771	0.147	67.77	52.2	1.3	up	chr3:150464516-150464652	---		---	ensemble_refgene_antisense	---	SIAH2	chr3	+	150464516	150464652
TI18806REF_CAPN8_AS003	0.0200854	0.149	31.67	24.38	1.3	up	chr1:223847006-223847098	---		---	ensemble_refgene_antisense	---	CAPN8	chr1	+	223847006	223847098
TI16126REF_HNRNPC_AS002	0.0213903	0.152	32.47	25.02	1.3	up	chr14:21702764-21702929	---		---	ensemble_refgene_antisense	---	HNRNPC	chr14	+	21702764	21702929
TI18194REF_SVIL_AS001	0.0227237	0.155	92.33	70.83	1.3	up	chr10:29884152-29884268	---		---	ensemble_refgene_antisense	---	SVIL	chr10	+	29884152	29884268
TI19856REF_RPS6KB2_AS002	0.0235276	0.158	27.48	21.09	1.3	up	chr11:67201256-67201363	---		---	ensemble_refgene_antisense	---	RPS6KB2	chr11	-	67201256	67201363
TI16059REF_RBM39_AS040	0.0238906	0.159	198.82	152.49	1.3	up	chr20:34299411-34299576	---		---	ensemble_refgene_antisense	---	RBM39	chr20	+	34299411	34299576
TI16582REF_MBP_AS007	0.0257828	0.164	60.07	46.3	1.3	up	chr18:74703975-74704069	---		---	ensemble_refgene_antisense	---	MBP	chr18	+	74703975	74704069
TI16543REF_UBAP2L_AS006	0.027005	0.167	81.96	63.28	1.3	up	chr1:154232874-154233042	---		---	ensemble_refgene_antisense	---	UBAP2L	chr1	-	154232874	154233042
TI16209REF_HNRNPH3_AS011	0.0276009	0.168	104.12	80.17	1.3	up	chr10:70095683-70095788	---		---	ensemble_refgene_antisense	---	HNRNPH3	chr10	-	70095683	70095788
TI17966REF_ZNF337_AS004	0.0283202	0.17	81	62.19	1.3	up	chr20:25673265-25673359	---		---	ensemble_refgene_antisense	---	ZNF337	chr20	+	25673265	25673359
TI16388REF_INPP4A_AS008	0.030247	0.174	53.08	40.72	1.3	up	chr2:99188245-99188437	---		---	ensemble_refgene_antisense	---	INPP4A	chr2	-	99188245	99188437
TI17966REF_ZNF337_AS003	0.0312177	0.177	76.22	58.44	1.3	up	chr20:25670953-25671104	---		---	ensemble_refgene_antisense	---	ZNF337	chr20	+	25670953	25671104
TI17572REF_TRMU_AS005	0.0326084	0.181	31.25	24.03	1.3	up	chr22:46750885-46750987	---		---	ensemble_refgene_antisense	---	TRMU	chr22	-	46750885	46750987
TI18554REF_UBP1_AS003	0.0332544	0.182	44.96	34.52	1.3	up	chr3:33444488-33444634	---		---	ensemble_refgene_antisense	---	UBP1	chr3	+	33444488	33444634
TI19217REF_NAGK_AS003	0.0343205	0.184	233.26	179.15	1.3	up	chr2:71300036-71300151	---		---	ensemble_refgene_antisense	---	NAGK	chr2	-	71300036	71300151
TI16194REF_SPTSSA_AS010	0.0348927	0.186	28.68	22.1	1.3	up	chr14:34923445-34923626	---		---	ensemble_refgene_antisense	---	SPTSSA	chr14	+	34923445	34923626
TI16264REF_JUP_AS001	0.0353449	0.187	27.68	21.23	1.3	up	chr17:39909952-39910056	---		---	ensemble_refgene_antisense	---	JUP	chr17	+	39909952	39910056
TI16219REF_H2AFY_AS001	0.0366234	0.19	186.29	143.48	1.3	up	chr5:134692537-134692692	---		---	ensemble_refgene_antisense	---	H2AFY	chr5	+	134692537	134692692
TI16672REF_RAP1GAP2_AS007	0.0381792	0.195	28.52	21.98	1.3	up	chr17:2862430-2862542	---		---	ensemble_refgene_antisense	---	RAP1GAP2	chr17	-	2862430	2862542
TI16462REF_LPCAT1_AS012	0.0392114	0.196	46.82	35.92	1.3	up	chr5:1477091-1477210	---		---	ensemble_refgene_antisense	---	LPCAT1	chr5	+	1477091	1477210
TI16095REF_HPCAL1_AS029	0.0397618	0.197	85.74	66.04	1.3	up	chr2:10483066-10483232	---		---	ensemble_refgene_antisense	---	HPCAL1	chr2	-	10483066	10483232
TI16561REF_ULK1_AS003	0.0402478	0.197	46.63	35.95	1.3	up	chr12:132395564-132395673	---		---	ensemble_refgene_antisense	---	ULK1	chr12	-	132395564	132395673
TI16530REF_HNRNPD_AS012	0.0415856	0.2	183.48	141.6	1.3	up	chr4:83275595-83275758	---		---	ensemble_refgene_antisense	---	HNRNPD	chr4	+	83275595	83275758
TI20686REF_C22orf13_AS001	0.0418467	0.2	26.21	20.13	1.3	up	chr22:24944633-24944748	---		---	ensemble_refgene_antisense	---	C22orf13	chr22	+	24944633	24944748
TI16186REF_PRRC2B_AS016	0.0440869	0.205	53.93	41.5	1.3	up	chr9:134307679-134307816	---		---	ensemble_refgene_antisense	---	PRRC2B	chr9	-	134307679	134307816
TI17657REF_HUWE1_AS003	0.0447395	0.207	168.91	129.54	1.3	up	chrX:53570322-53570487	---		---	ensemble_refgene_antisense	---	HUWE1	chrX	+	53570322	53570487
TI20094REF_ZNF592_AS002	0.0452477	0.208	200.92	154.95	1.3	up	chr15:85343327-85343445	---		---	ensemble_refgene_antisense	---	ZNF592	chr15	-	85343327	85343445
TI16514REF_PKP4_AS011	0.0471711	0.212	21.56	16.62	1.3	up	chr2:159440633-159440803	---		---	ensemble_refgene_antisense	---	PKP4	chr2	-	159440633	159440803
TI16121REF_NPAS2_AS012	0.0025846	0.0674	47.14	36.67	1.29	up	chr2:101493091-101493184	---		---	ensemble_refgene_antisense	---	NPAS2	chr2	-	101493091	101493184
TI20308REF_SLC47A2_AS001	0.0045551	0.0828	16.95	13.09	1.29	up	chr17:19609620-19609718	---		---	ensemble_refgene_antisense	---	SLC47A2	chr17	+	19609620	19609718
TI15354REF	0.0048533	0.086	221.4	171.84	1.29	up	ENST00000522760	---	962	retained_intron	ensemble_refgene	LCP2	---	chr5	-	169700785	169724733
TI18194REF_SVIL_AS004	0.0075116	0.0992	125.91	97.56	1.29	up	chr10:29752728-29752841	---		---	ensemble_refgene_antisense	---	SVIL	chr10	+	29752728	29752841
TI16578REF_DDX5_AS008	0.0084121	0.104	888.72	688.63	1.29	up	chr17:62497125-62497369	---		---	ensemble_refgene_antisense	---	DDX5	chr17	+	62497125	62497369
TI16183REF_AHRR_AS014	0.0091118	0.106	36.56	28.34	1.29	up	chr5:308376-308485	---		---	ensemble_refgene_antisense	---	AHRR	chr5	-	308376	308485
TI16908REF_MGEA5_AS002	0.0097003	0.11	253.77	196.67	1.29	up	chr10:103570193-103570275	---		---	ensemble_refgene_antisense	---	MGEA5	chr10	+	103570193	103570275
TI19410REF_PRDM5_AS003	0.0110553	0.116	65.64	50.99	1.29	up	chr4:121670683-121670778	---		---	ensemble_refgene_antisense	---	PRDM5	chr4	+	121670683	121670778
TI16195REF_STARD9_AS009	0.0114789	0.117	22.29	17.29	1.29	up	chr15:42984905-42985030	---		---	ensemble_refgene_antisense	---	STARD9	chr15	-	42984905	42985030
TI16786REF_FBRS_AS005	0.0127107	0.123	329.74	255.64	1.29	up	chr16:30671989-30672125	---		---	ensemble_refgene_antisense	---	FBRS	chr16	-	30671989	30672125
TI16219REF_H2AFY_AS007	0.0136472	0.128	171.45	133.07	1.29	up	chr5:134694517-134694616	---		---	ensemble_refgene_antisense	---	H2AFY	chr5	+	134694517	134694616
TI18186REF_HPS1_AS001	0.0146094	0.132	75.24	58.25	1.29	up	chr10:100184638-100184732	---		---	ensemble_refgene_antisense	---	HPS1	chr10	+	100184638	100184732
TI16084REF_CACNA1C_AS008	0.0152145	0.134	33	25.65	1.29	up	chr12:2404167-2404285	---		---	ensemble_refgene_antisense	---	CACNA1C	chr12	-	2404167	2404285
TI19390REF_TRANK1_AS002	0.0154686	0.135	55.65	43.13	1.29	up	chr3:36900528-36900644	---		---	ensemble_refgene_antisense	---	TRANK1	chr3	+	36900528	36900644
ASK04812REF_RARA_AS002	0.0156173	0.136	161.86	125.75	1.29	up	chr17:38505484-38505881	---		---	ensemble_refgene_antisense	---	RARA	chr17	-	38505484	38505881
TI16912REF_PTPRJ_AS006	0.0166684	0.138	73.68	57.01	1.29	up	chr11:48088786-48088909	---		---	ensemble_refgene_antisense	---	PTPRJ	chr11	-	48088786	48088909
TI16751REF_TARBP1_AS007	0.0169076	0.138	14.06	10.93	1.29	up	chr1:234542142-234542367	---		---	ensemble_refgene_antisense	---	TARBP1	chr1	+	234542142	234542367
TI17907REF_MYO1F_AS003	0.0170281	0.138	182.19	141.25	1.29	up	chr19:8641557-8641682	---		---	ensemble_refgene_antisense	---	MYO1F	chr19	+	8641557	8641682
TI16149REF_EHMT1_AS006	0.0171217	0.139	122.71	94.9	1.29	up	chr9:140563738-140563988	---		---	ensemble_refgene_antisense	---	EHMT1	chr9	-	140563738	140563988
TI18505REF_CDH22_AS004	0.0183558	0.143	60.3	46.91	1.29	up	chr20:44851890-44851990	---		---	ensemble_refgene_antisense	---	CDH22	chr20	+	44851890	44851990
TI13452REF	0.01838	0.143	35.14	27.27	1.29	up	ENST00000543430	---	1436	retained_intron	ensemble_refgene	P2RX4	---	chr12	+	121647920	121671350
TI16193REF_ACTN1_AS013	0.0200154	0.148	75.19	58.45	1.29	up	chr14:69374533-69374626	---		---	ensemble_refgene_antisense	---	ACTN1	chr14	+	69374533	69374626
TI20520REF_TET3_AS002	0.0209268	0.151	18.07	14.01	1.29	up	chr2:74318854-74318972	---		---	ensemble_refgene_antisense	---	TET3	chr2	-	74318854	74318972
TI19958REF_PPM1H_AS001	0.0212987	0.151	16.06	12.48	1.29	up	chr12:63177812-63177920	---		---	ensemble_refgene_antisense	---	PPM1H	chr12	+	63177812	63177920
ASK04139REF	0.0228294	0.155	44.81	34.67	1.29	up	ENST00000492993	---	1118	nonsense_mediated_decay	ensemble_refgene	NME9	---	chr3	-	137980933	138043771
TI19667REF_MDM4_AS002	0.0231778	0.157	303.4	235.41	1.29	up	chr1:204502226-204502326	---		---	ensemble_refgene_antisense	---	MDM4	chr1	-	204502226	204502326
TI18799REF_ZNF683_AS003	0.0256683	0.164	23.21	17.97	1.29	up	chr1:26698553-26698687	---		---	ensemble_refgene_antisense	---	ZNF683	chr1	+	26698553	26698687
TI16478REF_RERE_AS010	0.0263425	0.165	48.61	37.54	1.29	up	chr1:8422933-8423078	---		---	ensemble_refgene_antisense	---	RERE	chr1	+	8422933	8423078
TI20113REF_SPG11_AS002	0.0263535	0.165	247.4	191.59	1.29	up	chr15:44863009-44863237	---		---	ensemble_refgene_antisense	---	SPG11	chr15	+	44863009	44863237
TI17999REF_RAF1_AS005	0.0280733	0.17	330.12	255.91	1.29	up	chr3:12627525-12627858	---		---	ensemble_refgene_antisense	---	RAF1	chr3	+	12627525	12627858
TI17932REF_MFF_AS003	0.02828	0.17	28.62	22.1	1.29	up	chr2:228190622-228190752	---		---	ensemble_refgene_antisense	---	MFF	chr2	-	228190622	228190752
TI19235REF_ARPC2_AS001	0.0284204	0.171	1042.2	809.92	1.29	up	chr2:219099294-219099485	---		---	ensemble_refgene_antisense	---	ARPC2	chr2	-	219099294	219099485
TI16167REF_EPHB1_AS012	0.0286599	0.171	27.69	21.46	1.29	up	chr3:134813362-134813487	---		---	ensemble_refgene_antisense	---	EPHB1	chr3	-	134813362	134813487
TI23509REF_CPEB4_AS001	0.0287255	0.171	209.42	162.78	1.29	up	chr5:173316029-173316129	---		---	ensemble_refgene_antisense	---	CPEB4	chr5	-	173316029	173316129
TI20794REF_EXOSC9_AS002	0.0289705	0.172	107.21	83.37	1.29	up	chr4:122736845-122737034	---		---	ensemble_refgene_antisense	---	EXOSC9	chr4	-	122736845	122737034
TI19775REF_CDC123_AS001	0.0293054	0.173	133.49	103.85	1.29	up	chr10:12283801-12283897	---		---	ensemble_refgene_antisense	---	CDC123	chr10	-	12283801	12283897
TI16620REF_ATP2B3_AS006	0.0318003	0.179	18.59	14.46	1.29	up	chrX:152845137-152845254	---		---	ensemble_refgene_antisense	---	ATP2B3	chrX	-	152845137	152845254
TI16289REF_KLC1_AS005	0.0324387	0.181	97.75	75.84	1.29	up	chr14:104147380-104147479	---		---	ensemble_refgene_antisense	---	KLC1	chr14	-	104147380	104147479
TI16609REF_ZKSCAN1_AS004	0.0328468	0.182	58.01	44.84	1.29	up	chr7:99628289-99628481	---		---	ensemble_refgene_antisense	---	ZKSCAN1	chr7	-	99628289	99628481
TI16478REF_RERE_AS002	0.032994	0.182	123.18	95.26	1.29	up	chr1:8483388-8483523	---		---	ensemble_refgene_antisense	---	RERE	chr1	+	8483388	8483523
TI19133REF_POLG2_AS002	0.0340018	0.184	91.5	71.18	1.29	up	chr17:62480938-62481569	---		---	ensemble_refgene_antisense	---	POLG2	chr17	+	62480938	62481569
TI10939REF	0.0340252	0.184	181.43	140.44	1.29	up	ENST00000480982	---	2493	retained_intron	ensemble_refgene	DMTF1	---	chr7	+	86815312	86822617
TI16126REF_HNRNPC_AS022	0.0351542	0.187	82.1	63.72	1.29	up	chr14:21735732-21735892	---		---	ensemble_refgene_antisense	---	HNRNPC	chr14	+	21735732	21735892
TI17159REF_SLCO3A1_AS001	0.0351575	0.187	31.12	24.18	1.29	up	chr15:92663584-92663677	---		---	ensemble_refgene_antisense	---	SLCO3A1	chr15	-	92663584	92663677
TI16645REF_PDE2A_AS004	0.0351791	0.187	73.39	57.03	1.29	up	chr11:72350998-72351096	---		---	ensemble_refgene_antisense	---	PDE2A	chr11	+	72350998	72351096
TI16583REF_GPI_AS011	0.035278	0.187	15.14	11.77	1.29	up	chr19:34878501-34878624	---		---	ensemble_refgene_antisense	---	GPI	chr19	-	34878501	34878624
TI16059REF_RBM39_AS005	0.0395682	0.197	126.46	97.89	1.29	up	chr20:34321762-34321939	---		---	ensemble_refgene_antisense	---	RBM39	chr20	+	34321762	34321939
TI16325REF_PCBP2_AS004	0.0400364	0.197	237.36	183.35	1.29	up	chr12:53867766-53867911	---		---	ensemble_refgene_antisense	---	PCBP2	chr12	-	53867766	53867911
ASK07095REF_NACA_AS001	0.0405613	0.198	37.32	28.84	1.29	up	chr12:57113473-57114011	---		---	ensemble_refgene_antisense	---	NACA	chr12	+	57113473	57114011
TI17101REF_CPSF3L_AS007	0.0411826	0.199	52.39	40.6	1.29	up	chr1:1256926-1257170	---		---	ensemble_refgene_antisense	---	CPSF3L	chr1	+	1256926	1257170
TI18063REF_ASAP1_AS003	0.0416209	0.2	16.88	13.09	1.29	up	chr8:131387256-131387365	---		---	ensemble_refgene_antisense	---	ASAP1	chr8	+	131387256	131387365
TI19235REF_ARPC2_AS002	0.0420263	0.2	121.47	93.87	1.29	up	chr2:219110036-219110128	---		---	ensemble_refgene_antisense	---	ARPC2	chr2	-	219110036	219110128
TI19014REF_RHCG_AS003	0.042374	0.201	16.4	12.75	1.29	up	chr15:90004458-90004592	---		---	ensemble_refgene_antisense	---	RHCG	chr15	+	90004458	90004592
TI18695REF_TAF1_AS003	0.0436997	0.205	100.66	78.18	1.29	up	chrX:70639272-70639366	---		---	ensemble_refgene_antisense	---	TAF1	chrX	-	70639272	70639366
TI16659REF_ANP32A_AS010	0.044017	0.205	63.16	49.08	1.29	up	chr15:69101092-69101176	---		---	ensemble_refgene_antisense	---	ANP32A	chr15	+	69101092	69101176
TI17004REF_ASXL1_AS008	0.04462	0.206	105.24	81.76	1.29	up	chr20:31018037-31018287	---		---	ensemble_refgene_antisense	---	ASXL1	chr20	-	31018037	31018287
TI21784REF_MRPL21_AS001	0.0448195	0.207	23	17.78	1.29	up	chr11:68665760-68665901	---		---	ensemble_refgene_antisense	---	MRPL21	chr11	+	68665760	68665901
TI17736REF_SPON1_AS004	0.0463599	0.211	26.19	20.35	1.29	up	chr11:14157804-14157907	---		---	ensemble_refgene_antisense	---	SPON1	chr11	-	14157804	14157907
TI16219REF_H2AFY_AS008	0.0475999	0.213	118.66	91.96	1.29	up	chr5:134692173-134692284	---		---	ensemble_refgene_antisense	---	H2AFY	chr5	+	134692173	134692284
TI19222REF_CIAO1_AS002	0.0476342	0.213	125.42	97.23	1.29	up	chr2:96934757-96934980	---		---	ensemble_refgene_antisense	---	CIAO1	chr2	-	96934757	96934980
TI17785REF_UBAC2_AS004	0.0486717	0.215	143.22	110.91	1.29	up	chr13:100022751-100022857	---		---	ensemble_refgene_antisense	---	UBAC2	chr13	-	100022751	100022857
TI17490REF_NUFIP2_AS005	0.0487907	0.216	115.01	89.25	1.29	up	chr17:27586675-27586937	---		---	ensemble_refgene_antisense	---	NUFIP2	chr17	+	27586675	27586937
TI20105REF_MAN2A2_AS001	0.0490024	0.216	76.78	59.67	1.29	up	chr15:91459627-91459767	---		---	ensemble_refgene_antisense	---	MAN2A2	chr15	-	91459627	91459767
TI16314REF_ERICH1_AS003	0.0067384	0.0957	220.01	172.55	1.28	up	chr8:589650-589734	---		---	ensemble_refgene_antisense	---	ERICH1	chr8	+	589650	589734
TI16168REF_TRIO_AS022	0.009078	0.106	31.06	24.21	1.28	up	chr5:14452321-14452405	---		---	ensemble_refgene_antisense	---	TRIO	chr5	-	14452321	14452405
TI17126REF_PTDSS2_AS004	0.0110783	0.116	37.95	29.6	1.28	up	chr11:473773-473887	---		---	ensemble_refgene_antisense	---	PTDSS2	chr11	-	473773	473887
TI16301REF_DYSF_AS007	0.0126244	0.122	151.24	117.84	1.28	up	chr2:71687074-71687183	---		---	ensemble_refgene_antisense	---	DYSF	chr2	-	71687074	71687183
ASK06001REF_PXK_AS001	0.0133902	0.127	100.7	78.57	1.28	up	chr3:58406078-58406479	---		---	ensemble_refgene_antisense	---	PXK	chr3	-	58406078	58406479
TI18477REF_MRPS5_AS001	0.0137173	0.129	41.2	32.22	1.28	up	chr2:95768761-95768893	---		---	ensemble_refgene_antisense	---	MRPS5	chr2	+	95768761	95768893
TI16206REF_KCNT1_AS001	0.014464	0.131	60.01	46.95	1.28	up	chr9:138611308-138611398	---		---	ensemble_refgene_antisense	---	KCNT1	chr9	-	138611308	138611398
TI15846REF	0.0151757	0.134	179.2	140.37	1.28	up	ENST00000470305	---	5405	processed_transcript	ensemble_refgene	SECISBP2	---	chr9	+	91937115	91945360
TI20589REF_C20orf72_AS002	0.0183903	0.143	34.68	27.12	1.28	up	chr20:17951958-17952097	---		---	ensemble_refgene_antisense	---	C20orf72	chr20	-	17951958	17952097
TI17730REF_ARHGEF17_AS003	0.0189225	0.145	34.81	27.18	1.28	up	chr11:73051618-73051743	---		---	ensemble_refgene_antisense	---	ARHGEF17	chr11	-	73051618	73051743
TI16080REF_MPRIP_AS020	0.0220733	0.153	31.2	24.32	1.28	up	chr17:17007967-17008094	---		---	ensemble_refgene_antisense	---	MPRIP	chr17	-	17007967	17008094
TI18182REF_FGFR2_AS002	0.0230625	0.156	26.18	20.41	1.28	up	chr10:123329667-123329815	---		---	ensemble_refgene_antisense	---	FGFR2	chr10	+	123329667	123329815
TI16490REF_PKNOX2_AS002	0.0232057	0.157	28.02	21.86	1.28	up	chr11:125135411-125135507	---		---	ensemble_refgene_antisense	---	PKNOX2	chr11	-	125135411	125135507
TI18446REF_PNKD_AS004	0.0239169	0.159	48.03	37.43	1.28	up	chr2:219194239-219194377	---		---	ensemble_refgene_antisense	---	PNKD	chr2	-	219194239	219194377
TI18192REF_GFRA1_AS001	0.0240497	0.159	28.16	22.05	1.28	up	chr10:117885809-117885908	---		---	ensemble_refgene_antisense	---	GFRA1	chr10	+	117885809	117885908
TI16178REF_ASPSCR1_AS007	0.0253673	0.163	37.66	29.53	1.28	up	chr17:79956187-79956315	---		---	ensemble_refgene_antisense	---	ASPSCR1	chr17	-	79956187	79956315
TI16446REF_NDUFA10_AS012	0.027233	0.168	30.94	24.25	1.28	up	chr2:240904085-240904191	---		---	ensemble_refgene_antisense	---	NDUFA10	chr2	+	240904085	240904191
TI18400REF_INO80C_AS001	0.0275697	0.168	18.59	14.47	1.28	up	chr18:33053579-33053749	---		---	ensemble_refgene_antisense	---	INO80C	chr18	+	33053579	33053749
TI22301REF_TBC1D10B_AS001	0.0288859	0.171	139.04	108.59	1.28	up	chr16:30379046-30379140	---		---	ensemble_refgene_antisense	---	TBC1D10B	chr16	+	30379046	30379140
TI16302REF_HS6ST1_AS003	0.0294905	0.173	44.46	34.81	1.28	up	chr2:129030770-129030897	---		---	ensemble_refgene_antisense	---	HS6ST1	chr2	+	129030770	129030897
TI17572REF_TRMU_AS004	0.029916	0.174	28.35	22.13	1.28	up	chr22:46746363-46746482	---		---	ensemble_refgene_antisense	---	TRMU	chr22	-	46746363	46746482
TI16541REF_PRDX6_AS003	0.030508	0.175	39.77	31.11	1.28	up	chr1:173451835-173452082	---		---	ensemble_refgene_antisense	---	PRDX6	chr1	-	173451835	173452082
TI20066REF_PPP2R5E_AS001	0.0343194	0.184	24.03	18.81	1.28	up	chr14:63910421-63910517	---		---	ensemble_refgene_antisense	---	PPP2R5E	chr14	+	63910421	63910517
TI19996REF_WDFY2_AS001	0.0356435	0.188	225.96	176.55	1.28	up	chr13:52328293-52328464	---		---	ensemble_refgene_antisense	---	WDFY2	chr13	-	52328293	52328464
TI16580REF_FAM18B2_AS004	0.0358833	0.189	17.79	13.87	1.28	up	chr17:15420433-15420582	---		---	ensemble_refgene_antisense	---	FAM18B2	chr17	+	15420433	15420582
TI17999REF_RAF1_AS002	0.0369721	0.191	174.83	137.08	1.28	up	chr3:12626793-12627178	---		---	ensemble_refgene_antisense	---	RAF1	chr3	+	12626793	12627178
TI19495REF_JAZF1_AS001	0.0383761	0.195	63.66	49.77	1.28	up	chr7:27984940-27985031	---		---	ensemble_refgene_antisense	---	JAZF1	chr7	+	27984940	27985031
TI16087REF_HDLBP_AS009	0.0389034	0.196	146.52	114.37	1.28	up	chr2:242251878-242251974	---		---	ensemble_refgene_antisense	---	HDLBP	chr2	+	242251878	242251974
TI16072REF_SSBP3_AS003	0.0390618	0.196	29	22.71	1.28	up	chr1:54795769-54795864	---		---	ensemble_refgene_antisense	---	SSBP3	chr1	+	54795769	54795864
TI20768REF_FYCO1_AS002	0.0396803	0.197	32.35	25.32	1.28	up	chr3:45971317-45971501	---		---	ensemble_refgene_antisense	---	FYCO1	chr3	+	45971317	45971501
TI16260REF_FUS_AS001	0.0402901	0.197	207.31	162.51	1.28	up	chr16:31198918-31199102	---		---	ensemble_refgene_antisense	---	FUS	chr16	-	31198918	31199102
TI22052REF_SIPA1L1_AS001	0.0404577	0.198	47.22	36.94	1.28	up	chr14:72203593-72203756	---		---	ensemble_refgene_antisense	---	SIPA1L1	chr14	-	72203593	72203756
TI20474REF_ACTR3_AS001	0.0405886	0.198	111.7	87.49	1.28	up	chr2:114648406-114648502	---		---	ensemble_refgene_antisense	---	ACTR3	chr2	-	114648406	114648502
TI18273REF_PLEKHG3_AS003	0.0456487	0.209	107.38	84.18	1.28	up	chr14:65184455-65184552	---		---	ensemble_refgene_antisense	---	PLEKHG3	chr14	-	65184455	65184552
TI16038REF_CELF4_AS051	0.0466585	0.211	20.4	15.97	1.28	up	chr18:34936343-34936429	---		---	ensemble_refgene_antisense	---	CELF4	chr18	+	34936343	34936429
TI17692REF_ADAR_AS005	0.0468462	0.212	82.48	64.42	1.28	up	chr1:154573404-154573511	---		---	ensemble_refgene_antisense	---	ADAR	chr1	+	154573404	154573511
TI17995REF_MECOM_AS004	0.0484199	0.215	56.85	44.24	1.28	up	chr3:169263520-169263617	---		---	ensemble_refgene_antisense	---	MECOM	chr3	+	169263520	169263617
TI18240REF_PCED1B_AS003	0.0490223	0.216	64.01	50.06	1.28	up	chr12:47498563-47498659	---		---	ensemble_refgene_antisense	---	PCED1B	chr12	-	47498563	47498659
ASK03409REF	0.0493151	0.216	17.57	13.69	1.28	up	ENST00000491402	---	1793	nonsense_mediated_decay	ensemble_refgene	METTL21D	---	chr14	-	50575351	50583318
TI16308REF_SON_AS016	0.0499367	0.217	74.09	57.76	1.28	up	chr21:34941666-34941762	---		---	ensemble_refgene_antisense	---	SON	chr21	-	34941666	34941762
TI16557REF_AP2A2_AS010	0.0089953	0.106	59.31	46.74	1.27	up	chr11:1008949-1009078	---		---	ensemble_refgene_antisense	---	AP2A2	chr11	-	1008949	1009078
TI16243REF_IFT122_AS018	0.0098507	0.11	24.96	19.61	1.27	up	chr3:129237627-129237806	---		---	ensemble_refgene_antisense	---	IFT122	chr3	-	129237627	129237806
TI19138REF_ATP8B1_AS003	0.014456	0.131	31.63	24.91	1.27	up	chr18:55324942-55325050	---		---	ensemble_refgene_antisense	---	ATP8B1	chr18	+	55324942	55325050
TI16893REF_ENSA_AS002	0.015412	0.135	73.13	57.52	1.27	up	chr1:150592777-150592876	---		---	ensemble_refgene_antisense	---	ENSA	chr1	+	150592777	150592876
TI20724REF_CRELD1_AS001	0.0158699	0.137	41.79	33.02	1.27	up	chr3:9985945-9986034	---		---	ensemble_refgene_antisense	---	CRELD1	chr3	-	9985945	9986034
TI19103REF_MTMR4_AS001	0.0165825	0.138	41.25	32.37	1.27	up	chr17:56586482-56586728	---		---	ensemble_refgene_antisense	---	MTMR4	chr17	+	56586482	56586728
TI17718REF_ITPRIP_AS001	0.0216881	0.153	75.16	59.27	1.27	up	chr10:106087171-106087328	---		---	ensemble_refgene_antisense	---	ITPRIP	chr10	+	106087171	106087328
TI18757REF_RCSD1_AS001	0.0239684	0.159	169.28	133.73	1.27	up	chr1:167633532-167633622	---		---	ensemble_refgene_antisense	---	RCSD1	chr1	-	167633532	167633622
TI18419REF_ONECUT3_AS002	0.0248388	0.162	79.72	62.76	1.27	up	chr19:1774811-1774904	---		---	ensemble_refgene_antisense	---	ONECUT3	chr19	-	1774811	1774904
ASK06118REF_OSBPL3_AS001	0.0262861	0.165	27.27	21.43	1.27	up	chr7:24888612-24920086	---		---	ensemble_refgene_antisense	---	OSBPL4	chr7	+	24888612	24920086
TI16570REF_MAPK8IP3_AS008	0.0267777	0.166	22.37	17.56	1.27	up	chr16:1784575-1784766	---		---	ensemble_refgene_antisense	---	MAPK8IP3	chr16	-	1784575	1784766
TI16341REF_ZNF512B_AS003	0.0273532	0.168	27.1	21.38	1.27	up	chr20:62599539-62599668	---		---	ensemble_refgene_antisense	---	ZNF512B	chr20	+	62599539	62599668
TI18897REF_ZDHHC24_AS001	0.0279001	0.17	91.26	71.93	1.27	up	chr11:66310695-66310835	---		---	ensemble_refgene_antisense	---	ZDHHC24	chr11	+	66310695	66310835
TI17829REF_DYNC1LI2_AS003	0.028544	0.171	116.95	92.34	1.27	up	chr16:66768011-66768101	---		---	ensemble_refgene_antisense	---	DYNC1LI2	chr16	+	66768011	66768101
TI16530REF_HNRNPD_AS001	0.0298419	0.174	289.4	228.74	1.27	up	chr4:83275329-83275495	---		---	ensemble_refgene_antisense	---	HNRNPD	chr4	+	83275329	83275495
TI18066REF_MTSS1_AS002	0.0313721	0.178	58.89	46.53	1.27	up	chr8:125702351-125702449	---		---	ensemble_refgene_antisense	---	MTSS1	chr8	+	125702351	125702449
TI16091REF_GAK_AS013	0.0315705	0.178	68.26	53.78	1.27	up	chr4:891024-891135	---		---	ensemble_refgene_antisense	---	GAK	chr4	+	891024	891135
TI17769REF_CAMKK2_AS003	0.0323353	0.181	24.58	19.29	1.27	up	chr12:121679119-121679236	---		---	ensemble_refgene_antisense	---	CAMKK2	chr12	+	121679119	121679236
TI19059REF_ABCA3_AS001	0.0332835	0.182	23.53	18.59	1.27	up	chr16:2338864-2338995	---		---	ensemble_refgene_antisense	---	ABCA3	chr16	+	2338864	2338995
TI18002REF_ARHGEF3_AS005	0.0341059	0.184	33.61	26.46	1.27	up	chr3:56921662-56921751	---		---	ensemble_refgene_antisense	---	ARHGEF3	chr3	+	56921662	56921751
TI21636REF_CAT_AS001	0.034932	0.186	57.66	45.56	1.27	up	chr11:34481011-34481121	---		---	ensemble_refgene_antisense	---	CAT	chr11	-	34481011	34481121
TI16315REF_XKR6_AS014	0.0354663	0.188	29.85	23.47	1.27	up	chr8:10876413-10876515	---		---	ensemble_refgene_antisense	---	XKR6	chr8	+	10876413	10876515
TI19623REF_SRRM1_AS001	0.0358372	0.189	116.29	91.75	1.27	up	chr1:24974967-24975148	---		---	ensemble_refgene_antisense	---	SRRM1	chr1	-	24974967	24975148
TI16523REF_SBF1_AS008	0.0358489	0.189	16.96	13.35	1.27	up	chr22:50901490-50901652	---		---	ensemble_refgene_antisense	---	SBF1	chr22	+	50901490	50901652
TI21672REF_STIM1_AS001	0.0368985	0.191	55.38	43.77	1.27	up	chr11:4077821-4077914	---		---	ensemble_refgene_antisense	---	STIM1	chr11	-	4077821	4077914
TI17028REF_ATG7_AS008	0.0373018	0.192	176.41	138.38	1.27	up	chr3:11536909-11537026	---		---	ensemble_refgene_antisense	---	ATG7	chr3	-	11536909	11537026
TI08273REF	0.0375077	0.193	123.76	97.73	1.27	up	ENST00000462994	---	1088	processed_transcript	ensemble_refgene	MGEA5	---	chr10	-	103545859	103547722
TI17542REF_POLR1A_AS004	0.0382033	0.195	31.3	24.72	1.27	up	chr2:86255201-86255318	---		---	ensemble_refgene_antisense	---	POLR1A	chr2	+	86255201	86255318
TI17181REF_PGS1_AS005	0.0382687	0.195	140.19	110.29	1.27	up	chr17:76419232-76419351	---		---	ensemble_refgene_antisense	---	PGS1	chr17	-	76419232	76419351
TI17993REF_TRAK1_AS002	0.0387245	0.195	78.58	61.65	1.27	up	chr3:42259520-42259621	---		---	ensemble_refgene_antisense	---	TRAK1	chr3	-	42259520	42259621
TI16652REF_PPP2R5C_AS004	0.0391569	0.196	181.61	142.63	1.27	up	chr14:102348769-102348872	---		---	ensemble_refgene_antisense	---	PPP2R5C	chr14	-	102348769	102348872
TI17728REF_ST3GAL4_AS003	0.0392213	0.196	45.76	36.05	1.27	up	chr11:126228560-126228714	---		---	ensemble_refgene_antisense	---	ST3GAL4	chr11	-	126228560	126228714
TI16201REF_ACTN4_AS016	0.0400141	0.197	97.88	77.36	1.27	up	chr19:39148740-39148903	---		---	ensemble_refgene_antisense	---	ACTN4	chr19	-	39148740	39148903
TI17108REF_IQGAP3_AS005	0.0431004	0.203	21.59	16.96	1.27	up	chr1:156519834-156519922	---		---	ensemble_refgene_antisense	---	IQGAP3	chr1	+	156519834	156519922
TI18698REF_NHS_AS003	0.0438856	0.205	14.51	11.41	1.27	up	chrX:17652072-17652175	---		---	ensemble_refgene_antisense	---	NHS	chrX	-	17652072	17652175
TI17501REF_TTC39C_AS003	0.0489208	0.216	79.54	62.77	1.27	up	chr18:21656409-21656589	---		---	ensemble_refgene_antisense	---	TTC39C	chr18	-	21656409	21656589
TI16032REF_MEGF6_AS007	0.0495245	0.217	66.83	52.73	1.27	up	chr1:3468115-3468238	---		---	ensemble_refgene_antisense	---	MEGF6	chr1	+	3468115	3468238
ASK05256REF_EHBP1L1_AS002	0.01676	0.138	96.62	76.85	1.26	up	chr11:65358776-65359087	---		---	ensemble_refgene_antisense	---	EHBP1L1	chr11	-	65358776	65359087
TI16467REF_PRKAG2_AS007	0.0173356	0.139	24.06	19.06	1.26	up	chr7:151487192-151487324	---		---	ensemble_refgene_antisense	---	PRKAG2	chr7	+	151487192	151487324
TI18081REF_MAMDC4_AS001	0.0184039	0.143	28.49	22.59	1.26	up	chr9:139747269-139747382	---		---	ensemble_refgene_antisense	---	MAMDC4	chr9	-	139747269	139747382
TI16362REF_PABPC4_AS006	0.0192481	0.146	16.35	12.97	1.26	up	chr1:40029609-40030022	---		---	ensemble_refgene_antisense	---	PABPC4	chr1	+	40029609	40030022
TI16901REF_ESRRG_AS003	0.0209574	0.151	38.39	30.47	1.26	up	chr1:216681899-216681989	---		---	ensemble_refgene_antisense	---	ESRRG	chr1	+	216681899	216681989
TI16256REF_CCDC88C_AS016	0.0218371	0.153	68.62	54.64	1.26	up	chr14:91798592-91798713	---		---	ensemble_refgene_antisense	---	CCDC88C	chr14	+	91798592	91798713
TI16461REF_PIGG_AS011	0.0238888	0.159	61.82	49.17	1.26	up	chr4:525185-525317	---		---	ensemble_refgene_antisense	---	PIGG	chr4	-	525185	525317
TI16628REF_TGFBR3_AS004	0.0240489	0.159	14.5	11.53	1.26	up	chr1:92251098-92251199	---		---	ensemble_refgene_antisense	---	TGFBR3	chr1	+	92251098	92251199
TI19411REF_IGFBP7_AS002	0.0241934	0.16	20.8	16.44	1.26	up	chr4:57931877-57931983	---		---	ensemble_refgene_antisense	---	IGFBP7	chr4	+	57931877	57931983
TI16250REF_MARK2_AS004	0.0283286	0.17	90.63	71.9	1.26	up	chr11:63655673-63655778	---		---	ensemble_refgene_antisense	---	MARK2	chr11	-	63655673	63655778
TI16891REF_RC3H1_AS002	0.0295702	0.173	477.13	377.9	1.26	up	chr1:173901148-173901336	---		---	ensemble_refgene_antisense	---	RC3H1	chr1	+	173901148	173901336
TI16346REF_BRD1_AS015	0.029949	0.174	33.1	26.36	1.26	up	chr22:50180757-50180867	---		---	ensemble_refgene_antisense	---	BRD1	chr22	+	50180757	50180867
TI17609REF_DHX15_AS006	0.032061	0.18	124.22	98.4	1.26	up	chr4:24541265-24541387	---		---	ensemble_refgene_antisense	---	DHX15	chr4	+	24541265	24541387
TI16725REF_ERGIC1_AS004	0.0331973	0.182	96.96	76.87	1.26	up	chr5:172305746-172305837	---		---	ensemble_refgene_antisense	---	ERGIC1	chr5	-	172305746	172305837
TI18016REF_FAT1_AS001	0.0342103	0.184	49.91	39.75	1.26	up	chr4:187615054-187615150	---		---	ensemble_refgene_antisense	---	FAT1	chr4	+	187615054	187615150
TI16937REF_MEF2A_AS007	0.0354669	0.188	111.02	87.91	1.26	up	chr15:100254652-100254865	---		---	ensemble_refgene_antisense	---	MEF2A	chr15	-	100254652	100254865
TI07676REF	0.0365663	0.19	160.29	126.92	1.26	up	ENST00000496969	---	455	processed_transcript	ensemble_refgene	SF1	---	chr11	-	64537014	64539079
ASK04804REF_C14orf101_AS001	0.0370895	0.192	37.2	29.49	1.26	up	chr14:57100153-57105027	---		---	ensemble_refgene_antisense	---	C14orf101	chr14	-	57100153	57105027
TI16041REF_NCOR2_AS021	0.0377383	0.193	19.67	15.66	1.26	up	chr12:124993565-124993658	---		---	ensemble_refgene_antisense	---	NCOR2	chr12	+	124993565	124993658
TI16161REF_C18orf1_AS019	0.038345	0.195	39.21	31.16	1.26	up	chr18:13470444-13470546	---		---	ensemble_refgene_antisense	---	C18orf1	chr18	-	13470444	13470546
TI16674REF_BCAS3_AS005	0.0398816	0.197	48.02	38.21	1.26	up	chr17:59410851-59410950	---		---	ensemble_refgene_antisense	---	BCAS3	chr17	-	59410851	59410950
TI17551REF_DTYMK_AS001	0.0414789	0.2	18.24	14.45	1.26	up	chr2:242620472-242620629	---		---	ensemble_refgene_antisense	---	DTYMK	chr2	+	242620472	242620629
TI23024REF_STK35_AS001	0.0423401	0.201	75.67	59.99	1.26	up	chr20:2121958-2122050	---		---	ensemble_refgene_antisense	---	STK35	chr20	-	2121958	2122050
TI16059REF_RBM39_AS015	0.0428308	0.202	172.71	137.22	1.26	up	chr20:34295695-34295915	---		---	ensemble_refgene_antisense	---	RBM39	chr20	+	34295695	34295915
TI17886REF_POLD1_AS003	0.0464739	0.211	25.55	20.32	1.26	up	chr19:50909789-50909921	---		---	ensemble_refgene_antisense	---	POLD1	chr19	-	50909789	50909921
TI23020REF_RNF114_AS001	0.0484284	0.215	104.44	83.12	1.26	up	chr20:48561731-48561832	---		---	ensemble_refgene_antisense	---	RNF114	chr20	-	48561731	48561832
TI17303REF_CSNK1A1_AS002	0.049415	0.216	195.15	155.48	1.26	up	chr5:148884027-148884142	---		---	ensemble_refgene_antisense	---	CSNK1A1	chr5	+	148884027	148884142
TI18399REF_RPRD1A_AS001	0.0499099	0.217	144.46	115.05	1.26	up	chr18:33605837-33606030	---		---	ensemble_refgene_antisense	---	RPRD1A	chr18	+	33605837	33606030
TI16831REF_HUNK_AS001	0.0169633	0.138	16.2	12.94	1.25	up	chr21:33336703-33336802	---		---	ensemble_refgene_antisense	---	HUNK	chr21	-	33336703	33336802
TI16201REF_ACTN4_AS012	0.0173194	0.139	75.53	60.57	1.25	up	chr19:39200540-39200649	---		---	ensemble_refgene_antisense	---	ACTN4	chr19	-	39200540	39200649
TI24139REF_IDS_AS001	0.0204107	0.149	111.28	88.72	1.25	up	chrX:148572793-148572920	---		---	ensemble_refgene_antisense	---	IDS	chrX	+	148572793	148572920
TI16643REF_CHKA_AS004	0.0243051	0.16	62.65	50.02	1.25	up	chr11:67855867-67855974	---		---	ensemble_refgene_antisense	---	CHKA	chr11	+	67855867	67855974
TI22487REF_CTC1_AS001	0.0253679	0.163	303.19	241.87	1.25	up	chr17:8135993-8136193	---		---	ensemble_refgene_antisense	---	CTC1	chr17	+	8135993	8136193
TI16095REF_HPCAL1_AS025	0.026683	0.166	43.04	34.31	1.25	up	chr2:10497363-10497464	---		---	ensemble_refgene_antisense	---	HPCAL1	chr2	-	10497363	10497464
TI16971REF_STRA13_AS001	0.0271224	0.167	34.98	27.88	1.25	up	chr17:79978436-79978529	---		---	ensemble_refgene_antisense	---	STRA13	chr17	+	79978436	79978529
TI07647REF	0.028142	0.17	149.43	119.13	1.25	up	ENST00000564337	---	605	processed_transcript	ensemble_refgene	XPO6	---	chr16	-	28143719	28167296
TI16410REF_SAMD11_AS011	0.0297988	0.174	45.17	36.23	1.25	up	chr1:874165-874270	---		---	ensemble_refgene_antisense	---	SAMD11	chr1	-	874165	874270
TI16060REF_SKI_AS002	0.0334804	0.183	53.31	42.56	1.25	up	chr1:2210763-2210914	---		---	ensemble_refgene_antisense	---	SKI	chr1	-	2210763	2210914
TI22737REF_MYPOP_AS001	0.0340391	0.184	23.22	18.6	1.25	up	chr19:46398952-46399077	---		---	ensemble_refgene_antisense	---	MYPOP	chr19	+	46398952	46399077
TI16495REF_YY1_AS012	0.0348652	0.186	48.45	38.73	1.25	up	chr14:100742280-100742377	---		---	ensemble_refgene_antisense	---	YY1	chr14	-	100742280	100742377
TI17999REF_RAF1_AS001	0.0349117	0.186	95.71	76.42	1.25	up	chr3:12627953-12628316	---		---	ensemble_refgene_antisense	---	RAF1	chr3	+	12627953	12628316
TI20338REF_RNF152_AS002	0.0392807	0.197	25.93	20.67	1.25	up	chr18:59538022-59538124	---		---	ensemble_refgene_antisense	---	RNF152	chr18	+	59538022	59538124
TI17350REF_PRPF38B_AS002	0.0395356	0.197	474.43	378.11	1.25	up	chr1:109239278-109239514	---		---	ensemble_refgene_antisense	---	PRPF38B	chr1	-	109239278	109239514
TI18676REF_TLN1_AS002	0.0400356	0.197	104	83.02	1.25	up	chr9:35730775-35730869	---		---	ensemble_refgene_antisense	---	TLN1	chr9	+	35730775	35730869
TI21111REF_DOCK11_AS002	0.0405063	0.198	159.13	127.46	1.25	up	chrX:117740539-117740676	---		---	ensemble_refgene_antisense	---	DOCK11	chrX	-	117740539	117740676
TI16351REF_MAML3_AS010	0.0406921	0.198	52.64	42.12	1.25	up	chr4:140697848-140697934	---		---	ensemble_refgene_antisense	---	MAML3	chr4	+	140697848	140697934
TI16038REF_CELF4_AS053	0.0413986	0.2	28.19	22.59	1.25	up	chr18:34991589-34991715	---		---	ensemble_refgene_antisense	---	CELF4	chr18	+	34991589	34991715
TI16289REF_KLC1_AS007	0.0423791	0.201	288.34	229.88	1.25	up	chr14:104149811-104149953	---		---	ensemble_refgene_antisense	---	KLC1	chr14	-	104149811	104149953
TI18091REF_TTLL11_AS001	0.0431204	0.203	17.52	14.07	1.25	up	chr9:124758499-124758588	---		---	ensemble_refgene_antisense	---	TTLL11	chr9	+	124758499	124758588
TI18323REF_CREBBP_AS001	0.0440012	0.205	56.39	45.19	1.25	up	chr16:3785758-3785906	---		---	ensemble_refgene_antisense	---	CREBBP	chr16	+	3785758	3785906
TI16141REF_RBM14-RBM4_AS007	0.0442006	0.205	87.67	69.88	1.25	up	chr11:66412581-66412687	---		---	ensemble_refgene_antisense	---	RBM14-RBM4	chr11	-	66412581	66412687
TI20504REF_LYPD6B_AS001	0.044898	0.207	23.05	18.37	1.25	up	chr2:149929980-149930097	---		---	ensemble_refgene_antisense	---	LYPD6B	chr2	-	149929980	149930097
TI17320REF_IKBKB_AS005	0.0453969	0.208	19.39	15.57	1.25	up	chr8:42187155-42187263	---		---	ensemble_refgene_antisense	---	IKBKB	chr8	-	42187155	42187263
TI20976REF_CTTNBP2_AS001	0.046756	0.212	54.28	43.43	1.25	up	chr7:117396894-117397009	---		---	ensemble_refgene_antisense	---	CTTNBP2	chr7	+	117396894	117397009
TI18473REF_ROCK2_AS002	0.0470564	0.212	53.22	42.58	1.25	up	chr2:11320762-11320901	---		---	ensemble_refgene_antisense	---	ROCK2	chr2	+	11320762	11320901
TI16071REF_GALNT2_AS019	0.0474304	0.213	59.13	47.4	1.25	up	chr1:230227455-230227555	---		---	ensemble_refgene_antisense	---	GALNT2	chr1	-	230227455	230227555
TI18152REF_USP24_AS004	0.0491602	0.216	23.53	18.89	1.25	up	chr1:55678387-55678501	---		---	ensemble_refgene_antisense	---	USP24	chr1	+	55678387	55678501
TI17931REF_INPP5D_AS002	0.0499969	0.217	59.18	47.25	1.25	up	chr2:234087844-234087961	---		---	ensemble_refgene_antisense	---	INPP5D	chr2	-	234087844	234087961
TI16873REF_SEMA4D_AS005	0.0160741	0.137	86.71	69.82	1.24	up	chr9:92088926-92089061	---		---	ensemble_refgene_antisense	---	SEMA4D	chr9	+	92088926	92089061
TI16301REF_DYSF_AS015	0.0161132	0.137	93.4	75.11	1.24	up	chr2:71831470-71831578	---		---	ensemble_refgene_antisense	---	DYSF	chr2	-	71831470	71831578
TI16946REF_TELO2_AS001	0.0179061	0.141	71.67	57.79	1.24	up	chr16:1549361-1549489	---		---	ensemble_refgene_antisense	---	TELO2	chr16	-	1549361	1549489
TI17948REF_XDH_AS002	0.0209822	0.151	31.74	25.55	1.24	up	chr2:31560399-31560494	---		---	ensemble_refgene_antisense	---	XDH	chr2	+	31560399	31560494
TI16225REF_RP11-543D5.3_AS004	0.022611	0.155	52.74	42.66	1.24	up	chr1:48245644-48245773	---		---	ensemble_refgene_antisense	---	RP11-543D5.3	chr1	+	48245644	48245773
TI16587REF_PRKCE_AS007	0.0253285	0.163	79.76	64.32	1.24	up	chr2:46315395-46315511	---		---	ensemble_refgene_antisense	---	PRKCE	chr2	-	46315395	46315511
TI21142REF_CXorf40B_AS001	0.0257803	0.164	16.24	13.13	1.24	up	chrX:149103759-149103862	---		---	ensemble_refgene_antisense	---	CXorf40B	chrX	+	149103759	149103862
TI16419REF_EPS8L2_AS008	0.0271944	0.168	43.9	35.41	1.24	up	chr11:697734-697863	---		---	ensemble_refgene_antisense	---	EPS8L2	chr11	-	697734	697863
TI19201REF_C19orf48_AS001	0.0287661	0.171	35.23	28.39	1.24	up	chr19:51303533-51303651	---		---	ensemble_refgene_antisense	---	C19orf48	chr19	+	51303533	51303651
TI17326REF_EXT1_AS005	0.0334406	0.183	79.2	64.04	1.24	up	chr8:118971452-118971574	---		---	ensemble_refgene_antisense	---	EXT1	chr8	+	118971452	118971574
TI17830REF_FHOD1_AS001	0.034313	0.184	39.66	31.98	1.24	up	chr16:67272651-67272756	---		---	ensemble_refgene_antisense	---	FHOD1	chr16	+	67272651	67272756
NC00123FR	0.0409597	0.199	413.85	332.87	1.24	up	FR080159	AC002543	75	Y RNA	fRNAdb	--	--	--	--
ASK05090REF_SWT1_AS001	0.0425803	0.202	53.19	42.75	1.24	up	chr1:185260866-185261125	---		---	ensemble_refgene_antisense	---	SWT2	chr1	-	185260866	185261125
TI17092REF_LRRC8D_AS007	0.0436273	0.204	85.44	68.66	1.24	up	chr1:90309921-90310046	---		---	ensemble_refgene_antisense	---	LRRC8D	chr1	-	90309921	90310046
ASK01238NTNR	0.043665	0.204	16.57	13.31	1.24	up	NR_027035	gi|224451005|ref|NR_027035.1|	2568	Homo sapiens uncharacterized LOC144486 (LOC144486), non-coding RNA	NCBI_nt_human	--	--	--	--
TI20501REF_RABL2A_AS002	0.0445872	0.206	17.88	14.44	1.24	up	chr2:114395068-114395185	---		---	ensemble_refgene_antisense	---	RABL2A	chr2	-	114395068	114395185
TI17381REF_AKR1C1_AS006	0.0449426	0.207	16.6	13.41	1.24	up	chr10:5011365-5011676	---		---	ensemble_refgene_antisense	---	AKR1C1	chr10	-	5011365	5011676
TI16118REF_ABR_AS022	0.0451806	0.207	38.85	31.21	1.24	up	chr17:952231-952344	---		---	ensemble_refgene_antisense	---	ABR	chr17	+	952231	952344
ASK05815REF_FUS_AS001	0.0459665	0.21	262.36	211.14	1.24	up	chr16:31196510-31196704	---		---	ensemble_refgene_antisense	---	FUS	chr16	-	31196510	31196704
TI17102REF_DCAF8_AS003	0.0481135	0.214	60.69	49.02	1.24	up	chr1:160231277-160231360	---		---	ensemble_refgene_antisense	---	DCAF8	chr1	+	160231277	160231360
TI16668REF_FAM192A_AS010	0.0497127	0.217	31.38	25.29	1.24	up	chr16:57212765-57212869	---		---	ensemble_refgene_antisense	---	FAM192A	chr16	+	57212765	57212869
TI09310REF	0.049844	0.217	22.5	18.16	1.24	up	ENST00000491720	---	6473	retained_intron	ensemble_refgene	SSFA2	---	chr2	+	182765588	182795465
TI19212REF_DGUOK_AS002	0.0290717	0.172	25.25	20.59	1.23	up	chr2:74154186-74154395	---		---	ensemble_refgene_antisense	---	DGUOK	chr2	-	74154186	74154395
TI23522REF_SRD5A1_AS001	0.0298704	0.174	53.63	43.51	1.23	up	chr5:6662092-6662225	---		---	ensemble_refgene_antisense	---	SRD5A1	chr5	-	6662092	6662225
TI20047REF_IRF9_AS001	0.0364365	0.19	153.8	124.83	1.23	up	chr14:24633344-24633572	---		---	ensemble_refgene_antisense	---	IRF9	chr14	-	24633344	24633572
TI16117REF_CCDC85C_AS007	0.0376564	0.193	90.11	73.14	1.23	up	chr14:100037297-100037439	---		---	ensemble_refgene_antisense	---	CCDC85C	chr14	+	100037297	100037439
TI18170REF_TSPAN14_AS003	0.0419269	0.2	53.56	43.57	1.23	up	chr10:82215265-82215360	---		---	ensemble_refgene_antisense	---	TSPAN14	chr10	-	82215265	82215360
TI20813REF_CLNK_AS001	0.0431741	0.203	70.7	57.25	1.23	up	chr4:10627713-10627831	---		---	ensemble_refgene_antisense	---	CLNK	chr4	+	10627713	10627831
TI18222REF_EML3_AS001	0.0435765	0.204	36.2	29.48	1.23	up	chr11:62372211-62372353	---		---	ensemble_refgene_antisense	---	EML3	chr11	+	62372211	62372353
TI20727REF_APEH_AS001	0.0465349	0.211	68.96	56.02	1.23	up	chr3:49717509-49717639	---		---	ensemble_refgene_antisense	---	APEH	chr3	-	49717509	49717639
TI17438REF_FAN1_AS002	0.0475776	0.213	58.21	47.3	1.23	up	chr15:31219953-31220222	---		---	ensemble_refgene_antisense	---	FAN1	chr15	-	31219953	31220222
TI10273REF	0.0496879	0.217	29.88	24.27	1.23	up	ENST00000531432	---	589	retained_intron	ensemble_refgene	PPP6R3	---	chr11	+	68325664	68331875
TI16666REF_BCAR1_AS010	0.0263611	0.165	75.27	61.58	1.22	up	chr16:75283063-75283153	---		---	ensemble_refgene_antisense	---	BCAR1	chr16	+	75283063	75283153
TI18303REF_KIF7_AS003	0.0329222	0.182	54.21	44.57	1.22	up	chr15:90189915-90190036	---		---	ensemble_refgene_antisense	---	KIF7	chr15	+	90189915	90190036
TI18289REF_SNX1_AS001	0.0350661	0.187	86.61	70.73	1.22	up	chr15:64422605-64422724	---		---	ensemble_refgene_antisense	---	SNX1	chr15	-	64422605	64422724
TI16859REF_FOXK1_AS002	0.0420674	0.2	78.67	64.56	1.22	up	chr7:4773651-4773789	---		---	ensemble_refgene_antisense	---	FOXK1	chr7	-	4773651	4773789
TI16453REF_MYH9_AS007	0.0442554	0.205	91.35	74.68	1.22	up	chr22:36722360-36722492	---		---	ensemble_refgene_antisense	---	MYH9	chr22	+	36722360	36722492
TI19208REF_NCK2_AS003	0.0456432	0.209	17.11	14.07	1.22	up	chr2:106406888-106407080	---		---	ensemble_refgene_antisense	---	NCK2	chr2	-	106406888	106407080
TI16320REF_GNB1_AS013	0.046275	0.211	64.47	52.73	1.22	up	chr1:1794330-1794431	---		---	ensemble_refgene_antisense	---	GNB1	chr1	+	1794330	1794431
TI17884REF_ST8SIA5_AS003	0.0480181	0.214	54.26	44.6	1.22	up	chr18:44287397-44287501	---		---	ensemble_refgene_antisense	---	ST8SIA5	chr18	+	44287397	44287501
TI16844REF_TMEM165_AS005	0.0351793	0.187	140.93	116.31	1.21	up	chr4:56262708-56262846	---		---	ensemble_refgene_antisense	---	TMEM165	chr4	-	56262708	56262846
ASK05975REF_MKLN1_AS001	0.0355703	0.188	162.78	135.2	1.2	up	chr7:131179125-131181034	---		---	ensemble_refgene_antisense	---	MKLN2	chr7	-	131179125	131181034
TI18266REF_ENOX1_AS001	0.0385475	0.195	17.08	14.18	1.2	up	chr13:44251367-44251480	---		---	ensemble_refgene_antisense	---	ENOX1	chr13	+	44251367	44251480
TI16674REF_BCAS3_AS006	0.0453415	0.208	30.8	25.66	1.2	up	chr17:59239049-59239153	---		---	ensemble_refgene_antisense	---	BCAS3	chr17	-	59239049	59239153
TI17131REF_LMO1_AS005	0.0397907	0.197	58.16	69.83	0.83	down	chr11:8280385-8280498	---		---	ensemble_refgene_antisense	---	LMO1	chr11	+	8280385	8280498
TI16044REF_FBRSL1_AS042	0.0492729	0.216	78.34	94.09	0.83	down	chr12:133160708-133160804	---		---	ensemble_refgene_antisense	---	FBRSL1	chr12	-	133160708	133160804
TI18414REF_TRIP10_AS004	0.0254077	0.163	10.31	12.62	0.82	down	chr19:6745613-6745845	---		---	ensemble_refgene_antisense	---	TRIP10	chr19	-	6745613	6745845
ASK02686REF	0.0340707	0.184	27.35	33.43	0.82	down	ENST00000506626	---	518	processed_transcript	ensemble_refgene	SMAD1	---	chr4	+	146405665	146435855
TI09007REF	0.0352113	0.187	26.19	31.95	0.82	down	ENST00000494484	---	2149	retained_intron	ensemble_refgene	PPIA	---	chr7	+	44837572	44841246
TI19313REF_AIRE_AS003	0.037044	0.192	25.43	31.2	0.82	down	chr21:45713303-45713392	---		---	ensemble_refgene_antisense	---	AIRE	chr21	-	45713303	45713392
ASK07044REF_APRT_AS001	0.0396993	0.197	18.35	22.25	0.82	down	chr16:88877951-88878526	---		---	ensemble_refgene_antisense	---	APRT	chr16	+	88877951	88878526
TI16482REF_IFFO2_AS002	0.0409492	0.199	69.38	85.11	0.82	down	chr1:19238458-19238547	---		---	ensemble_refgene_antisense	---	IFFO2	chr1	+	19238458	19238547
TI18663REF_GTF3C5_AS003	0.0460279	0.21	16	19.44	0.82	down	chr9:135931749-135931848	---		---	ensemble_refgene_antisense	---	GTF3C5	chr9	-	135931749	135931848
TI17511REF_TPGS1_AS005	0.0232524	0.157	32.53	40.34	0.81	down	chr19:507902-507982	---		---	ensemble_refgene_antisense	---	TPGS1	chr19	-	507902	507982
TI16566REF_ATP8A2_AS008	0.0232927	0.157	45.51	56.18	0.81	down	chr13:26545970-26546100	---		---	ensemble_refgene_antisense	---	ATP8A2	chr13	-	26545970	26546100
ASK01051NTNR	0.032376	0.181	18.49	22.89	0.81	down	NR_015378	gi|299115880|ref|NR_015378.2|	1927	Homo sapiens uncharacterized LOC401588 (LOC401588), non-coding RNA	NCBI_nt_human	--	--	--	--
TI18013REF_TADA2B_AS001	0.0329899	0.182	342.05	424.72	0.81	down	chr4:7056351-7056460	---		---	ensemble_refgene_antisense	---	TADA2B	chr4	-	7056351	7056460
NC00181FR	0.0340599	0.184	12.12	15.02	0.81	down	FR128877	M17910	51	U7 small nuclear RNA	fRNAdb	--	--	--	--
TI21053REF_NXNL2_AS002	0.0360072	0.189	34.58	42.88	0.81	down	chr9:91153378-91153562	---		---	ensemble_refgene_antisense	---	NXNL2	chr9	-	91153378	91153562
ASK01049NTNR	0.038137	0.195	154.77	190.92	0.81	down	XR_132991	gi|341913799|ref|XR_132991.1|	693	PREDICTED: Homo sapiens hypothetical LOC100653266 (LOC100653266), miscRNA	NCBI_nt_human	--	--	--	--
TI17790REF_C14orf166B_AS005	0.0398061	0.197	26.57	32.97	0.81	down	chr14:77317462-77317580	---		---	ensemble_refgene_antisense	---	C14orf166B	chr14	-	77317462	77317580
TI17660REF_TSC22D3_AS003	0.0486262	0.215	13.21	16.37	0.81	down	chrX:107007894-107008065	---		---	ensemble_refgene_antisense	---	TSC22D3	chrX	+	107007894	107008065
ASK02576REF	0.0158051	0.137	36.65	45.8	0.8	down	ENST00000461386	---	2295	nonsense_mediated_decay	ensemble_refgene	CEP250	---	chr20	+	34043418	34065891
TI16134REF_FARP1_AS020	0.0158158	0.137	12.73	15.98	0.8	down	chr13:99051542-99051716	---		---	ensemble_refgene_antisense	---	FARP1	chr13	-	99051542	99051716
TI16169REF_ELL2_AS021	0.0204175	0.149	26.1	32.77	0.8	down	chr5:95296601-95296726	---		---	ensemble_refgene_antisense	---	ELL2	chr5	+	95296601	95296726
TI22238REF_PDP2_AS001	0.0251633	0.163	27.7	34.8	0.8	down	chr16:66915076-66915168	---		---	ensemble_refgene_antisense	---	PDP2	chr16	-	66915076	66915168
TI16035REF_MSI2_AS045	0.0261623	0.165	55.15	68.54	0.8	down	chr17:55678843-55678964	---		---	ensemble_refgene_antisense	---	MSI2	chr17	-	55678843	55678964
TI16232REF_CBX5_AS011	0.0301809	0.174	163.09	202.87	0.8	down	chr12:54628199-54628304	---		---	ensemble_refgene_antisense	---	CBX5	chr12	+	54628199	54628304
ASK06823REF_FBXO5_AS001	0.0313997	0.178	34.78	43.21	0.8	down	chr6:153304443-153309140	---		---	ensemble_refgene_antisense	---	FBXO6	chr6	+	153304443	153309140
TI16069REF_PCNXL3_AS009	0.0339741	0.184	47.83	59.5	0.8	down	chr11:65389693-65389851	---		---	ensemble_refgene_antisense	---	PCNXL3	chr11	-	65389693	65389851
ASK07102REF_LARGE_AS001	0.0347319	0.186	12.34	15.46	0.8	down	chr22:33669257-33669740	---		---	ensemble_refgene_antisense	---	LARGE	chr22	+	33669257	33669740
ASK05496REF_PCDH17_AS001	0.037429	0.193	10.98	13.77	0.8	down	chr13:58207219-58207630	---		---	ensemble_refgene_antisense	---	PCDH18	chr13	-	58207219	58207630
TI19170REF_YJEFN3_AS003	0.0387146	0.195	20.93	26.13	0.8	down	chr19:19642888-19643047	---		---	ensemble_refgene_antisense	---	YJEFN3	chr19	-	19642888	19643047
ASK02928REF	0.0393429	0.197	14.3	17.77	0.8	down	ENST00000357977	---	3198	processed_transcript	ensemble_refgene	NFIA	---	chr1	+	61869748	61923707
TI22356REF_SERPINF1_AS001	0.03967	0.197	10.65	13.26	0.8	down	chr17:1679445-1679551	---		---	ensemble_refgene_antisense	---	SERPINF1	chr17	-	1679445	1679551
ASK05306REF_UBE2E1_AS002	0.0397815	0.197	59.88	74.83	0.8	down	chr3:23932259-23932735	---		---	ensemble_refgene_antisense	---	UBE2E1	chr3	-	23932259	23932735
ASK05264REF_DDX52_AS001	0.0401105	0.197	23.03	28.86	0.8	down	chr17:35973790-35974308	---		---	ensemble_refgene_antisense	---	DDX53	chr17	+	35973790	35974308
ASK04092REF	0.0435524	0.204	17.3	21.59	0.8	down	ENST00000481663	---	501	processed_transcript	ensemble_refgene	HLTF	---	chr3	-	148801419	148804292
TI16796REF_COG8_AS008	0.0442768	0.205	27.32	34.07	0.8	down	chr16:69359032-69359200	---		---	ensemble_refgene_antisense	---	COG8	chr16	+	69359032	69359200
TI17737REF_KIAA1731_AS001	0.0470469	0.212	34.88	43.86	0.8	down	chr11:93458851-93458975	---		---	ensemble_refgene_antisense	---	KIAA1731	chr11	-	93458851	93458975
TI18877REF_HMBS_AS002	0.0489456	0.216	34.42	42.84	0.8	down	chr11:118956200-118956311	---		---	ensemble_refgene_antisense	---	HMBS	chr11	-	118956200	118956311
ASK03864REF	0.0186546	0.144	40.15	50.83	0.79	down	ENST00000490104	---	2717	retained_intron	ensemble_refgene	TSN	---	chr2	+	122513239	122524755
ASK06214REF_MTCH1_AS001	0.0231362	0.157	170.16	215.12	0.79	down	chr6:36935926-36936220	---		---	ensemble_refgene_antisense	---	MTCH2	chr6	+	36935926	36936220
TI21026REF_GSR_AS002	0.0253089	0.163	148.62	189.06	0.79	down	chr8:30536221-30536356	---		---	ensemble_refgene_antisense	---	GSR	chr8	+	30536221	30536356
ASK07000REF_DOLPP1_AS001	0.0259799	0.165	32.93	41.68	0.79	down	chr9:131851869-131852645	---		---	ensemble_refgene_antisense	---	DOLPP2	chr9	-	131851869	131852645
ASK04050REF	0.0285427	0.171	56.27	70.91	0.79	down	ENST00000476587	---	635	retained_intron	ensemble_refgene	NDUFB5	---	chr3	+	179334763	179342165
TI17314REF_AQP1_AS001	0.0290462	0.172	19.33	24.58	0.79	down	chr7:30936734-30936885	---		---	ensemble_refgene_antisense	---	AQP1	chr7	-	30936734	30936885
TI16038REF_CELF4_AS043	0.0294581	0.173	39.45	49.63	0.79	down	chr18:35134348-35134498	---		---	ensemble_refgene_antisense	---	CELF4	chr18	+	35134348	35134498
TI18101REF_KCNC4_AS001	0.0322166	0.181	12.29	15.56	0.79	down	chr1:110774574-110774674	---		---	ensemble_refgene_antisense	---	KCNC4	chr1	-	110774574	110774674
TI18461REF_NIF3L1_AS001	0.0342618	0.184	10.95	13.79	0.79	down	chr2:201755127-201755225	---		---	ensemble_refgene_antisense	---	NIF3L1	chr2	-	201755127	201755225
ASK05285REF_ZNF655_AS002	0.0353964	0.188	42.24	53.65	0.79	down	chr7:99156406-99156993	---		---	ensemble_refgene_antisense	---	ZNF655	chr7	-	99156406	99156993
TI18939REF_COL2A1_AS002	0.0361037	0.189	15.26	19.25	0.79	down	chr12:48385388-48385475	---		---	ensemble_refgene_antisense	---	COL2A1	chr12	+	48385388	48385475
ASK05757REF_FAM98A_AS001	0.0382949	0.195	102.37	128.84	0.79	down	chr2:33810052-33810494	---		---	ensemble_refgene_antisense	---	FAM99A	chr2	+	33810052	33810494
TI16390REF_MGAT5_AS009	0.0385014	0.195	61.87	78.34	0.79	down	chr2:135210374-135210565	---		---	ensemble_refgene_antisense	---	MGAT5	chr2	-	135210374	135210565
TI17927REF_RMND5A_AS005	0.0414969	0.2	182.2	231.06	0.79	down	chr2:87004284-87004439	---		---	ensemble_refgene_antisense	---	RMND5A	chr2	-	87004284	87004439
TI18363REF_WSCD1_AS002	0.0432519	0.204	32.1	40.63	0.79	down	chr17:5993844-5993940	---		---	ensemble_refgene_antisense	---	WSCD1	chr17	-	5993844	5993940
NC00573FR	0.0450952	0.207	224.62	283.62	0.79	down	FR388020	AF141346	78	C/D box guide small nucleolar RNA (snoRNA) SNORD80 / U80	fRNAdb	--	--	--	--
TI18572REF_SPCS3_AS001	0.0458936	0.21	124.04	157.32	0.79	down	chr4:177252496-177252681	---		---	ensemble_refgene_antisense	---	SPCS3	chr4	-	177252496	177252681
TI16865REF_ST3GAL1_AS004	0.0464929	0.211	180.54	227.15	0.79	down	chr8:134467466-134467657	---		---	ensemble_refgene_antisense	---	ST3GAL1	chr8	+	134467466	134467657
ASK00898NTNR	0.0476615	0.213	72.67	91.91	0.79	down	NR_040448	gi|340007411|ref|NR_040448.1|	2566	Homo sapiens solute carrier family 7 (amino acid transporter light chain, y+L system), member 7 (SLC7A7), transcript variant 1, non-coding RNA	NCBI_nt_human	--	--	--	--
NC00267FR	0.0030614	0.0723	549.58	706.39	0.78	down	FR183860	AC009696,AC124312	92	C/D box guide small nucleolar RNA (snoRNA) HBII-52 / SNORD116	fRNAdb	--	--	--	--
TI16854REF_PHF10_AS002	0.0089697	0.106	42.47	54.44	0.78	down	chr6:170108789-170109020	---		---	ensemble_refgene_antisense	---	PHF10	chr6	+	170108789	170109020
TI19509REF_GATA4_AS002	0.0123033	0.121	104.65	133.46	0.78	down	chr8:11565158-11565238	---		---	ensemble_refgene_antisense	---	GATA4	chr8	-	11565158	11565238
TI17287REF_LRRC58_AS004	0.013179	0.125	158.5	203.64	0.78	down	chr3:120053727-120053880	---		---	ensemble_refgene_antisense	---	LRRC58	chr3	+	120053727	120053880
TI17618REF_SLC6A3_AS002	0.0192583	0.146	41.86	53.55	0.78	down	chr5:1416754-1416871	---		---	ensemble_refgene_antisense	---	SLC6A3	chr5	+	1416754	1416871
TI16103REF_RNF220_AS007	0.0212716	0.151	38.51	49.56	0.78	down	chr1:45082649-45082800	---		---	ensemble_refgene_antisense	---	RNF220	chr1	-	45082649	45082800
TI17647REF_GTF3C4_AS003	0.0227619	0.155	15.82	20.34	0.78	down	chr9:135567499-135567618	---		---	ensemble_refgene_antisense	---	GTF3C4	chr9	-	135567499	135567618
TI16302REF_HS6ST1_AS016	0.0236027	0.158	18.85	24.21	0.78	down	chr2:129058603-129058691	---		---	ensemble_refgene_antisense	---	HS6ST1	chr2	+	129058603	129058691
ASK06201REF_DBF4B_AS001	0.0253637	0.163	13.89	17.75	0.78	down	chr17:42829004-42829463	---		---	ensemble_refgene_antisense	---	DBF5B	chr17	-	42829004	42829463
TI21236REF_HAX1_AS001	0.0256859	0.164	22.5	28.91	0.78	down	chr1:154247520-154247613	---		---	ensemble_refgene_antisense	---	HAX1	chr1	-	154247520	154247613
TI01670NTNR	0.029608	0.173	15.24	19.63	0.78	down	NR_036498	gi|302393532|ref|NR_036498.1|	1256	Homo sapiens opioid growth factor receptor pseudogene (LOC388906), non-coding RNA	NCBI_nt_human	--	--	--	--
TI19498REF_TMED4_AS001	0.0302587	0.174	95.83	123.32	0.78	down	chr7:44617889-44618192	---		---	ensemble_refgene_antisense	---	TMED4	chr7	+	44617889	44618192
TI01843NTNR	0.03122	0.177	23.63	30.24	0.78	down	XR_109246	gi|310123430|ref|XR_109246.1|	684	PREDICTED: Homo sapiens hypothetical LOC100507458, transcript variant 1 (LOC100507458), miscRNA	NCBI_nt_human	--	--	--	--
TI01844NTNR	0.03122	0.177	23.63	30.24	0.78	down	XR_109247	gi|310123431|ref|XR_109247.1|	776	PREDICTED: Homo sapiens hypothetical LOC100507458, transcript variant 2 (LOC100507458), miscRNA	NCBI_nt_human	--	--	--	--
TI01845NTNR	0.03122	0.177	23.63	30.24	0.78	down	XR_111636	gi|310112971|ref|XR_111636.1|	684	PREDICTED: Homo sapiens hypothetical LOC100507458, transcript variant 1 (LOC100507458), miscRNA	NCBI_nt_human	--	--	--	--
TI01846NTNR	0.03122	0.177	23.63	30.24	0.78	down	XR_111637	gi|310112972|ref|XR_111637.1|	776	PREDICTED: Homo sapiens hypothetical LOC100507458, transcript variant 2 (LOC100507458), miscRNA	NCBI_nt_human	--	--	--	--
TI17685REF_ETV3_AS004	0.0324299	0.181	97.52	125.65	0.78	down	chr1:157092257-157092388	---		---	ensemble_refgene_antisense	---	ETV3	chr1	+	157092257	157092388
TI20622REF_TP53RK_AS001	0.0324539	0.181	156.04	201.3	0.78	down	chr20:45315158-45315282	---		---	ensemble_refgene_antisense	---	TP53RK	chr20	+	45315158	45315282
TI20798REF_SMARCA5_AS001	0.0375133	0.193	30.71	39.32	0.78	down	chr4:144474701-144474980	---		---	ensemble_refgene_antisense	---	SMARCA5	chr4	-	144474701	144474980
TI19066REF_SULT1A1_AS001	0.0376658	0.193	89.1	114.92	0.78	down	chr16:28618740-28618869	---		---	ensemble_refgene_antisense	---	SULT1A1	chr16	+	28618740	28618869
TI21433REF_HFM1_AS001	0.038604	0.195	37.16	47.41	0.78	down	chr1:91870045-91870259	---		---	ensemble_refgene_antisense	---	HFM1	chr1	+	91870045	91870259
ASK05724REF_IMP4_AS001	0.0407792	0.198	14.27	18.23	0.78	down	chr2:131099924-131100188	---		---	ensemble_refgene_antisense	---	IMP5	chr2	-	131099924	131100188
ASK05216REF_GPR55_AS001	0.0439453	0.205	23.22	29.64	0.78	down	chr2:231773610-231774686	---		---	ensemble_refgene_antisense	---	GPR56	chr2	+	231773610	231774686
ASK04761REF_PDIA4_AS002	0.0489808	0.216	39.65	51.11	0.78	down	chr7:148700880-148701059	---		---	ensemble_refgene_antisense	---	PDIA4	chr7	+	148700880	148701059
TI17313REF_ABCB8_AS006	0.0495506	0.217	18.31	23.36	0.78	down	chr7:150742852-150742965	---		---	ensemble_refgene_antisense	---	ABCB8	chr7	-	150742852	150742965
ASK02838REF	0.0010324	0.0522	125.16	163.21	0.77	down	ENST00000490409	---	285	processed_transcript	ensemble_refgene	IKBKG	---	chrX	+	153780206	153791110
NC00484FR	0.0020073	0.0622	37.9	49.39	0.77	down	FR333172	X96646	98	C/D box guide small nucleolar RNA (snoRNA) SNORD46 / U46	fRNAdb	--	--	--	--
ASK01084NTNR	0.0042614	0.0814	105.71	136.65	0.77	down	NR_028080	gi|254540112|ref|NR_028080.1|	4427	Homo sapiens family with sequence similarity 172, member A (FAM172A), transcript variant 4, non-coding RNA	NCBI_nt_human	--	--	--	--
ASK06885REF_MRPS2_AS001	0.0043003	0.0815	177.48	231.82	0.77	down	chr9:138395174-138395544	---		---	ensemble_refgene_antisense	---	MRPS3	chr9	-	138395174	138395544
TI17569REF_POFUT2_AS002	0.004409	0.0816	38.37	49.8	0.77	down	chr21:46704127-46704217	---		---	ensemble_refgene_antisense	---	POFUT2	chr21	+	46704127	46704217
TI18380REF_ANKRD40_AS004	0.0077923	0.101	45.82	59.64	0.77	down	chr17:48771868-48772199	---		---	ensemble_refgene_antisense	---	ANKRD40	chr17	+	48771868	48772199
TI18064REF_RPL30_AS002	0.0103649	0.113	220.32	286.5	0.77	down	chr8:99057331-99057427	---		---	ensemble_refgene_antisense	---	RPL30	chr8	+	99057331	99057427
TI16609REF_ZKSCAN1_AS005	0.0110151	0.116	16.65	21.49	0.77	down	chr7:99636160-99636300	---		---	ensemble_refgene_antisense	---	ZKSCAN1	chr7	-	99636160	99636300
TI17304REF_IL6ST_AS002	0.011194	0.116	82.54	106.73	0.77	down	chr5:55233964-55234150	---		---	ensemble_refgene_antisense	---	IL6ST	chr5	+	55233964	55234150
ASK05194REF_TFB2M_AS001	0.0116652	0.117	13.9	18.08	0.77	down	chr1:246704007-246704329	---		---	ensemble_refgene_antisense	---	TFB2M	chr1	+	246704007	246704329
TI19259REF_MCEE_AS002	0.0126293	0.122	28.8	37.46	0.77	down	chr2:71356854-71357039	---		---	ensemble_refgene_antisense	---	MCEE	chr2	+	71356854	71357039
ASK04775REF_DPH3_AS001	0.0135476	0.128	80.83	104.91	0.77	down	chr3:16302059-16302249	---		---	ensemble_refgene_antisense	---	DPH3	chr3	+	16302059	16302249
TI16382REF_BAHCC1_AS009	0.014138	0.131	23.7	30.76	0.77	down	chr17:79392369-79392489	---		---	ensemble_refgene_antisense	---	BAHCC1	chr17	-	79392369	79392489
ASK01157NTNR	0.0165399	0.138	31.44	40.64	0.77	down	XR_132681	gi|341915898|ref|XR_132681.1|	1095	PREDICTED: Homo sapiens hypothetical LOC100652788 (LOC100652788), miscRNA	NCBI_nt_human	--	--	--	--
TI18958REF_AL136219.1_AS001	0.0166355	0.138	186.84	242.71	0.77	down	chr13:21947740-21948049	---		---	ensemble_refgene_antisense	---	AL136219.1	chr13	+	21947740	21948049
TI16121REF_NPAS2_AS025	0.0186007	0.144	25.11	32.72	0.77	down	chr2:101482413-101482521	---		---	ensemble_refgene_antisense	---	NPAS2	chr2	-	101482413	101482521
ASK00887NTNR	0.0211325	0.151	137.44	177.65	0.77	down	NR_037619	gi|313569870|ref|NR_037619.1|	2019	Homo sapiens CKLF-like MARVEL transmembrane domain containing 3 (CMTM3), transcript variant 7, non-coding RNA	NCBI_nt_human	--	--	--	--
TI17721REF_MARCH8_AS004	0.0221227	0.154	153.13	198.39	0.77	down	chr10:45952686-45952812	---		---	ensemble_refgene_antisense	---	8-Mar	chr10	+	45952686	45952812
TI17927REF_RMND5A_AS001	0.0224307	0.155	102.39	133.66	0.77	down	chr2:87003613-87003850	---		---	ensemble_refgene_antisense	---	RMND5A	chr2	-	87003613	87003850
ASK05091REF_ZNF304_AS002	0.0237906	0.159	34.65	44.83	0.77	down	chr19:57862888-57863031	---		---	ensemble_refgene_antisense	---	ZNF304	chr19	-	57862888	57863031
TI18173REF_FAM149B1_AS003	0.0295009	0.173	52.74	68.83	0.77	down	chr10:74970064-74970175	---		---	ensemble_refgene_antisense	---	FAM149B1	chr10	-	74970064	74970175
ASK01209NTNR	0.0295974	0.173	13.4	17.32	0.77	down	XR_110774	gi|310118456|ref|XR_110774.1|	1359	PREDICTED: Homo sapiens hypothetical LOC100506302 (LOC100506302), miscRNA >gi|310120130|ref|XR_108708.1| PREDICTED: Homo sapiens hypothetical LOC100506302 (LOC100506302), miscRNA	NCBI_nt_human	--	--	--	--
ASK06386REF_GOLPH3L_AS001	0.0300547	0.174	24.31	31.76	0.77	down	chr1:150618728-150619089	---		---	ensemble_refgene_antisense	---	GOLPH4L	chr1	+	150618728	150619089
TI16225REF_RP11-543D5.3_AS013	0.032534	0.181	13.28	17.29	0.77	down	chr1:48349625-48349715	---		---	ensemble_refgene_antisense	---	RP11-543D5.3	chr1	+	48349625	48349715
ASK03013REF	0.0346202	0.185	25.16	32.8	0.77	down	ENST00000533946	---	431	processed_transcript	ensemble_refgene	SSBP3	---	chr1	-	54692320	54870306
ASK03562REF	0.0360535	0.189	11.2	14.62	0.77	down	ENST00000539742	---	2358	processed_transcript	ensemble_refgene	ZNF23	---	chr16	-	71481539	71496155
TI18530REF_POLR3H_AS003	0.0375554	0.193	37.14	48.24	0.77	down	chr22:41929105-41929216	---		---	ensemble_refgene_antisense	---	POLR3H	chr22	+	41929105	41929216
TI17373REF_NRAS_AS003	0.0380473	0.194	121.7	157.95	0.77	down	chr1:115247729-115247860	---		---	ensemble_refgene_antisense	---	NRAS	chr1	+	115247729	115247860
TI16759REF_SLC35E2_AS009	0.0397683	0.197	45.8	59.8	0.77	down	chr1:1664022-1664244	---		---	ensemble_refgene_antisense	---	SLC35E2	chr1	+	1664022	1664244
ASK07285REF_SGCE_AS001	0.0414181	0.2	13.27	17.28	0.77	down	chr7:94227940-94228254	---		---	ensemble_refgene_antisense	---	SGCE	chr7	+	94227940	94228254
TI16458REF_MYLK_AS011	0.0415891	0.2	12.29	15.87	0.77	down	chr3:123431211-123431306	---		---	ensemble_refgene_antisense	---	MYLK	chr3	+	123431211	123431306
TI19105REF_RECQL5_AS001	0.044182	0.205	93.96	121.9	0.77	down	chr17:73662788-73662943	---		---	ensemble_refgene_antisense	---	RECQL5	chr17	+	73662788	73662943
TI18058REF_MYC_AS002	0.0449949	0.207	23.36	30.25	0.77	down	chr8:128750122-128750236	---		---	ensemble_refgene_antisense	---	MYC	chr8	-	128750122	128750236
ASK04217REF	0.0486744	0.215	71.37	92.34	0.77	down	ENST00000455208	---	998	nonsense_mediated_decay	ensemble_refgene	DNAJB14	---	chr4	-	100821792	100827754
TI16838REF_NISCH_AS001	0.0029067	0.0699	16.09	21.12	0.76	down	chr3:52507381-52507515	---		---	ensemble_refgene_antisense	---	NISCH	chr3	-	52507381	52507515
TI16199REF_DOT1L_AS005	0.003167	0.0727	33.08	43.32	0.76	down	chr19:2230505-2230729	---		---	ensemble_refgene_antisense	---	DOT1L	chr19	-	2230505	2230729
ASK03003REF	0.0041937	0.0813	123.95	163.11	0.76	down	ENST00000358476	---	6459	retained_intron	ensemble_refgene	POGZ	---	chr1	-	151375200	151431654
ASK01156NTNR	0.0046504	0.0839	27.47	36.11	0.76	down	NR_030774	gi|269315842|ref|NR_030774.1|	2570	Homo sapiens uracil phosphoribosyltransferase (FUR1) homolog (S. cerevisiae) (UPRT), transcript variant 2, non-coding RNA	NCBI_nt_human	--	--	--	--
ASK01287NTNR	0.0052565	0.0883	41.19	54.14	0.76	down	NR_033805	gi|299523022|ref|NR_033805.1|	5376	Homo sapiens uncharacterized LOC220906 (LOC220906), non-coding RNA	NCBI_nt_human	--	--	--	--
TI16197REF_GSPT1_AS013	0.0075169	0.0992	54.68	72.03	0.76	down	chr16:11966437-11966538	---		---	ensemble_refgene_antisense	---	GSPT1	chr16	+	11966437	11966538
TI17232REF_RQCD1_AS004	0.0076027	0.0997	103	134.87	0.76	down	chr2:219460503-219460964	---		---	ensemble_refgene_antisense	---	RQCD1	chr2	-	219460503	219460964
TI16056REF_COL5A1_AS037	0.0089976	0.106	17.93	23.5	0.76	down	chr9:137663168-137663266	---		---	ensemble_refgene_antisense	---	COL5A1	chr9	-	137663168	137663266
TI17918REF_C2orf49_AS005	0.0098316	0.11	18.37	24.13	0.76	down	chr2:105953740-105953843	---		---	ensemble_refgene_antisense	---	C2orf49	chr2	-	105953740	105953843
ASK02865REF	0.0113894	0.117	77.1	101.67	0.76	down	ENST00000478631	---	5204	nonsense_mediated_decay	ensemble_refgene	SCP2	---	chr1	+	53392949	53517073
TI20298REF_ZNF232_AS002	0.0123006	0.121	32.75	43.29	0.76	down	chr17:5011525-5011674	---		---	ensemble_refgene_antisense	---	ZNF232	chr17	+	5011525	5011674
TI17639REF_DAGLB_AS004	0.012469	0.122	107.2	141.43	0.76	down	chr7:6501872-6502247	---		---	ensemble_refgene_antisense	---	DAGLB	chr7	+	6501872	6502247
TI19826REF_PTPMT1_AS001	0.0134514	0.128	30.08	39.71	0.76	down	chr11:47593641-47593748	---		---	ensemble_refgene_antisense	---	PTPMT1	chr11	-	47593641	47593748
ASK00660NTNR	0.0135214	0.128	26.72	35.22	0.76	down	NR_037582	gi|312261251|ref|NR_037582.1|	5958	Homo sapiens adaptor-related protein complex 3, sigma 2 subunit (AP3S2), transcript variant 3, non-coding RNA	NCBI_nt_human	--	--	--	--
TI20025REF_GSTZ1_AS001	0.0141233	0.131	24.57	32.21	0.76	down	chr14:77792279-77792401	---		---	ensemble_refgene_antisense	---	GSTZ1	chr14	-	77792279	77792401
TI22600REF_CACNG8_AS001	0.0149512	0.133	33.92	44.59	0.76	down	chr19:54466788-54466907	---		---	ensemble_refgene_antisense	---	CACNG8	chr19	-	54466788	54466907
ASK05097REF_CWF19L1_AS002	0.0153913	0.135	33.96	44.68	0.76	down	chr10:101992849-101992981	---		---	ensemble_refgene_antisense	---	CWF19L1	chr10	+	101992849	101992981
TI16776REF_SSH1_AS006	0.01642	0.138	41.15	54.01	0.76	down	chr12:109179835-109179986	---		---	ensemble_refgene_antisense	---	SSH1	chr12	+	109179835	109179986
ASK00972NTNR	0.016955	0.138	134.28	177.22	0.76	down	XR_132582	gi|341915630|ref|XR_132582.1|	1079	PREDICTED: Homo sapiens hypothetical LOC100652786 (LOC100652786), miscRNA	NCBI_nt_human	--	--	--	--
ASK01214NTNR	0.0173103	0.139	14.85	19.42	0.76	down	XR_132588	gi|341915978|ref|XR_132588.1|	1152	PREDICTED: Homo sapiens hypothetical LOC100652878 (LOC100652878), miscRNA	NCBI_nt_human	--	--	--	--
TI17485REF_CDC27_AS005	0.0180695	0.142	50.73	66.36	0.76	down	chr17:45197503-45197609	---		---	ensemble_refgene_antisense	---	CDC27	chr17	+	45197503	45197609
TI21800REF_RAB21_AS001	0.019392	0.146	23.11	30.44	0.76	down	chr12:72181961-72182056	---		---	ensemble_refgene_antisense	---	RAB21	chr12	-	72181961	72182056
ASK01060NTNR	0.0193954	0.146	27.57	36.23	0.76	down	NR_023392	gi|190610030|ref|NR_023392.1|	5454	Homo sapiens zinc finger protein 252 (ZNF252), non-coding RNA	NCBI_nt_human	--	--	--	--
TI17378REF_CCNY_AS002	0.020145	0.149	374.24	491.41	0.76	down	chr10:35859180-35859389	---		---	ensemble_refgene_antisense	---	CCNY	chr10	-	35859180	35859389
TI20552REF_CCDC142_AS002	0.0203597	0.149	29.78	39.24	0.76	down	chr2:74708682-74708771	---		---	ensemble_refgene_antisense	---	CCDC142	chr2	+	74708682	74708771
TI22039REF_MIPOL1_AS001	0.0223467	0.154	18.77	24.55	0.76	down	chr14:37667032-37667135	---		---	ensemble_refgene_antisense	---	MIPOL1	chr14	-	37667032	37667135
ASK04740REF_RP11-73O6.4_AS004	0.0242618	0.16	15.67	20.64	0.76	down	chr6:129806421-129845207	---		---	ensemble_refgene_antisense	---	RP11-73O6.4	chr6	-	129806421	129845207
TI15260REF	0.0252715	0.163	90.34	119.56	0.76	down	ENST00000505976	---	671	processed_transcript	ensemble_refgene	OTUD4	---	chr4	-	146076965	146101080
TI18368REF_PCGF2_AS003	0.0260918	0.165	23.1	30.41	0.76	down	chr17:36899156-36899331	---		---	ensemble_refgene_antisense	---	PCGF2	chr17	+	36899156	36899331
TI16232REF_CBX5_AS012	0.0270235	0.167	54.12	71.64	0.76	down	chr12:54633701-54633795	---		---	ensemble_refgene_antisense	---	CBX5	chr12	+	54633701	54633795
ASK04232REF	0.0278473	0.169	241.93	317.76	0.76	down	ENST00000521838	---	1528	processed_transcript	ensemble_refgene	MAT2B	---	chr5	+	162944223	162946328
TI18325REF_SLC38A7_AS001	0.0315315	0.178	29.51	38.64	0.76	down	chr16:58699707-58699837	---		---	ensemble_refgene_antisense	---	SLC38A7	chr16	+	58699707	58699837
ASK05584REF_ODC1_AS001	0.0319069	0.179	235.44	309.25	0.76	down	chr2:10583830-10584019	---		---	ensemble_refgene_antisense	---	ODC2	chr2	+	10583830	10584019
TI17304REF_IL6ST_AS001	0.0375565	0.193	60.03	78.7	0.76	down	chr5:55234236-55234544	---		---	ensemble_refgene_antisense	---	IL6ST	chr5	+	55234236	55234544
ASK03142REF	0.0389038	0.196	12.1	16.02	0.76	down	ENST00000533297	---	2118	nonsense_mediated_decay	ensemble_refgene	DLAT	---	chr11	+	111896132	111933495
TI16865REF_ST3GAL1_AS009	0.0425845	0.202	76.27	99.97	0.76	down	chr8:134468342-134468447	---		---	ensemble_refgene_antisense	---	ST3GAL1	chr8	+	134468342	134468447
ASK04926REF_SUZ12_AS001	0.0464902	0.211	16.75	21.91	0.76	down	chr17:30326069-30326320	---		---	ensemble_refgene_antisense	---	SUZ12	chr17	-	30326069	30326320
TI18058REF_MYC_AS004	0.0483581	0.215	11.85	15.67	0.76	down	chr8:128751281-128751411	---		---	ensemble_refgene_antisense	---	MYC	chr8	-	128751281	128751411
ASK05194REF_TFB2M_AS002	0.049923	0.217	57.36	75.59	0.76	down	chr1:246704324-246704498	---		---	ensemble_refgene_antisense	---	TFB2M	chr1	+	246704324	246704498
ASK04964REF_RAB2A_AS002	0.0008342	0.0503	51.48	69.07	0.75	down	chr8:61533863-61534537	---		---	ensemble_refgene_antisense	---	RAB2A	chr8	-	61533863	61534537
NC00530FR	0.0009276	0.0514	372.02	498.31	0.75	down	FR356555	AJ609433,AY349598	133	H/ACA box guide small nucleolar RNA (snoRNA) U98	fRNAdb	--	--	--	--
TI17296REF_LETM1_AS007	0.0034748	0.0747	85.64	113.75	0.75	down	chr4:1813409-1813507	---		---	ensemble_refgene_antisense	---	LETM1	chr4	+	1813409	1813507
TI23554REF_LVRN_AS001	0.0044795	0.0823	10.42	13.9	0.75	down	chr5:115394481-115394588	---		---	ensemble_refgene_antisense	---	LVRN	chr5	-	115394481	115394588
TI17098REF_KIF21B_AS003	0.0046962	0.0845	20.33	27.22	0.75	down	chr1:200979742-200979893	---		---	ensemble_refgene_antisense	---	KIF21B	chr1	+	200979742	200979893
TI16960REF_DYNLL2_AS003	0.0048834	0.086	44.74	59.34	0.75	down	chr17:56167429-56167536	---		---	ensemble_refgene_antisense	---	DYNLL2	chr17	-	56167429	56167536
ASK03153REF	0.0057844	0.0912	24.28	32.38	0.75	down	ENST00000531102	---	250	processed_transcript	ensemble_refgene	RPL27A	---	chr11	+	8710677	8736306
TI20652REF_SNRPD3_AS001	0.0071896	0.0983	59.54	79.84	0.75	down	chr22:24970143-24970248	---		---	ensemble_refgene_antisense	---	SNRPD3	chr22	-	24970143	24970248
TI19974REF_UBC_AS001	0.0076802	0.1	132.44	176.61	0.75	down	chr12:125398776-125399059	---		---	ensemble_refgene_antisense	---	UBC	chr12	+	125398776	125399059
ASK04892REF_NME3_AS001	0.0079084	0.101	47.79	63.32	0.75	down	chr16:1820370-1820646	---		---	ensemble_refgene_antisense	---	NME4	chr16	+	1820370	1820646
ASK00946NTNR	0.0080898	0.102	285	377.65	0.75	down	NR_030770	gi|269308191|ref|NR_030770.1|	1840	Homo sapiens cerebral cavernous malformation 2 (CCM2), transcript variant 5, non-coding RNA	NCBI_nt_human	--	--	--	--
TI16796REF_COG8_AS005	0.0098991	0.111	52.03	69.11	0.75	down	chr16:69360629-69361046	---		---	ensemble_refgene_antisense	---	COG8	chr16	+	69360629	69361046
TI19696REF_C1orf61_AS002	0.0103384	0.113	38.92	51.68	0.75	down	chr1:156390442-156390524	---		---	ensemble_refgene_antisense	---	C1orf61	chr1	+	156390442	156390524
TI19449REF_SERINC5_AS002	0.0110212	0.116	56.38	75.37	0.75	down	chr5:79438327-79438419	---		---	ensemble_refgene_antisense	---	SERINC5	chr5	+	79438327	79438419
ASK06506REF_ZFR_AS001	0.0113355	0.117	71.3	94.48	0.75	down	chr5:32354577-32354894	---		---	ensemble_refgene_antisense	---	ZFR	chr5	+	32354577	32354894
TI17676REF_CR1L_AS002	0.0117854	0.118	10.87	14.47	0.75	down	chr1:207825882-207826080	---		---	ensemble_refgene_antisense	---	CR1L	chr1	-	207825882	207826080
TI16818REF_ARHGEF4_AS004	0.0128446	0.124	18.44	24.56	0.75	down	chr2:131785252-131785355	---		---	ensemble_refgene_antisense	---	ARHGEF4	chr2	-	131785252	131785355
ASK04976REF_HIST1H2AG_AS002	0.0143307	0.131	53.98	72.3	0.75	down	chr6:27101258-27101726	---		---	ensemble_refgene_antisense	---	HIST1H3AG	chr6	-	27101258	27101726
ASK03144REF	0.0156592	0.136	101.61	135.1	0.75	down	ENST00000528790	---	5370	retained_intron	ensemble_refgene	FLI1	---	chr11	+	128673771	128682311
TI17383REF_TM9SF3_AS002	0.0158678	0.137	28.31	37.86	0.75	down	chr10:98280023-98280116	---		---	ensemble_refgene_antisense	---	TM9SF3	chr10	+	98280023	98280116
ASK04882REF_MPLKIP_AS001	0.0181143	0.142	50.51	67.01	0.75	down	chr7:40172680-40172813	---		---	ensemble_refgene_antisense	---	MPLKIP	chr7	+	40172680	40172813
ASK06363REF_RASGRP3_AS001	0.020284	0.149	11.69	15.62	0.75	down	chr2:33788325-33788604	---		---	ensemble_refgene_antisense	---	RASGRP4	chr2	-	33788325	33788604
ASK04850REF_ADORA2B_AS001	0.0210731	0.151	13.56	18.07	0.75	down	chr17:15878437-15878670	---		---	ensemble_refgene_antisense	---	ADORA2B	chr17	-	15878437	15878670
TI16224REF_NUCKS1_AS017	0.0223154	0.154	33.09	43.95	0.75	down	chr1:205682525-205682707	---		---	ensemble_refgene_antisense	---	NUCKS1	chr1	+	205682525	205682707
TI16210REF_TSPAN18_AS010	0.0281	0.17	24.7	32.76	0.75	down	chr11:44839870-44840057	---		---	ensemble_refgene_antisense	---	TSPAN18	chr11	-	44839870	44840057
TI01707NTNR	0.0284541	0.171	29.56	39.34	0.75	down	NR_026757	gi|223029452|ref|NR_026757.1|	1894	Homo sapiens OIP5 antisense RNA 1 (non-protein coding) (OIP5-AS1), non-coding RNA	NCBI_nt_human	--	--	--	--
TI16063REF_MCF2L_AS011	0.0314802	0.178	20.4	27.13	0.75	down	chr13:113570824-113570935	---		---	ensemble_refgene_antisense	---	MCF2L	chr13	-	113570824	113570935
TI19389REF_TMEM41A_AS001	0.0399769	0.197	46.33	62.1	0.75	down	chr3:185208422-185208590	---		---	ensemble_refgene_antisense	---	TMEM41A	chr3	+	185208422	185208590
TI16797REF_TRAF4_AS006	0.0428165	0.202	18.27	24.38	0.75	down	chr17:27074572-27074775	---		---	ensemble_refgene_antisense	---	TRAF4	chr17	-	27074572	27074775
ASK03625REF	0.0459374	0.21	11.39	15.22	0.75	down	ENST00000571476	---	570	nonsense_mediated_decay	ensemble_refgene	DERL2	---	chr17	-	5378047	5389468
ASK06482REF_PRPF38B_AS001	0.0017672	0.0606	31.87	43.13	0.74	down	chr1:109233464-109234972	---		---	ensemble_refgene_antisense	---	PRPF39B	chr1	-	109233464	109234972
TI16069REF_PCNXL3_AS013	0.0019887	0.0621	154.82	209.84	0.74	down	chr11:65404318-65404591	---		---	ensemble_refgene_antisense	---	PCNXL3	chr11	-	65404318	65404591
ASK07035REF_MAP9_AS001	0.0032239	0.0729	15.08	20.45	0.74	down	chr4:156267456-156267708	---		---	ensemble_refgene_antisense	---	MAP10	chr4	+	156267456	156267708
TI16111REF_TMEM181_AS014	0.0052333	0.0883	306.39	411.74	0.74	down	chr6:159006344-159006446	---		---	ensemble_refgene_antisense	---	TMEM181	chr6	-	159006344	159006446
ASK04853REF_SPPL2A_AS001	0.0055984	0.0901	49	66.5	0.74	down	chr15:50999751-50999993	---		---	ensemble_refgene_antisense	---	SPPL2A	chr15	+	50999751	50999993
ASK03619REF	0.0073873	0.0992	76.41	102.6	0.74	down	ENST00000570740	---	594	nonsense_mediated_decay	ensemble_refgene	CDC27	---	chr17	-	45197976	45201261
TI24176REF_RBMX_AS001	0.0077516	0.101	65.81	89.19	0.74	down	chrX:135962394-135962553	---		---	ensemble_refgene_antisense	---	RBMX	chrX	+	135962394	135962553
TI18113REF_LIX1L_AS004	0.008881	0.106	105.88	143.92	0.74	down	chr1:145499782-145499879	---		---	ensemble_refgene_antisense	---	LIX1L	chr1	-	145499782	145499879
ASK04565REF	0.0090001	0.106	34.62	46.94	0.74	down	ENST00000523319	---	2104	retained_intron	ensemble_refgene	TPD52	---	chr8	-	80948857	80976905
TI17516REF_RPL18_AS004	0.0099515	0.111	25.36	34.33	0.74	down	chr19:49119546-49119633	---		---	ensemble_refgene_antisense	---	RPL18	chr19	+	49119546	49119633
ASK04903REF_MRFAP1L1_AS002	0.0103343	0.113	62.82	84.65	0.74	down	chr4:6711372-6711548	---		---	ensemble_refgene_antisense	---	MRFAP1L1	chr4	+	6711372	6711548
ASK05068REF_GLB1_AS002	0.0104611	0.113	50.85	68.49	0.74	down	chr3:33038283-33038536	---		---	ensemble_refgene_antisense	---	GLB1	chr3	+	33038283	33038536
ASK03680REF	0.0107132	0.114	21.28	28.77	0.74	down	ENST00000581220	---	2384	retained_intron	ensemble_refgene	RIOK3	---	chr18	+	21058971	21063101
TI16134REF_FARP1_AS001	0.011099	0.116	30.49	41.04	0.74	down	chr13:98865743-98865844	---		---	ensemble_refgene_antisense	---	FARP1	chr13	-	98865743	98865844
ASK02883REF	0.0120047	0.119	26.59	36.16	0.74	down	ENST00000464165	---	3174	processed_transcript	ensemble_refgene	ABCD3	---	chr1	+	94979030	94984052
TI16856REF_TTYH3_AS001	0.0129432	0.125	23.49	31.77	0.74	down	chr7:2678970-2679115	---		---	ensemble_refgene_antisense	---	TTYH3	chr7	-	2678970	2679115
ASK05080REF_SUV39H1_AS002	0.0141402	0.131	34.93	47.29	0.74	down	chrX:48558509-48559050	---		---	ensemble_refgene_antisense	---	SUV39H2	chrX	-	48558509	48559050
TI16808REF_PLXDC1_AS006	0.0143148	0.131	12.6	17.13	0.74	down	chr17:37305871-37305982	---		---	ensemble_refgene_antisense	---	PLXDC1	chr17	+	37305871	37305982
TI19588REF_FRMPD3_AS001	0.0163199	0.138	21.94	29.69	0.74	down	chrX:106844853-106844963	---		---	ensemble_refgene_antisense	---	FRMPD3	chrX	-	106844853	106844963
TI01733NTNR	0.0167626	0.138	217.51	293.27	0.74	down	XR_109195	gi|310123305|ref|XR_109195.1|	914	PREDICTED: Homo sapiens hypothetical LOC100506294, transcript variant 1 (LOC100506294), miscRNA	NCBI_nt_human	--	--	--	--
TI01734NTNR	0.0167626	0.138	217.51	293.27	0.74	down	XR_109196	gi|310123304|ref|XR_109196.1|	964	PREDICTED: Homo sapiens hypothetical LOC100506294, transcript variant 2 (LOC100506294), miscRNA	NCBI_nt_human	--	--	--	--
TI01735NTNR	0.0167626	0.138	217.51	293.27	0.74	down	XR_109197	gi|341915714|ref|XR_109197.2|	948	PREDICTED: Homo sapiens hypothetical LOC100506294, transcript variant 3 (LOC100506294), miscRNA	NCBI_nt_human	--	--	--	--
TI01736NTNR	0.0167626	0.138	217.51	293.27	0.74	down	XR_133072	gi|341913962|ref|XR_133072.1|	915	PREDICTED: Homo sapiens hypothetical LOC100506294, transcript variant 1 (LOC100506294), miscRNA	NCBI_nt_human	--	--	--	--
TI01737NTNR	0.0167626	0.138	217.51	293.27	0.74	down	XR_133073	gi|341913963|ref|XR_133073.1|	949	PREDICTED: Homo sapiens hypothetical LOC100506294, transcript variant 2 (LOC100506294), miscRNA	NCBI_nt_human	--	--	--	--
TI01738NTNR	0.0167626	0.138	217.51	293.27	0.74	down	XR_133074	gi|341913964|ref|XR_133074.1|	965	PREDICTED: Homo sapiens hypothetical LOC100506294, transcript variant 3 (LOC100506294), miscRNA	NCBI_nt_human	--	--	--	--
TI16364REF_SLC35D1_AS005	0.0185112	0.143	42.87	58.21	0.74	down	chr1:67469590-67469681	---		---	ensemble_refgene_antisense	---	SLC35D1	chr1	+	67469590	67469681
TI22056REF_LIN52_AS001	0.0186398	0.144	28.65	38.7	0.74	down	chr14:74665755-74666127	---		---	ensemble_refgene_antisense	---	LIN52	chr14	-	74665755	74666127
ASK04985REF_SATL1_AS001	0.0187324	0.144	21.22	28.76	0.74	down	chrX:84347301-84347532	---		---	ensemble_refgene_antisense	---	SATL1	chrX	+	84347301	84347532
ASK06338REF_SH3BP4_AS001	0.0215126	0.152	24.39	32.93	0.74	down	chr2:235963483-235964245	---		---	ensemble_refgene_antisense	---	SH3BP5	chr2	-	235963483	235964245
ASK03202REF	0.0216536	0.153	81.47	109.4	0.74	down	ENST00000534030	---	585	nonsense_mediated_decay	ensemble_refgene	POLR2L	---	chr11	-	837356	842529
TI16292REF_FAM189A1_AS015	0.0226504	0.155	34.12	45.81	0.74	down	chr15:29425180-29425352	---		---	ensemble_refgene_antisense	---	FAM189A1	chr15	+	29425180	29425352
TI16383REF_MAPT_AS010	0.0241753	0.16	22.96	31.07	0.74	down	chr17:44073615-44073744	---		---	ensemble_refgene_antisense	---	MAPT	chr17	-	44073615	44073744
TI01600NTNR	0.0262818	0.165	20.32	27.64	0.74	down	NR_015432	gi|213513397|ref|NR_015432.1|	561	Homo sapiens long intergenic non-protein coding RNA 493 (LINC00493), non-coding RNA >gi|10436907|dbj|AK024594.1| Homo sapiens cDNA: FLJ20941 fis, clone ADSE01685	NCBI_nt_human	--	--	--	--
TI20483REF_PSD4_AS001	0.0268251	0.167	19.44	26.28	0.74	down	chr2:113931841-113931934	---		---	ensemble_refgene_antisense	---	PSD4	chr2	-	113931841	113931934
NC00128FR	0.0279082	0.17	204.28	276.79	0.74	down	FR087345	AJ609459,AL135914	132	H/ACA box guide small nucleolar RNA (snoRNA) ACA20 / SNORA20	fRNAdb	--	--	--	--
TI17686REF_PRDX1_AS004	0.0282231	0.17	10.75	14.62	0.74	down	chr1:45982922-45983045	---		---	ensemble_refgene_antisense	---	PRDX1	chr1	+	45982922	45983045
TI17647REF_GTF3C4_AS001	0.0356558	0.188	24.83	33.76	0.74	down	chr9:135565920-135566161	---		---	ensemble_refgene_antisense	---	GTF3C4	chr9	-	135565920	135566161
TI19564REF_PPP6C_AS003	0.0378579	0.194	41.25	55.6	0.74	down	chr9:127910907-127911016	---		---	ensemble_refgene_antisense	---	PPP6C	chr9	+	127910907	127911016
ASK06033REF_LTK_AS001	0.0401692	0.197	14.12	19.02	0.74	down	chr15:41804384-41804912	---		---	ensemble_refgene_antisense	---	LTK	chr15	+	41804384	41804912
ASK05052REF_PIGK_AS001	0.0004945	0.046	146.64	199.76	0.73	down	chr1:77595074-77595347	---		---	ensemble_refgene_antisense	---	PIGK	chr1	+	77595074	77595347
ASK04400REF	0.0011116	0.0542	33.85	46.68	0.73	down	ENST00000483552	---	1347	processed_transcript	ensemble_refgene	PPIL1	---	chr6	-	36822603	36826411
ASK04993REF_C7orf31_AS002	0.0011762	0.0555	30.52	41.57	0.73	down	chr7:25175576-25175774	---		---	ensemble_refgene_antisense	---	C7orf31	chr7	+	25175576	25175774
TI16221REF_PHGDH_AS004	0.0014498	0.0578	19.77	27.03	0.73	down	chr1:120284702-120284895	---		---	ensemble_refgene_antisense	---	PHGDH	chr1	-	120284702	120284895
ASK03329REF	0.0020104	0.0622	303.88	413.45	0.73	down	ENST00000459681	---	281	processed_transcript	ensemble_refgene	RNASEH2B	---	chr13	+	51504250	51519650
TI19731REF_NOL9_AS002	0.0026286	0.0675	86.42	118.42	0.73	down	chr1:6584350-6584530	---		---	ensemble_refgene_antisense	---	NOL9	chr1	+	6584350	6584530
TI17639REF_DAGLB_AS001	0.0026531	0.0678	55.81	76.27	0.73	down	chr7:6501469-6501589	---		---	ensemble_refgene_antisense	---	DAGLB	chr7	+	6501469	6501589
TI16986REF_AGBL5_AS002	0.0027577	0.0684	20.03	27.32	0.73	down	chr2:27292274-27292424	---		---	ensemble_refgene_antisense	---	AGBL5	chr2	-	27292274	27292424
TI18359REF_AC090699.1_AS002	0.0036978	0.0771	63.87	88.08	0.73	down	chr17:74553844-74553950	---		---	ensemble_refgene_antisense	---	AC090699.1	chr17	-	74553844	74553950
NC00390FR	0.0037687	0.0778	29.75	40.84	0.73	down	FR270187	AC005346,AC009065,X96660,Z59088,Z59089	83	C/D box guide small nucleolar RNA (snoRNA) SNORD60 / U60	fRNAdb	--	--	--	--
TI16364REF_SLC35D1_AS006	0.0052795	0.0883	38.26	52.3	0.73	down	chr1:67468787-67468896	---		---	ensemble_refgene_antisense	---	SLC35D1	chr1	+	67468787	67468896
NC00461FR	0.0052833	0.0883	20.54	28.32	0.73	down	FR321243	AL592166,X67247,Z69626	80	C/D box guide small nucleolar RNA (snoRNA) SNORD39 / U39	fRNAdb	--	--	--	--
ASK06531REF_THG1L_AS001	0.0054392	0.0892	30.58	41.94	0.73	down	chr5:157160002-157161726	---		---	ensemble_refgene_antisense	---	THG2L	chr5	-	157160002	157161726
TI01563NTNR	0.0058097	0.0912	22.17	30.16	0.73	down	XR_108864	gi|310120237|ref|XR_108864.1|	2173	PREDICTED: Homo sapiens hypothetical LOC100506365, transcript variant 1 (LOC100506365), miscRNA	NCBI_nt_human	--	--	--	--
TI01564NTNR	0.0058097	0.0912	22.17	30.16	0.73	down	XR_108865	gi|310120236|ref|XR_108865.1|	1541	PREDICTED: Homo sapiens hypothetical LOC100506365, transcript variant 2 (LOC100506365), miscRNA	NCBI_nt_human	--	--	--	--
TI01565NTNR	0.0058097	0.0912	22.17	30.16	0.73	down	XR_113176	gi|310115491|ref|XR_113176.1|	1541	PREDICTED: Homo sapiens hypothetical LOC100506365, transcript variant 2 (LOC100506365), miscRNA	NCBI_nt_human	--	--	--	--
TI19826REF_PTPMT1_AS002	0.0058878	0.0917	50.61	69.38	0.73	down	chr11:47593499-47593592	---		---	ensemble_refgene_antisense	---	PTPMT1	chr11	-	47593499	47593592
ASK06840REF_ESYT2_AS001	0.0067009	0.0957	101.98	138.87	0.73	down	chr7:158523721-158524397	---		---	ensemble_refgene_antisense	---	ESYT3	chr7	+	158523721	158524397
TI20960REF_TRIM56_AS002	0.006934	0.0969	71.85	98	0.73	down	chr7:100734041-100734168	---		---	ensemble_refgene_antisense	---	TRIM56	chr7	-	100734041	100734168
ASK02658REF	0.0099221	0.111	39.76	54.58	0.73	down	ENST00000495418	---	871	nonsense_mediated_decay	ensemble_refgene	GCET2	---	chr3	-	111842152	111852013
TI19633REF_MR1_AS002	0.0151113	0.134	132.69	181.82	0.73	down	chr1:181024988-181025086	---		---	ensemble_refgene_antisense	---	MR1	chr1	-	181024988	181025086
TI17474REF_SEC14L1_AS001	0.0168833	0.138	30.6	41.95	0.73	down	chr17:75085261-75085395	---		---	ensemble_refgene_antisense	---	SEC14L1	chr17	-	75085261	75085395
ASK01178NTNR	0.019371	0.146	106.79	146.24	0.73	down	NR_045147	gi|347446682|ref|NR_045147.1|	1069	Homo sapiens integrin beta 3 binding protein (beta3-endonexin) (ITGB3BP), transcript variant 3, non-coding RNA	NCBI_nt_human	--	--	--	--
TI16630REF_WRAP73_AS010	0.0250369	0.163	17.05	23.28	0.73	down	chr1:3549686-3549805	---		---	ensemble_refgene_antisense	---	WRAP73	chr1	+	3549686	3549805
TI16591REF_ZBTB46_AS007	0.0252331	0.163	20.81	28.59	0.73	down	chr20:62423732-62423839	---		---	ensemble_refgene_antisense	---	ZBTB46	chr20	+	62423732	62423839
TI21603REF_USMG5_AS001	0.0254407	0.163	33.81	46.12	0.73	down	chr10:105155498-105155681	---		---	ensemble_refgene_antisense	---	USMG5	chr10	+	105155498	105155681
ASK03930REF	0.0261551	0.165	29.39	40.44	0.73	down	ENST00000487143	---	2214	processed_transcript	ensemble_refgene	STK39	---	chr2	-	168810530	168969616
NC00284FR	0.0341113	0.184	51.89	71.42	0.73	down	FR195561	X58716	135	small nuclear RNA (snRNA)	fRNAdb	--	--	--	--
NC00538FR	0.038145	0.195	14.17	19.35	0.73	down	FR367292	AB061842,X96653	63	C/D box guide small nucleolar RNA (snoRNA) SNORD54 / U54	fRNAdb	--	--	--	--
TI16245REF_SEPT8_AS017	0.0429833	0.203	14.15	19.35	0.73	down	chr5:132093407-132093664	---		---	ensemble_refgene_antisense	---	8-Sep	chr5	+	132093407	132093664
TI17355REF_PPFIA4_AS001	0.0438663	0.205	14.2	19.47	0.73	down	chr1:203013360-203013471	---		---	ensemble_refgene_antisense	---	PPFIA4	chr1	-	203013360	203013471
TI19067REF_ERI2_AS001	0.0441753	0.205	13.55	18.63	0.73	down	chr16:20809874-20810022	---		---	ensemble_refgene_antisense	---	ERI2	chr16	+	20809874	20810022
ASK06765REF_PIP4K2B_AS001	0.0006896	0.0469	50.54	70.1	0.72	down	chr17:36923815-36924363	---		---	ensemble_refgene_antisense	---	PIP4K3B	chr17	+	36923815	36924363
TI17232REF_RQCD1_AS001	0.0020563	0.0631	96.85	133.84	0.72	down	chr2:219459945-219460047	---		---	ensemble_refgene_antisense	---	RQCD1	chr2	-	219459945	219460047
TI19341REF_RRP7A_AS001	0.0021258	0.0643	32.26	44.99	0.72	down	chr22:42911821-42911933	---		---	ensemble_refgene_antisense	---	RRP7A	chr22	+	42911821	42911933
TI19763REF_ZMYM6NB_AS001	0.0022124	0.066	195.55	273.26	0.72	down	chr1:35447410-35447681	---		---	ensemble_refgene_antisense	---	ZMYM6NB	chr1	+	35447410	35447681
NC00602FR	0.0023692	0.0667	44.54	61.46	0.72	down	FR406152	AC008774,AC016638,AC034245	126	small nuclear RNA (snRNA)	fRNAdb	--	--	--	--
ASK00899NTNR	0.0025768	0.0674	120.39	166.57	0.72	down	XR_133416	gi|341914627|ref|XR_133416.1|	2272	PREDICTED: Homo sapiens hypothetical LOC100653222 (LOC100653222), miscRNA	NCBI_nt_human	--	--	--	--
ASK06332REF_SLC7A1_AS001	0.0027768	0.0685	65.77	90.89	0.72	down	chr13:30084244-30084731	---		---	ensemble_refgene_antisense	---	SLC7A2	chr13	+	30084244	30084731
TI18453REF_TMEM87B_AS001	0.0031526	0.0727	22.13	30.6	0.72	down	chr2:112875297-112875545	---		---	ensemble_refgene_antisense	---	TMEM87B	chr2	-	112875297	112875545
TI16675REF_SREBF1_AS007	0.0049056	0.086	15.94	22.09	0.72	down	chr17:17735814-17735918	---		---	ensemble_refgene_antisense	---	SREBF1	chr17	+	17735814	17735918
TI16327REF_KIF22_AS007	0.0055785	0.09	42.4	58.5	0.72	down	chr16:29810613-29810787	---		---	ensemble_refgene_antisense	---	KIF22	chr16	-	29810613	29810787
TI18058REF_MYC_AS003	0.0057791	0.0912	17.65	24.49	0.72	down	chr8:128749321-128749517	---		---	ensemble_refgene_antisense	---	MYC	chr8	-	128749321	128749517
ASK06247REF_SV2C_AS001	0.0059958	0.0917	11.75	16.31	0.72	down	chr5:75581530-75607222	---		---	ensemble_refgene_antisense	---	SV3C	chr5	-	75581530	75607222
TI01561NTNR	0.0063517	0.0939	134.39	185.82	0.72	down	NR_001588	gi|197313646|ref|NR_001588.2|	992	Homo sapiens Shwachman-Bodian-Diamond syndrome pseudogene 1 (SBDSP1), transcript variant 3, non-coding RNA	NCBI_nt_human	--	--	--	--
TI01562NTNR	0.0063517	0.0939	134.39	185.82	0.72	down	NR_024109	gi|197313647|ref|NR_024109.1|	870	Homo sapiens Shwachman-Bodian-Diamond syndrome pseudogene 1 (SBDSP1), transcript variant 4, non-coding RNA	NCBI_nt_human	--	--	--	--
ASK05799REF_FBN2_AS001	0.0090859	0.106	30.72	42.74	0.72	down	chr5:127594099-127594489	---		---	ensemble_refgene_antisense	---	FBN3	chr5	+	127594099	127594489
TI20264REF_CISD3_AS001	0.0102681	0.113	36.21	50.21	0.72	down	chr17:36889491-36889667	---		---	ensemble_refgene_antisense	---	CISD3	chr17	-	36889491	36889667
ASK01150NTNR	0.0106383	0.114	11.82	16.36	0.72	down	XR_108544	gi|310119368|ref|XR_108544.1|	446	PREDICTED: Homo sapiens hypothetical LOC100507376, transcript variant 2 (LOC100507376), miscRNA	NCBI_nt_human	--	--	--	--
ASK04985REF_SATL1_AS002	0.0153889	0.135	19.67	27.19	0.72	down	chrX:84347290-84347966	---		---	ensemble_refgene_antisense	---	SATL1	chrX	+	84347290	84347966
TI01971NTNR	0.0164369	0.138	50.67	70.67	0.72	down	NR_023922	gi|193083193|ref|NR_023922.1|	2770	Homo sapiens chromosome 14 open reading frame 167 (C14orf167), transcript variant 2, non-coding RNA	NCBI_nt_human	--	--	--	--
TI21108REF_DRP2_AS002	0.0178993	0.141	15.84	21.86	0.72	down	chrX:100496952-100497065	---		---	ensemble_refgene_antisense	---	DRP2	chrX	-	100496952	100497065
TI16756REF_KCNH1_AS004	0.0181281	0.142	11.54	15.97	0.72	down	chr1:211035037-211035146	---		---	ensemble_refgene_antisense	---	KCNH1	chr1	+	211035037	211035146
TI16761REF_EIF4EBP2_AS007	0.018143	0.142	148.19	206.15	0.72	down	chr10:72187276-72187392	---		---	ensemble_refgene_antisense	---	EIF4EBP2	chr10	-	72187276	72187392
TI19778REF_OTUD1_AS001	0.0218957	0.153	51.97	71.93	0.72	down	chr10:23729317-23729470	---		---	ensemble_refgene_antisense	---	OTUD1	chr10	-	23729317	23729470
TI16750REF_DDI2_AS008	0.0225907	0.155	15.6	21.66	0.72	down	chr1:15994255-15994364	---		---	ensemble_refgene_antisense	---	DDI2	chr1	-	15994255	15994364
TI17263REF_TTC28_AS004	0.0239502	0.159	11.68	16.24	0.72	down	chr22:28501656-28501759	---		---	ensemble_refgene_antisense	---	TTC28	chr22	+	28501656	28501759
TI16151REF_PTAR1_AS002	0.0249113	0.162	15.55	21.69	0.72	down	chr9:72326772-72326944	---		---	ensemble_refgene_antisense	---	PTAR1	chr9	+	72326772	72326944
TI14168REF	0.025305	0.163	16.68	23.08	0.72	down	ENST00000580874	---	6242	retained_intron	ensemble_refgene	NEUROD2	---	chr17	-	37759789	37766030
TI18863REF_NDUFV1_AS003	0.0293581	0.173	30.35	42.3	0.72	down	chr11:67375739-67375865	---		---	ensemble_refgene_antisense	---	NDUFV1	chr11	-	67375739	67375865
TI20622REF_TP53RK_AS002	0.0301634	0.174	127.68	178.23	0.72	down	chr20:45315360-45315468	---		---	ensemble_refgene_antisense	---	TP53RK	chr20	+	45315360	45315468
TI17684REF_RPL22_AS003	0.0394086	0.197	17.52	24.35	0.72	down	chr1:6258045-6258175	---		---	ensemble_refgene_antisense	---	RPL22	chr1	+	6258045	6258175
ASK01067NTNR	0.0418078	0.2	70.75	98.77	0.72	down	NR_033334	gi|289191375|ref|NR_033334.1|	2189	Homo sapiens transmembrane protein 70 (TMEM70), transcript variant 3, non-coding RNA	NCBI_nt_human	--	--	--	--
TI21001REF_R3HCC1_AS001	0.04599	0.21	26.19	36.16	0.72	down	chr8:23146003-23146133	---		---	ensemble_refgene_antisense	---	R3HCC1	chr8	-	23146003	23146133
ASK01183NTNR	0.0467945	0.212	92.58	129.24	0.72	down	NR_024040	gi|194473993|ref|NR_024040.1|	3968	Homo sapiens chondroitin sulfate N-acetylgalactosaminyltransferase 1 (CSGALNACT1), transcript variant 3, non-coding RNA	NCBI_nt_human	--	--	--	--
ASK07334REF_GLO1_AS001	0.0003808	0.046	31.66	44.84	0.71	down	chr6:38643818-38644453	---		---	ensemble_refgene_antisense	---	GLO2	chr6	+	38643818	38644453
TI16382REF_BAHCC1_AS012	0.0006065	0.0465	11.12	15.56	0.71	down	chr17:79422989-79423093	---		---	ensemble_refgene_antisense	---	BAHCC1	chr17	-	79422989	79423093
NC00540FR	0.0008295	0.0503	176.76	250.17	0.71	down	FR367969	AC005796,Y11162	133	H/ACA box guide small nucleolar RNA (snoRNA) SNORA68 / U68	fRNAdb	--	--	--	--
ASK06747REF_RP11-758M4.1_AS001	0.0013238	0.0578	596.27	841.63	0.71	down	chr8:75515545-75515872	---		---	ensemble_refgene_antisense	---	RP11-758M4.2	chr8	-	75515545	75515872
TI16796REF_COG8_AS002	0.0013678	0.0578	70.89	100.16	0.71	down	chr16:69359903-69359998	---		---	ensemble_refgene_antisense	---	COG8	chr16	+	69359903	69359998
TI16327REF_KIF22_AS006	0.0016788	0.0602	132.48	186.17	0.71	down	chr16:29809703-29809818	---		---	ensemble_refgene_antisense	---	KIF22	chr16	-	29809703	29809818
ASK04673REF	0.001857	0.0613	103.22	145.16	0.71	down	ENST00000468963	---	686	processed_transcript	ensemble_refgene	SDCCAG3	---	chr9	-	139301469	139302418
TI17684REF_RPL22_AS005	0.0028487	0.0693	10.47	14.77	0.71	down	chr1:6258465-6258855	---		---	ensemble_refgene_antisense	---	RPL22	chr1	+	6258465	6258855
TI16080REF_MPRIP_AS017	0.0031077	0.0726	66.14	93.62	0.71	down	chr17:17089167-17089262	---		---	ensemble_refgene_antisense	---	MPRIP	chr17	-	17089167	17089262
ASK04247REF	0.0041843	0.0813	73.24	103.56	0.71	down	ENST00000503388	---	4164	retained_intron	ensemble_refgene	NDFIP1	---	chr5	+	141522543	141533760
ASK02530REF	0.0044365	0.0819	34.75	48.8	0.71	down	ENST00000462659	---	746	processed_transcript	ensemble_refgene	ACVR2A	---	chr2	+	148602093	148657467
NC00008FR	0.0045338	0.0828	45.16	63.64	0.71	down	FR193825	K01562	110	Y RNA	fRNAdb	--	--	--	--
TI17647REF_GTF3C4_AS006	0.0048865	0.086	20.06	28.13	0.71	down	chr9:135567988-135568122	---		---	ensemble_refgene_antisense	---	GTF3C4	chr9	-	135567988	135568122
ASK07174REF_AZIN1_AS001	0.0064434	0.0944	53.56	75.23	0.71	down	chr8:103840259-103840762	---		---	ensemble_refgene_antisense	---	AZIN2	chr8	+	103840259	103840762
TI01890NTNR	0.0065949	0.0956	25.39	35.52	0.71	down	NR_038269	gi|333805635|ref|NR_038269.1|	711	Homo sapiens uncharacterized LOC100506844 (LOC100506844), non-coding RNA	NCBI_nt_human	--	--	--	--
ASK01298NTNR	0.0070841	0.0976	19.7	27.88	0.71	down	NR_038431	gi|336176069|ref|NR_038431.1|	1046	Homo sapiens uncharacterized LOC100506054 (LOC100506054), transcript variant 3, non-coding RNA	NCBI_nt_human	--	--	--	--
TI17702REF_TTC34_AS004	0.0139206	0.13	15.05	21.29	0.71	down	chr1:2583078-2583231	---		---	ensemble_refgene_antisense	---	TTC34	chr1	+	2583078	2583231
TI18274REF_OXA1L_AS004	0.0174028	0.139	22.18	31.25	0.71	down	chr14:23240775-23240876	---		---	ensemble_refgene_antisense	---	OXA1L	chr14	-	23240775	23240876
ASK03642REF	0.0194942	0.146	140.13	197.6	0.71	down	ENST00000572686	---	2135	retained_intron	ensemble_refgene	SPOP	---	chr17	-	47676859	47678993
TI20381REF_RPL13A_AS002	0.0209676	0.151	48.11	67.81	0.71	down	chr19:49991493-49991608	---		---	ensemble_refgene_antisense	---	RPL13A	chr19	-	49991493	49991608
ASK04243REF	0.0284946	0.171	15.61	22.09	0.71	down	ENST00000511615	---	1658	nonsense_mediated_decay	ensemble_refgene	SUB1	---	chr5	+	32585665	32602094
TI17093REF_PBX1_AS005	0.0406342	0.198	16.94	23.82	0.71	down	chr1:164816424-164816548	---		---	ensemble_refgene_antisense	---	PBX1	chr1	-	164816424	164816548
ASK07352REF_GRSF1_AS001	0.0002495	0.0373	39.29	55.75	0.7	down	chr4:71685675-71686133	---		---	ensemble_refgene_antisense	---	GRSF2	chr4	+	71685675	71686133
TI01807NTNR	0.0003211	0.0436	193.03	274.62	0.7	down	NR_026891	gi|223718264|ref|NR_026891.1|	5944	Homo sapiens uncharacterized protein FLJ10038 (FLJ10038), non-coding RNA	NCBI_nt_human	--	--	--	--
ASK02327REF	0.0003678	0.0458	23.83	34.15	0.7	down	ENST00000546838	---	391	retained_intron	ensemble_refgene	COQ5	---	chr12	-	120947654	120954487
TI18537REF_IL17RB_AS003	0.0003929	0.046	71.4	101.43	0.7	down	chr3:53898670-53898758	---		---	ensemble_refgene_antisense	---	IL17RB	chr3	-	53898670	53898758
ASK03691REF	0.0004514	0.046	64.22	92.27	0.7	down	ENST00000584217	---	7080	retained_intron	ensemble_refgene	TSHZ1	---	chr18	+	72994819	73001898
ASK05678REF_BCL11A_AS001	0.0005225	0.0465	12.21	17.33	0.7	down	chr2:60679005-60679497	---		---	ensemble_refgene_antisense	---	BCL12A	chr2	+	60679005	60679497
ASK05095REF_MDH2_AS001	0.000633	0.0465	160.84	231.41	0.7	down	chr7:75695730-75695902	---		---	ensemble_refgene_antisense	---	MDH2	chr7	-	75695730	75695902
ASK03255REF	0.0006559	0.0465	18.17	26.13	0.7	down	ENST00000539442	---	932	retained_intron	ensemble_refgene	LEMD3	---	chr12	+	65639080	65640319
TI01851NTNR	0.0006613	0.0465	28.37	40.75	0.7	down	NR_028514	gi|260064042|ref|NR_028514.1|	570	Homo sapiens uncharacterized LOC100306951 (LOC100306951), non-coding RNA	NCBI_nt_human	--	--	--	--
TI18230REF_HNRNPUL2_AS002	0.0013134	0.0578	98.92	141.97	0.7	down	chr11:62480800-62480962	---		---	ensemble_refgene_antisense	---	HNRNPUL2	chr11	+	62480800	62480962
ASK06198REF_WDR88_AS001	0.0019049	0.0613	16.46	23.66	0.7	down	chr19:33662959-33663394	---		---	ensemble_refgene_antisense	---	WDR89	chr19	-	33662959	33663394
ASK00821NTNR	0.0019386	0.0616	10.4	14.87	0.7	down	NR_024537	gi|215277002|ref|NR_024537.1|	4068	Homo sapiens glutathione S-transferase mu 3 (brain) (GSTM3), transcript variant 2, non-coding RNA	NCBI_nt_human	--	--	--	--
ASK05095REF_MDH2_AS002	0.0022733	0.066	33.33	47.63	0.7	down	chr7:75695651-75696256	---		---	ensemble_refgene_antisense	---	MDH2	chr7	-	75695651	75696256
ASK05600REF_TFG_AS001	0.0025768	0.0674	40	57.15	0.7	down	chr3:100467463-100467755	---		---	ensemble_refgene_antisense	---	TFG	chr3	-	100467463	100467755
ASK02985REF	0.0027284	0.0683	106.62	153.33	0.7	down	ENST00000482674	---	721	processed_transcript	ensemble_refgene	DNAJC8	---	chr1	-	28536671	28559515
NC00104FR	0.0031188	0.0726	15.03	21.4	0.7	down	FR066209	L43846	731	small nuclear RNA (snRNA)	fRNAdb	--	--	--	--
TI17696REF_SLC30A1_AS002	0.004209	0.0813	55.01	78.79	0.7	down	chr1:211746177-211746275	---		---	ensemble_refgene_antisense	---	SLC30A1	chr1	+	211746177	211746275
ASK05292REF_RACGAP1_AS002	0.0049121	0.086	54.65	77.8	0.7	down	chr12:50385795-50386139	---		---	ensemble_refgene_antisense	---	RACGAP1	chr12	+	50385795	50386139
TI13502REF	0.005624	0.0904	63.63	90.8	0.7	down	ENST00000358888	---	551	processed_transcript	ensemble_refgene	RPL41	---	chr12	+	56510417	56511610
TI19874REF_RPS13_AS002	0.0056564	0.0904	63.66	91.4	0.7	down	chr11:17098807-17098916	---		---	ensemble_refgene_antisense	---	RPS13	chr11	+	17098807	17098916
ASK05702REF_TM9SF3_AS001	0.0063115	0.0939	58.67	83.39	0.7	down	chr10:98280790-98281435	---		---	ensemble_refgene_antisense	---	TM9SF4	chr10	+	98280790	98281435
TI16525REF_CCDC50_AS006	0.0093729	0.108	90.15	129.38	0.7	down	chr3:191112104-191112214	---		---	ensemble_refgene_antisense	---	CCDC50	chr3	-	191112104	191112214
TI20736REF_FBXO45_AS002	0.0102853	0.113	34.79	49.55	0.7	down	chr3:196311348-196311614	---		---	ensemble_refgene_antisense	---	FBXO45	chr3	-	196311348	196311614
TI01984NTNR	0.0147513	0.132	63.11	89.61	0.7	down	NR_038996	gi|337756637|ref|NR_038996.1|	978	Homo sapiens uncharacterized LOC100131733 (LOC100131733), non-coding RNA	NCBI_nt_human	--	--	--	--
ASK07349REF_POLE2_AS001	0.0160092	0.137	13.59	19.38	0.7	down	chr14:50131360-50131870	---		---	ensemble_refgene_antisense	---	POLE3	chr14	+	50131360	50131870
TI02072NTNR	0.0217981	0.153	29.42	42.32	0.7	down	NR_037772	gi|321267496|ref|NR_037772.1|	2697	Homo sapiens corticotropin releasing hormone receptor 1 (CRHR1), transcript variant 5, non-coding RNA	NCBI_nt_human	--	--	--	--
TI21289REF_RPS27_AS001	0.0227036	0.155	109.41	156.92	0.7	down	chr1:153963286-153963410	---		---	ensemble_refgene_antisense	---	RPS27	chr1	-	153963286	153963410
ASK03077REF	0.0315344	0.178	21.7	30.85	0.7	down	ENST00000491934	---	847	processed_transcript	ensemble_refgene	DDIT4	---	chr10	+	74034673	74035738
ASK04111REF	0.0317046	0.179	27.64	39.23	0.7	down	ENST00000461660	---	3517	retained_intron	ensemble_refgene	ATP13A3	---	chr3	-	194124194	194133792
TI11589REF	0.039149	0.196	15.74	22.61	0.7	down	ENST00000560078	---	2913	retained_intron	ensemble_refgene	ZFYVE19	---	chr15	+	41100319	41106767
TI01584NTNR	9.67e-05	0.0241	76.12	110.97	0.69	down	NR_002569	gi|333471454|ref|NR_002569.2|	353	Homo sapiens small Cajal body-specific RNA 9 (SCARNA9), guide RNA	NCBI_nt_human	--	--	--	--
ASK00880NTNR	0.0006149	0.0465	54.5	78.52	0.69	down	NR_023924	gi|193083195|ref|NR_023924.1|	2838	Homo sapiens chromosome 14 open reading frame 167 (C14orf167), transcript variant 4, non-coding RNA	NCBI_nt_human	--	--	--	--
ASK04027REF	0.0006323	0.0465	230.55	331.98	0.69	down	ENST00000398245	---	1593	nonsense_mediated_decay	ensemble_refgene	C22orf13	---	chr22	-	24936410	24951139
ASK03242REF	0.000683	0.0469	142.35	206.82	0.69	down	ENST00000548675	---	666	retained_intron	ensemble_refgene	KCNH3	---	chr12	+	49949955	49951420
ASK05945REF_ZNF256_AS001	0.0008427	0.0503	14.6	21.29	0.69	down	chr19:58447524-58455359	---		---	ensemble_refgene_antisense	---	ZNF257	chr19	+	58447524	58455359
ASK02782REF	0.0008435	0.0503	34.56	49.75	0.69	down	ENST00000454368	---	2478	retained_intron	ensemble_refgene	KDELR2	---	chr7	-	6501393	6510037
ASK03544REF	0.0010365	0.0522	65.19	94.27	0.69	down	ENST00000566249	---	649	nonsense_mediated_decay	ensemble_refgene	KARS	---	chr16	-	75668139	75681505
ASK04767REF_SUSD3_AS001	0.0014357	0.0578	15.82	23.06	0.69	down	chr9:95837833-95838136	---		---	ensemble_refgene_antisense	---	SUSD3	chr9	-	95837833	95838136
TI20176REF_SF3B3_AS001	0.0023064	0.0663	13.22	19.27	0.69	down	chr16:70606541-70606655	---		---	ensemble_refgene_antisense	---	SF3B3	chr16	-	70606541	70606655
TI16855REF_SYNCRIP_AS003	0.0031881	0.0727	11.58	16.66	0.69	down	chr6:86320342-86320479	---		---	ensemble_refgene_antisense	---	SYNCRIP	chr6	+	86320342	86320479
TI23013REF_SLC32A1_AS001	0.0034458	0.0743	17.77	25.89	0.69	down	chr20:37355380-37355485	---		---	ensemble_refgene_antisense	---	SLC32A1	chr20	-	37355380	37355485
TI16327REF_KIF22_AS005	0.009098	0.106	71.87	103.82	0.69	down	chr16:29808219-29808369	---		---	ensemble_refgene_antisense	---	KIF22	chr16	-	29808219	29808369
TI21681REF_CCS_AS001	0.0227422	0.155	29.18	42.11	0.69	down	chr11:66366784-66366926	---		---	ensemble_refgene_antisense	---	CCS	chr11	-	66366784	66366926
TI16224REF_NUCKS1_AS014	0.0261776	0.165	26.6	38.28	0.69	down	chr1:205683779-205683918	---		---	ensemble_refgene_antisense	---	NUCKS1	chr1	+	205683779	205683918
TI13295REF	0.0262561	0.165	10.83	15.68	0.69	down	ENST00000530403	---	2429	nonsense_mediated_decay	ensemble_refgene	NCR3LG1	---	chr11	+	17373446	17395201
TI16101REF_TNS1_AS006	0.0328618	0.182	43.62	63.52	0.69	down	chr2:218667055-218667168	---		---	ensemble_refgene_antisense	---	TNS1	chr2	+	218667055	218667168
ASK06378REF_FAM210B_AS001	4.67e-05	0.0189	188.74	278.57	0.68	down	chr20:54941571-54942110	---		---	ensemble_refgene_antisense	---	FAM211B	chr20	-	54941571	54942110
ASK00902NTNR	5.28e-05	0.0189	143.11	210.61	0.68	down	NR_029403	gi|261399879|ref|NR_029403.1|	1799	Homo sapiens chaperonin containing TCP1, subunit 7 (eta) (CCT7), transcript variant 6, non-coding RNA	NCBI_nt_human	--	--	--	--
ASK07115REF_AES_AS001	0.0005982	0.0465	212.49	311.87	0.68	down	chr19:3053229-3053608	---		---	ensemble_refgene_antisense	---	AES	chr19	+	3053229	3053608
ASK04376REF	0.0022054	0.066	201.34	295.46	0.68	down	ENST00000476189	---	956	processed_transcript	ensemble_refgene	EZR	---	chr6	-	159204566	159240381
TI16282REF_UHMK1_AS012	0.0024105	0.0667	63.16	93.32	0.68	down	chr1:162498071-162498208	---		---	ensemble_refgene_antisense	---	UHMK1	chr1	-	162498071	162498208
TI16224REF_NUCKS1_AS016	0.0103652	0.113	10.47	15.49	0.68	down	chr1:205684278-205684442	---		---	ensemble_refgene_antisense	---	NUCKS1	chr1	+	205684278	205684442
TI17695REF_ZNF496_AS004	0.0104424	0.113	32.47	47.68	0.68	down	chr1:247462884-247463112	---		---	ensemble_refgene_antisense	---	ZNF496	chr1	+	247462884	247463112
TI17848REF_WDR81_AS005	0.0106087	0.114	23.88	34.9	0.68	down	chr17:1628771-1629064	---		---	ensemble_refgene_antisense	---	WDR81	chr17	-	1628771	1629064
TI12858REF	0.0130635	0.125	71.58	104.8	0.68	down	ENST00000477151	---	467	processed_transcript	ensemble_refgene	RPS27	---	chr1	+	153963239	153964626
TI16979REF_ZNF24_AS007	0.0346443	0.185	27.45	40.36	0.68	down	chr18:32915811-32915920	---		---	ensemble_refgene_antisense	---	ZNF24	chr18	+	32915811	32915920
ASK02445REF	6.3e-06	0.0112	71	105.76	0.67	down	ENST00000571725	---	413	processed_transcript	ensemble_refgene	RPA1	---	chr17	+	1747214	1757568
ASK02433REF	8.31e-05	0.022	64.88	97.21	0.67	down	ENST00000561630	---	711	nonsense_mediated_decay	ensemble_refgene	CDR2	---	chr16	-	22358955	22385758
ASK05075REF_LRRC8A_AS001	8.34e-05	0.022	39.94	59.76	0.67	down	chr9:131669864-131670208	---		---	ensemble_refgene_antisense	---	LRRC8A	chr9	-	131669864	131670208
ASK06618REF_ACLY_AS001	0.0001393	0.0253	28.98	43.5	0.67	down	chr17:40023267-40023536	---		---	ensemble_refgene_antisense	---	ACLY	chr17	+	40023267	40023536
TI16330REF_RP11-31I10.4_AS011	0.000178	0.0298	14.25	21.31	0.67	down	chr16:1828620-1828945	---		---	ensemble_refgene_antisense	---	RP11-31I10.4	chr16	+	1828620	1828945
ASK06320REF_CITED2_AS001	0.0004349	0.046	45.47	67.68	0.67	down	chr6:139693597-139693893	---		---	ensemble_refgene_antisense	---	CITED3	chr6	+	139693597	139693893
NC00411FR	0.0004593	0.046	243.34	361.44	0.67	down	FR288505	NR_003316	97	C/D box small nucleolar RNA (snoRNA) HBII-85-1 / SNORD116-1	fRNAdb	--	--	--	--
TI16443REF_WDR43_AS007	0.0005609	0.0465	112.79	167.55	0.67	down	chr2:29136939-29137063	---		---	ensemble_refgene_antisense	---	WDR43	chr2	-	29136939	29137063
TI11671REF	0.0012029	0.056	26.12	38.95	0.67	down	ENST00000487034	---	615	retained_intron	ensemble_refgene	RPL13	---	chr16	+	89627090	89627931
NC00098FR	0.0022274	0.066	49.42	73.69	0.67	down	FR062859	AY077740	330	small cajal body specific RNA (scaRNA) scaRNA7 / U90	fRNAdb	--	--	--	--
ASK01167NTNR	0.0024125	0.0667	203.08	303.86	0.67	down	NR_033796	gi|335353814|ref|NR_033796.2|	1122	Homo sapiens destrin (actin depolymerizing factor) pseudogene 2 (DSTNP2), non-coding RNA	NCBI_nt_human	--	--	--	--
TI23355REF_MINA_AS001	0.0034481	0.0743	38.17	57.18	0.67	down	chr3:97664012-97664169	---		---	ensemble_refgene_antisense	---	MINA	chr3	+	97664012	97664169
TI16224REF_NUCKS1_AS006	0.0059157	0.0917	48.9	73.51	0.67	down	chr1:205683474-205683605	---		---	ensemble_refgene_antisense	---	NUCKS1	chr1	+	205683474	205683605
TI23305REF_TFDP2_AS001	0.0068769	0.0966	26.98	40.47	0.67	down	chr3:141666559-141666659	---		---	ensemble_refgene_antisense	---	TFDP2	chr3	+	141666559	141666659
TI18416REF_KCTD15_AS003	0.0073314	0.0989	17.53	26.17	0.67	down	chr19:34305806-34305966	---		---	ensemble_refgene_antisense	---	KCTD15	chr19	-	34305806	34305966
TI13281REF	0.0214303	0.152	21.36	31.76	0.67	down	ENST00000526058	---	593	retained_intron	ensemble_refgene	CCS	---	chr11	+	66360675	66367082
TI18461REF_NIF3L1_AS002	0.0363418	0.19	26.56	39.92	0.67	down	chr2:201754648-201754780	---		---	ensemble_refgene_antisense	---	NIF3L1	chr2	-	201754648	201754780
TI16796REF_COG8_AS003	1.99e-05	0.0158	69.23	105.23	0.66	down	chr16:69362254-69362486	---		---	ensemble_refgene_antisense	---	COG8	chr16	+	69362254	69362486
ASK05206REF_PEX26_AS001	0.0001218	0.0253	23.72	35.9	0.66	down	chr22:18560060-18560843	---		---	ensemble_refgene_antisense	---	PEX26	chr22	-	18560060	18560843
TI01790NTNR	0.0001396	0.0253	263.26	396.68	0.66	down	NR_003001	gi|91982742|ref|NR_003001.1|	330	Homo sapiens small Cajal body-specific RNA 7 (SCARNA7), guide RNA >gi|19849589|gb|AY077740.1| Homo sapiens U90 small nuclear RNA, complete sequence	NCBI_nt_human	--	--	--	--
NC00465FR	0.0009357	0.0514	192.86	293.43	0.66	down	FR322322	NR_003317	97	C/D box small nucleolar RNA (snoRNA) HBII-85-2 / SNORD116-2	fRNAdb	--	--	--	--
TI19596REF_SNX12_AS001	0.0016085	0.0599	46.36	70.18	0.66	down	chrX:70279739-70279862	---		---	ensemble_refgene_antisense	---	SNX12	chrX	+	70279739	70279862
TI02112NTNR	0.0019042	0.0613	64.87	97.73	0.66	down	NR_002599	gi|82830392|ref|NR_002599.1|	472	Homo sapiens small nucleolar RNA host gene 6 (non-protein coding) (SNHG6), non-coding RNA >gi|33113957|gb|AY264285.1| Homo sapiens U87HG mRNA, complete sequence	NCBI_nt_human	--	--	--	--
ASK04778REF_MYC_AS001	0.0019086	0.0613	269.69	410.62	0.66	down	chr8:128752695-128753201	---		---	ensemble_refgene_antisense	---	MYC	chr8	-	128752695	128753201
TI17639REF_DAGLB_AS003	0.0025294	0.0674	32.01	48.82	0.66	down	chr7:6501610-6501714	---		---	ensemble_refgene_antisense	---	DAGLB	chr7	+	6501610	6501714
NC00069FR	0.0028471	0.0693	25.86	38.92	0.66	down	FR045002	NR_003323	97	C/D box small nucleolar RNA (snoRNA) HBII-85-8 / SNORD116-8	fRNAdb	--	--	--	--
TI18922REF_XPOT_AS002	0.0044	0.0816	29.59	44.69	0.66	down	chr12:64843314-64843418	---		---	ensemble_refgene_antisense	---	XPOT	chr12	-	64843314	64843418
TI20960REF_TRIM56_AS001	0.0044094	0.0816	65.87	99.64	0.66	down	chr7:100734241-100734349	---		---	ensemble_refgene_antisense	---	TRIM56	chr7	-	100734241	100734349
ASK07228REF_YWHAG_AS001	0.0051097	0.0874	55.56	84.72	0.66	down	chr7:75956134-75956732	---		---	ensemble_refgene_antisense	---	YWHAG	chr7	+	75956134	75956732
TI16986REF_AGBL5_AS007	0.005489	0.0897	23.04	35.15	0.66	down	chr2:27290785-27290896	---		---	ensemble_refgene_antisense	---	AGBL5	chr2	-	27290785	27290896
TI16519REF_SOGA1_AS006	0.0089608	0.106	36.85	55.96	0.66	down	chr20:35413177-35413397	---		---	ensemble_refgene_antisense	---	SOGA1	chr20	+	35413177	35413397
NC00310FR	0.0002243	0.0344	150.73	230.81	0.65	down	FR210051	NR_003319	98	C/D box small nucleolar RNA (snoRNA) HBII-85-4 / SNORD116-4	fRNAdb	--	--	--	--
ASK02856REF	0.0003033	0.0426	22.66	34.77	0.65	down	ENST00000479559	---	409	processed_transcript	ensemble_refgene	MRTO4	---	chr1	+	19584206	19585233
TI18600REF_ZBED3_AS003	0.0011848	0.0555	60.36	92.73	0.65	down	chr5:76371606-76371738	---		---	ensemble_refgene_antisense	---	ZBED3	chr5	+	76371606	76371738
TI24082REF_TOMM5_AS001	0.0014669	0.0578	91.2	139.46	0.65	down	chr9:37592437-37592548	---		---	ensemble_refgene_antisense	---	TOMM5	chr9	+	37592437	37592548
TI18312REF_MON1B_AS004	0.0049952	0.0863	27.84	43.05	0.65	down	chr16:77235263-77235392	---		---	ensemble_refgene_antisense	---	MON1B	chr16	-	77235263	77235392
TI17696REF_SLC30A1_AS005	0.0057461	0.0911	15.33	23.73	0.65	down	chr1:211746039-211746133	---		---	ensemble_refgene_antisense	---	SLC30A1	chr1	+	211746039	211746133
TI15698REF	0.0167399	0.138	34.73	53.71	0.65	down	ENST00000519128	---	5036	processed_transcript	ensemble_refgene	E2F5	---	chr8	+	86089847	86129387
TI16251REF_TPCN1_AS010	0.0343753	0.184	30.68	47.24	0.65	down	chr12:113733945-113734066	---		---	ensemble_refgene_antisense	---	TPCN1	chr12	-	113733945	113734066
ASK00984NTNR	0.0481638	0.214	459.62	705.17	0.65	down	XR_132705	gi|341915150|ref|XR_132705.1|	625	PREDICTED: Homo sapiens hypothetical LOC100294406 (LOC100294406), miscRNA	NCBI_nt_human	--	--	--	--
NC00076FR	9.4e-06	0.0117	321.86	502.13	0.64	down	FR047590	AC090227,AY077741	83	small cajal body specific RNA (scaRNA) scaRNA17 / scaRNA18 / U91	fRNAdb	--	--	--	--
TI20168REF_RPL13_AS001	0.0006439	0.0465	87.69	136.84	0.64	down	chr16:89630187-89630290	---		---	ensemble_refgene_antisense	---	RPL13	chr16	-	89630187	89630290
ASK00671NTNR	0.0006545	0.0465	63.96	99.79	0.64	down	XR_110121	gi|310123040|ref|XR_110121.1|	578	PREDICTED: Homo sapiens hypothetical LOC100287803, transcript variant 2 (LOC100287803), miscRNA	NCBI_nt_human	--	--	--	--
NC00299FR	0.0008513	0.0503	29.57	46.02	0.64	down	FR203355	AC013416,AJ609453	134	H/ACA box guide small nucleolar RNA (snoRNA) ACA5 / SNORA5A	fRNAdb	--	--	--	--
TI17686REF_PRDX1_AS001	0.0038131	0.0783	14.11	22.16	0.64	down	chr1:45982234-45982371	---		---	ensemble_refgene_antisense	---	PRDX1	chr1	+	45982234	45982371
TI20764REF_RPL22L1_AS001	0.0139682	0.13	21.86	34.01	0.64	down	chr3:170585813-170585929	---		---	ensemble_refgene_antisense	---	RPL22L1	chr3	+	170585813	170585929
TI16559REF_CPT1A_AS009	0.0330105	0.182	59.1	92.6	0.64	down	chr11:68524134-68524253	---		---	ensemble_refgene_antisense	---	CPT1A	chr11	+	68524134	68524253
ASK05263REF_C14orf166_AS002	6.4e-05	0.0189	48.69	77.45	0.63	down	chr14:52470935-52471232	---		---	ensemble_refgene_antisense	---	C14orf166	chr14	-	52470935	52471232
ASK03508REF	0.0001286	0.0253	33.58	53.73	0.63	down	ENST00000558531	---	1002	retained_intron	ensemble_refgene	MRPL46	---	chr15	-	89008244	89010621
TI18149REF_DFFA_AS001	0.0013835	0.0578	10.72	17.07	0.63	down	chr1:10519628-10519753	---		---	ensemble_refgene_antisense	---	DFFA	chr1	+	10519628	10519753
TI16197REF_GSPT1_AS014	0.0079446	0.101	37.21	59.13	0.63	down	chr16:11965581-11965777	---		---	ensemble_refgene_antisense	---	GSPT1	chr16	+	11965581	11965777
TI16224REF_NUCKS1_AS018	0.0087211	0.106	104.37	164.49	0.63	down	chr1:205684068-205684189	---		---	ensemble_refgene_antisense	---	NUCKS1	chr1	+	205684068	205684189
[truncated: 22 more rows]

## Sheet: Fold Change cut-off-1.5
# Fold Change cut-off: 1.5 , p≤0.05
# Condition pairs: ND vs NC
# Column A: ProbeName, it represents probe name.
# Column B: P-value, P-value calculated from Paired T -Test.
# Column C: FDR, corrected p-value calcualted by Multiple Testing Correction.
# Column D: Geom mean of intensities in ND, geometric mean of intensity of each probe in ND
# Column E: Geom mean of intensities in NC, geometric mean of intensity of each probe in NC
# Column F: Fold change, the absolute ratio (no log scale) of intensities between two conditions.
# ColumnG: Style, it depicts which group has greater or lower intensity values vs other group.
# Column H~R: Annotations to each probe, includingdatabase_ID/chromosome_location, genebank_accession_number,length,description, DATABASEsource, Subordinate gene, target_gene,chromosome, lncRNA_strand
Note:
# Column L: database, the source of LncRNA is collected from.
fRNAdb: fRNAdb(http://www.ncrna.org/frnadb/)
NCBI_nt_human: (http://www.ncbi.nlm.nih.gov/)
Ensembl: Ensembl (http://www.ensembl.org/index.html);
# Column M: Subordinate gene,the LncRNA is transcribed from the antisense strand and overlapping with a coding transcript
ProbeSet	p-value	FDR	Geom mean of intensities in ND	Geom mean of intensities in NC	Fold-change（ND/NC)	style	database_ID/chromosome_location	genebank_accession_number	length	description	DATABASE	Subordinate gene	target_gene	chromosome	strand	start	end
NC00501FR	0.0082092	0.102	409.84	147.94	2.77	up	FR344886	AP004318	140	U4 spliceosomal RNA	fRNAdb	--	--	--	--
TI20631REF_KCNJ15_AS002	8.96e-05	0.023	245.51	107.25	2.29	up	chr21:39641845-39641964	---		---	ensemble_refgene_antisense	---	KCNJ15	chr21	-	39641845	39641964
TI16198REF_RNF213_AS020	2.88e-05	0.0179	304.83	141.36	2.16	up	chr17:78355675-78355935	---		---	ensemble_refgene_antisense	---	RNF213	chr17	-	78355675	78355935
TI16198REF_RNF213_AS010	1.59e-05	0.0154	204.39	95.25	2.15	up	chr17:78354412-78354623	---		---	ensemble_refgene_antisense	---	RNF213	chr17	-	78354412	78354623
TI16034REF_FNDC3B_AS059	0.0029453	0.0707	150.03	71.72	2.09	up	chr3:171780951-171781210	---		---	ensemble_refgene_antisense	---	FNDC3B	chr3	-	171780951	171781210
TI16034REF_FNDC3B_AS046	0.015437	0.135	168.68	80.93	2.08	up	chr3:171947052-171947159	---		---	ensemble_refgene_antisense	---	FNDC3B	chr3	-	171947052	171947159
TI23285REF_MME_AS001	0.0127816	0.123	120.82	59.22	2.04	up	chr3:154819192-154819322	---		---	ensemble_refgene_antisense	---	MME	chr3	-	154819192	154819322
TI16167REF_EPHB1_AS010	0.0072477	0.0989	62.6	30.96	2.02	up	chr3:134568758-134568908	---		---	ensemble_refgene_antisense	---	EPHB1	chr3	-	134568758	134568908
TI17326REF_EXT1_AS006	0.0003506	0.0443	46.23	23.43	1.97	up	chr8:119102154-119102344	---		---	ensemble_refgene_antisense	---	EXT1	chr8	+	119102154	119102344
TI16912REF_PTPRJ_AS007	0.0085203	0.105	84.32	43.32	1.95	up	chr11:48053657-48053794	---		---	ensemble_refgene_antisense	---	PTPRJ	chr11	-	48053657	48053794
TI16034REF_FNDC3B_AS026	0.0089329	0.106	338.38	173.19	1.95	up	chr3:171785355-171785470	---		---	ensemble_refgene_antisense	---	FNDC3B	chr3	-	171785355	171785470
TI16042REF_ANKRD11_AS036	0.0023437	0.0667	322.68	165.9	1.94	up	chr16:89435420-89435569	---		---	ensemble_refgene_antisense	---	ANKRD11	chr16	+	89435420	89435569
TI16034REF_FNDC3B_AS047	0.0042252	0.0813	166.96	86.2	1.94	up	chr3:171870198-171870359	---		---	ensemble_refgene_antisense	---	FNDC3B	chr3	-	171870198	171870359
TI18568REF_TBC1D1_AS001	0.0017684	0.0606	146.07	75.53	1.93	up	chr4:37966102-37966220	---		---	ensemble_refgene_antisense	---	TBC1D1	chr4	-	37966102	37966220
TI16034REF_FNDC3B_AS065	0.0101059	0.112	141.49	73.5	1.93	up	chr3:171785122-171785220	---		---	ensemble_refgene_antisense	---	FNDC3B	chr3	-	171785122	171785220
TI16844REF_TMEM165_AS007	0.000791	0.0503	260.63	135.75	1.92	up	chr4:56271091-56271201	---		---	ensemble_refgene_antisense	---	TMEM165	chr4	-	56271091	56271201
TI16034REF_FNDC3B_AS024	0.0368088	0.191	66.73	34.9	1.91	up	chr3:171776583-171776675	---		---	ensemble_refgene_antisense	---	FNDC3B	chr3	-	171776583	171776675
TI16144REF_CMIP_AS005	0.0006302	0.0465	127.06	67.03	1.9	up	chr16:81532835-81532972	---		---	ensemble_refgene_antisense	---	CMIP	chr16	-	81532835	81532972
TI16719REF_BCL6_AS009	0.0010582	0.0525	173.95	91.36	1.9	up	chr3:187455596-187455695	---		---	ensemble_refgene_antisense	---	BCL6	chr3	+	187455596	187455695
TI17761REF_CHST11_AS001	0.0035655	0.0756	189.36	99.69	1.9	up	chr12:105037888-105038008	---		---	ensemble_refgene_antisense	---	CHST11	chr12	-	105037888	105038008
TI20621REF_B4GALT5_AS002	1.97e-05	0.0158	86.75	45.84	1.89	up	chr20:48304549-48304635	---		---	ensemble_refgene_antisense	---	B4GALT5	chr20	+	48304549	48304635
TI20631REF_KCNJ15_AS001	0.0016295	0.0599	482.33	255.62	1.89	up	chr21:39630795-39630900	---		---	ensemble_refgene_antisense	---	KCNJ15	chr21	-	39630795	39630900
TI16034REF_FNDC3B_AS063	0.0140309	0.13	165.26	87.51	1.89	up	chr3:171858417-171858531	---		---	ensemble_refgene_antisense	---	FNDC3B	chr3	-	171858417	171858531
TI16198REF_RNF213_AS013	0.000704	0.0475	253.07	134.96	1.88	up	chr17:78357854-78357956	---		---	ensemble_refgene_antisense	---	RNF213	chr17	-	78357854	78357956
TI16356REF_TBL1X_AS014	0.0019283	0.0615	82.31	43.77	1.88	up	chrX:9640639-9640743	---		---	ensemble_refgene_antisense	---	TBL1X	chrX	-	9640639	9640743
TI18272REF_HIF1A_AS002	0.0478534	0.213	40.96	21.75	1.88	up	chr14:62205958-62206139	---		---	ensemble_refgene_antisense	---	HIF1A	chr14	-	62205958	62206139
TI16978REF_BCL2_AS005	0.0004623	0.046	78.4	41.82	1.87	up	chr18:60859911-60860006	---		---	ensemble_refgene_antisense	---	BCL2	chr18	+	60859911	60860006
TI16034REF_FNDC3B_AS038	0.000601	0.0465	78.88	42.14	1.87	up	chr3:171763022-171763204	---		---	ensemble_refgene_antisense	---	FNDC3B	chr3	-	171763022	171763204
TI20826REF_ACSL1_AS001	0.0010256	0.0522	394.94	211.74	1.87	up	chr4:185683753-185683846	---		---	ensemble_refgene_antisense	---	ACSL1	chr4	+	185683753	185683846
TI19381REF_ATP13A3_AS002	0.0033823	0.0739	122.27	65.26	1.87	up	chr3:194131713-194131857	---		---	ensemble_refgene_antisense	---	ATP13A3	chr3	+	194131713	194131857
TI18175REF_VTI1A_AS002	0.0039121	0.0789	217.89	117.16	1.86	up	chr10:114302128-114302244	---		---	ensemble_refgene_antisense	---	VTI1A	chr10	-	114302128	114302244
TI18540REF_NFKBIZ_AS003	0.0096328	0.11	142.6	76.49	1.86	up	chr3:101577448-101577640	---		---	ensemble_refgene_antisense	---	NFKBIZ	chr3	-	101577448	101577640
ASK06866REF_CREB5_AS001	0.0001368	0.0253	262.78	141.67	1.85	up	chr7:28777797-28849155	---		---	ensemble_refgene_antisense	---	CREB6	chr7	-	28777797	28849155
TI16137REF_LPP_AS019	0.0047234	0.0847	64.34	34.8	1.85	up	chr3:188506184-188506287	---		---	ensemble_refgene_antisense	---	LPP	chr3	-	188506184	188506287
TI23016REF_NCOA3_AS001	0.0061228	0.0926	82.92	44.85	1.85	up	chr20:46277638-46277729	---		---	ensemble_refgene_antisense	---	NCOA3	chr20	-	46277638	46277729
TI16034REF_FNDC3B_AS066	0.0112211	0.116	698.99	378.78	1.85	up	chr3:171780599-171780847	---		---	ensemble_refgene_antisense	---	FNDC3B	chr3	-	171780599	171780847
TI16034REF_FNDC3B_AS015	0.0112852	0.116	109.91	59.37	1.85	up	chr3:171781326-171781440	---		---	ensemble_refgene_antisense	---	FNDC3B	chr3	-	171781326	171781440
TI20621REF_B4GALT5_AS001	0.0006142	0.0465	254.7	138.09	1.84	up	chr20:48322049-48322132	---		---	ensemble_refgene_antisense	---	B4GALT5	chr20	+	48322049	48322132
TI16034REF_FNDC3B_AS048	0.0024654	0.0674	52.8	28.65	1.84	up	chr3:171766955-171767092	---		---	ensemble_refgene_antisense	---	FNDC3B	chr3	-	171766955	171767092
TI16912REF_PTPRJ_AS003	0.0037896	0.078	138.19	75.04	1.84	up	chr11:48043116-48043249	---		---	ensemble_refgene_antisense	---	PTPRJ	chr11	-	48043116	48043249
TI16198REF_RNF213_AS014	0.0001275	0.0253	135.28	74.22	1.82	up	chr17:78356241-78356446	---		---	ensemble_refgene_antisense	---	RNF213	chr17	-	78356241	78356446
TI16034REF_FNDC3B_AS003	0.0034939	0.075	207.19	114	1.82	up	chr3:171779570-171779727	---		---	ensemble_refgene_antisense	---	FNDC3B	chr3	-	171779570	171779727
TI16034REF_FNDC3B_AS034	0.0094296	0.108	281.37	154.96	1.82	up	chr3:171855735-171855885	---		---	ensemble_refgene_antisense	---	FNDC3B	chr3	-	171855735	171855885
TI16034REF_FNDC3B_AS061	0.0146389	0.132	109.98	60.59	1.82	up	chr3:171784779-171784892	---		---	ensemble_refgene_antisense	---	FNDC3B	chr3	-	171784779	171784892
TI16137REF_LPP_AS013	0.0026036	0.0674	69.95	38.58	1.81	up	chr3:187925902-187926048	---		---	ensemble_refgene_antisense	---	LPP	chr3	-	187925902	187926048
TI16628REF_TGFBR3_AS009	0.0031325	0.0727	51.66	28.54	1.81	up	chr1:92250352-92250440	---		---	ensemble_refgene_antisense	---	TGFBR3	chr1	+	92250352	92250440
TI16034REF_FNDC3B_AS036	0.0244618	0.161	167.73	92.51	1.81	up	chr3:171866886-171866978	---		---	ensemble_refgene_antisense	---	FNDC3B	chr3	-	171866886	171866978
TI17626REF_FGFR1OP_AS003	0.0488968	0.216	53.99	29.91	1.81	up	chr6:167426282-167426392	---		---	ensemble_refgene_antisense	---	FGFR1OP	chr6	-	167426282	167426392
TI19209REF_MAP4K4_AS003	0.0059762	0.0917	71.62	39.81	1.8	up	chr2:102422320-102422406	---		---	ensemble_refgene_antisense	---	MAP4K4	chr2	-	102422320	102422406
TI16034REF_FNDC3B_AS020	0.0086666	0.106	105.26	58.43	1.8	up	chr3:171785544-171785790	---		---	ensemble_refgene_antisense	---	FNDC3B	chr3	-	171785544	171785790
TI17531REF_IL1R1_AS002	0.0369155	0.191	106.45	59.07	1.8	up	chr2:102764137-102764231	---		---	ensemble_refgene_antisense	---	IL1R1	chr2	-	102764137	102764231
TI18846REF_TTC17_AS002	0.0017584	0.0606	139.21	77.99	1.79	up	chr11:43469358-43469452	---		---	ensemble_refgene_antisense	---	TTC17	chr11	-	43469358	43469452
TI16924REF_ETV6_AS003	0.0006502	0.0465	134.67	75.5	1.78	up	chr12:11869402-11869498	---		---	ensemble_refgene_antisense	---	ETV6	chr12	-	11869402	11869498
TI17275REF_SETD5_AS004	0.0001217	0.0253	19.36	10.92	1.77	up	chr3:9511248-9511384	---		---	ensemble_refgene_antisense	---	SETD5	chr3	-	9511248	9511384
TI16034REF_FNDC3B_AS017	0.0011276	0.0545	63.14	35.67	1.77	up	chr3:171854003-171854162	---		---	ensemble_refgene_antisense	---	FNDC3B	chr3	-	171854003	171854162
TI18550REF_CRBN_AS004	0.003342	0.0739	49.74	28.11	1.77	up	chr3:3193388-3193566	---		---	ensemble_refgene_antisense	---	CRBN	chr3	+	3193388	3193566
TI19261REF_RAB1A_AS001	0.0099193	0.111	93.71	53.02	1.77	up	chr2:65317726-65317838	---		---	ensemble_refgene_antisense	---	RAB1A	chr2	+	65317726	65317838
TI16988REF_ACSL3_AS003	0.0368392	0.191	37.21	21.06	1.77	up	chr2:223727649-223727757	---		---	ensemble_refgene_antisense	---	ACSL3	chr2	-	223727649	223727757
TI16111REF_TMEM181_AS009	0.0002825	0.0406	47.28	26.83	1.76	up	chr6:159047610-159047726	---		---	ensemble_refgene_antisense	---	TMEM181	chr6	-	159047610	159047726
TI21017REF_LYN_AS001	0.000592	0.0465	165.35	94.13	1.76	up	chr8:56907925-56908071	---		---	ensemble_refgene_antisense	---	LYN	chr8	-	56907925	56908071
TI20958REF_BRI3_AS001	0.0040491	0.0807	54.47	30.95	1.76	up	chr7:97917864-97918012	---		---	ensemble_refgene_antisense	---	BRI3	chr7	-	97917864	97918012
TI19031REF_TNRC6A_AS001	0.0097793	0.11	39.33	22.29	1.76	up	chr16:24807448-24807579	---		---	ensemble_refgene_antisense	---	TNRC6A	chr16	-	24807448	24807579
ASK07261REF_EPSTI1_AS001	0.022468	0.155	70.81	40.35	1.76	up	chr13:43466130-43469356	---		---	ensemble_refgene_antisense	---	EPSTI2	chr13	+	43466130	43469356
TI16089REF_CTBP2_AS026	0.0012163	0.0564	87.64	50.17	1.75	up	chr10:126837522-126837612	---		---	ensemble_refgene_antisense	---	CTBP2	chr10	+	126837522	126837612
TI21659REF_UBASH3B_AS001	0.0016476	0.0601	48.37	27.7	1.75	up	chr11:122583172-122583269	---		---	ensemble_refgene_antisense	---	UBASH3B	chr11	-	122583172	122583269
TI16169REF_ELL2_AS018	0.0041127	0.0813	30.58	17.48	1.75	up	chr5:95248025-95248150	---		---	ensemble_refgene_antisense	---	ELL2	chr5	+	95248025	95248150
TI18699REF_ACSL4_AS001	0.0081509	0.102	114.39	65.31	1.75	up	chrX:108927695-108927824	---		---	ensemble_refgene_antisense	---	ACSL4	chrX	+	108927695	108927824
TI16181REF_TRAPPC12_AS012	0.008863	0.106	98.62	56.27	1.75	up	chr2:3451488-3451581	---		---	ensemble_refgene_antisense	---	TRAPPC12	chr2	-	3451488	3451581
TI16247REF_HNRNPA2B1_AS016	0.0363478	0.19	259	148.11	1.75	up	chr7:26233088-26233189	---		---	ensemble_refgene_antisense	---	HNRNPA2B1	chr7	+	26233088	26233189
ASK06757REF_ZNF438_AS001	0.0384898	0.195	71.27	40.82	1.75	up	chr10:31246986-31247386	---		---	ensemble_refgene_antisense	---	ZNF439	chr10	+	31246986	31247386
TI17124REF_FLI1_AS002	0.0007403	0.0485	290.69	167.19	1.74	up	chr11:128595326-128595416	---		---	ensemble_refgene_antisense	---	FLI1	chr11	-	128595326	128595416
TI16924REF_ETV6_AS002	0.0033205	0.0739	149.31	85.75	1.74	up	chr12:11981961-11982094	---		---	ensemble_refgene_antisense	---	ETV6	chr12	-	11981961	11982094
TI16034REF_FNDC3B_AS037	0.0035411	0.0754	195.01	111.88	1.74	up	chr3:171833213-171833318	---		---	ensemble_refgene_antisense	---	FNDC3B	chr3	-	171833213	171833318
TI16125REF_CUL4A_AS001	0.0049623	0.086	64.47	37.13	1.74	up	chr13:113890966-113891055	---		---	ensemble_refgene_antisense	---	CUL4A	chr13	-	113890966	113891055
TI16034REF_FNDC3B_AS035	0.0066354	0.0957	48.07	27.62	1.74	up	chr3:171900107-171900248	---		---	ensemble_refgene_antisense	---	FNDC3B	chr3	-	171900107	171900248
TI19428REF_ARHGAP26_AS003	0.0122124	0.12	200.43	114.86	1.74	up	chr5:142187291-142187382	---		---	ensemble_refgene_antisense	---	ARHGAP26	chr5	-	142187291	142187382
TI17617REF_GOLPH3_AS001	0.0158031	0.137	64.82	37.29	1.74	up	chr5:32149183-32149285	---		---	ensemble_refgene_antisense	---	GOLPH3	chr5	+	32149183	32149285
TI16719REF_BCL6_AS008	4e-07	0.00174	178.14	103.04	1.73	up	chr3:187455222-187455363	---		---	ensemble_refgene_antisense	---	BCL6	chr3	+	187455222	187455363
TI16247REF_HNRNPA2B1_AS013	0.0181117	0.142	198.36	114.93	1.73	up	chr7:26232546-26232771	---		---	ensemble_refgene_antisense	---	HNRNPA2B1	chr7	+	26232546	26232771
TI18850REF_ACCS_AS001	0.021912	0.153	51.7	29.88	1.73	up	chr11:44099048-44099192	---		---	ensemble_refgene_antisense	---	ACCS	chr11	-	44099048	44099192
TI16352REF_HNRNPH1_AS009	0.0275264	0.168	70.64	40.76	1.73	up	chr5:179043267-179043561	---		---	ensemble_refgene_antisense	---	HNRNPH1	chr5	+	179043267	179043561
TI17959REF_PANK2_AS005	0.000131	0.0253	49.75	28.93	1.72	up	chr20:3903432-3903527	---		---	ensemble_refgene_antisense	---	PANK2	chr20	-	3903432	3903527
TI16034REF_FNDC3B_AS051	0.000441	0.046	68.45	39.79	1.72	up	chr3:171774176-171774335	---		---	ensemble_refgene_antisense	---	FNDC3B	chr3	-	171774176	171774335
TI16144REF_CMIP_AS002	0.0004644	0.046	121.91	70.94	1.72	up	chr16:81584473-81584555	---		---	ensemble_refgene_antisense	---	CMIP	chr16	-	81584473	81584555
TI17007REF_PREX1_AS008	0.004201	0.0813	136.53	79.16	1.72	up	chr20:47419764-47419867	---		---	ensemble_refgene_antisense	---	PREX1	chr20	+	47419764	47419867
TI16976REF_NDUFV2_AS005	0.0109299	0.116	23.78	13.81	1.72	up	chr18:9109065-9109207	---		---	ensemble_refgene_antisense	---	NDUFV2	chr18	-	9109065	9109207
TI19507REF_PTK2B_AS001	0.0002081	0.033	87.44	51.01	1.71	up	chr8:27206330-27206452	---		---	ensemble_refgene_antisense	---	PTK2B	chr8	-	27206330	27206452
TI16304REF_TPD52L2_AS005	0.0017307	0.0606	67.24	39.22	1.71	up	chr20:62515794-62515936	---		---	ensemble_refgene_antisense	---	TPD52L2	chr20	-	62515794	62515936
TI16477REF_ZRANB2_AS001	0.0037507	0.0776	31.72	18.59	1.71	up	chr1:71534852-71534954	---		---	ensemble_refgene_antisense	---	ZRANB2	chr1	+	71534852	71534954
TI16356REF_TBL1X_AS006	0.0118778	0.118	241.02	140.59	1.71	up	chrX:9485160-9485307	---		---	ensemble_refgene_antisense	---	TBL1X	chrX	-	9485160	9485307
TI18018REF_ANKRD17_AS004	0.0006857	0.0469	100.9	59.46	1.7	up	chr4:73971145-73971245	---		---	ensemble_refgene_antisense	---	ANKRD17	chr4	+	73971145	73971245
TI19397REF_KIAA0922_AS002	0.0015016	0.0584	332.71	195.8	1.7	up	chr4:154401999-154402125	---		---	ensemble_refgene_antisense	---	KIAA0922	chr4	-	154401999	154402125
TI19613REF_ABCD3_AS002	0.0055666	0.09	32.8	19.25	1.7	up	chr1:94889290-94889423	---		---	ensemble_refgene_antisense	---	ABCD3	chr1	-	94889290	94889423
TI19808REF_PIK3AP1_AS001	0.0069014	0.0967	26.18	15.42	1.7	up	chr10:98418649-98418773	---		---	ensemble_refgene_antisense	---	PIK3AP1	chr10	+	98418649	98418773
TI16198REF_RNF213_AS001	4.89e-05	0.0189	186.2	110	1.69	up	chr17:78338762-78339000	---		---	ensemble_refgene_antisense	---	RNF213	chr17	-	78338762	78339000
TI16719REF_BCL6_AS003	0.0001304	0.0253	317.77	188	1.69	up	chr3:187454287-187454487	---		---	ensemble_refgene_antisense	---	BCL6	chr3	+	187454287	187454487
TI19721REF_AHCTF1_AS001	0.0035995	0.0758	382.86	226.26	1.69	up	chr1:247087242-247087390	---		---	ensemble_refgene_antisense	---	AHCTF1	chr1	+	247087242	247087390
TI16294REF_XPO6_AS001	0.006479	0.0945	142.21	84.25	1.69	up	chr16:28218073-28218165	---		---	ensemble_refgene_antisense	---	XPO6	chr16	+	28218073	28218165
TI17503REF_ZNF516_AS002	0.0086734	0.106	47.78	28.26	1.69	up	chr18:74117713-74117848	---		---	ensemble_refgene_antisense	---	ZNF516	chr18	+	74117713	74117848
TI16034REF_FNDC3B_AS009	0.0088623	0.106	58.52	34.72	1.69	up	chr3:171873641-171873746	---		---	ensemble_refgene_antisense	---	FNDC3B	chr3	-	171873641	171873746
ASK05682REF_HLA-DQA1_AS001	0.0180549	0.142	32.59	19.23	1.69	up	chr6:32609410-32609751	---		---	ensemble_refgene_antisense	---	HLA-DQA2	chr6	-	32609410	32609751
TI17694REF_FUBP1_AS005	0.0200068	0.148	70.1	41.55	1.69	up	chr1:78417124-78417209	---		---	ensemble_refgene_antisense	---	FUBP1	chr1	+	78417124	78417209
TI16334REF_RP11-159D12.5_AS009	0.0002526	0.0373	18.63	11.06	1.68	up	chr17:56067505-56067640	---		---	ensemble_refgene_antisense	---	RP11-159D12.5	chr17	+	56067505	56067640
TI17147REF_N4BP2L2_AS006	0.0004872	0.046	238.74	141.75	1.68	up	chr13:33096519-33096669	---		---	ensemble_refgene_antisense	---	N4BP2L2	chr13	+	33096519	33096669
TI19612REF_PRRC2C_AS002	0.0022581	0.066	115.93	68.95	1.68	up	chr1:171560584-171560701	---		---	ensemble_refgene_antisense	---	PRRC2C	chr1	-	171560584	171560701
TI16120REF_DGKD_AS020	0.0023003	0.0663	44.47	26.45	1.68	up	chr2:234277818-234277921	---		---	ensemble_refgene_antisense	---	DGKD	chr2	-	234277818	234277921
TI19348REF_TFG_AS001	0.002652	0.0678	52.37	31.15	1.68	up	chr3:100463340-100463509	---		---	ensemble_refgene_antisense	---	TFG	chr3	-	100463340	100463509
TI16334REF_RP11-159D12.5_AS010	0.0028592	0.0694	140.09	83.62	1.68	up	chr17:56073402-56073525	---		---	ensemble_refgene_antisense	---	RP11-159D12.5	chr17	+	56073402	56073525
TI16540REF_CD46_AS011	0.0059202	0.0917	138.19	82.1	1.68	up	chr1:207964387-207964500	---		---	ensemble_refgene_antisense	---	CD46	chr1	-	207964387	207964500
TI18063REF_ASAP1_AS002	0.0112667	0.116	258.29	154.06	1.68	up	chr8:131321807-131321913	---		---	ensemble_refgene_antisense	---	ASAP1	chr8	+	131321807	131321913
TI16034REF_FNDC3B_AS052	0.0149227	0.133	100.37	59.78	1.68	up	chr3:171772744-171772869	---		---	ensemble_refgene_antisense	---	FNDC3B	chr3	-	171772744	171772869
TI21105REF_ALG13_AS002	0.0160525	0.137	111.21	66.21	1.68	up	chrX:110950931-110951105	---		---	ensemble_refgene_antisense	---	ALG13	chrX	-	110950931	110951105
TI18487REF_PRPF40A_AS003	0.0192346	0.146	33.49	19.99	1.68	up	chr2:153513505-153513644	---		---	ensemble_refgene_antisense	---	PRPF40A	chr2	+	153513505	153513644
TI20789REF_ALPK1_AS001	0.019582	0.147	41.43	24.66	1.68	up	chr4:113307320-113307403	---		---	ensemble_refgene_antisense	---	ALPK1	chr4	-	113307320	113307403
TI16581REF_B3GNTL1_AS006	0.0003308	0.0437	212.78	127.33	1.67	up	chr17:80907927-80908043	---		---	ensemble_refgene_antisense	---	B3GNTL1	chr17	+	80907927	80908043
TI16922REF_CCDC82_AS005	0.0055433	0.09	36.08	21.66	1.67	up	chr11:96119892-96119995	---		---	ensemble_refgene_antisense	---	CCDC82	chr11	+	96119892	96119995
TI16985REF_ZNF638_AS004	0.0056971	0.0909	77.55	46.37	1.67	up	chr2:71611153-71611299	---		---	ensemble_refgene_antisense	---	ZNF638	chr2	-	71611153	71611299
TI23226REF_SEC22A_AS001	0.0064654	0.0945	27.46	16.48	1.67	up	chr3:122973310-122973418	---		---	ensemble_refgene_antisense	---	SEC22A	chr3	-	122973310	122973418
TI16715REF_FLNB_AS009	0.0068152	0.0961	42.64	25.58	1.67	up	chr3:58118093-58118484	---		---	ensemble_refgene_antisense	---	FLNB	chr3	-	58118093	58118484
TI16034REF_FNDC3B_AS057	0.008483	0.105	61	36.57	1.67	up	chr3:171778820-171778927	---		---	ensemble_refgene_antisense	---	FNDC3B	chr3	-	171778820	171778927
TI16034REF_FNDC3B_AS039	0.0154524	0.135	39.61	23.74	1.67	up	chr3:171762903-171762986	---		---	ensemble_refgene_antisense	---	FNDC3B	chr3	-	171762903	171762986
TI18812REF_GLRX3_AS001	0.0289806	0.172	54.19	32.46	1.67	up	chr10:131973877-131973990	---		---	ensemble_refgene_antisense	---	GLRX3	chr10	-	131973877	131973990
TI19882REF_PHF21A_AS001	2.48e-05	0.0166	104.48	62.98	1.66	up	chr11:45967022-45967111	---		---	ensemble_refgene_antisense	---	PHF21A	chr11	+	45967022	45967111
TI17159REF_SLCO3A1_AS006	0.0121536	0.12	140.05	84.37	1.66	up	chr15:92635827-92635941	---		---	ensemble_refgene_antisense	---	SLCO3A1	chr15	-	92635827	92635941
TI16034REF_FNDC3B_AS001	0.0142081	0.131	128.84	77.79	1.66	up	chr3:171767181-171767292	---		---	ensemble_refgene_antisense	---	FNDC3B	chr3	-	171767181	171767292
TI21900REF_DUSP16_AS001	0.0272551	0.168	37.2	22.39	1.66	up	chr12:12713511-12713596	---		---	ensemble_refgene_antisense	---	DUSP16	chr12	+	12713511	12713596
TI17694REF_FUBP1_AS004	0.0280364	0.17	46.21	27.79	1.66	up	chr1:78417464-78417658	---		---	ensemble_refgene_antisense	---	FUBP1	chr1	+	78417464	78417658
TI16844REF_TMEM165_AS001	0.0001245	0.0253	96.82	58.79	1.65	up	chr4:56290015-56290172	---		---	ensemble_refgene_antisense	---	TMEM165	chr4	-	56290015	56290172
TI16034REF_FNDC3B_AS055	0.0036157	0.0758	51.1	30.96	1.65	up	chr3:171903038-171903129	---		---	ensemble_refgene_antisense	---	FNDC3B	chr3	-	171903038	171903129
TI17097REF_NRD1_AS003	0.0069713	0.0969	174.28	105.46	1.65	up	chr1:52261343-52261470	---		---	ensemble_refgene_antisense	---	NRD1	chr1	+	52261343	52261470
TI16034REF_FNDC3B_AS054	0.0093231	0.108	68.98	41.81	1.65	up	chr3:171770257-171770432	---		---	ensemble_refgene_antisense	---	FNDC3B	chr3	-	171770257	171770432
TI16498REF_IGF1R_AS008	0.0115126	0.117	164.32	99.6	1.65	up	chr15:99255364-99255470	---		---	ensemble_refgene_antisense	---	IGF1R	chr15	-	99255364	99255470
TI16034REF_FNDC3B_AS023	0.0172094	0.139	151.58	92.02	1.65	up	chr3:171790264-171790355	---		---	ensemble_refgene_antisense	---	FNDC3B	chr3	-	171790264	171790355
TI16095REF_HPCAL1_AS005	0.0175859	0.14	49.81	30.25	1.65	up	chr2:10450180-10450332	---		---	ensemble_refgene_antisense	---	HPCAL1	chr2	-	10450180	10450332
TI16034REF_FNDC3B_AS033	0.0184282	0.143	61.47	37.26	1.65	up	chr3:171763277-171763395	---		---	ensemble_refgene_antisense	---	FNDC3B	chr3	-	171763277	171763395
TI16034REF_FNDC3B_AS062	0.0190123	0.145	142.01	86.12	1.65	up	chr3:171856068-171856163	---		---	ensemble_refgene_antisense	---	FNDC3B	chr3	-	171856068	171856163
TI01516NTNR	0.0001356	0.0253	109.04	66.59	1.64	up	XR_132720	gi|341915243|ref|XR_132720.1|	2393	PREDICTED: Homo sapiens hypothetical LOC100506486 (LOC100506486), miscRNA	NCBI_nt_human	--	--	--	--
TI01517NTNR	0.0001356	0.0253	109.04	66.59	1.64	up	XR_133366	gi|341914542|ref|XR_133366.1|	2392	PREDICTED: Homo sapiens hypothetical LOC100506486 (LOC100506486), miscRNA	NCBI_nt_human	--	--	--	--
TI16351REF_MAML3_AS007	0.0027143	0.0681	35.39	21.53	1.64	up	chr4:141016378-141016507	---		---	ensemble_refgene_antisense	---	MAML3	chr4	+	141016378	141016507
TI16089REF_CTBP2_AS018	0.0029743	0.071	47.49	28.88	1.64	up	chr10:126778128-126778218	---		---	ensemble_refgene_antisense	---	CTBP2	chr10	+	126778128	126778218
TI19355REF_MBNL1_AS002	0.0043016	0.0815	272.14	165.75	1.64	up	chr3:152170367-152170535	---		---	ensemble_refgene_antisense	---	MBNL1	chr3	-	152170367	152170535
TI16034REF_FNDC3B_AS031	0.0069778	0.0969	60.05	36.58	1.64	up	chr3:171763654-171763837	---		---	ensemble_refgene_antisense	---	FNDC3B	chr3	-	171763654	171763837
TI16167REF_EPHB1_AS021	0.0111534	0.116	45.34	27.72	1.64	up	chr3:134577739-134577855	---		---	ensemble_refgene_antisense	---	EPHB1	chr3	-	134577739	134577855
TI19699REF_ZCCHC11_AS001	0.0184067	0.143	48.34	29.43	1.64	up	chr1:52902669-52902801	---		---	ensemble_refgene_antisense	---	ZCCHC11	chr1	+	52902669	52902801
TI18701REF_ARHGEF6_AS002	0.000455	0.046	36.05	22.12	1.63	up	chrX:135750414-135750510	---		---	ensemble_refgene_antisense	---	ARHGEF6	chrX	+	135750414	135750510
TI19539REF_JAK2_AS001	0.0004862	0.046	196.99	120.7	1.63	up	chr9:5108562-5108700	---		---	ensemble_refgene_antisense	---	JAK2	chr9	-	5108562	5108700
TI20789REF_ALPK1_AS002	0.0011833	0.0555	344.56	211.28	1.63	up	chr4:113244107-113244272	---		---	ensemble_refgene_antisense	---	ALPK1	chr4	-	113244107	113244272
TI16904REF_LARP4B_AS002	0.0015125	0.0586	91.58	56.27	1.63	up	chr10:874695-874794	---		---	ensemble_refgene_antisense	---	LARP4B	chr10	+	874695	874794
TI17973REF_MED15_AS003	0.0018291	0.061	101.78	62.43	1.63	up	chr22:20931161-20931309	---		---	ensemble_refgene_antisense	---	MED15	chr22	-	20931161	20931309
TI16798REF_LUC7L3_AS004	0.0018699	0.0613	38.27	23.55	1.63	up	chr17:48832284-48832389	---		---	ensemble_refgene_antisense	---	LUC7L3	chr17	-	48832284	48832389
TI16334REF_RP11-159D12.5_AS001	0.0025191	0.0674	82.54	50.66	1.63	up	chr17:56075645-56076107	---		---	ensemble_refgene_antisense	---	RP11-159D12.5	chr17	+	56075645	56076107
ASK05167REF_USP38_AS002	0.0041279	0.0813	69.34	42.66	1.63	up	chr4:144117572-144118147	---		---	ensemble_refgene_antisense	---	USP39	chr4	-	144117572	144118147
TI16126REF_HNRNPC_AS014	0.005185	0.0879	182.27	111.67	1.63	up	chr14:21717074-21717212	---		---	ensemble_refgene_antisense	---	HNRNPC	chr14	+	21717074	21717212
TI17544REF_RTN4_AS006	0.0065579	0.0952	106.65	65.59	1.63	up	chr2:55204292-55204435	---		---	ensemble_refgene_antisense	---	RTN4	chr2	+	55204292	55204435
TI16608REF_RP11-73O6.4_AS001	0.00681	0.0961	293.46	180.5	1.63	up	chr6:127606787-127606893	---		---	ensemble_refgene_antisense	---	RP11-73O6.4	chr6	-	127606787	127606893
TI16126REF_HNRNPC_AS008	0.0072839	0.0989	101.66	62.43	1.63	up	chr14:21705272-21705387	---		---	ensemble_refgene_antisense	---	HNRNPC	chr14	+	21705272	21705387
TI16996REF_CLK1_AS004	0.00765	0.0999	61.97	38.11	1.63	up	chr2:201724125-201724277	---		---	ensemble_refgene_antisense	---	CLK1	chr2	+	201724125	201724277
TI17491REF_KANSL1_AS003	0.0081396	0.102	339.52	208.93	1.63	up	chr17:44123255-44123398	---		---	ensemble_refgene_antisense	---	KANSL1	chr17	+	44123255	44123398
TI21337REF_DNTTIP2_AS001	0.0093831	0.108	48.03	29.38	1.63	up	chr1:94340593-94340713	---		---	ensemble_refgene_antisense	---	DNTTIP2	chr1	+	94340593	94340713
TI17921REF_SSFA2_AS001	0.0160847	0.137	78.76	48.29	1.63	up	chr2:182782269-182782464	---		---	ensemble_refgene_antisense	---	SSFA2	chr2	-	182782269	182782464
TI16034REF_FNDC3B_AS053	0.0450947	0.207	274.11	168.41	1.63	up	chr3:171790107-171790205	---		---	ensemble_refgene_antisense	---	FNDC3B	chr3	-	171790107	171790205
TI18481REF_RNF149_AS004	6.6e-05	0.0189	242.37	149.83	1.62	up	chr2:101896198-101896343	---		---	ensemble_refgene_antisense	---	RNF149	chr2	+	101896198	101896343
TI17293REF_YTHDC1_AS003	0.0004696	0.046	28.6	17.62	1.62	up	chr4:69185214-69185307	---		---	ensemble_refgene_antisense	---	YTHDC1	chr4	+	69185214	69185307
TI16035REF_MSI2_AS032	0.0006255	0.0465	66.83	41.34	1.62	up	chr17:55377349-55377438	---		---	ensemble_refgene_antisense	---	MSI2	chr17	-	55377349	55377438
TI16198REF_RNF213_AS011	0.0008517	0.0503	199.8	123.09	1.62	up	chr17:78358015-78358159	---		---	ensemble_refgene_antisense	---	RNF213	chr17	-	78358015	78358159
TI16334REF_RP11-159D12.5_AS005	0.0009154	0.0514	139.47	86.24	1.62	up	chr17:56073922-56074231	---		---	ensemble_refgene_antisense	---	RP11-159D12.5	chr17	+	56073922	56074231
TI18766REF_USP48_AS001	0.0025752	0.0674	158.8	97.87	1.62	up	chr1:22052645-22052726	---		---	ensemble_refgene_antisense	---	USP48	chr1	+	22052645	22052726
TI16144REF_CMIP_AS001	0.0042775	0.0814	79.71	49.33	1.62	up	chr16:81497547-81497685	---		---	ensemble_refgene_antisense	---	CMIP	chr16	-	81497547	81497685
TI22934REF_ZC3H8_AS001	0.0053616	0.0888	34.32	21.21	1.62	up	chr2:112998857-112998988	---		---	ensemble_refgene_antisense	---	ZC3H8	chr2	+	112998857	112998988
TI16297REF_TAF15_AS008	0.0059791	0.0917	53.43	33.02	1.62	up	chr17:34159159-34159508	---		---	ensemble_refgene_antisense	---	TAF15	chr17	-	34159159	34159508
TI20972REF_VPS41_AS001	0.0063571	0.0939	192.46	118.56	1.62	up	chr7:38786191-38786290	---		---	ensemble_refgene_antisense	---	VPS41	chr7	+	38786191	38786290
TI16604REF_CLPTM1L_AS008	0.0143684	0.131	53.93	33.29	1.62	up	chr5:1320221-1320649	---		---	ensemble_refgene_antisense	---	CLPTM1L	chr5	+	1320221	1320649
TI18620REF_IFRD1_AS002	0.0264457	0.165	445.2	275.41	1.62	up	chr7:112111866-112111965	---		---	ensemble_refgene_antisense	---	IFRD1	chr7	-	112111866	112111965
TI16719REF_BCL6_AS006	6.12e-05	0.0189	471.92	292.59	1.61	up	chr3:187461952-187462097	---		---	ensemble_refgene_antisense	---	BCL6	chr3	+	187461952	187462097
TI19566REF_KIAA0368_AS001	0.001397	0.0578	76.28	47.31	1.61	up	chr9:114125173-114125313	---		---	ensemble_refgene_antisense	---	KIAA0368	chr9	+	114125173	114125313
TI19518REF_UBXN2B_AS003	0.0015786	0.059	413.07	256.84	1.61	up	chr8:59335431-59335538	---		---	ensemble_refgene_antisense	---	UBXN2B	chr8	-	59335431	59335538
TI16073REF_NFE2L2_AS024	0.0017137	0.0606	145.47	90.2	1.61	up	chr2:178100832-178100929	---		---	ensemble_refgene_antisense	---	NFE2L2	chr2	+	178100832	178100929
TI17706REF_CELF2_AS002	0.0025731	0.0674	191.45	119.12	1.61	up	chr10:11355970-11356065	---		---	ensemble_refgene_antisense	---	CELF2	chr10	-	11355970	11356065
TI16924REF_ETV6_AS004	0.0031095	0.0726	77.98	48.55	1.61	up	chr12:11829328-11829438	---		---	ensemble_refgene_antisense	---	ETV6	chr12	-	11829328	11829438
TI16073REF_NFE2L2_AS030	0.0105602	0.114	26.32	16.38	1.61	up	chr2:178113476-178113620	---		---	ensemble_refgene_antisense	---	NFE2L2	chr2	+	178113476	178113620
TI17544REF_RTN4_AS004	0.0139043	0.13	210.82	130.71	1.61	up	chr2:55203881-55203981	---		---	ensemble_refgene_antisense	---	RTN4	chr2	+	55203881	55203981
TI17531REF_IL1R1_AS001	0.0195686	0.147	38.85	24.19	1.61	up	chr2:102771206-102771312	---		---	ensemble_refgene_antisense	---	IL1R1	chr2	-	102771206	102771312
TI16386REF_TPM4_AS002	0.0209501	0.151	20.05	12.47	1.61	up	chr19:16192523-16192641	---		---	ensemble_refgene_antisense	---	TPM4	chr19	-	16192523	16192641
TI17626REF_FGFR1OP_AS006	0.0230409	0.156	100.2	62.04	1.61	up	chr6:167430113-167430218	---		---	ensemble_refgene_antisense	---	FGFR1OP	chr6	-	167430113	167430218
TI16218REF_SEC31A_AS012	0.0264481	0.165	51.81	32.15	1.61	up	chr4:83755775-83755879	---		---	ensemble_refgene_antisense	---	SEC31A	chr4	+	83755775	83755879
TI17492REF_TRIM25_AS004	7.9e-06	0.0115	408.24	254.6	1.6	up	chr17:54976106-54976207	---		---	ensemble_refgene_antisense	---	TRIM25	chr17	+	54976106	54976207
TI21017REF_LYN_AS002	0.0012397	0.0568	262.16	163.7	1.6	up	chr8:56912656-56912760	---		---	ensemble_refgene_antisense	---	LYN	chr8	-	56912656	56912760
ASK06337REF_GK_AS001	0.0038417	0.0783	128.17	80.24	1.6	up	chrX:30710073-30710548	---		---	ensemble_refgene_antisense	---	GK	chrX	-	30710073	30710548
TI16042REF_ANKRD11_AS041	0.0044967	0.0823	57.42	35.94	1.6	up	chr16:89475334-89475458	---		---	ensemble_refgene_antisense	---	ANKRD11	chr16	+	89475334	89475458
TI18660REF_FAM120A_AS004	0.0070593	0.0976	45.48	28.48	1.6	up	chr9:96321265-96321350	---		---	ensemble_refgene_antisense	---	FAM120A	chr9	-	96321265	96321350
ASK01291NTNR	0.0092552	0.107	115.19	71.87	1.6	up	NR_003717	gi|156713482|ref|NR_003717.1|	3538	Homo sapiens maltase-glucoamylase (alpha-glucosidase) pseudogene (LOC100124692), non-coding RNA >gi|47077141|dbj|AK131337.1| Homo sapiens cDNA FLJ16351 fis, clone TESTI2039060, moderately similar to Maltase-glucoamylase, intestinal	NCBI_nt_human	--	--	--	--
TI16137REF_LPP_AS018	0.0105313	0.114	74.23	46.34	1.6	up	chr3:188068665-188068794	---		---	ensemble_refgene_antisense	---	LPP	chr3	-	188068665	188068794
TI16996REF_CLK1_AS002	0.0115959	0.117	76.06	47.64	1.6	up	chr2:201722951-201723094	---		---	ensemble_refgene_antisense	---	CLK1	chr2	+	201722951	201723094
TI19476REF_DMTF1_AS003	0.0145431	0.131	55.89	34.85	1.6	up	chr7:86815346-86815513	---		---	ensemble_refgene_antisense	---	DMTF1	chr7	-	86815346	86815513
TI20821REF_PPP3CA_AS001	0.0335748	0.183	35.5	22.23	1.6	up	chr4:102210073-102210167	---		---	ensemble_refgene_antisense	---	PPP3CA	chr4	+	102210073	102210167
TI18649REF_PABPC1_AS001	0.0414379	0.2	26.65	16.62	1.6	up	chr8:101722012-101722110	---		---	ensemble_refgene_antisense	---	PABPC1	chr8	+	101722012	101722110
TI21111REF_DOCK11_AS001	0.000565	0.0465	110.8	69.57	1.59	up	chrX:117724796-117724939	---		---	ensemble_refgene_antisense	---	DOCK11	chrX	-	117724796	117724939
TI21992REF_MIPEP_AS001	0.0005711	0.0465	27	17.03	1.59	up	chr13:24425079-24425187	---		---	ensemble_refgene_antisense	---	MIPEP	chr13	+	24425079	24425187
ASK07152REF_PFKFB3_AS001	0.0009382	0.0514	127.6	80.36	1.59	up	chr10:6277266-6277482	---		---	ensemble_refgene_antisense	---	PFKFB4	chr10	-	6277266	6277482
TI16126REF_HNRNPC_AS015	0.0011325	0.0545	134	84.23	1.59	up	chr14:21711421-21711544	---		---	ensemble_refgene_antisense	---	HNRNPC	chr14	+	21711421	21711544
TI16060REF_SKI_AS035	0.0014067	0.0578	129.6	81.74	1.59	up	chr1:2186565-2186674	---		---	ensemble_refgene_antisense	---	SKI	chr1	-	2186565	2186674
TI20871REF_PRKAA1_AS002	0.0014366	0.0578	537.75	337.51	1.59	up	chr5:40776895-40777070	---		---	ensemble_refgene_antisense	---	PRKAA1	chr5	+	40776895	40777070
TI16209REF_HNRNPH3_AS013	0.0022657	0.066	103.64	65.1	1.59	up	chr10:70098555-70098674	---		---	ensemble_refgene_antisense	---	HNRNPH3	chr10	-	70098555	70098674
TI17244REF_RPRD1B_AS002	0.0062251	0.0937	20.49	12.86	1.59	up	chr20:36712915-36713011	---		---	ensemble_refgene_antisense	---	RPRD1B	chr20	-	36712915	36713011
TI17057REF_PON2_AS005	0.0110643	0.116	20.07	12.61	1.59	up	chr7:95044871-95044966	---		---	ensemble_refgene_antisense	---	PON2	chr7	+	95044871	95044966
TI16939REF_TPM1_AS006	0.0111799	0.116	38.93	24.56	1.59	up	chr15:63355582-63355746	---		---	ensemble_refgene_antisense	---	TPM1	chr15	-	63355582	63355746
TI16034REF_FNDC3B_AS032	0.0196095	0.147	33.02	20.81	1.59	up	chr3:171758976-171759081	---		---	ensemble_refgene_antisense	---	FNDC3B	chr3	-	171758976	171759081
TI20065REF_WARS_AS002	0.0003098	0.0428	91.47	57.79	1.58	up	chr14:100814821-100814930	---		---	ensemble_refgene_antisense	---	WARS	chr14	+	100814821	100814930
TI16034REF_FNDC3B_AS029	0.0025651	0.0674	56.83	35.86	1.58	up	chr3:171872354-171872493	---		---	ensemble_refgene_antisense	---	FNDC3B	chr3	-	171872354	171872493
TI16073REF_NFE2L2_AS023	0.0027751	0.0685	146.5	92.93	1.58	up	chr2:178099197-178099318	---		---	ensemble_refgene_antisense	---	NFE2L2	chr2	+	178099197	178099318
TI23434REF_BOD1L1_AS001	0.0039043	0.0789	128.08	81.15	1.58	up	chr4:13573737-13573882	---		---	ensemble_refgene_antisense	---	BOD1L1	chr4	+	13573737	13573882
TI16301REF_DYSF_AS012	0.0044094	0.0816	62.91	39.83	1.58	up	chr2:71810599-71810696	---		---	ensemble_refgene_antisense	---	DYSF	chr2	-	71810599	71810696
TI16034REF_FNDC3B_AS040	0.0076343	0.0999	87.62	55.56	1.58	up	chr3:172036424-172036544	---		---	ensemble_refgene_antisense	---	FNDC3B	chr3	-	172036424	172036544
TI18540REF_NFKBIZ_AS002	0.0087119	0.106	35.52	22.51	1.58	up	chr3:101575493-101575642	---		---	ensemble_refgene_antisense	---	NFKBIZ	chr3	-	101575493	101575642
TI18179REF_CAMK1D_AS003	0.0089178	0.106	156.2	99.04	1.58	up	chr10:12722913-12723067	---		---	ensemble_refgene_antisense	---	CAMK1D	chr10	-	12722913	12723067
TI18179REF_CAMK1D_AS004	0.0105866	0.114	60.28	38.09	1.58	up	chr10:12448997-12449125	---		---	ensemble_refgene_antisense	---	CAMK1D	chr10	-	12448997	12449125
TI18282REF_OSGEP_AS004	0.0125443	0.122	46.04	29.22	1.58	up	chr14:20917674-20917778	---		---	ensemble_refgene_antisense	---	OSGEP	chr14	+	20917674	20917778
TI17934REF_HNRNPA3_AS002	0.0175253	0.139	40.23	25.46	1.58	up	chr2:178083494-178083629	---		---	ensemble_refgene_antisense	---	HNRNPA3	chr2	-	178083494	178083629
TI16829REF_C20orf111_AS009	0.0204446	0.149	109.33	69.07	1.58	up	chr20:42836405-42836642	---		---	ensemble_refgene_antisense	---	C20orf111	chr20	+	42836405	42836642
TI19393REF_TBL1XR1_AS002	0.0289836	0.172	70.64	44.58	1.58	up	chr3:176856558-176856745	---		---	ensemble_refgene_antisense	---	TBL1XR1	chr3	+	176856558	176856745
TI17499REF_ZCCHC2_AS001	0.0363111	0.19	222.26	140.42	1.58	up	chr18:60210277-60210388	---		---	ensemble_refgene_antisense	---	ZCCHC2	chr18	-	60210277	60210388
TI20665REF_LIMK2_AS001	5.58e-05	0.0189	636.87	404.85	1.57	up	chr22:31643093-31643203	---		---	ensemble_refgene_antisense	---	LIMK2	chr22	-	31643093	31643203
TI20939REF_SNX10_AS001	0.0004524	0.046	492.94	314.75	1.57	up	chr7:26342995-26343091	---		---	ensemble_refgene_antisense	---	SNX10	chr7	-	26342995	26343091
TI19893REF_TPP1_AS002	0.0005611	0.0465	77.59	49.48	1.57	up	chr11:6637005-6637132	---		---	ensemble_refgene_antisense	---	TPP1	chr11	+	6637005	6637132
TI16073REF_NFE2L2_AS003	0.0008834	0.0503	181.06	115.26	1.57	up	chr2:178101036-178101155	---		---	ensemble_refgene_antisense	---	NFE2L2	chr2	+	178101036	178101155
TI16503REF_KPNB1_AS010	0.0013032	0.0578	65.69	41.89	1.57	up	chr17:45754215-45754307	---		---	ensemble_refgene_antisense	---	KPNB1	chr17	-	45754215	45754307
TI22250REF_CKLF_AS001	0.0013683	0.0578	104.46	66.43	1.57	up	chr16:66594803-66594938	---		---	ensemble_refgene_antisense	---	CKLF	chr16	-	66594803	66594938
TI18638REF_CREB3L2_AS001	0.0022204	0.066	18.28	11.67	1.57	up	chr7:137571050-137571198	---		---	ensemble_refgene_antisense	---	CREB3L2	chr7	+	137571050	137571198
TI17643REF_DENND3_AS002	0.0024941	0.0674	625.69	397.75	1.57	up	chr8:142157190-142157344	---		---	ensemble_refgene_antisense	---	DENND3	chr8	-	142157190	142157344
TI18223REF_NCAPD3_AS001	0.0026073	0.0674	26.41	16.77	1.57	up	chr11:134025527-134025706	---		---	ensemble_refgene_antisense	---	NCAPD3	chr11	+	134025527	134025706
TI16126REF_HNRNPC_AS017	0.0030052	0.0715	28.08	17.94	1.57	up	chr14:21709774-21709936	---		---	ensemble_refgene_antisense	---	HNRNPC	chr14	+	21709774	21709936
TI16073REF_NFE2L2_AS032	0.0031041	0.0726	235.74	150.52	1.57	up	chr2:178105096-178105338	---		---	ensemble_refgene_antisense	---	NFE2L2	chr2	+	178105096	178105338
TI17415REF_CORO1C_AS001	0.0038479	0.0783	106.18	67.58	1.57	up	chr12:109063958-109064060	---		---	ensemble_refgene_antisense	---	CORO1C	chr12	+	109063958	109064060
TI17398REF_FNBP4_AS001	0.0052212	0.0883	103.71	65.89	1.57	up	chr11:47748559-47748690	---		---	ensemble_refgene_antisense	---	FNBP4	chr11	+	47748559	47748690
TI17999REF_RAF1_AS004	0.007577	0.0997	98.68	62.87	1.57	up	chr3:12684587-12684708	---		---	ensemble_refgene_antisense	---	RAF1	chr3	+	12684587	12684708
ASK00846NTNR	0.0100591	0.111	52.77	33.63	1.57	up	XR_110733	gi|310118404|ref|XR_110733.1|	2490	PREDICTED: Homo sapiens hypothetical LOC100506413 (LOC100506413), miscRNA >gi|310120077|ref|XR_108798.1| PREDICTED: Homo sapiens hypothetical LOC100506413 (LOC100506413), miscRNA	NCBI_nt_human	--	--	--	--
TI16247REF_HNRNPA2B1_AS012	0.0141742	0.131	79.74	50.79	1.57	up	chr7:26235179-26235351	---		---	ensemble_refgene_antisense	---	HNRNPA2B1	chr7	+	26235179	26235351
TI17004REF_ASXL1_AS007	0.0211208	0.151	34.89	22.23	1.57	up	chr20:30975353-30975491	---		---	ensemble_refgene_antisense	---	ASXL1	chr20	-	30975353	30975491
TI16881REF_RNPEP_AS003	0.021169	0.151	92.15	58.7	1.57	up	chr1:201960898-201961100	---		---	ensemble_refgene_antisense	---	RNPEP	chr1	-	201960898	201961100
ASK06083REF_NCOA2_AS001	0.0247146	0.162	44.54	28.33	1.57	up	chr8:71242705-71243241	---		---	ensemble_refgene_antisense	---	NCOA3	chr8	+	71242705	71243241
TI16389REF_SPTBN1_AS007	0.0299147	0.174	150.23	95.53	1.57	up	chr2:54889553-54889671	---		---	ensemble_refgene_antisense	---	SPTBN1	chr2	-	54889553	54889671
TI19211REF_DDX18_AS003	0.0301339	0.174	37.78	24.01	1.57	up	chr2:118580038-118580145	---		---	ensemble_refgene_antisense	---	DDX18	chr2	-	118580038	118580145
TI16455REF_BBX_AS001	0.0368399	0.191	33.21	21.11	1.57	up	chr3:107459313-107459450	---		---	ensemble_refgene_antisense	---	BBX	chr3	-	107459313	107459450
TI16034REF_FNDC3B_AS044	0.0382447	0.195	397.89	253.18	1.57	up	chr3:171792579-171792720	---		---	ensemble_refgene_antisense	---	FNDC3B	chr3	-	171792579	171792720
TI18610REF_TFB1M_AS002	0.0415179	0.2	52.97	33.77	1.57	up	chr6:155583116-155583221	---		---	ensemble_refgene_antisense	---	TFB1M	chr6	+	155583116	155583221
TI17692REF_ADAR_AS002	0.0001733	0.0296	258.17	166	1.56	up	chr1:154571080-154571282	---		---	ensemble_refgene_antisense	---	ADAR	chr1	+	154571080	154571282
TI16824REF_SOS1_AS005	0.0012515	0.0571	26.74	17.19	1.56	up	chr2:39338721-39338828	---		---	ensemble_refgene_antisense	---	SOS1	chr2	+	39338721	39338828
TI17231REF_SLC20A1_AS004	0.0017084	0.0606	284.08	182.23	1.56	up	chr2:113405446-113405560	---		---	ensemble_refgene_antisense	---	SLC20A1	chr2	-	113405446	113405560
TI16073REF_NFE2L2_AS035	0.0023804	0.0667	50.4	32.35	1.56	up	chr2:178103217-178103377	---		---	ensemble_refgene_antisense	---	NFE2L2	chr2	+	178103217	178103377
TI16073REF_NFE2L2_AS012	0.004141	0.0813	216.05	138.6	1.56	up	chr2:178115986-178116164	---		---	ensemble_refgene_antisense	---	NFE2L2	chr2	+	178115986	178116164
TI19794REF_ABLIM1_AS002	0.0059381	0.0917	34.42	22.04	1.56	up	chr10:116422361-116422470	---		---	ensemble_refgene_antisense	---	ABLIM1	chr10	+	116422361	116422470
TI16073REF_NFE2L2_AS016	0.0069619	0.0969	132.15	84.46	1.56	up	chr2:178119724-178119830	---		---	ensemble_refgene_antisense	---	NFE2L2	chr2	+	178119724	178119830
TI16989REF_NAB1_AS005	0.0071895	0.0983	107.24	68.91	1.56	up	chr2:191523021-191523148	---		---	ensemble_refgene_antisense	---	NAB1	chr2	-	191523021	191523148
TI16060REF_SKI_AS001	0.0083028	0.103	200.9	128.88	1.56	up	chr1:2186836-2187780	---		---	ensemble_refgene_antisense	---	SKI	chr1	-	2186836	2187780
TI16844REF_TMEM165_AS008	0.0104781	0.113	51.85	33.31	1.56	up	chr4:56290261-56290414	---		---	ensemble_refgene_antisense	---	TMEM165	chr4	-	56290261	56290414
TI16537REF_DOCK5_AS003	0.010977	0.116	583.3	372.89	1.56	up	chr8:25267403-25267611	---		---	ensemble_refgene_antisense	---	DOCK5	chr8	-	25267403	25267611
TI21120REF_DDX3X_AS002	0.0115188	0.117	357.94	229.73	1.56	up	chrX:41197952-41198056	---		---	ensemble_refgene_antisense	---	DDX3X	chrX	-	41197952	41198056
ASK05381REF_MME_AS002	0.0115893	0.117	39.05	25.06	1.56	up	chr3:154876577-154876752	---		---	ensemble_refgene_antisense	---	MME	chr3	-	154876577	154876752
TI16352REF_HNRNPH1_AS013	0.0149521	0.133	156.48	100.25	1.56	up	chr5:179045647-179045998	---		---	ensemble_refgene_antisense	---	HNRNPH1	chr5	+	179045647	179045998
TI18199REF_PPFIA1_AS002	0.0155863	0.136	90.65	58.08	1.56	up	chr11:70117669-70117782	---		---	ensemble_refgene_antisense	---	PPFIA1	chr11	-	70117669	70117782
TI17761REF_CHST11_AS003	0.0189073	0.145	49.21	31.46	1.56	up	chr12:104898056-104898211	---		---	ensemble_refgene_antisense	---	CHST11	chr12	-	104898056	104898211
TI17499REF_ZCCHC2_AS006	0.0292524	0.173	525.63	336.26	1.56	up	chr18:60223867-60223976	---		---	ensemble_refgene_antisense	---	ZCCHC2	chr18	-	60223867	60223976
TI16471REF_YBX1_AS001	0.0385197	0.195	21.37	13.66	1.56	up	chr1:43165548-43165726	---		---	ensemble_refgene_antisense	---	YBX1	chr1	-	43165548	43165726
TI22232REF_PRKCB_AS001	0.000948	0.0515	162.83	105.19	1.55	up	chr16:24220633-24220732	---		---	ensemble_refgene_antisense	---	PRKCB	chr16	-	24220633	24220732
TI19479REF_WBSCR17_AS001	0.0009586	0.0515	32.86	21.17	1.55	up	chr7:70909209-70909319	---		---	ensemble_refgene_antisense	---	WBSCR17	chr7	-	70909209	70909319
TI16034REF_FNDC3B_AS005	0.0019241	0.0615	154.74	99.96	1.55	up	chr3:171768591-171768724	---		---	ensemble_refgene_antisense	---	FNDC3B	chr3	-	171768591	171768724
TI18546REF_NR2C2_AS001	0.0022726	0.066	61.56	39.68	1.55	up	chr3:15084238-15084337	---		---	ensemble_refgene_antisense	---	NR2C2	chr3	-	15084238	15084337
TI16042REF_ANKRD11_AS018	0.0032329	0.0729	106.25	68.63	1.55	up	chr16:89483936-89484074	---		---	ensemble_refgene_antisense	---	ANKRD11	chr16	+	89483936	89484074
TI16977REF_ZNF407_AS003	0.0043639	0.0816	22.42	14.46	1.55	up	chr18:72653028-72653124	---		---	ensemble_refgene_antisense	---	ZNF407	chr18	-	72653028	72653124
TI17275REF_SETD5_AS007	0.0043661	0.0816	111.72	72.07	1.55	up	chr3:9511462-9511633	---		---	ensemble_refgene_antisense	---	SETD5	chr3	-	9511462	9511633
TI16704REF_TM9SF4_AS004	0.005012	0.0863	40.76	26.33	1.55	up	chr20:30714207-30714343	---		---	ensemble_refgene_antisense	---	TM9SF4	chr20	-	30714207	30714343
TI16060REF_SKI_AS023	0.0051498	0.0876	67.42	43.6	1.55	up	chr1:2182558-2182670	---		---	ensemble_refgene_antisense	---	SKI	chr1	-	2182558	2182670
TI16073REF_NFE2L2_AS008	0.0054225	0.0892	232.65	149.9	1.55	up	chr2:178107669-178107813	---		---	ensemble_refgene_antisense	---	NFE2L2	chr2	+	178107669	178107813
TI16582REF_MBP_AS002	0.0057543	0.0911	386.8	250.03	1.55	up	chr18:74764652-74764749	---		---	ensemble_refgene_antisense	---	MBP	chr18	+	74764652	74764749
TI16976REF_NDUFV2_AS002	0.006963	0.0969	37.01	23.83	1.55	up	chr18:9116134-9116326	---		---	ensemble_refgene_antisense	---	NDUFV2	chr18	-	9116134	9116326
TI17503REF_ZNF516_AS006	0.0081016	0.102	121.14	78.03	1.55	up	chr18:74088869-74088973	---		---	ensemble_refgene_antisense	---	ZNF516	chr18	+	74088869	74088973
TI16462REF_LPCAT1_AS001	0.0085844	0.105	25	16.17	1.55	up	chr5:1487889-1487991	---		---	ensemble_refgene_antisense	---	LPCAT1	chr5	+	1487889	1487991
TI16111REF_TMEM181_AS007	0.0092058	0.107	35.56	22.88	1.55	up	chr6:159050383-159050492	---		---	ensemble_refgene_antisense	---	TMEM181	chr6	-	159050383	159050492
TI16308REF_SON_AS013	0.0101747	0.112	79.94	51.54	1.55	up	chr21:34943556-34943759	---		---	ensemble_refgene_antisense	---	SON	chr21	-	34943556	34943759
TI19428REF_ARHGAP26_AS002	0.0103392	0.113	181.84	117.13	1.55	up	chr5:142545973-142546099	---		---	ensemble_refgene_antisense	---	ARHGAP26	chr5	-	142545973	142546099
TI17187REF_EIF4A1_AS007	0.0150839	0.134	71.12	46.01	1.55	up	chr17:7478593-7478705	---		---	ensemble_refgene_antisense	---	EIF4A1	chr17	-	7478593	7478705
TI16338REF_ATG4B_AS002	0.0202739	0.149	35.01	22.62	1.55	up	chr2:242595178-242595344	---		---	ensemble_refgene_antisense	---	ATG4B	chr2	-	242595178	242595344
TI17055REF_AVL9_AS002	0.030576	0.175	43.12	27.84	1.55	up	chr7:32626097-32626259	---		---	ensemble_refgene_antisense	---	AVL9	chr7	-	32626097	32626259
ASK07100REF_PZP_AS001	0.0407793	0.198	45.53	29.32	1.55	up	chr12:9297578-9307347	---		---	ensemble_refgene_antisense	---	PZP	chr12	+	9297578	9307347
TI16589REF_CALM2_AS004	0.0440827	0.205	71.44	46.04	1.55	up	chr2:47400001-47400228	---		---	ensemble_refgene_antisense	---	CALM2	chr2	+	47400001	47400228
TI21336REF_LRRC40_AS001	0.0477509	0.213	39.93	25.81	1.55	up	chr1:70613399-70613502	---		---	ensemble_refgene_antisense	---	LRRC40	chr1	+	70613399	70613502
TI16719REF_BCL6_AS001	3.97e-05	0.0185	560.48	363.01	1.54	up	chr3:187457659-187457769	---		---	ensemble_refgene_antisense	---	BCL6	chr3	+	187457659	187457769
TI16304REF_TPD52L2_AS008	6.69e-05	0.0189	37.76	24.47	1.54	up	chr20:62513123-62513307	---		---	ensemble_refgene_antisense	---	TPD52L2	chr20	-	62513123	62513307
TI19233REF_ARHGAP25_AS002	0.0002842	0.0406	69.49	45.1	1.54	up	chr2:68967242-68967359	---		---	ensemble_refgene_antisense	---	ARHGAP25	chr2	-	68967242	68967359
TI18194REF_SVIL_AS003	0.000325	0.0436	94.47	61.36	1.54	up	chr10:29896588-29896730	---		---	ensemble_refgene_antisense	---	SVIL	chr10	+	29896588	29896730
NC00268FR	0.0005749	0.0465	223.46	145.13	1.54	up	FR184088	AC005627,AC096582,AC138393,AL606534	104	U6 spliceosomal RNA	fRNAdb	--	--	--	--
TI16548REF_MKNK1_AS005	0.0011735	0.0555	228.71	148.16	1.54	up	chr1:47055598-47055700	---		---	ensemble_refgene_antisense	---	MKNK1	chr1	+	47055598	47055700
TI17231REF_SLC20A1_AS005	0.002258	0.066	77.93	50.64	1.54	up	chr2:113415686-113415861	---		---	ensemble_refgene_antisense	---	SLC20A1	chr2	-	113415686	113415861
TI16034REF_FNDC3B_AS030	0.0031721	0.0727	91.89	59.73	1.54	up	chr3:171767897-171767987	---		---	ensemble_refgene_antisense	---	FNDC3B	chr3	-	171767897	171767987
TI16781REF_ACIN1_AS007	0.0041346	0.0813	79.06	51.34	1.54	up	chr14:23538044-23538134	---		---	ensemble_refgene_antisense	---	ACIN1	chr14	+	23538044	23538134
TI16351REF_MAML3_AS008	0.0042197	0.0813	38.57	25.08	1.54	up	chr4:141013911-141014014	---		---	ensemble_refgene_antisense	---	MAML3	chr4	+	141013911	141014014
TI16412REF_SRSF4_AS011	0.004592	0.083	52.99	34.5	1.54	up	chr1:29497220-29497369	---		---	ensemble_refgene_antisense	---	SRSF4	chr1	+	29497220	29497369
TI16089REF_CTBP2_AS020	0.0050734	0.087	33.09	21.51	1.54	up	chr10:126805358-126805483	---		---	ensemble_refgene_antisense	---	CTBP2	chr10	+	126805358	126805483
TI16989REF_NAB1_AS008	0.0067571	0.0957	156.91	102.02	1.54	up	chr2:191522790-191522940	---		---	ensemble_refgene_antisense	---	NAB1	chr2	-	191522790	191522940
TI23318REF_TNFSF10_AS001	0.0074807	0.0992	237.69	154.6	1.54	up	chr3:172230977-172231078	---		---	ensemble_refgene_antisense	---	TNFSF10	chr3	+	172230977	172231078
TI18208REF_PACS1_AS002	0.0090435	0.106	143.88	93.2	1.54	up	chr11:65839093-65839189	---		---	ensemble_refgene_antisense	---	PACS1	chr11	-	65839093	65839189
TI19207REF_ZC3H15_AS003	0.014319	0.131	46.48	30.14	1.54	up	chr2:187362785-187362917	---		---	ensemble_refgene_antisense	---	ZC3H15	chr2	-	187362785	187362917
TI16073REF_NFE2L2_AS029	0.0162043	0.138	77.45	50.24	1.54	up	chr2:178118897-178119024	---		---	ensemble_refgene_antisense	---	NFE2L2	chr2	+	178118897	178119024
TI17097REF_NRD1_AS001	0.0207467	0.151	54.21	35.15	1.54	up	chr1:52263303-52263421	---		---	ensemble_refgene_antisense	---	NRD1	chr1	+	52263303	52263421
TI16485REF_WDFY4_AS005	0.0209339	0.151	58.54	38.1	1.54	up	chr10:50157651-50157807	---		---	ensemble_refgene_antisense	---	WDFY4	chr10	-	50157651	50157807
TI17097REF_NRD1_AS004	0.0236723	0.158	64.61	42.06	1.54	up	chr1:52261039-52261165	---		---	ensemble_refgene_antisense	---	NRD1	chr1	+	52261039	52261165
TI18270REF_PRKCH_AS002	0.0249798	0.163	33.73	21.92	1.54	up	chr14:61937617-61937760	---		---	ensemble_refgene_antisense	---	PRKCH	chr14	-	61937617	61937760
TI16474REF_SRGAP2_AS006	0.0250255	0.163	48.27	31.3	1.54	up	chr1:206593345-206593449	---		---	ensemble_refgene_antisense	---	SRGAP2	chr1	-	206593345	206593449
TI16976REF_NDUFV2_AS004	0.0275767	0.168	28.33	18.38	1.54	up	chr18:9112352-9112450	---		---	ensemble_refgene_antisense	---	NDUFV2	chr18	-	9112352	9112450
TI16034REF_FNDC3B_AS013	0.0320363	0.18	217.08	140.96	1.54	up	chr3:171807935-171808021	---		---	ensemble_refgene_antisense	---	FNDC3B	chr3	-	171807935	171808021
TI16167REF_EPHB1_AS005	0.037429	0.193	87.24	56.55	1.54	up	chr3:134517448-134517569	---		---	ensemble_refgene_antisense	---	EPHB1	chr3	-	134517448	134517569
TI17299REF_SREK1_AS003	0.0434073	0.204	32.06	20.82	1.54	up	chr5:65454274-65454380	---		---	ensemble_refgene_antisense	---	SREK1	chr5	-	65454274	65454380
TI20466REF_CCNT2_AS001	0.047154	0.212	66.37	43.15	1.54	up	chr2:135702571-135702693	---		---	ensemble_refgene_antisense	---	CCNT2	chr2	-	135702571	135702693
TI19776REF_FAM160B1_AS002	6.44e-05	0.0189	64.17	42.03	1.53	up	chr10:116619203-116619296	---		---	ensemble_refgene_antisense	---	FAM160B1	chr10	-	116619203	116619296
TI23413REF_CCRN4L_AS001	0.0001574	0.028	138.06	90.52	1.53	up	chr4:139952065-139952171	---		---	ensemble_refgene_antisense	---	CCRN4L	chr4	-	139952065	139952171
TI17147REF_N4BP2L2_AS002	0.0007688	0.05	199.42	130.61	1.53	up	chr13:33098106-33098269	---		---	ensemble_refgene_antisense	---	N4BP2L2	chr13	+	33098106	33098269
TI16186REF_PRRC2B_AS015	0.0008201	0.0503	69.59	45.61	1.53	up	chr9:134366049-134366353	---		---	ensemble_refgene_antisense	---	PRRC2B	chr9	-	134366049	134366353
TI16390REF_MGAT5_AS005	0.0015569	0.059	49.2	32.25	1.53	up	chr2:135018899-135019028	---		---	ensemble_refgene_antisense	---	MGAT5	chr2	-	135018899	135019028
TI16537REF_DOCK5_AS009	0.0018278	0.061	128.02	83.85	1.53	up	chr8:25266791-25266928	---		---	ensemble_refgene_antisense	---	DOCK5	chr8	-	25266791	25266928
TI18610REF_TFB1M_AS001	0.0028268	0.0693	71.58	46.77	1.53	up	chr6:155583434-155583652	---		---	ensemble_refgene_antisense	---	TFB1M	chr6	+	155583434	155583652
TI19518REF_UBXN2B_AS002	0.0036204	0.0758	592.8	387.02	1.53	up	chr8:59333740-59333882	---		---	ensemble_refgene_antisense	---	UBXN2B	chr8	-	59333740	59333882
TI16334REF_RP11-159D12.5_AS006	0.0043476	0.0816	132.84	87.09	1.53	up	chr17:56072837-56073153	---		---	ensemble_refgene_antisense	---	RP11-159D12.5	chr17	+	56072837	56073153
TI02113NTNR	0.0060275	0.0918	117.57	76.98	1.53	up	NR_003026	gi|93352542|ref|NR_003026.1|	130	Homo sapiens small nucleolar RNA, H/ACA box 1 (SNORA1), small nucleolar RNA >gi|38601872|emb|AJ609425.1| Homo sapiens ACA1 snoRNA gene	NCBI_nt_human	--	--	--	--
TI16034REF_FNDC3B_AS049	0.0078219	0.101	145.07	94.71	1.53	up	chr3:172030560-172030687	---		---	ensemble_refgene_antisense	---	FNDC3B	chr3	-	172030560	172030687
TI18215REF_GAB2_AS003	0.0117985	0.118	91.71	59.79	1.53	up	chr11:77936304-77936408	---		---	ensemble_refgene_antisense	---	GAB2	chr11	+	77936304	77936408
TI16073REF_NFE2L2_AS006	0.0131578	0.125	90.79	59.46	1.53	up	chr2:178106888-178107074	---		---	ensemble_refgene_antisense	---	NFE2L2	chr2	+	178106888	178107074
TI16034REF_FNDC3B_AS045	0.0210115	0.151	76.42	49.81	1.53	up	chr3:172093139-172093224	---		---	ensemble_refgene_antisense	---	FNDC3B	chr3	-	172093139	172093224
TI16912REF_PTPRJ_AS008	0.0219195	0.153	265.15	172.79	1.53	up	chr11:48069674-48069770	---		---	ensemble_refgene_antisense	---	PTPRJ	chr11	-	48069674	48069770
TI18145REF_LBR_AS001	0.0220215	0.153	266.14	173.64	1.53	up	chr1:225602569-225602664	---		---	ensemble_refgene_antisense	---	LBR	chr1	+	225602569	225602664
TI18933REF_ITPR2_AS002	0.0223621	0.154	48.6	31.79	1.53	up	chr12:26800927-26801060	---		---	ensemble_refgene_antisense	---	ITPR2	chr12	+	26800927	26801060
ASK04893REF_EPB41L5_AS002	0.0261254	0.165	39.53	25.88	1.53	up	chr2:120932485-120933368	---		---	ensemble_refgene_antisense	---	EPB41L5	chr2	-	120932485	120933368
TI19563REF_FBXW2_AS001	0.0293916	0.173	36.78	23.97	1.53	up	chr9:123551005-123551173	---		---	ensemble_refgene_antisense	---	FBXW2	chr9	+	123551005	123551173
TI16603REF_SUB1_AS002	0.032526	0.181	207.04	134.96	1.53	up	chr5:32597123-32597220	---		---	ensemble_refgene_antisense	---	SUB1	chr5	-	32597123	32597220
TI16297REF_TAF15_AS002	0.0488222	0.216	22.55	14.78	1.53	up	chr17:34158534-34158748	---		---	ensemble_refgene_antisense	---	TAF15	chr17	-	34158534	34158748
TI17847REF_NDEL1_AS005	0.0008795	0.0503	344.05	226.1	1.52	up	chr17:8365225-8365336	---		---	ensemble_refgene_antisense	---	NDEL1	chr17	-	8365225	8365336
TI17692REF_ADAR_AS003	0.0010318	0.0522	174.82	115.15	1.52	up	chr1:154571806-154572027	---		---	ensemble_refgene_antisense	---	ADAR	chr1	+	154571806	154572027
TI16126REF_HNRNPC_AS007	0.0016728	0.0602	138	90.91	1.52	up	chr14:21717308-21717431	---		---	ensemble_refgene_antisense	---	HNRNPC	chr14	+	21717308	21717431
TI16198REF_RNF213_AS002	0.0017832	0.0609	61.24	40.19	1.52	up	chr17:78362502-78362630	---		---	ensemble_refgene_antisense	---	RNF213	chr17	-	78362502	78362630
TI16933REF_PCID2_AS006	0.0020804	0.0631	55.86	36.77	1.52	up	chr13:113838202-113838326	---		---	ensemble_refgene_antisense	---	PCID2	chr13	+	113838202	113838326
TI19566REF_KIAA0368_AS003	0.0034114	0.0739	68.13	44.84	1.52	up	chr9:114126394-114126484	---		---	ensemble_refgene_antisense	---	KIAA0368	chr9	+	114126394	114126484
TI16633REF_PFKFB3_AS001	0.0037504	0.0776	77.52	50.87	1.52	up	chr10:6269262-6269409	---		---	ensemble_refgene_antisense	---	PFKFB3	chr10	-	6269262	6269409
TI21395REF_FAM129A_AS001	0.012315	0.121	129.8	85.25	1.52	up	chr1:184821438-184821531	---		---	ensemble_refgene_antisense	---	FAM129A	chr1	+	184821438	184821531
TI16543REF_UBAP2L_AS011	0.0124997	0.122	25.73	16.88	1.52	up	chr1:154242570-154242658	---		---	ensemble_refgene_antisense	---	UBAP2L	chr1	-	154242570	154242658
TI18294REF_SMAD3_AS004	0.016754	0.138	37.8	24.9	1.52	up	chr15:67365086-67365196	---		---	ensemble_refgene_antisense	---	SMAD3	chr15	-	67365086	67365196
TI17949REF_SUCLG1_AS002	0.0253905	0.163	56.9	37.53	1.52	up	chr2:84652024-84652156	---		---	ensemble_refgene_antisense	---	SUCLG1	chr2	+	84652024	84652156
TI16260REF_FUS_AS014	0.0308846	0.176	42.78	28.14	1.52	up	chr16:31201889-31202050	---		---	ensemble_refgene_antisense	---	FUS	chr16	-	31201889	31202050
TI16309REF_TRA2B_AS004	0.0310197	0.177	32.91	21.65	1.52	up	chr3:185644591-185644862	---		---	ensemble_refgene_antisense	---	TRA2B	chr3	+	185644591	185644862
ASK05909REF_CC2D2A_AS001	0.0433775	0.204	175.39	115.42	1.52	up	chr4:15601099-15601423	---		---	ensemble_refgene_antisense	---	CC2D3A	chr4	-	15601099	15601423
TI18254REF_STAT2_AS003	3.22e-05	0.0181	168.62	111.78	1.51	up	chr12:56748712-56748814	---		---	ensemble_refgene_antisense	---	STAT2	chr12	+	56748712	56748814
TI17600REF_ADD1_AS006	0.0004242	0.046	89.37	59.04	1.51	up	chr4:2908995-2909104	---		---	ensemble_refgene_antisense	---	ADD1	chr4	-	2908995	2909104
TI23900REF_ATP6V1C1_AS001	0.0005896	0.0465	118.56	78.51	1.51	up	chr8:104059854-104059945	---		---	ensemble_refgene_antisense	---	ATP6V1C1	chr8	-	104059854	104059945
TI16209REF_HNRNPH3_AS016	0.0009822	0.052	88.46	58.48	1.51	up	chr10:70096271-70096663	---		---	ensemble_refgene_antisense	---	HNRNPH3	chr10	-	70096271	70096663
TI21764REF_SPTBN2_AS001	0.0010686	0.0526	57.57	38.24	1.51	up	chr11:66468936-66469037	---		---	ensemble_refgene_antisense	---	SPTBN2	chr11	+	66468936	66469037
TI16060REF_SKI_AS006	0.0013065	0.0578	97.17	64.33	1.51	up	chr1:2190852-2190957	---		---	ensemble_refgene_antisense	---	SKI	chr1	-	2190852	2190957
TI16047REF_SORCS2_AS038	0.0014592	0.0578	19.68	13.07	1.51	up	chr4:7310535-7310639	---		---	ensemble_refgene_antisense	---	SORCS2	chr4	-	7310535	7310639
TI16392REF_SEPT2_AS001	0.0023685	0.0667	56.77	37.57	1.51	up	chr2:242291031-242291118	---		---	ensemble_refgene_antisense	---	2-Sep	chr2	-	242291031	242291118
TI17692REF_ADAR_AS004	0.0024921	0.0674	80.66	53.34	1.51	up	chr1:154572102-154572214	---		---	ensemble_refgene_antisense	---	ADAR	chr1	+	154572102	154572214
TI16125REF_CUL4A_AS025	0.0027349	0.0683	75.36	49.88	1.51	up	chr13:113875029-113875219	---		---	ensemble_refgene_antisense	---	CUL4A	chr13	-	113875029	113875219
TI21628REF_UBE4A_AS001	0.0028398	0.0693	41.16	27.32	1.51	up	chr11:118252717-118252812	---		---	ensemble_refgene_antisense	---	UBE4A	chr11	-	118252717	118252812
TI18145REF_LBR_AS004	0.0042257	0.0813	137.85	91.25	1.51	up	chr1:225599143-225599250	---		---	ensemble_refgene_antisense	---	LBR	chr1	+	225599143	225599250
TI17308REF_IGF2R_AS001	0.0042292	0.0813	105.62	69.8	1.51	up	chr6:160525393-160525509	---		---	ensemble_refgene_antisense	---	IGF2R	chr6	-	160525393	160525509
TI16486REF_C10orf11_AS003	0.0056442	0.0904	59.79	39.65	1.51	up	chr10:77201067-77201173	---		---	ensemble_refgene_antisense	---	C10orf11	chr10	-	77201067	77201173
TI18084REF_AKNA_AS001	0.007346	0.0989	171.7	113.82	1.51	up	chr9:117123246-117123336	---		---	ensemble_refgene_antisense	---	AKNA	chr9	+	117123246	117123336
TI20939REF_SNX10_AS002	0.0075112	0.0992	100.5	66.49	1.51	up	chr7:26343137-26343226	---		---	ensemble_refgene_antisense	---	SNX10	chr7	-	26343137	26343226
TI17124REF_FLI1_AS005	0.0083744	0.104	202.69	133.93	1.51	up	chr11:128587015-128587121	---		---	ensemble_refgene_antisense	---	FLI1	chr11	-	128587015	128587121
TI17378REF_CCNY_AS001	0.0089533	0.106	144.51	95.47	1.51	up	chr10:35714881-35714999	---		---	ensemble_refgene_antisense	---	CCNY	chr10	-	35714881	35714999
TI16034REF_FNDC3B_AS058	0.0147498	0.132	82.69	54.69	1.51	up	chr3:171795315-171795494	---		---	ensemble_refgene_antisense	---	FNDC3B	chr3	-	171795315	171795494
TI17793REF_RBM25_AS005	0.0205707	0.15	96.69	63.93	1.51	up	chr14:73569259-73569494	---		---	ensemble_refgene_antisense	---	RBM25	chr14	-	73569259	73569494
TI16034REF_FNDC3B_AS042	0.0211353	0.151	44.43	29.37	1.51	up	chr3:171890925-171891023	---		---	ensemble_refgene_antisense	---	FNDC3B	chr3	-	171890925	171891023
TI10070REF	0.0241241	0.159	64.36	42.67	1.51	up	ENST00000518716	---	694	retained_intron	ensemble_refgene	PABPC1	---	chr8	-	101718931	101722075
TI18766REF_USP48_AS003	0.0262752	0.165	122.05	81.02	1.51	up	chr1:22052359-22052527	---		---	ensemble_refgene_antisense	---	USP48	chr1	+	22052359	22052527
TI20834REF_TMEM154_AS001	0.0275118	0.168	69.65	46.17	1.51	up	chr4:153599302-153599385	---		---	ensemble_refgene_antisense	---	TMEM154	chr4	+	153599302	153599385
TI16459REF_ZXDC_AS003	0.0282818	0.17	95.94	63.43	1.51	up	chr3:126162039-126162187	---		---	ensemble_refgene_antisense	---	ZXDC	chr3	+	126162039	126162187
TI16367REF_TCF7L2_AS003	0.0293275	0.173	198.31	131	1.51	up	chr10:114828422-114828520	---		---	ensemble_refgene_antisense	---	TCF7L2	chr10	-	114828422	114828520
TI16133REF_ERI3_AS003	0.000441	0.046	32.99	22.01	1.5	up	chr1:44796725-44796822	---		---	ensemble_refgene_antisense	---	ERI3	chr1	+	44796725	44796822
TI20871REF_PRKAA1_AS001	0.0008988	0.0508	504.15	336.73	1.5	up	chr5:40776655-40776861	---		---	ensemble_refgene_antisense	---	PRKAA1	chr5	+	40776655	40776861
TI20823REF_SEC24D_AS001	0.0010082	0.052	144.38	96.04	1.5	up	chr4:119647730-119647910	---		---	ensemble_refgene_antisense	---	SEC24D	chr4	+	119647730	119647910
TI17326REF_EXT1_AS003	0.0013596	0.0578	27.67	18.5	1.5	up	chr8:118986556-118986664	---		---	ensemble_refgene_antisense	---	EXT1	chr8	+	118986556	118986664
TI17036REF_MFI2_AS001	0.0014233	0.0578	91.46	60.92	1.5	up	chr3:196731319-196731473	---		---	ensemble_refgene_antisense	---	MFI2	chr3	+	196731319	196731473
TI21066REF_SLC27A4_AS002	0.0017524	0.0606	38.02	25.32	1.5	up	chr9:131119965-131120087	---		---	ensemble_refgene_antisense	---	SLC27A4	chr9	-	131119965	131120087
TI19460REF_BACH2_AS003	0.0025573	0.0674	40.48	27.07	1.5	up	chr6:90845590-90845730	---		---	ensemble_refgene_antisense	---	BACH2	chr6	+	90845590	90845730
ASK06298REF_PTPRJ_AS001	0.0026187	0.0675	97.5	65.01	1.5	up	chr11:48102584-48103088	---		---	ensemble_refgene_antisense	---	PTPRJ	chr11	-	48102584	48103088
TI20982REF_DOCK4_AS001	0.002685	0.068	58.34	38.82	1.5	up	chr7:111534736-111534838	---		---	ensemble_refgene_antisense	---	DOCK4	chr7	+	111534736	111534838
TI17097REF_NRD1_AS002	0.0031077	0.0726	207.17	137.92	1.5	up	chr1:52281497-52281593	---		---	ensemble_refgene_antisense	---	NRD1	chr1	+	52281497	52281593
TI16543REF_UBAP2L_AS008	0.0032259	0.0729	45.76	30.48	1.5	up	chr1:154241898-154242005	---		---	ensemble_refgene_antisense	---	UBAP2L	chr1	-	154241898	154242005
TI17664REF_CAPZA1_AS005	0.0034084	0.0739	41.99	28.05	1.5	up	chr1:113195593-113195790	---		---	ensemble_refgene_antisense	---	CAPZA1	chr1	-	113195593	113195790
TI17271REF_RBM5_AS001	0.0035261	0.0753	168.83	112.62	1.5	up	chr3:50139631-50139853	---		---	ensemble_refgene_antisense	---	RBM5	chr3	-	50139631	50139853
TI17847REF_NDEL1_AS002	0.0040091	0.0805	415.14	276.43	1.5	up	chr17:8367344-8367539	---		---	ensemble_refgene_antisense	---	NDEL1	chr17	-	8367344	8367539
TI16781REF_ACIN1_AS003	0.0045703	0.0828	161.91	108.11	1.5	up	chr14:23535904-23536078	---		---	ensemble_refgene_antisense	---	ACIN1	chr14	+	23535904	23536078
TI01691NTNR	0.0056374	0.0904	166.79	111.1	1.5	up	XR_110494	gi|310118642|ref|XR_110494.1|	1274	PREDICTED: Homo sapiens hypothetical LOC100506528 (LOC100506528), miscRNA	NCBI_nt_human	--	--	--	--
TI16540REF_CD46_AS007	0.0063932	0.0941	46.46	30.94	1.5	up	chr1:207963841-207964043	---		---	ensemble_refgene_antisense	---	CD46	chr1	-	207963841	207964043
TI17934REF_HNRNPA3_AS003	0.0090849	0.106	133.24	88.78	1.5	up	chr2:178081981-178082084	---		---	ensemble_refgene_antisense	---	HNRNPA3	chr2	-	178081981	178082084
TI16042REF_ANKRD11_AS047	0.0110075	0.116	27.18	18.18	1.5	up	chr16:89469620-89469718	---		---	ensemble_refgene_antisense	---	ANKRD11	chr16	+	89469620	89469718
TI17881REF_C18orf8_AS005	0.0156934	0.136	65.23	43.5	1.5	up	chr18:21109845-21109970	---		---	ensemble_refgene_antisense	---	C18orf8	chr18	-	21109845	21109970
TI18620REF_IFRD1_AS001	0.0161098	0.137	149.15	99.66	1.5	up	chr7:112109677-112109964	---		---	ensemble_refgene_antisense	---	IFRD1	chr7	-	112109677	112109964
ASK00826NTNR	0.0182353	0.142	127.98	85.22	1.5	up	NR_045213	gi|349732146|ref|NR_045213.1|	2202	Homo sapiens Fc fragment of IgG, high affinity Ib, receptor (CD64) (FCGR1B), transcript variant 4, non-coding RNA	NCBI_nt_human	--	--	--	--
TI16034REF_FNDC3B_AS010	0.0193999	0.146	46.51	30.97	1.5	up	chr3:171774384-171774515	---		---	ensemble_refgene_antisense	---	FNDC3B	chr3	-	171774384	171774515
TI16871REF_RAPGEF1_AS001	0.021014	0.151	172.72	115.2	1.5	up	chr9:134607273-134607388	---		---	ensemble_refgene_antisense	---	RAPGEF1	chr9	+	134607273	134607388
TI09171REF	0.0267086	0.166	89.86	59.72	1.5	up	ENST00000532683	---	6848	retained_intron	ensemble_refgene	RBM25	---	chr14	+	73525250	73586837
TI16976REF_NDUFV2_AS007	0.0373091	0.192	41.22	27.4	1.5	up	chr18:9116770-9116884	---		---	ensemble_refgene_antisense	---	NDUFV2	chr18	-	9116770	9116884
TI16034REF_FNDC3B_AS027	0.0382935	0.195	43.08	28.65	1.5	up	chr3:171765088-171765181	---		---	ensemble_refgene_antisense	---	FNDC3B	chr3	-	171765088	171765181
TI15826REF	0.0422008	0.201	34.13	22.76	1.5	up	ENST00000492853	---	2859	processed_transcript	ensemble_refgene	UHRF2	---	chr9	+	6498352	6507054
TI17374REF_VCL_AS004	0.0440658	0.205	59.06	39.47	1.5	up	chr10:75870897-75871022	---		---	ensemble_refgene_antisense	---	VCL	chr10	-	75870897	75871022
