# Supplementary material for: Microarray Profiling and Co-Expression Network Analysis of Circulating lncRNAs and mRNAs Associated with Major Depressive Disorder
Source: PLoS One. 2014 Mar 27;9(3):e93388. doi: 10.1371/journal.pone.0093388 (PMC3968145; doi:10.1371/journal.pone.0093388)
Supplement: Table S2 — Profile of differentially expressed mRNAs. (XLS) [file pone.0093388.s004.xls]

## Sheet: different mRNA
# Condition pairs: ND vs NC
# Column A: ProbeName, it represents probe name.
# Column B:Gene Symbol, the name of the gene the probe target at
# Column C:Description, the description of the gene.
# Column D: P-value, P-value calculated from Paired T -Test.
# Column E: FDR, corrected p-value calcualted by Multiple Testing Correction.
# Column F: Geom mean of intensities in ND, geometric mean of intensity of each probe in ND
# Column G: Geom mean of intensities in NC, geometric mean of intensity of each probe in NC
# Column H: Fold change, the absolute ratio (no log scale) of intensities between two conditions.
# Column I: Style, it depicts which group has greater or lower intensity values vs other group.
# Column J~T: Annotations to each probe, including chromosome, start,end,strand, transcript_id, public_transcript_id, gene_id, map Location, GO_biological_process,GO_molecular_function, GO_cellular_component
ProbeSet	gene_symbol	description	p-value	FDR	Geom mean of intensities in class ND	Geom mean of intensities in NC	Fold-change(ND/NC)	style	chromosome	start	end	strand	transcript_id	public_transcript_id	gene_id	mapLocation	GO_biological_process	GO_molecular_function	GO_cellular_component
TC1100078	OR52K2	olfactory receptor, family 52, subfamily K, member 2	0.0011278	0.0154	68.09	29.42	2.31	up	chr11	4427146	4428090	+	TR11001094	NM_001005172 /// ENST00000325719	119774	11p15.4	GO:0007165 // signal transduction // IEA /// GO:0007186 // G-protein coupled receptor protein signaling pathway // IEA /// GO:0007608 // sensory perception of smell // IEA /// GO:0050896 // response to stimulus // IEA	GO:0004872 // receptor activity // IEA /// GO:0004984 // olfactory receptor activity // IEA	GO:0005886 // plasma membrane // IEA /// GO:0016021 // integral to membrane // IEA
TC1100080	OR52K1	olfactory receptor, family 52, subfamily K, member 1	0.0029528	0.0255	53.38	24.51	2.18	up	chr11	4466707	4467651	+	TR11000674	NM_001005171 /// ENST00000307632	390036	11p15.4	GO:0007165 // signal transduction // IEA /// GO:0007186 // G-protein coupled receptor protein signaling pathway // IEA /// GO:0007608 // sensory perception of smell // IEA /// GO:0050896 // response to stimulus // IEA	GO:0004872 // receptor activity // IEA /// GO:0004984 // olfactory receptor activity // IEA	GO:0005886 // plasma membrane // IEA /// GO:0016021 // integral to membrane // IEA
TC1300406	---	---	0.0105726	0.0536	56.91	26.49	2.15	up	chr13	36638459	36638795	-	TR13000776 /// TR13000462	ENST00000365525 /// ENST00000346255	---	---	---	---	---
TC1100701	---	---	0.0145674	0.0646	103.36	48.77	2.12	up	chr11	77774116	77774385	+	TR11001124	ENST00000327782	---	---	---	---	---
TC0900758	---	---	0.0024609	0.0235	161.83	79.6	2.03	up	chr9	5085085	5085156	-	TR09001178	ENST00000348487	---	---	---	---	---
TC1200948	PZP	pregnancy-zone protein	0.0187903	0.0755	63.98	31.66	2.02	up	chr12	9192704	9252233	-	TR12009397 /// TR12002170 /// TR12000341	NM_002864 /// ENST00000381997 /// ENST00000261336 /// chr12.211.1337 /// chr12.211.1336	5858	12p13-p12.2	GO:0007565 // female pregnancy // TAS	GO:0004867 // serine-type endopeptidase inhibitor activity // IEA /// GO:0005515 // protein binding // IEA /// GO:0017114 // wide-spectrum protease inhibitor activity // IEA /// GO:0004866 // endopeptidase inhibitor activity // IEA /// GO:0004867 // serine-type endopeptidase inhibitor activity // IEA /// GO:0005515 // protein binding // IEA /// GO:0017114 // wide-spectrum protease inhibitor activ…	GO:0005576 // extracellular region // NAS
TC0601208	---	---	0.0003073	0.00814	148.43	75.79	1.96	up	chr6	36167933	36168070	-	TR06003099	ENST00000373757	---	---	---	---	---
TC1500364	---	---	0.0019133	0.0206	293.6	151.91	1.93	up	chr15	56230058	56230125	+	TR15000955	ENST00000350981	---	---	---	---	---
TC1500992	---	---	0.0005354	0.0107	109.26	57.52	1.9	up	chr15	56234378	56234446	-	TR15000995	ENST00000352057	---	---	---	---	---
TC0400548	---	---	0.0141243	0.0633	76.97	40.42	1.9	up	chr4	140295751	140296047	+	TR04001106	ENST00000350167	---	---	---	---	---
TC1200947	A2M	alpha-2-macroglobulin	0.0196276	0.0778	70.15	36.97	1.9	up	chr12	9099453	9160020	-	TR12009396 /// TR12009395 /// TR12009394 /// TR12009393 /// TR12009392 /// TR12009391 /// TR12009390 /// TR12009389 /// TR12009388 /// TR12009387 /// TR12009386 /// TR12002320 /// TR12002206 /// TR12000824	NM_001039381 /// NM_000014 /// ENST00000318602 /// chr12.209.1335 /// chr12.209.1334 /// chr12.209.1333 /// chr12.209.1332 /// chr12.209.1331 /// chr12.209.1330 /// chr12.209.1329 /// chr12.209.1328 /// chr12.209.1327 /// chr12.209.1326 /// chr12.207.1325	2	12p13.3-p12.3	GO:0007584 // response to nutrient // IEA /// GO:0010037 // response to carbon dioxide // IEA /// GO:0051260 // protein homooligomerization // NAS /// GO:0051384 // response to glucocorticoid stimulus // IEA	GO:0004867 // serine-type endopeptidase inhibitor activity // IEA /// GO:0017114 // wide-spectrum protease inhibitor activity // IEA /// GO:0019899 // enzyme binding // IPI /// GO:0019959 // interleukin-8 binding // IPI /// GO:0019966 // interleukin-1 binding // IDA /// GO:0043120 // tumor necrosis factor binding // IDA	GO:0005576 // extracellular region // EXP /// GO:0031093 // platelet alpha granule lumen // EXP
TC0501044	Q6ZNT7_HUMAN	CDNA FLJ27195 fis, clone SYN02786. [Source:Uniprot/SPTREMBL;Acc:Q6ZNT7]	0.0008896	0.0139	254.99	136.47	1.87	up	chr5	68964064	68964624	-	TR05001012	ENST00000344615	---	---	---	---	---
TC0600965	---	---	0.0172186	0.0714	41.52	22.35	1.86	up	chr6	15432580	15432682	-	TR06001999 /// TR06001269	ENST00000364649 /// ENST00000346815	---	---	---	---	---
TC0900763	---	---	0.0011035	0.0152	71.38	38.77	1.84	up	chr9	5088205	5088271	-	TR09001206	ENST00000349263	---	---	---	---	---
TC0103128	---	---	0.0208156	0.0803	64.54	35.26	1.83	up	chr1	200763063	200763199	-	TR01004348 /// TR01003001	ENST00000365456 /// ENST00000349914	---	---	---	---	---
TC1200949	---	---	0.0125059	0.0591	22.3	12.23	1.82	up	chr12	9272396	9276048	-	TR12009398	chr12.212.1338	---	---	---	---	---
TC1500366	---	---	0.0183239	0.0744	49.97	27.42	1.82	up	chr15	56232001	56232068	+	TR15000816	ENST00000347449	---	---	---	---	---
TC0901249	C9orf84	chromosome 9 open reading frame 84	0.0015705	0.0186	48.04	26.53	1.81	up	chr9	113488274	113597354	-	TR09004258 /// TR09004257 /// TR09004256 /// TR09004255 /// TR09004254 /// TR09004253 /// TR09004252 /// TR09004251 /// TR09004250 /// TR09004249 /// TR09004248 /// TR09004247 /// TR09002406 /// TR09002405 /// TR09002404 /// TR09000641 /// TR09000413	NM_173521 /// ENST00000374287 /// ENST00000374286 /// ENST00000374283 /// ENST00000318737 /// ENST00000297885 /// chr9.1005.5461 /// chr9.1005.5460 /// chr9.1005.5459 /// chr9.1005.5458 /// chr9.1005.5457 /// chr9.1005.5456 /// chr9.1005.5455 /// chr9.1005.5454 /// chr9.1005.5453 /// chr9.1005.5452 /// chr9.1005.5451 /// chr9.1005.5450	158401	9q31.3	---	---	---
TC0900760	---	---	0.0019449	0.0208	138.45	76.4	1.81	up	chr9	5086410	5086482	-	TR09001365	ENST00000353875	---	---	---	---	---
TC1200727	---	---	0.0023724	0.0232	257.45	141.97	1.81	up	chr12	115004759	115004864	+	TR12001861 /// TR12001235	ENST00000363795 /// ENST00000346335	---	---	---	---	---
TC1601287	GAFA2	FGF-2 activity-associated protein 2	0.0013451	0.0171	82.15	45.52	1.8	up	chr16	80055360	80055533	-	TR16000810	ENST00000329401	100130322	---	---	---	---
TC0900037	---	---	0.0027811	0.0248	212.75	117.9	1.8	up	chr9	5099422	5099492	+	TR09001123	ENST00000346934	---	---	---	---	---
TC1201346	---	---	0.0002271	0.00692	106.39	60.13	1.77	up	chr12	61014134	61014245	-	TR12001867 /// TR12001562	ENST00000363944 /// ENST00000353882	---	---	---	---	---
TC0300515	---	---	0.0071214	0.0427	119.95	68.01	1.76	up	chr3	116321709	116323026	+	TR03000899	ENST00000322112	---	---	---	---	---
TC0601659	---	---	0.0110009	0.0548	34.33	19.55	1.76	up	chr6	143917160	143920961	-	TR06009777	chr6.1528.12207	---	---	---	---	---
TC0501450	FNDC9	fibronectin type III domain containing 9	0.0010038	0.0147	57.29	32.68	1.75	up	chr5	156701618	156705307	-	TR05005457 /// TR05002176 /// TR05000647	NM_001001343 /// ENST00000312349 /// chr5.1417.6531	408263	5q33.3	---	---	GO:0016020 // membrane // IEA /// GO:0016021 // integral to membrane // IEA
TC0100679	IFI44	interferon-induced protein 44	0.0202178	0.079	49.73	28.41	1.75	up	chr1	78888104	78902351	+	TR01012376 /// TR01012375 /// TR01012374 /// TR01012373 /// TR01012372 /// TR01012371 /// TR01006785 /// TR01000439	NM_006417 /// ENST00000370747 /// ENST00000260529 /// chr1.1320.12206 /// chr1.1320.12205 /// chr1.1320.12204 /// chr1.1320.12203 /// chr1.1320.12202 /// chr1.1320.12201	10561	1p31.1	GO:0009615 // response to virus // TAS	---	---
TC1300647	---	---	2.19e-05	0.00276	106.08	60.89	1.74	up	chr13	107751591	107751679	-	TR13000606	ENST00000352755	---	---	---	---	---
TC0700666	SND1-IT1	SND1 intronic transcript 1 (non-protein coding)	9.02e-05	0.00474	47.19	27.18	1.74	up	chr7	127424798	127427366	+	TR07002574 /// TR07000966	NM_014411 /// ENST00000339494	27099	7q31	---	---	---
TC1500993	---	---	0.0010056	0.0147	1317.16	762.28	1.73	up	chr15	56235627	56235693	-	TR15000945	ENST00000350725	---	---	---	---	---
TC0900761	---	---	0.0077032	0.0448	32.5	18.77	1.73	up	chr9	5086521	5086587	-	TR09001137	ENST00000347289	---	---	---	---	---
TC1300110	---	---	0.0249412	0.0893	17.88	10.36	1.73	up	chr13	42432875	42435343	+	TR13002412	chr13.261.1035	---	---	---	---	---
TC0X01038	hsa-mir-421	hsa-mir-421 [Source:miRBase;Acc:MI0003685]	0.0252918	0.09	38.47	22.2	1.73	up	chrX	73354942	73355020	-	TR0X001740	ENST00000365696	---	---	---	---	---
TC0900759	---	---	0.0033867	0.0274	158.69	92.96	1.71	up	chr9	5086341	5086408	-	TR09001239	ENST00000350254	---	---	---	---	---
TC0200196	---	---	0.0142887	0.0639	68.53	39.97	1.71	up	chr2	40185553	40335704	+	TR02014817 /// TR02014816	chr2.454.1851 /// chr2.454.1850	---	---	---	---	---
TC0101195	---	---	0.0028335	0.0252	194.53	114.75	1.7	up	chr1	158930703	158931173	+	TR01005571	ENST00000368044	---	---	---	---	---
TC0501051	---	---	0.0100674	0.0518	35.7	21	1.7	up	chr5	70459484	70460336	-	TR05008585	chr5.583.1562	---	---	---	---	---
TC0101194	---	---	0.0033591	0.0273	58.12	34.4	1.69	up	chr1	158928311	158929072	+	TR01004010	ENST00000361736	---	---	---	---	---
TC0900026	---	---	0.009431	0.05	92.48	54.8	1.69	up	chr9	5082407	5082475	+	TR09001186	ENST00000348707	---	---	---	---	---
TC0500337	---	---	0.0441292	0.13	29.02	17.21	1.69	up	chr5	90602300	90602439	+	TR05001609 /// TR05001260	ENST00000362773 /// ENST00000350992	---	---	---	---	---
TC0400546	---	---	0.0001736	0.00613	460.78	274.52	1.68	up	chr4	140196079	140196175	+	TR04001219	ENST00000352934	---	---	---	---	---
TC1001192	Q9P1C4_HUMAN	---	0.0156197	0.0675	70.02	41.77	1.68	up	chr10	98675781	98675951	-	TR10001330	ENST00000354594	---	---	---	---	---
TC0300966	---	---	0.0012997	0.0168	18.65	11.2	1.67	up	chr3	4581525	4581584	-	TR03001986	ENST00000362691	---	---	---	---	---
TC0900757	---	---	0.0015685	0.0186	88.62	53	1.67	up	chr9	5075215	5075643	-	TR09001033	ENST00000343989	---	---	---	---	---
TC0501482	---	---	0.0025852	0.024	78.77	47.52	1.66	up	chr5	169223855	169340322	-	TR05005625 /// TR05001771	ENST00000377365 /// chr5.1522.6697	---	---	---	---	---
TC0X00492	Q9P1I9_HUMAN	---	0.0002347	0.00697	93.04	56.34	1.65	up	chrX	108856786	108857948	+	TR0X001353	ENST00000355646	---	---	---	---	---
TC1000247	Q9P194_HUMAN	---	0.0006642	0.0118	36.78	22.27	1.65	up	chr10	51822772	51824327	+	TR10000761	ENST00000331750	---	---	---	---	---
TC0700617	---	---	0.0102502	0.0525	20.67	12.5	1.65	up	chr7	111235830	111249064	+	TR07008415	chr7.1309.12406	---	---	---	---	---
TC0201983	---	---	0.0170746	0.0712	34.32	20.86	1.65	up	chr2	143825263	143954828	-	TR02007134	chr2.1578.8692	---	---	---	---	---
TC0300350	---	---	0.0017201	0.0195	170.54	104.18	1.64	up	chr3	63964738	63972864	+	TR03015325	chr3.758.9145	---	---	---	---	---
TC1000834	---	---	0.0049906	0.0345	35.8	21.82	1.64	up	chr10	27119475	27119581	-	TR10001140	ENST00000364123 /// ENST00000349354	---	---	---	---	---
TC2000497	---	---	0.0009379	0.0142	31.35	19.18	1.63	up	chr20	1457702	1457805	-	TR20000868	ENST00000347555	---	---	---	---	---
TC0700711	---	---	0.0010055	0.0147	216.32	132.83	1.63	up	chr7	130197423	130257244	+	TR07009095	chr7.1479.13050	---	---	---	---	---
TC0500102	Q9UI72_HUMAN	---	0.0013086	0.0169	213.56	131.12	1.63	up	chr5	32184951	32185160	+	TR05000859	ENST00000332294	---	---	---	---	---
TC0400547	---	---	0.0034958	0.0279	120.94	73.98	1.63	up	chr4	140240981	140241262	+	TR04001146	ENST00000351224	---	---	---	---	---
TC1000004	---	---	0.0077846	0.045	33.36	20.51	1.63	up	chr10	959234	959312	+	TR10001011	ENST00000345723	---	---	---	---	---
TC1101760	Q6UXQ5_HUMAN	MRSS6228. [Source:Uniprot/SPTREMBL;Acc:Q6UXQ5]	0.0078946	0.0454	74.67	45.86	1.63	up	chr11	95628256	95628600	-	TR11002332	ENST00000375817	---	---	---	---	---
TC0201981	---	---	0.0187317	0.0754	24.69	15.13	1.63	up	chr2	143572868	143572935	-	TR02001692	ENST00000347169	---	---	---	---	---
TC0900029	---	---	0.0469565	0.135	68.02	41.81	1.63	up	chr9	5085158	5085226	+	TR09001135	ENST00000347233	---	---	---	---	---
TC0400670	---	---	0.0030839	0.0262	44.96	27.75	1.62	up	chr4	169629135	169629265	+	TR04001069	ENST00000363732 /// ENST00000349192	---	---	---	---	---
TC0102691	---	---	0.0002322	0.00697	63.27	39.36	1.61	up	chr1	147552729	147552946	-	TR01004256 /// TR01002813	ENST00000364343 /// ENST00000347854	---	---	---	---	---
TC0300065	---	---	0.0007321	0.0124	79.14	49.15	1.61	up	chr3	12649233	12649331	+	TR03001501	ENST00000350180	---	---	---	---	---
TC1100786	---	---	0.0011019	0.0152	38.53	23.86	1.61	up	chr11	101072115	101072651	+	TR11002331	ENST00000375798	---	---	---	---	---
TC1000763	C10orf31	chromosome 10 open reading frame 31	0.0011984	0.016	384.91	239.28	1.61	up	chr10	11398803	11401853	-	TR10003229 /// TR10003060 /// TR10000597	NM_001012713 /// ENST00000379256 /// ENST00000315959 /// chr10.159.600	414196	---	---	---	---
TC1500345	---	---	0.0014696	0.0178	52.97	32.91	1.61	up	chr15	50584678	50585352	+	TR15000381	ENST00000312528	---	---	---	---	---
TC0900108	IFNK	interferon, kappa	0.0063821	0.0398	33.08	20.52	1.61	up	chr9	27514302	27516496	+	TR09003771 /// TR09003184 /// TR09000270	NM_020124 /// ENST00000380016 /// ENST00000276943 /// chr9.207.1122	56832	-	GO:0006952 // defense response // IEA /// GO:0008285 // negative regulation of cell proliferation // NAS /// GO:0009615 // response to virus // IEP /// GO:0019221 // cytokine and chemokine mediated signaling pathway // IDA /// GO:0030101 // natural killer cell activation // NAS /// GO:0045089 // positive regulation of innate immune response // TAS /// GO:0045449 // regulation of transcription // …	GO:0005132 // interferon-alpha/beta receptor binding // IDA	GO:0005576 // extracellular region // IC /// GO:0005615 // extracellular space // IEA
TC1300594	---	---	0.0063826	0.0398	48.92	30.47	1.61	up	chr13	95146087	95146134	-	TR13000534	ENST00000349788	---	---	---	---	---
TC0X00794	---	---	0.0117575	0.0572	33.15	20.64	1.61	up	chrX	16972424	16972555	-	TR0X001690 /// TR0X001157	ENST00000364597 /// ENST00000349837	---	---	---	---	---
TC0301673	TMEM14E	transmembrane protein 14E	0.0274702	0.0955	360.49	223.78	1.61	up	chr3	153541006	153541383	-	TR03001248	ENST00000345090	645843	3q25.2	---	---	GO:0016020 // membrane // IEA
TC0900484	---	---	0.0005115	0.0104	22.5	14.06	1.6	up	chr9	113641929	113642035	+	TR09001235	ENST00000363542 /// ENST00000350056	---	---	---	---	---
TC1300477	---	---	0.0010636	0.015	34.59	21.59	1.6	up	chr13	47977203	47979074	-	TR13001082	ENST00000378410	---	---	---	---	---
TC0900036	---	---	0.0033347	0.0273	228.78	142.58	1.6	up	chr9	5099364	5099421	+	TR09001153	ENST00000347762	---	---	---	---	---
TC0Y00178	---	---	0.0271593	0.0947	32.61	20.4	1.6	up	chrY	23978636	23978768	-	TR0Y000186 /// TR0Y000142	ENST00000365577 /// ENST00000353385	---	---	---	---	---
TC0201161	---	---	0.0002246	0.00691	68.43	43.12	1.59	up	chr2	231080060	231080345	+	TR02002060	ENST00000352252	---	---	---	---	---
TC1500997	---	---	0.0002861	0.00785	24.73	15.57	1.59	up	chr15	56679625	56679726	-	TR15000915	ENST00000349940	---	---	---	---	---
TC0700770	LOC100124692	maltase-glucoamylase (alpha-glucosidase) pseudogene	0.0007014	0.0122	36.45	22.87	1.59	up	chr7	141516344	141567562	+	TR07009463 /// TR07009462 /// TR07009461 /// TR07002001	ENST00000378229 /// chr7.1597.13430 /// chr7.1597.13429 /// chr7.1597.13428	100124692	---	GO:0005975 // carbohydrate metabolic process // IEA /// GO:0032259 // methylation // IEA	GO:0003676 // nucleic acid binding // IEA /// GO:0004553 // hydrolase activity, hydrolyzing O-glycosyl compounds // IEA /// GO:0008168 // methyltransferase activity // IEA	---
TC0200290	---	---	0.0016571	0.0191	29.88	18.85	1.59	up	chr2	64659531	64659614	+	TR02001916	ENST00000350240	---	---	---	---	---
TC0X00795	Q9P1M3_HUMAN	---	0.0042771	0.0318	61.37	38.7	1.59	up	chrX	17053614	17053835	-	TR0X000744	ENST00000333226	---	---	---	---	---
TC0400392	---	---	0.0043863	0.0322	99.31	62.61	1.59	up	chr4	89849963	89852191	+	TR04009254	chr4.835.3849	---	---	---	---	---
TC0300721	---	---	0.0044701	0.0326	158.98	100.27	1.59	up	chr3	153649751	153649861	+	TR03002049 /// TR03001296	ENST00000364347 /// ENST00000346064	---	---	---	---	---
TC0300792	---	---	0.0110179	0.0548	53.23	33.42	1.59	up	chr3	173437831	173438081	+	TR03001393	ENST00000348166	---	---	---	---	---
TC1701729	---	---	0.0169201	0.0708	671.48	421.44	1.59	up	chr17	72660206	72660351	-	TR17002026 /// TR17001578	ENST00000365143 /// ENST00000350854	---	---	---	---	---
TC1200814	---	---	0.0194384	0.0773	28.91	18.15	1.59	up	chr12	125787524	125796751	+	TR12008854 /// TR12008853 /// TR12008852 /// TR12001189	ENST00000345111 /// chr12.1664.12110 /// chr12.1664.12109 /// chr12.1664.12108	---	---	---	---	---
TC0500796	---	---	0.0011281	0.0154	257.37	162.9	1.58	up	chr5	180661575	180661677	+	TR05001084	ENST00000346553	---	---	---	---	---
TC0201487	---	---	0.001279	0.0167	212.03	134.2	1.58	up	chr2	46648900	46660878	-	TR02015136	chr2.525.2170	---	---	---	---	---
TC0700188	---	---	0.0016434	0.0191	38.49	24.36	1.58	up	chr7	37425756	37425895	+	TR07001817	ENST00000363243	---	---	---	---	---
TC0102698	---	---	0.0017978	0.0198	85.29	53.83	1.58	up	chr1	147938275	147938492	-	TR01004110 /// TR01002681	ENST00000362320 /// ENST00000346551	---	---	---	---	---
TC0201518	---	---	0.0028699	0.0253	21.65	13.72	1.58	up	chr2	54247587	54247643	-	TR02002547	ENST00000362887	---	---	---	---	---
TC0700586	---	---	0.0034059	0.0274	36.79	23.32	1.58	up	chr7	102401240	102403898	+	TR07001629	ENST00000356780	---	---	---	---	---
TC0500561	---	---	0.0080638	0.0458	64.33	40.61	1.58	up	chr5	140918062	140925011	+	TR05004596	chr5.1251.5676	---	---	---	---	---
TC1500365	---	---	0.0097308	0.0511	57.35	36.27	1.58	up	chr15	56230457	56230523	+	TR15000861	ENST00000348617	---	---	---	---	---
TC0301542	---	---	0.0162248	0.0691	47.75	30.19	1.58	up	chr3	129966008	129966562	-	TR03001212	ENST00000343149	---	---	---	---	---
TC1800325	---	---	0.0094676	0.0501	32.66	20.85	1.57	up	chr18	9239648	9239744	-	TR18000582 /// TR18000463	ENST00000364013 /// ENST00000352876	---	---	---	---	---
TC0500538	---	---	0.0356002	0.114	29.81	18.98	1.57	up	chr5	140071045	140071142	+	TR05001624 /// TR05001164	ENST00000363120 /// ENST00000348571	---	---	---	---	---
TC2000351	---	---	0.0013539	0.0172	111.32	71.18	1.56	up	chr20	46752714	46754545	+	TR20000418	ENST00000299822	---	---	---	---	---
TC1000897	---	---	0.0031433	0.0265	413.25	265.46	1.56	up	chr10	38372813	38372908	-	TR10001215	ENST00000351350	---	---	---	---	---
TC0X00495	---	---	0.0094753	0.0501	30.65	19.61	1.56	up	chrX	109361522	109362316	+	TR0X001484	ENST00000359368	---	---	---	---	---
TC1000962	LRRC18	leucine rich repeat containing 18	0.0131319	0.0609	25.1	16.11	1.56	up	chr10	49787534	49813241	-	TR10003202 /// TR10002683 /// TR10000370	NM_001006939 /// ENST00000374160 /// ENST00000298124 /// chr10.573.2904	474354	10q11.22	---	GO:0005515 // protein binding // IEA	GO:0005737 // cytoplasm // IEA
TC0800942	---	---	0.0153062	0.0668	221.78	142.39	1.56	up	chr8	56977836	56977968	-	TR08001277 /// TR08001114	ENST00000362535 /// ENST00000353779	---	---	---	---	---
TC0201599	LOC100128333	uncharacterized LOC100128333	0.0485281	0.138	60.28	38.76	1.56	up	chr2	70090417	70090797	-	TR02002970	ENST00000377895	100128333	---	---	---	---
TC0700935	---	---	3e-06	0.0014	45.43	29.36	1.55	up	chr7	54029	58976	-	TR07003036 /// TR07002200	ENST00000382651 /// chr7.1.20	---	---	---	---	---
TC0601225	---	---	0.0028759	0.0253	182.84	118.29	1.55	up	chr6	37908713	37908943	-	TR06001422	ENST00000350090	---	---	---	---	---
TC0202284	---	---	0.0029361	0.0255	21.4	13.81	1.55	up	chr2	212350908	212350976	-	TR02002049	ENST00000352166	---	---	---	---	---
TC0301587	KY	kyphoscoliosis peptidase	0.0072293	0.0431	103.24	66.5	1.55	up	chr3	135804814	135853168	-	TR03005330 /// TR03005329 /// TR03005328 /// TR03005327 /// TR03005326 /// TR03003276 /// TR03002230 /// TR03000707	NM_178554 /// ENST00000383222 /// ENST00000310263 /// chr3.1345.12149 /// chr3.1345.12148 /// chr3.1345.12147 /// chr3.1345.12146 /// chr3.1345.12145	339855	3q22.2	GO:0007517 // muscle development // IEA /// GO:0007528 // neuromuscular junction development // IEA	GO:0008233 // peptidase activity // IEA	GO:0005737 // cytoplasm // IEA /// GO:0005856 // cytoskeleton // IEA
TC0600334	---	---	0.0086876	0.0477	132.28	85.19	1.55	up	chr6	35727585	35727694	+	TR06001481	ENST00000351627	---	---	---	---	---
TC0201987	---	---	0.014655	0.0648	108.77	70.04	1.55	up	chr2	144937502	144938051	-	TR02001025	ENST00000314501	---	---	---	---	---
TC0800528	---	---	0.017701	0.0727	27.84	17.95	1.55	up	chr8	121842674	121851119	+	TR08002823	chr8.1177.4169	---	---	---	---	---
TC1300593	---	---	0.0181408	0.0739	31.69	20.45	1.55	up	chr13	95144751	95144819	-	TR13000590	ENST00000352074	---	---	---	---	---
TC1100542	---	---	0.0422113	0.127	377.53	242.78	1.55	up	chr11	64946853	64948807	+	TR11015748	chr11.905.7546	---	---	---	---	---
TC0800066	---	---	0.001911	0.0206	17.28	11.25	1.54	up	chr8	11038170	11038258	+	TR08001081	ENST00000352996	---	---	---	---	---
TC1500513	---	---	0.0021265	0.0218	31.39	20.43	1.54	up	chr15	75357862	75358134	+	TR15000601	ENST00000334578	---	---	---	---	---
TC0X00712	---	---	0.0025834	0.024	27.21	17.63	1.54	up	chrX	153656467	153656595	+	TR0X001237	ENST00000365437 /// ENST00000351846	---	---	---	---	---
TC1800014	---	---	0.0127635	0.06	27.33	17.78	1.54	up	chr18	2768939	2769053	+	TR18000468	ENST00000363864 /// ENST00000353215	---	---	---	---	---
TC1200951	---	---	0.0183058	0.0743	20	12.96	1.54	up	chr12	9291519	9300649	-	TR12009400	chr12.214.1340	---	---	---	---	---
TC0300450	---	---	0.0226335	0.0842	63.43	41.29	1.54	up	chr3	102615787	102616167	+	TR03000269	ENST00000273340	---	---	---	---	---
TC1600289	---	---	0.0379301	0.118	146.24	94.78	1.54	up	chr16	28102140	28102250	+	TR16001443	ENST00000363268	---	---	---	---	---
TC0500417	---	---	0.0002447	0.00719	25.11	16.44	1.53	up	chr5	118502453	118502559	+	TR05001270	ENST00000364061 /// ENST00000351280	---	---	---	---	---
TC0501045	---	---	0.0004293	0.00961	207.01	135.7	1.53	up	chr5	69231264	69233138	-	TR05001996	ENST00000380754	---	---	---	---	---
TC0500926	---	---	0.0008027	0.0132	40.7	26.62	1.53	up	chr5	37655844	37655947	-	TR05001710 /// TR05001340	ENST00000365422 /// ENST00000353007	---	---	---	---	---
TC2200032	---	---	0.0020639	0.0214	32.94	21.47	1.53	up	chr22	17733288	17733567	+	TR22000629	ENST00000349366	---	---	---	---	---
TC1300251	---	---	0.005399	0.036	90.16	58.96	1.53	up	chr13	98801675	98802282	+	TR13000921	ENST00000376409	---	---	---	---	---
TC1700857	Q6ZNS0_HUMAN	CDNA FLJ27256 fis, clone SYN09689. [Source:Uniprot/SPTREMBL;Acc:Q6ZNS0]	0.0085889	0.0474	52.51	34.43	1.53	up	chr17	77807420	77809369	+	TR17002083	ENST00000374636	---	---	---	---	---
TC0301802	---	---	0.0100213	0.0518	46.91	30.63	1.53	up	chr3	184458784	184458898	-	TR03002119 /// TR03001570	ENST00000365632 /// ENST00000351409	---	---	---	---	---
TC0200535	LOC100131131	AHPA9419	0.0251775	0.0898	22.07	14.38	1.53	up	chr2	102103892	102105437	+	TR02002499	ENST00000361502	100131131	---	---	---	---
TC1200637	---	---	0.0266374	0.0934	30.29	19.79	1.53	up	chr12	100707724	100707823	+	TR12001279	ENST00000347406	---	---	---	---	---
TC0500246	LOC728093	putative POM121-like protein 1-like	0.0004856	0.0102	89.81	59.07	1.52	up	chr5	69841309	69843177	+	TR05001986	ENST00000380727	728093	---	---	---	---
TC0701559	---	---	0.0027834	0.0248	33.19	21.79	1.52	up	chr7	111802794	111802861	-	TR07001248	ENST00000348442	---	---	---	---	---
TC1501256	Q9P1I3_HUMAN	---	0.0068898	0.0418	47.79	31.49	1.52	up	chr15	92721994	92722230	-	TR15000511	ENST00000327660	---	---	---	---	---
TC2000120	Q4VXU4_HUMAN	OTTHUMP00000030388 (Fragment). [Source:Uniprot/SPTREMBL;Acc:Q4VXU4]	0.0126408	0.0597	42.42	27.84	1.52	up	chr20	20588354	20588608	+	TR20000560	ENST00000322009	---	---	GO:0006413 // translational initiation // IEA	GO:0003723 // RNA binding // IEA /// GO:0003743 // translation initiation factor activity // IEA	GO:0005737 // cytoplasm // IEA
TC0102624	---	---	0.0001094	0.00512	56.65	37.47	1.51	up	chr1	143202799	143202962	-	TR01003107	ENST00000362551 /// ENST00000351285	---	---	---	---	---
TC0601411	---	---	0.0001138	0.00519	125.85	83.31	1.51	up	chr6	78486525	78488932	-	TR06001696	ENST00000356614	---	---	---	---	---
TC1701475	---	---	0.0009945	0.0147	80.43	53.32	1.51	up	chr17	43629041	43629147	-	TR17001453	ENST00000365076 /// ENST00000347532	---	---	---	---	---
TC0102899	AIM2	absent in melanoma 2	0.0016674	0.0192	63.24	41.9	1.51	up	chr1	157298898	157313315	-	TR01022302 /// TR01005637 /// TR01005636 /// TR01001213	NM_004833 /// ENST00000368130 /// ENST00000368129 /// ENST00000295811 /// chr1.2255.22030	9447	1q22	GO:0006955 // immune response // TAS /// GO:0045786 // negative regulation of cell cycle // IEA /// GO:0006955 // immune response // TAS	GO:0005515 // protein binding // IEA	GO:0005634 // nucleus // IEA
TC1500352	---	---	0.0017604	0.0197	137.24	91.17	1.51	up	chr15	53365598	53365696	+	TR15001292 /// TR15000733	ENST00000364169 /// ENST00000345213	---	---	---	---	---
TC0500330	---	---	0.0038297	0.0295	20.06	13.25	1.51	up	chr5	87550464	87550836	+	TR05000191	ENST00000262905	---	---	---	---	---
TC0300204	---	---	0.004103	0.0308	69.88	46.34	1.51	up	chr3	43331447	43331751	+	TR03001405	ENST00000348507	---	---	---	---	---
TC2100387	---	---	0.0066812	0.0411	24.71	16.36	1.51	up	chr21	44164104	44164210	-	TR21000443 /// TR21000341	ENST00000362728 /// ENST00000350455	---	---	---	---	---
TC0700587	---	---	0.0088312	0.048	32.98	21.79	1.51	up	chr7	102406064	102415915	+	TR07007823	chr7.1242.11829	---	---	---	---	---
TC0800943	---	---	0.0122907	0.0585	120.99	79.96	1.51	up	chr8	56984208	56984590	-	TR08000811	ENST00000345992	---	---	---	---	---
TC0301588	---	---	0.0209971	0.0807	83.22	55.29	1.51	up	chr3	135982059	135982159	-	TR03001605	ENST00000352202	---	---	---	---	---
TC0801221	---	---	0.021438	0.0817	53.22	35.3	1.51	up	chr8	123955490	123955596	-	TR08001357 /// TR08001073	ENST00000365566 /// ENST00000352744	---	---	---	---	---
TC0X01039	---	---	0.0323919	0.106	308.29	204.54	1.51	up	chrX	73379169	73379464	-	TR0X001151	ENST00000349707	---	---	---	---	---
TC0800692	---	---	8e-06	0.00187	343.14	228.79	1.5	up	chr8	7343812	7345828	-	TR08001602	ENST00000382634	---	---	---	---	---
TC1901370	---	---	0.0001517	0.00575	52.5	35.04	1.5	up	chr19	32823520	32826290	-	TR19002204	ENST00000366231	---	---	---	---	---
TC0X00719	---	---	0.0002473	0.00719	71.2	47.52	1.5	up	chrX	154237452	154240855	+	TR0X001367	ENST00000356176	---	---	---	---	---
TC0900032	---	---	0.0008441	0.0135	16.3	10.9	1.5	up	chr9	5089335	5089403	+	TR09001272	ENST00000351226	---	---	---	---	---
TC0600745	---	---	0.001634	0.019	60.95	40.57	1.5	up	chr6	136991945	137011029	+	TR06009617	chr6.1457.12043	---	---	---	---	---
TC0200804	---	---	0.0022832	0.0228	180.53	120.44	1.5	up	chr2	158477569	158477631	+	TR02001674	ENST00000346864	---	---	---	---	---
TC0102545	---	---	0.0038434	0.0296	204.39	136.02	1.5	up	chr1	111994576	111994682	-	TR01004237 /// TR01003095	ENST00000364158 /// ENST00000351039	---	---	---	---	---
TC0700854	---	---	0.0039686	0.0301	403.34	269.74	1.5	up	chr7	148291340	148291433	+	TR07001914 /// TR07001435	ENST00000365572 /// ENST00000352006	---	---	---	---	---
TC0100996	---	---	0.0056111	0.0368	38.21	25.55	1.5	up	chr1	147955992	147956478	+	TR01003728	ENST00000359348	---	---	---	---	---
TC0600910	---	---	0.0069934	0.0422	43.94	29.35	1.5	up	chr6	3033953	3034042	-	TR06001472	ENST00000351309	---	---	---	---	---
TC1200635	---	---	0.0076818	0.0447	39.81	26.45	1.5	up	chr12	100637717	100637825	+	TR12001828 /// TR12001459	ENST00000363063 /// ENST00000351417	---	---	---	---	---
TC0401380	---	---	0.0099983	0.0518	115.93	77.48	1.5	up	chr4	166418586	166420247	-	TR04000502	ENST00000306497	---	---	---	---	---
TC0601402	---	---	0.0145003	0.0644	80.63	53.59	1.5	up	chr6	76421408	76421735	-	TR06001940 /// TR06001430	ENST00000363221 /// ENST00000350377	---	---	---	---	---
TC1501213	---	---	0.0187694	0.0755	30.88	20.54	1.5	up	chr15	83995755	83995863	-	TR15001325 /// TR15000889	ENST00000365211 /// ENST00000349256	---	---	---	---	---
TC0102690	---	---	0.0007607	0.0128	97.18	65.42	1.49	up	chr1	147545409	147545481	-	TR01002777	ENST00000347561	---	---	---	---	---
TC0301453	---	---	0.0008332	0.0134	64.21	43.19	1.49	up	chr3	114231870	114233869	-	TR03002137	ENST00000366453	---	---	---	---	---
TC1100426	---	---	0.0011948	0.016	19.17	12.9	1.49	up	chr11	59082850	59082910	+	TR11002206	ENST00000364710	---	---	---	---	---
TC0500846	---	---	0.0015317	0.0183	25.81	17.36	1.49	up	chr5	8673500	8673566	-	TR05001288	ENST00000351757	---	---	---	---	---
TC0501147	---	---	0.0131012	0.0609	30.43	20.48	1.49	up	chr5	93757812	93838645	-	TR05009794	chr5.803.2761	---	---	---	---	---
TC0700902	---	---	0.0193926	0.0771	32.07	21.58	1.49	up	chr7	151730798	151730909	+	TR07001796 /// TR07001263	ENST00000362569 /// ENST00000348839	---	---	---	---	---
TC1701039	---	---	0.0413802	0.125	34.42	23.12	1.49	up	chr17	11880565	11880679	-	TR17001423	ENST00000346788	---	---	---	---	---
TC0900926	---	---	0.0442422	0.13	126.97	85.08	1.49	up	chr9	39712378	39807684	-	TR09009978	chr9.374.2697	---	---	---	---	---
TC0701264	ZNF117	zinc finger protein 117	0.010533	0.0535	121	81.66	1.48	up	chr7	64074598	64104556	-	TR07013042 /// TR07013041 /// TR07013040 /// TR07013039 /// TR07013038 /// TR07002727 /// TR07002608 /// TR07001732 /// TR07000383	NM_024498 /// NM_015852 /// ENST00000360333 /// ENST00000282869 /// chr7.691.2919 /// chr7.691.2918 /// chr7.691.2917 /// chr7.691.2916 /// chr7.691.2915 /// chr7.691.2914	51351	7q11.21	GO:0006350 // transcription // IEA /// GO:0006355 // regulation of transcription, DNA-dependent // NAS /// GO:0008150 // biological_process // ND /// GO:0006350 // transcription // IEA /// GO:0006355 // regulation of transcription, DNA-dependent // NAS	GO:0003674 // molecular_function // ND /// GO:0003700 // transcription factor activity // NAS /// GO:0008270 // zinc ion binding // NAS /// GO:0046872 // metal ion binding // IEA /// GO:0003676 // nucleic acid binding // IEA /// GO:0003677 // DNA binding // IEA /// GO:0003700 // transcription factor activity // NAS /// GO:0008270 // zinc ion binding // NAS /// GO:0046872 // metal ion binding // I…	GO:0005622 // intracellular // IEA /// GO:0005634 // nucleus // NAS
TC0900301	---	---	0.015657	0.0676	21.6	14.57	1.48	up	chr9	77002807	77002903	+	TR09001084	ENST00000345919	---	---	---	---	---
TC0501127	---	---	0.0185398	0.075	53.1	35.89	1.48	up	chr5	86625762	86626046	-	TR05001093	ENST00000346824	---	---	---	---	---
TC15r00005	---	---	0.0001478	0.00571	150.44	102.17	1.47	up	chr15_random	101493	106388	+	TR15r000045	chr15_random.3.9	---	---	---	---	---
TC1600221	---	---	0.0003886	0.00918	17.42	11.83	1.47	up	chr16	18930980	18931086	+	TR16001479 /// TR16001125	ENST00000364962 /// ENST00000350150	---	---	---	---	---
TC0201694	PLGLB1	plasminogen-like B1	0.0014455	0.0177	40.01	27.18	1.47	up	chr2	87083194	87102486	-	TR02019042 /// TR02019041 /// TR02019040 /// TR02019039 /// TR02019038 /// TR02019037 /// TR02003443 /// TR02003352 /// TR02002249	NM_002665 /// NM_001032392 /// ENST00000355705 /// chr2.964.5879 /// chr2.964.5878 /// chr2.964.5877 /// chr2.964.5876 /// chr2.964.5875 /// chr2.964.5874	5343	2p11.2 /// 2p11-q11	---	---	GO:0005576 // extracellular region // IEA
TC0501128	---	---	0.0016709	0.0192	27.75	18.87	1.47	up	chr5	86631260	86631370	-	TR05001282	ENST00000363264 /// ENST00000351535	---	---	---	---	---
TC1101214	---	---	0.0017893	0.0198	18.81	12.81	1.47	up	chr11	13304336	13304411	-	TR11001753	ENST00000351822	---	---	---	---	---
TC0700674	---	---	0.0022666	0.0227	242.11	164.56	1.47	up	chr7	128054463	128054565	+	TR07001267	ENST00000348879	---	---	---	---	---
TC0701478	ZCWPW1	zinc finger, CW type with PWWP domain 1	0.0025302	0.0238	72.83	49.66	1.47	up	chr7	99836431	99864367	-	TR07007153 /// TR07007152 /// TR07007151 /// TR07007150 /// TR07007149 /// TR07007148 /// TR07007147 /// TR07007146 /// TR07007145 /// TR07007144 /// TR07007143 /// TR07007142 /// TR07007141 /// TR07007140 /// TR07007139 /// TR07007138 /// TR07007137 /// TR07007136 /// TR07007135 /// TR07007134 /// TR07007133 /// TR07007132 /// TR07007131 /// TR07007130 /// TR07007129 /// TR07007128 /// TR0700712…	NM_017984 /// ENST00000379559 /// ENST00000360951 /// ENST00000358428 /// ENST00000324725 /// chr7.1144.11206 /// chr7.1144.11205 /// chr7.1144.11204 /// chr7.1144.11203 /// chr7.1144.11202 /// chr7.1144.11201 /// chr7.1144.11200 /// chr7.1144.11199 /// chr7.1144.11198 /// chr7.1144.11197 /// chr7.1144.11196 /// chr7.1144.11195 /// chr7.1144.11194 /// chr7.1144.11193 /// chr7.1144.11192 /// chr7.…	55063	7q22.1	---	GO:0008270 // zinc ion binding // IEA /// GO:0046872 // metal ion binding // IEA	---
TC0100341	Q9UI20_HUMAN	---	0.0049889	0.0345	24.34	16.54	1.47	up	chr1	31234013	31234285	+	TR01002085	ENST00000334247	---	---	---	---	---
TC0700599	---	---	0.0052845	0.0355	46.98	31.88	1.47	up	chr7	104760473	104760581	+	TR07001863 /// TR07001228	ENST00000364309 /// ENST00000348026	---	---	---	---	---
TC0100922	Q9H762_HUMAN	CDNA: FLJ21272 fis, clone COL01753. [Source:Uniprot/SPTREMBL;Acc:Q9H762]	0.0083849	0.0468	89.3	60.8	1.47	up	chr1	143700666	143702722	+	TR01001275	ENST00000303671	---	---	---	---	---
TC1201474	---	---	0.0098934	0.0514	28.26	19.22	1.47	up	chr12	95221280	95221422	-	TR12001889 /// TR12001456	ENST00000364565 /// ENST00000351369	---	---	---	---	---
TC1800043	---	---	0.0128689	0.0602	50.54	34.36	1.47	up	chr18	9240108	9240207	+	TR18000375	ENST00000364434 /// ENST00000347593	---	---	---	---	---
TC0103107	---	---	0.0213764	0.0816	21.53	14.65	1.47	up	chr1	198602349	198602417	-	TR01003049	ENST00000350444	---	---	---	---	---
TC1100566	---	---	0.0399343	0.122	34.97	23.86	1.47	up	chr11	65676668	65676772	+	TR11001598	ENST00000348097	---	---	---	---	---
TC0100658	---	---	2.34e-05	0.00281	26.23	18.01	1.46	up	chr1	75619043	75620809	+	TR01003611	ENST00000357889	---	---	---	---	---
TC1001132	---	---	0.0004682	0.01	49.21	33.81	1.46	up	chr10	88903867	88904105	-	TR10001194	ENST00000350833	---	---	---	---	---
TC0600839	CLDN20	claudin 20	0.0009315	0.0142	22.86	15.66	1.46	up	chr6	155626839	155639374	+	TR06003924 /// TR06002165 /// TR06000656	NM_001001346 /// ENST00000367165 /// ENST00000306267 /// chr6.1633.12687	49861	6q25	GO:0016338 // calcium-independent cell-cell adhesion // ISS	GO:0005198 // structural molecule activity // IEA /// GO:0042802 // identical protein binding // ISS	GO:0005923 // tight junction // ISS /// GO:0016020 // membrane // IEA /// GO:0016021 // integral to membrane // IEA /// GO:0030054 // cell junction // IEA
TC1101449	---	---	0.0010467	0.0148	81.7	56.05	1.46	up	chr11	59305362	59305769	-	TR11000537	ENST00000300149	---	---	---	---	---
TC0400112	CC2D2A	coiled-coil and C2 domain containing 2A	0.0131542	0.0609	34.47	23.53	1.46	up	chr4	15080613	15212273	+	TR04006080 /// TR04006079 /// TR04006078 /// TR04006077 /// TR04006076 /// TR04006075 /// TR04006074 /// TR04006073 /// TR04006072 /// TR04006071 /// TR04006070 /// TR04006069 /// TR04006068 /// TR04006067 /// TR04000573 /// TR04000003	ENST00000310279 /// ENST00000053084 /// chr4.238.1178 /// chr4.238.1177 /// chr4.238.1176 /// chr4.238.1175 /// chr4.238.1174 /// chr4.238.1173 /// chr4.238.1172 /// chr4.238.1171 /// chr4.238.1170 /// chr4.238.1169 /// chr4.238.1168 /// chr4.238.1167 /// chr4.238.1166 /// chr4.238.1165	57545	---	---	---	---
TC1701693	---	---	0.01331	0.0612	19.94	13.66	1.46	up	chr17	70916768	70916864	-	TR17001702	ENST00000353684	---	---	---	---	---
TC1400340	---	---	0.0144067	0.0642	20.35	13.93	1.46	up	chr14	70934807	70934877	+	TR14000992	ENST00000363139 /// ENST00000353807	---	---	---	---	---
TC0100707	---	---	0.0194667	0.0773	80.98	55.64	1.46	up	chr1	89055050	89055156	+	TR01003003	ENST00000364109 /// ENST00000349921	---	---	---	---	---
TC1700653	---	---	0.0198469	0.0783	203.8	139.49	1.46	up	chr17	55710079	55711484	+	TR17001792	ENST00000356877	---	---	---	---	---
TC0X00966	---	---	0.0368385	0.116	21.93	15.02	1.46	up	chrX	55226093	55226161	-	TR0X001215	ENST00000351335	---	---	---	---	---
TC0501444	---	---	2.99e-05	0.00307	44.07	30.42	1.45	up	chr5	156023363	156025363	-	TR05001779	ENST00000377606	---	---	---	---	---
TC1501067	LOC100129840	uncharacterized LOC100129840	5.22e-05	0.00383	19.6	13.55	1.45	up	chr15	66652549	66653166	-	TR15001426	ENST00000380022	100129840	---	---	---	---
TC0700967	---	---	0.0001764	0.00614	103.28	71.32	1.45	up	chr7	4591306	4605446	-	TR07000809	ENST00000327907	---	---	---	---	---
TC1000280	---	---	0.0009107	0.0141	17.58	12.09	1.45	up	chr10	64860341	64860968	+	TR10021727	chr10.676.3416	---	---	---	---	---
TC0202220	---	---	0.0023485	0.023	51.34	35.43	1.45	up	chr2	201713257	201722728	-	TR02009608	chr2.2039.11107	---	---	---	---	---
TC1701306	Q6ZWH6_HUMAN	CDNA FLJ41057 fis, clone TESTI2009812. [Source:Uniprot/SPTREMBL;Acc:Q6ZWH6]	0.002712	0.0245	71.26	49.02	1.45	up	chr17	35759010	35759408	-	TR17002211	ENST00000377835	---	---	---	---	---
TC0100847	---	---	0.0080952	0.0459	40.19	27.66	1.45	up	chr1	112996733	112996831	+	TR01002638	ENST00000345925	---	---	---	---	---
TC0801149	---	---	0.009194	0.0493	42.59	29.39	1.45	up	chr8	100695190	100695474	-	TR08001106	ENST00000353518	---	---	---	---	---
TC0801252	---	---	0.0113762	0.0558	99.06	68.19	1.45	up	chr8	130950018	130950144	-	TR08001295 /// TR08000841	ENST00000363205 /// ENST00000346851	---	---	---	---	---
TC0501148	O94914_HUMAN	---	0.0134511	0.0615	66.59	46.07	1.45	up	chr5	93774435	93838645	-	TR05009793 /// TR05000649	ENST00000312498 /// chr5.803.2760	---	---	---	---	---
TC0800529	---	---	0.015907	0.0683	32.61	22.42	1.45	up	chr8	121856696	121858253	+	TR08002822	chr8.1177.4168	---	---	---	---	---
TC0400556	---	---	0.0165232	0.07	32.67	22.61	1.45	up	chr4	141268619	141273721	+	TR04003090	chr4.1191.5200	---	---	---	---	---
TC0501371	---	---	0.0206729	0.08	45.31	31.2	1.45	up	chr5	142219353	142228659	-	TR05004761 /// TR05004760	chr5.1272.5847 /// chr5.1272.5846	---	---	---	---	---
TC0600103	---	---	0.0002005	0.00652	43.95	30.56	1.44	up	chr6	17727743	17727844	+	TR06001336	ENST00000364423 /// ENST00000348184	---	---	---	---	---
TC0601090	---	---	0.0019519	0.0208	23.25	16.12	1.44	up	chr6	30087064	30087585	-	TR06003591	ENST00000376789	---	---	---	---	---
TC0401409	---	---	0.0033735	0.0274	21.45	14.92	1.44	up	chr4	174604330	174604430	-	TR04001142	ENST00000351128	---	---	---	---	---
TC0401391	DDX60L	DEAD (Asp-Glu-Ala-Asp) box polypeptide 60-like	0.0035722	0.0283	273.2	189.86	1.44	up	chr4	169514462	169638217	-	TR04003693 /// TR04003692 /// TR04003691 /// TR04003690 /// TR04003689 /// TR04003688 /// TR04000314	ENST00000284630 /// chr4.1391.5782 /// chr4.1391.5781 /// chr4.1391.5780 /// chr4.1391.5779 /// chr4.1391.5778 /// chr4.1391.5777	91351	4q32.3	---	GO:0000166 // nucleotide binding // IEA /// GO:0003723 // RNA binding // IEA /// GO:0005524 // ATP binding // IEA /// GO:0008026 // ATP-dependent helicase activity // IEA /// GO:0016787 // hydrolase activity // IEA	---
TC0202199	---	---	0.0035728	0.0283	113.61	79.03	1.44	up	chr2	197872451	197874382	-	TR02009306	chr2.1995.10816	---	---	---	---	---
TC1100321	---	---	0.0051657	0.035	136.12	94.71	1.44	up	chr11	47334067	47335202	+	TR11002245	ENST00000366271	---	---	---	---	---
TC0600344	---	---	0.0062296	0.0393	49.34	34.37	1.44	up	chr6	36569564	36569729	+	TR06001917 /// TR06001211	ENST00000362664 /// ENST00000345357	---	---	---	---	---
TC1500196	---	---	0.0097718	0.0511	113.19	78.84	1.44	up	chr15	32394221	32394319	+	TR15000974	ENST00000364184 /// ENST00000351443	---	---	---	---	---
TC1400428	---	---	0.0119023	0.0576	63.76	44.14	1.44	up	chr14	88886369	88900796	+	TR14013098	chr14.813.8651	---	---	---	---	---
TC0500893	---	---	0.0137697	0.0624	20.45	14.24	1.44	up	chr5	30530332	30530868	-	TR05002113	ENST00000382228	---	---	---	---	---
TC1200134	---	---	0.0198576	0.0783	18.03	12.49	1.44	up	chr12	11206966	11207032	+	TR12001346	ENST00000349011	---	---	---	---	---
TC0700901	Q86U85_HUMAN	Phosphoserine phosphatase-like. [Source:Uniprot/SPTREMBL;Acc:Q86U85]	0.0244742	0.0887	211.01	146.38	1.44	up	chr7	151676530	151695278	+	TR07001969	ENST00000377788	---	---	---	---	---
TC0800804	Q9P1G9_HUMAN	---	0.0282638	0.097	128.13	89.2	1.44	up	chr8	23448465	23448755	-	TR08000545	ENST00000322399	---	---	---	---	---
TC0102898	Q8NHC2_HUMAN	Seven transmembrane helix receptor. [Source:Uniprot/SPTREMBL;Acc:Q8NHC2]	0.0435843	0.129	79.66	55.44	1.44	up	chr1	157044813	157045749	-	TR01001815	ENST00000325632	---	---	GO:0007165 // signal transduction // IEA /// GO:0007186 // G-protein coupled receptor protein signaling pathway // IEA	GO:0001584 // rhodopsin-like receptor activity // IEA /// GO:0004872 // receptor activity // IEA /// GO:0004984 // olfactory receptor activity // IEA	GO:0016020 // membrane // IEA /// GO:0016021 // integral to membrane // IEA
TC0900332	---	---	0.0001198	0.0053	58.12	40.74	1.43	up	chr9	85257008	85257108	+	TR09001246	ENST00000350394	---	---	---	---	---
TC0202074	---	---	0.000167	0.00608	16.82	11.74	1.43	up	chr2	169005247	169005321	-	TR02001687	ENST00000347085	---	---	---	---	---
TC0102621	---	---	0.0003597	0.00889	30.61	21.41	1.43	up	chr1	143022570	143022733	-	TR01002645	ENST00000364496 /// ENST00000345983	---	---	---	---	---
TC0901052	---	---	0.0004093	0.00941	71.64	50	1.43	up	chr9	76986258	76986357	-	TR09001687 /// TR09001254	ENST00000363171 /// ENST00000350755	---	---	---	---	---
TC0600747	---	---	0.0007055	0.0122	136.55	95.33	1.43	up	chr6	137146876	137148856	+	TR06009618	chr6.1458.12047	---	---	---	---	---
TC2100124	KCNJ15	potassium inwardly-rectifying channel, subfamily J, member 15	0.0019779	0.021	342.46	239.26	1.43	up	chr21	38523718	38595618	+	TR21001513 /// TR21001512 /// TR21001511 /// TR21001510 /// TR21000803 /// TR21000802 /// TR21000669 /// TR21000152	NM_170737 /// NM_170736 /// NM_002243 /// ENST00000328656 /// chr21.236.793 /// chr21.236.792 /// chr21.236.791 /// chr21.236.790 /// chr21.236.789 /// chr21.236.788 /// chr21.236.787	3772	21q22.2	GO:0006811 // ion transport // IEA /// GO:0006813 // potassium ion transport // TAS	GO:0005242 // inward rectifier potassium channel activity // TAS /// GO:0005244 // voltage-gated ion channel activity // IEA /// GO:0030955 // potassium ion binding // IEA	GO:0005887 // integral to plasma membrane // TAS /// GO:0016020 // membrane // IEA
TC1300405	CSNK1A1L	casein kinase 1, alpha 1-like	0.0055459	0.0367	44.27	31.02	1.43	up	chr13	36575396	36577801	-	TR13001533 /// TR13001186 /// TR13000324	NM_145203 /// ENST00000379800 /// ENST00000325213	122011	13q13.3	GO:0006468 // protein amino acid phosphorylation // IEA /// GO:0016055 // Wnt receptor signaling pathway // IEA	GO:0000166 // nucleotide binding // IEA /// GO:0004674 // protein serine/threonine kinase activity // IEA /// GO:0005524 // ATP binding // IEA /// GO:0016740 // transferase activity // IEA	GO:0005737 // cytoplasm // IEA
TC0700615	---	---	0.0060764	0.0388	84.63	59.09	1.43	up	chr7	110512695	110512767	+	TR07001498	ENST00000353372	---	---	---	---	---
TC1600443	CAPNS2	calpain, small subunit 2	0.008654	0.0476	31.53	22.09	1.43	up	chr16	54158085	54159093	+	TR16002214	NM_032330	84290	16q12.2	---	GO:0005509 // calcium ion binding // IEA	GO:0005737 // cytoplasm // IEA /// GO:0005886 // plasma membrane // IEA
TC0500580	---	---	0.0138178	0.0625	26.38	18.49	1.43	up	chr5	147085198	147103042	+	TR05004867	chr5.1312.5954	---	---	---	---	---
TC0101748	---	---	0.0184334	0.0746	112.15	78.3	1.43	up	chr1	636954	649793	-	TR01014635 /// TR01008350	ENST00000379468 /// chr1.18.711	---	---	---	---	---
TC0900027	---	---	0.019894	0.0783	72.67	50.86	1.43	up	chr9	5084024	5084097	+	TR09001060	ENST00000345187	---	---	---	---	---
TC0501236	---	---	0.0225081	0.084	41.92	29.41	1.43	up	chr5	118669936	118670225	-	TR05001663 /// TR05001215	ENST00000364274 /// ENST00000350023	---	---	---	---	---
TC1000142	Q8NAN8_HUMAN	CDNA FLJ35060 fis, clone OCBBF2018828. [Source:Uniprot/SPTREMBL;Acc:Q8NAN8]	0.0231026	0.0853	25.97	18.14	1.43	up	chr10	29783598	29783972	+	TR10001328	ENST00000354521	---	---	---	---	---
TC0401292	Q86XP7_HUMAN	GDDM. [Source:Uniprot/SPTREMBL;Acc:Q86XP7]	0.0247232	0.089	79.85	55.91	1.43	up	chr4	144337585	144337692	-	TR04001335	ENST00000357446	---	---	---	---	---
TC0600720	ARG1	arginase, liver	0.0364055	0.115	40.83	28.47	1.43	up	chr6	131935977	131947165	+	TR06009043 /// TR06009042 /// TR06009041 /// TR06009040 /// TR06009039 /// TR06002380 /// TR06002379 /// TR06002378 /// TR06001720 /// TR06000484 /// TR06000182	NM_000045 /// ENST00000368087 /// ENST00000368083 /// ENST00000368082 /// ENST00000356962 /// ENST00000275196 /// ENST00000237310 /// chr6.1401.11476 /// chr6.1401.11475 /// chr6.1401.11474 /// chr6.1401.11473 /// chr6.1401.11472	383	6q23	GO:0000050 // urea cycle // IEA /// GO:0006527 // arginine catabolic process // TAS /// GO:0000050 // urea cycle // IEA /// GO:0006527 // arginine catabolic process // IEA /// GO:0007565 // female pregnancy // IEA /// GO:0009611 // response to wounding // IEA	GO:0004053 // arginase activity // TAS /// GO:0016787 // hydrolase activity // IEA /// GO:0030145 // manganese ion binding // IEA /// GO:0046872 // metal ion binding // IEA /// GO:0004053 // arginase activity // IEA /// GO:0016787 // hydrolase activity // IEA /// GO:0016813 // hydrolase activity, acting on carbon-nitrogen (but not peptide) bonds, in linear amidines // IEA /// GO:0030145 // mangan…	GO:0005737 // cytoplasm // TAS /// GO:0005615 // extracellular space // IEA /// GO:0005737 // cytoplasm // TAS
TC0103422	---	---	0.043348	0.129	19.74	13.8	1.43	up	chr1	244418939	244419047	-	TR01004336 /// TR01002764	ENST00000365314 /// ENST00000347342	---	---	---	---	---
TC1201059	---	---	0.0018889	0.0205	20.83	14.62	1.42	up	chr12	26417851	26417933	-	TR12001246	ENST00000346602	---	---	---	---	---
TC0300888	FLJ42393	uncharacterized LOC401105	0.0019783	0.021	20.19	14.21	1.42	up	chr3	189379025	189381292	+	TR03001914	NM_207488 /// ENST00000360517	401105	---	GO:0008152 // metabolic process // IEA	---	---
TC0200436	PLGLB1	plasminogen-like B1	0.0021102	0.0218	28.18	19.89	1.42	up	chr2	87828719	87848010	+	TR02019053 /// TR02019052 /// TR02019051 /// TR02019050 /// TR02003444 /// TR02003353 /// TR02002407	NM_002665_dup1 /// NM_001032392_dup1 /// ENST00000359481 /// chr2.976.5889 /// chr2.976.5888 /// chr2.976.5887 /// chr2.976.5886	5343	2p11.2	---	---	GO:0005576 // extracellular region // IEA
TC0500345	---	---	0.0023092	0.0229	42.22	29.78	1.42	up	chr5	94069686	94076384	+	TR05009796	chr5.808.2763	---	---	---	---	---
TC0700769	---	---	0.002696	0.0245	18.1	12.78	1.42	up	chr7	141458023	141490199	+	TR07002287	NM_001008748 /// chr7.1595.13427	---	---	---	---	---
TC1800330	---	---	0.0045137	0.0328	36.08	25.32	1.42	up	chr18	9834757	9834826	-	TR18000365	ENST00000346844	---	---	---	---	---
TC0200775	---	---	0.0113728	0.0558	22.21	15.66	1.42	up	chr2	148566128	148566490	+	TR02002309	ENST00000357069	---	---	---	---	---
TC1601140	---	---	0.0132515	0.0611	25.79	18.17	1.42	up	chr16	57139904	57140038	-	TR16001028	ENST00000364402 /// ENST00000346155	---	---	---	---	---
TC0102416	---	---	0.0143198	0.0639	92.43	65.14	1.42	up	chr1	89342556	89343038	-	TR01001077	ENST00000294662	---	---	---	---	---
TC1000889	---	---	0.0206569	0.08	26.53	18.65	1.42	up	chr10	36763490	36763548	-	TR10001280	ENST00000353099	---	---	---	---	---
TC0300788	Q8N4V4_HUMAN	---	0.0222662	0.0834	26.58	18.69	1.42	up	chr3	172483919	172485091	+	TR03000759	ENST00000313323	---	---	---	---	---
TC0800944	---	---	0.0307113	0.103	73.26	51.73	1.42	up	chr8	57055354	57055647	-	TR08001031	ENST00000351866	---	---	---	---	---
TC1400809	---	---	0.0308891	0.103	43.47	30.63	1.42	up	chr14	38909477	38909656	-	TR14001450	ENST00000382244	---	---	---	---	---
TC0102550	---	---	0.0338738	0.11	126.45	89.12	1.42	up	chr1	112978867	112978928	-	TR01004135	ENST00000362632	---	---	---	---	---
TC0700728	---	---	0.0407337	0.124	78.91	55.69	1.42	up	chr7	135295991	135296097	+	TR07001808	ENST00000362830	---	---	---	---	---
TC0300967	---	---	0.0407627	0.124	25.92	18.26	1.42	up	chr3	4765880	4768274	-	TR03008377	chr3.22.69	---	---	---	---	---
TC1800133	---	---	0.0470763	0.136	89.62	63.04	1.42	up	chr18	27928465	27928565	+	TR18000484	ENST00000353942	---	---	---	---	---
TC1900253	---	---	0.0003766	0.00906	24.6	17.5	1.41	up	chr19	14560170	14560468	+	TR19001697	ENST00000350489	---	---	---	---	---
TC0500396	---	---	0.0010426	0.0148	32.83	23.25	1.41	up	chr5	112141959	112142063	+	TR05001289	ENST00000351777	---	---	---	---	---
TC1401133	---	---	0.0017351	0.0196	53.78	38.04	1.41	up	chr14	101332468	101346411	-	TR14014192	chr14.987.9596	---	---	---	---	---
TC2100239	---	---	0.0022101	0.0224	228.82	162.07	1.41	up	chr21	21928644	21928920	-	TR21000404	ENST00000358086	---	---	---	---	---
TC0600597	---	---	0.0026429	0.0242	38.33	27.19	1.41	up	chr6	106786684	106787124	+	TR06001653	ENST00000355762	---	---	---	---	---
TC0400393	---	---	0.002716	0.0245	56.5	40.1	1.41	up	chr4	89861889	89868863	+	TR04009253 /// TR04009252 /// TR04001635	ENST00000380236 /// chr4.835.3848 /// chr4.835.3847	---	---	---	---	---
TC1901098	---	---	0.0028403	0.0252	101.74	71.96	1.41	up	chr19	6737888	6737964	-	TR19001648	ENST00000347987	---	---	---	---	---
TC0100916	SCAF11	SR-related CTD-associated factor 11	0.0076674	0.0447	784.97	557.23	1.41	up	chr1	142886188	142927640	+	TR01006277 /// TR01006276 /// TR01006275 /// TR01006274 /// TR01006273 /// TR01006272 /// TR01006271 /// TR01006270 /// TR01006269 /// TR01006268	ENST00000369375 /// ENST00000369373 /// ENST00000369372 /// ENST00000369371 /// ENST00000369370 /// ENST00000369369 /// ENST00000369368 /// ENST00000369367 /// ENST00000369366 /// ENST00000369365	9169	12q12-q13.11	GO:0000245 // spliceosome assembly // IDA /// GO:0006397 // mRNA processing // TAS /// GO:0008380 // RNA splicing // IDA	GO:0005515 // protein binding // IPI /// GO:0031202 // RNA splicing factor activity, transesterification mechanism // IDA	GO:0005634 // nucleus // IEA /// GO:0005665 // DNA-directed RNA polymerase II, core complex // TAS /// GO:0005737 // cytoplasm // IEA
TC1001278	---	---	0.0083183	0.0467	79.21	56.23	1.41	up	chr10	112653896	112654459	-	TR10002031	ENST00000369468	---	---	---	---	---
TC1200863	---	---	0.0148384	0.0655	19	13.51	1.41	up	chr12	568955	569017	-	TR12001917	ENST00000365182	---	---	---	---	---
TC0500644	Q6ZP60_HUMAN	CDNA FLJ26465 fis, clone KDN04238. [Source:Uniprot/SPTREMBL;Acc:Q6ZP60]	0.0154429	0.0671	40.31	28.61	1.41	up	chr5	156736388	156744170	+	TR05001777	ENST00000377571	---	---	---	---	---
TC1600858	---	---	0.0165769	0.07	255.91	180.94	1.41	up	chr16	11565952	11566024	-	TR16001137	ENST00000350737	---	---	---	---	---
TC0500245	LOC728401	putative POM121-like protein 1-like	0.0296344	0.1	70.6	49.96	1.41	up	chr5	69820832	69822811	+	TR05001500	ENST00000358610	728401	5p14.3	---	---	---
TC0900556	---	---	0.0347941	0.112	29.42	20.8	1.41	up	chr9	126495810	126495898	+	TR09001162	ENST00000362133 /// ENST00000348037	---	---	---	---	---
TC0700598	---	---	0.0445725	0.131	60.43	42.77	1.41	up	chr7	104753534	104753768	+	TR07001189	ENST00000347086	---	---	---	---	---
TC0700337	---	---	0.0004504	0.00984	159.21	113.45	1.4	up	chr7	64917094	64917197	+	TR07001838 /// TR07001337	ENST00000363800 /// ENST00000350275	---	---	---	---	---
TC0500892	---	---	0.000985	0.0146	116.19	82.86	1.4	up	chr5	30526647	30528098	-	TR05002114	ENST00000382229	---	---	---	---	---
TC1000182	---	---	0.0016863	0.0193	14.14	10.06	1.4	up	chr10	42420613	42420711	+	TR10001252	ENST00000352318	---	---	---	---	---
TC2000143	---	---	0.0020041	0.0212	39.89	28.45	1.4	up	chr20	24902807	24902916	+	TR20000867	ENST00000362787 /// ENST00000347544	---	---	---	---	---
TC1000749	---	---	0.0021599	0.022	193.78	138.33	1.4	up	chr10	6327702	6327800	-	TR10001286	ENST00000364633 /// ENST00000353296	---	---	---	---	---
TC1000246	Q9P136_HUMAN	---	0.0026273	0.0242	50.22	35.92	1.4	up	chr10	51764304	51765882	+	TR10000329	ENST00000282635	---	---	---	---	---
TC0500983	---	---	0.0027722	0.0248	383.52	274.16	1.4	up	chr5	54516503	54516612	-	TR05001671 /// TR05001249	ENST00000364499 /// ENST00000350741	---	---	---	---	---
TC1200883	---	---	0.0032273	0.0268	20.85	14.94	1.4	up	chr12	3669163	3669859	-	TR12001695	ENST00000358444	---	---	---	---	---
TC0200432	---	---	0.0049107	0.0344	64.87	46.41	1.4	up	chr2	87550584	87550938	+	TR02019027	chr2.957.5860	---	---	---	---	---
TC0701214	LOC100128019	uncharacterized LOC100128019	0.0053991	0.036	29.79	21.27	1.4	up	chr7	55473555	55473935	-	TR07002125	ENST00000380926	100128019	---	---	---	---
TC0600992	---	---	0.0083077	0.0466	64.98	46.39	1.4	up	chr6	20560583	20560683	-	TR06001312	ENST00000347695	---	---	---	---	---
TC1800113	---	---	0.0107651	0.0543	20.22	14.43	1.4	up	chr18	20122880	20122956	+	TR18000406	ENST00000349581	---	---	---	---	---
TC0101615	Q6ZRE3_HUMAN	CDNA FLJ46420 fis, clone THYMU3013114 (Novel protein). [Source:Uniprot/SPTREMBL;Acc:Q6ZRE3]	0.0171962	0.0714	24.41	17.38	1.4	up	chr1	230163402	230166626	+	TR01003746	ENST00000359647	---	---	---	---	---
TC0201835	LOC728601	similar to HDCMB45P	0.0212464	0.0813	87.42	62.27	1.4	up	chr2	113921462	113921899	-	TR02002323	ENST00000357516	728601	9p11.2	---	---	---
TC0701063	---	---	0.0408994	0.124	171.27	121.96	1.4	up	chr7	23537029	23537240	-	TR07000862	ENST00000332756	---	---	---	---	---
TC1600235	---	---	0.000477	0.0101	34.05	24.54	1.39	up	chr16	20703332	20703434	+	TR16001463 /// TR16001156	ENST00000364023 /// ENST00000351340	---	---	---	---	---
TC2200470	---	---	0.0005631	0.011	193.37	139.58	1.39	up	chr22	19810642	19811925	-	TR22000399	ENST00000332686	---	---	---	---	---
TC0800571	---	---	0.000832	0.0134	22.05	15.81	1.39	up	chr8	135655431	135657339	+	TR08003484	chr8.1312.4831	---	---	---	---	---
TC0X01174	---	---	0.0016217	0.0189	51.13	36.68	1.39	up	chrX	115446036	115446141	-	TR0X001094	ENST00000362432 /// ENST00000348215	---	---	---	---	---
TC0300083	---	---	0.0019576	0.0209	52.46	37.8	1.39	up	chr3	15356260	15356362	+	TR03002045 /// TR03001661	ENST00000364292 /// ENST00000353289	---	---	---	---	---
TC1400341	---	---	0.00387	0.0297	16.19	11.65	1.39	up	chr14	70985159	70985428	+	TR14000806	ENST00000346659	---	---	---	---	---
TC1701623	---	---	0.0070649	0.0425	30.22	21.8	1.39	up	chr17	60194372	60194800	-	TR17002135	ENST00000375728	---	---	---	---	---
TC0701573	---	---	0.013638	0.062	234.73	168.69	1.39	up	chr7	116337180	116337254	-	TR07001205	ENST00000347442	---	---	---	---	---
TC0300514	---	---	0.0156249	0.0675	17.92	12.88	1.39	up	chr3	115568233	115568758	+	TR03003774	chr3.1078.10690	---	---	---	---	---
TC0200687	---	---	0.0214034	0.0816	81.82	58.96	1.39	up	chr2	130754209	130754266	+	TR02001586	ENST00000345686	---	---	---	---	---
TC0701556	DOCK4	dedicator of cytokinesis 4	0.0225109	0.084	60.07	43.36	1.39	up	chr7	111155566	111633698	-	TR07008414 /// TR07008413 /// TR07008412 /// TR07008411 /// TR07008410 /// TR07008409 /// TR07008408 /// TR07008407 /// TR07008406 /// TR07008405 /// TR07008404 /// TR07008403 /// TR07002582 /// TR07001473 /// TR07001254 /// TR07001039	NM_014705 /// ENST00000352877 /// ENST00000348568 /// ENST00000342288 /// chr7.1308.12405 /// chr7.1308.12404 /// chr7.1308.12403 /// chr7.1308.12402 /// chr7.1308.12401 /// chr7.1308.12400 /// chr7.1308.12399 /// chr7.1308.12398 /// chr7.1308.12397 /// chr7.1308.12396 /// chr7.1308.12395 /// chr7.1308.12394	9732	7q31.1	---	GO:0005085 // guanyl-nucleotide exchange factor activity // IEA /// GO:0005515 // protein binding // IPI /// GO:0030165 // PDZ domain binding // IPI /// GO:0030675 // Rac GTPase activator activity // IDA /// GO:0048365 // Rac GTPase binding // IDA	GO:0012505 // endomembrane system // IEA /// GO:0016020 // membrane // IEA /// GO:0032420 // stereocilium // ISS /// GO:0016020 // membrane // IEA /// GO:0032420 // stereocilium // ISS
TC1201621	NR_003137.1	RNA, U4C small nuclear (RNU4C) [Source:RefSeq_dna;Acc:NR_003137]	0.024603	0.0889	1822.03	1312.08	1.39	up	chr12	119213946	119214089	-	TR12001934 /// TR12001477	ENST00000365668 /// ENST00000351887	---	---	---	---	---
TC0300556	PARP14	poly (ADP-ribose) polymerase family, member 14	0.0248759	0.0893	320.69	230.64	1.39	up	chr3	123882396	123932376	+	TR03004075 /// TR03004074 /// TR03004073 /// TR03004072 /// TR03004071 /// TR03002935 /// TR03000711 /// TR03000709	NM_017554 /// ENST00000310290 /// ENST00000310276 /// chr3.1160.10945 /// chr3.1160.10944 /// chr3.1160.10943 /// chr3.1160.10942 /// chr3.1160.10941 /// chr3.1160.10940	54625	3q21.1	GO:0006350 // transcription // IEA /// GO:0006355 // regulation of transcription, DNA-dependent // IEA /// GO:0006350 // transcription // IEA /// GO:0006355 // regulation of transcription, DNA-dependent // IEA /// GO:0006471 // protein amino acid ADP-ribosylation // IEA	GO:0003950 // NAD+ ADP-ribosyltransferase activity // IEA /// GO:0016757 // transferase activity, transferring glycosyl groups // IEA /// GO:0003676 // nucleic acid binding // IEA /// GO:0003950 // NAD+ ADP-ribosyltransferase activity // IEA /// GO:0016757 // transferase activity, transferring glycosyl groups // IEA	GO:0005634 // nucleus // IEA /// GO:0005737 // cytoplasm // IEA
TC0500338	---	---	0.0253142	0.09	220.31	158.13	1.39	up	chr5	90620505	90620760	+	TR05001317	ENST00000352336	---	---	---	---	---
TC0400661	---	---	0.0367318	0.116	27.96	20.08	1.39	up	chr4	166393182	166393327	+	TR04001496 /// TR04000990	ENST00000364104 /// ENST00000347146	---	---	---	---	---
TC0700936	---	---	5.38e-05	0.00384	669.15	483.54	1.38	up	chr7	65119	102928	-	TR07003043 /// TR07003042 /// TR07003041 /// TR07003040 /// TR07003039 /// TR07003038 /// TR07003037 /// TR07003035 /// TR07003034 /// TR07003033 /// TR07003032 /// TR07003031 /// TR07003030 /// TR07003029 /// TR07003028 /// TR07003027 /// TR07003026 /// TR07003025 /// TR07003024 /// TR07003023	chr7.1.9 /// chr7.1.8 /// chr7.1.7 /// chr7.1.6 /// chr7.1.5 /// chr7.1.4 /// chr7.1.3 /// chr7.1.2 /// chr7.1.19 /// chr7.1.18 /// chr7.1.17 /// chr7.1.16 /// chr7.1.15 /// chr7.1.14 /// chr7.1.13 /// chr7.1.12 /// chr7.1.11 /// chr7.1.10 /// chr7.1.1 /// chr7.1.0	---	---	---	---	---
TC1201338	---	---	0.0002903	0.00792	43.17	31.18	1.38	up	chr12	57010661	57013087	-	TR12001940	ENST00000366201	---	---	---	---	---
TC2200519	---	---	0.0004435	0.00974	76.76	55.69	1.38	up	chr22	22583629	22583709	-	TR22000697	ENST00000354157	---	---	---	---	---
TC1200593	---	---	0.0005875	0.0112	17.58	12.71	1.38	up	chr12	93752363	93752428	+	TR12001130	ENST00000341598	---	---	---	---	---
TC0103302	---	---	0.0012937	0.0168	37.5	27.13	1.38	up	chr1	226527308	226527709	-	TR01004616	ENST00000366701	---	---	---	---	---
TC1600177	---	---	0.0013283	0.017	40.99	29.68	1.38	up	chr16	11466613	11474529	+	TR16007776	chr16.322.2905	---	---	---	---	---
TC0200915	---	---	0.001444	0.0177	30.84	22.34	1.38	up	chr2	183446814	183446920	+	TR02001628	ENST00000363860 /// ENST00000346289	---	---	---	---	---
TC0101734	---	---	0.0023023	0.0229	1540.51	1112.53	1.38	up	chr1	129300	132874	-	TR01014643 /// TR01014642 /// TR01014641 /// TR01014640 /// TR01014639	chr1.18.719 /// chr1.18.718 /// chr1.18.717 /// chr1.18.716 /// chr1.18.715	---	---	---	---	---
TC1400212	---	---	0.0023076	0.0229	19.4	14.09	1.38	up	chr14	49361743	49363008	+	TR14001173	ENST00000360601	---	---	---	---	---
TC1300460	---	---	0.0023371	0.023	69.6	50.58	1.38	up	chr13	45641594	45641880	-	TR13000621	ENST00000353526	---	---	---	---	---
TC0X00789	---	---	0.0030668	0.0261	17.33	12.58	1.38	up	chrX	16467181	16467474	-	TR0X001286	ENST00000353279	---	---	---	---	---
TC0400544	---	---	0.0030868	0.0262	15.85	11.46	1.38	up	chr4	140129833	140129896	+	TR04001268	ENST00000354145	---	---	---	---	---
TC1000376	---	---	0.0058441	0.0378	70.53	51.14	1.38	up	chr10	81419293	81426744	+	TR10023635	chr10.888.5293	---	---	---	---	---
TC0100969	---	---	0.0066077	0.0408	98.56	71.36	1.38	up	chr1	146367500	146371306	+	TR01015472	chr1.1905.15086	---	---	---	---	---
TC1000403	---	---	0.0075989	0.0444	75.34	54.55	1.38	up	chr10	88238183	88238276	+	TR10001177	ENST00000350362	---	---	---	---	---
TC0301489	---	---	0.0087254	0.0478	212.48	153.75	1.38	up	chr3	122857010	122857141	-	TR03002095 /// TR03001493	ENST00000365044 /// ENST00000350106	---	---	---	---	---
TC1401139	---	---	0.0138405	0.0625	122.03	88.44	1.38	up	chr14	101910334	101910409	-	TR14000942	ENST00000351922	---	---	---	---	---
TC0201878	---	---	0.0159135	0.0683	74.74	54.31	1.38	up	chr2	127816673	127816969	-	TR02002896	ENST00000376095	---	---	---	---	---
TC1700996	Q6ZRB7_HUMAN	CDNA FLJ46495 fis, clone THYMU3028461. [Source:Uniprot/SPTREMBL;Acc:Q6ZRB7]	0.0162762	0.0692	25.28	18.29	1.38	up	chr17	7711861	7717756	-	TR17002305	ENST00000380372	---	---	---	---	---
TC1501274	---	---	0.0204554	0.0796	38.29	27.67	1.38	up	chr15	98909548	98909653	-	TR15000921	ENST00000350093	---	---	---	---	---
TC2100418	---	---	0.0210981	0.081	71.88	52.2	1.38	up	chr21	45746859	45748463	-	TR21002155	chr21.394.1442	---	---	---	---	---
TC0X00930	---	---	0.0255876	0.0906	16.97	12.32	1.38	up	chrX	51630553	51630645	-	TR0X001028	ENST00000346413	---	---	---	---	---
TC0100861	---	---	0.0335861	0.109	33.87	24.48	1.38	up	chr1	114834869	114834976	+	TR01004244 /// TR01003174	ENST00000364244 /// ENST00000352090	---	---	---	---	---
TC0300100	---	---	0.0368726	0.116	31.98	23.12	1.38	up	chr3	20013299	20013437	+	TR03002073	ENST00000364675	---	---	---	---	---
TC0102842	---	---	0.0407055	0.124	25.22	18.26	1.38	up	chr1	154162373	154162501	-	TR01002660	ENST00000362673 /// ENST00000346161	---	---	---	---	---
TC0500241	---	---	0.0495196	0.14	44.31	32.12	1.38	up	chr5	68965193	68967067	+	TR05001085	ENST00000346567	---	---	---	---	---
TC0100090	---	---	0.0006461	0.0116	18.97	13.84	1.37	up	chr1	8411129	8412619	+	TR01022368	chr1.228.3967	---	---	---	---	---
TC0501443	---	---	0.0006828	0.012	77.39	56.34	1.37	up	chr5	156020158	156022596	-	TR05001723	ENST00000366190	---	---	---	---	---
TC0201418	---	---	0.00101	0.0147	70.4	51.2	1.37	up	chr2	32293029	32293135	-	TR02002629 /// TR02001821	ENST00000364243 /// ENST00000349031	---	---	---	---	---
TC1201497	---	---	0.0016917	0.0193	62.25	45.56	1.37	up	chr12	100683315	100683418	-	TR12001547	ENST00000365458 /// ENST00000353461	---	---	---	---	---
TC1200518	---	---	0.0045876	0.0331	138.57	100.93	1.37	up	chr12	70319412	70319530	+	TR12001471	ENST00000351750	---	---	---	---	---
TC0102636	---	---	0.0050868	0.0348	16.64	12.12	1.37	up	chr1	144345706	144345927	-	TR01003635	ENST00000358211	---	---	---	---	---
TC2200518	DDT	D-dopachrome tautomerase	0.005246	0.0353	47.04	34.26	1.37	up	chr22	22577062	22577454	-	TR22000994	ENST00000382799	1652	---	---	---	---
TC0501146	---	---	0.0073558	0.0436	47.56	34.7	1.37	up	chr5	93515310	93757701	-	TR05009792 /// TR05000945	ENST00000339047 /// chr5.802.2759	---	---	---	---	---
TC0901167	---	---	0.0077735	0.045	58.93	42.88	1.37	up	chr9	98699828	98720929	-	TR09012392	chr9.879.5035	---	---	---	---	---
TC0201164	---	---	0.0096424	0.0507	25.66	18.7	1.37	up	chr2	231325100	231325206	+	TR02002622 /// TR02001578	ENST00000364174 /// ENST00000345600	---	---	---	---	---
TC0101126	---	---	0.0108523	0.0543	47.75	34.83	1.37	up	chr1	153669595	153670677	+	TR01004089	ENST00000362045	---	---	---	---	---
TC1000037	---	---	0.0110286	0.0548	23.48	17.14	1.37	up	chr10	6231592	6231910	+	TR10001715 /// TR10001129	ENST00000364711 /// ENST00000348980	---	---	---	---	---
TC0800537	---	---	0.0144462	0.0643	40.2	29.31	1.37	up	chr8	124423835	124423903	+	TR08000835	ENST00000346769	---	---	---	---	---
TC0102752	---	---	0.0149619	0.066	17.81	13	1.37	up	chr1	149986697	149986800	-	TR01002612	ENST00000362422 /// ENST00000345597	---	---	---	---	---
TC0700758	TAS2R3	taste receptor, type 2, member 3	0.0153227	0.0668	26.59	19.37	1.37	up	chr7	141110366	141111466	+	TR07000164	NM_016943 /// ENST00000247879	50831	7q31.3-q32	GO:0007165 // signal transduction // TAS /// GO:0007186 // G-protein coupled receptor protein signaling pathway // IEA /// GO:0050896 // response to stimulus // IEA /// GO:0050909 // sensory perception of taste // TAS	GO:0004872 // receptor activity // IEA /// GO:0004930 // G-protein coupled receptor activity // IEA /// GO:0008527 // taste receptor activity // TAS	GO:0016020 // membrane // IEA /// GO:0016021 // integral to membrane // IC
TC0102605	---	---	0.0212356	0.0813	62.96	45.81	1.37	up	chr1	120345397	120345648	-	TR01002854	ENST00000348338	---	---	---	---	---
TC0401285	---	---	0.021598	0.0818	16.77	12.26	1.37	up	chr4	141841441	141841546	-	TR04001174	ENST00000363453 /// ENST00000351837	---	---	---	---	---
TC0301441	ZBED2	zinc finger, BED-type containing 2	0.0240687	0.0877	49.82	36.29	1.37	up	chr3	112794438	112796980	-	TR03003445 /// TR03000831	NM_024508 /// ENST00000383685 /// ENST00000317012 /// chr3.1027.10356	79413	3q13.13	---	GO:0003677 // DNA binding // IEA /// GO:0008270 // zinc ion binding // IEA /// GO:0046872 // metal ion binding // IEA	---
TC0200737	---	---	0.0267918	0.0938	23.53	17.23	1.37	up	chr2	135610668	135610796	+	TR02001790	ENST00000348525	---	---	---	---	---
TC0701224	---	---	0.0287285	0.0981	44.36	32.44	1.37	up	chr7	56437257	56437359	-	TR07001265	ENST00000348872	---	---	---	---	---
TC1101911	---	---	0.0352168	0.113	26.78	19.59	1.37	up	chr11	122102128	122102229	-	TR11001514	ENST00000345894	---	---	---	---	---
TC0901011	LOC728601	similar to HDCMB45P	0.0397096	0.122	17.84	13	1.37	up	chr9	70055955	70056392	-	TR09001484	ENST00000357432	728601	9p11.2	---	---	---
TC0600135	---	---	9.86e-05	0.00488	14.03	10.32	1.36	up	chr6	25491806	25491909	+	TR06001205	ENST00000365088 /// ENST00000345228	---	---	---	---	---
TC1100667	---	---	0.000715	0.0123	89.48	65.9	1.36	up	chr11	74234604	74234895	+	TR11001779	ENST00000352359	---	---	---	---	---
TC1000630	---	---	0.0009651	0.0144	16.99	12.45	1.36	up	chr10	120962359	120962648	+	TR10001132	ENST00000349012	---	---	---	---	---
TC0800051	---	---	0.0010418	0.0148	60.12	44.32	1.36	up	chr8	8790733	8790846	+	TR08001310 /// TR08000790	ENST00000363843 /// ENST00000345477	---	---	---	---	---
TC2000851	---	---	0.0013553	0.0172	63.04	46.42	1.36	up	chr20	54794444	54794550	-	TR20001013	ENST00000362577 /// ENST00000353819	---	---	---	---	---
TC0100669	---	---	0.0015584	0.0185	37.36	27.52	1.36	up	chr1	77853142	77853213	+	TR01002800	ENST00000347744	---	---	---	---	---
TC0102937	APOA2	apolipoprotein A-II	0.0020153	0.0212	68.32	50.24	1.36	up	chr1	159458706	159460042	-	TR01023157 /// TR01023156 /// TR01023155 /// TR01023154 /// TR01023153 /// TR01005520 /// TR01005519 /// TR01000927	NM_001643 /// ENST00000367990 /// ENST00000367989 /// ENST00000289906 /// chr1.2325.22864 /// chr1.2325.22863 /// chr1.2325.22862 /// chr1.2325.22861 /// chr1.2325.22860	336	1q21-q23	GO:0002740 // negative regulation of cytokine secretion during immune response // IDA /// GO:0006457 // protein folding // IDA /// GO:0006869 // lipid transport // IEA /// GO:0008203 // cholesterol metabolic process // IEA /// GO:0009749 // response to glucose stimulus // IDA /// GO:0030300 // regulation of cholesterol absorption // IEA /// GO:0031647 // regulation of protein stability // IDA ///…	GO:0005319 // lipid transporter activity // IEA /// GO:0005515 // protein binding // IPI /// GO:0008289 // lipid binding // IEA /// GO:0034190 // apolipoprotein receptor binding // IPI /// GO:0042803 // protein homodimerization activity // IDA /// GO:0046982 // protein heterodimerization activity // IPI /// GO:0055102 // lipase inhibitor activity // IDA /// GO:0060228 // phosphatidylcholine-stero…	GO:0005576 // extracellular region // EXP /// GO:0005615 // extracellular space // IEA /// GO:0005788 // endoplasmic reticulum lumen // EXP /// GO:0034361 // very-low-density lipoprotein particle // IDA /// GO:0034362 // low-density lipoprotein particle // IDA /// GO:0034364 // high-density lipoprotein particle // IDA /// GO:0042627 // chylomicron // IDA
TC0501023	---	---	0.0023984	0.0234	35.65	26.24	1.36	up	chr5	63726774	63726883	-	TR05001659 /// TR05001350	ENST00000364176 /// ENST00000353283	---	---	---	---	---
TC0600377	Q6ZRD8_HUMAN	CDNA FLJ46432 fis, clone THYMU3014701. [Source:Uniprot/SPTREMBL;Acc:Q6ZRD8]	0.0027322	0.0246	19.19	14.08	1.36	up	chr6	41184794	41216551	+	TR06015798 /// TR06015797 /// TR06015796 /// TR06015795 /// TR06015794 /// TR06015793 /// TR06003954 /// TR06001053	NM_001010871 /// ENST00000338759 /// chr6.722.5441 /// chr6.722.5440 /// chr6.722.5439 /// chr6.722.5438 /// chr6.722.5437 /// chr6.722.5436	---	---	---	---	---
TC1100112	TRIM22	tripartite motif containing 22	0.0032931	0.0271	144.7	106.58	1.36	up	chr11	5667495	5688669	+	TR11007045 /// TR11007044 /// TR11007043 /// TR11007042 /// TR11007041 /// TR11007040 /// TR11007039 /// TR11007038 /// TR11003147 /// TR11002546 /// TR11001993 /// TR11001968 /// TR11001327	NM_006074 /// ENST00000379965 /// ENST00000357950 /// ENST00000357229 /// ENST00000336518 /// chr11.156.1449 /// chr11.156.1448 /// chr11.156.1447 /// chr11.156.1446 /// chr11.156.1445 /// chr11.156.1444 /// chr11.156.1443 /// chr11.156.1442	10346	11p15	GO:0006355 // regulation of transcription, DNA-dependent // TAS /// GO:0006955 // immune response // TAS /// GO:0009615 // response to virus // TAS	GO:0003700 // transcription factor activity // TAS /// GO:0003714 // transcription corepressor activity // TAS /// GO:0005515 // protein binding // IEA /// GO:0008270 // zinc ion binding // IEA /// GO:0046872 // metal ion binding // IEA	GO:0005622 // intracellular // IEA /// GO:0005634 // nucleus // TAS
TC1800016	---	---	0.0038646	0.0297	79.93	58.95	1.36	up	chr18	3083565	3083627	+	TR18000573	ENST00000363772	---	---	---	---	---
TC0500642	---	---	0.0043963	0.0322	15.39	11.34	1.36	up	chr5	156559471	156559638	+	TR05001080	ENST00000346491	---	---	---	---	---
TC1600819	---	---	0.0049755	0.0344	30.66	22.61	1.36	up	chr16	4624331	4630625	-	TR16007349	chr16.243.2519	---	---	---	---	---
TC0202384	HTR2B	5-hydroxytryptamine (serotonin) receptor 2B, G protein-coupled	0.0056606	0.0371	23.24	17.11	1.36	up	chr2	231681199	231698068	-	TR02011669 /// TR02000230	NM_000867 /// ENST00000258400 /// chr2.2387.13156	3357	2q36.3-q37.1	GO:0007165 // signal transduction // IEA /// GO:0007200 // G-protein signaling, coupled to IP3 second messenger (phospholipase C activating) // TAS /// GO:0007507 // heart development // IEA /// GO:0008015 // blood circulation // TAS /// GO:0043123 // positive regulation of I-kappaB kinase/NF-kappaB cascade // IEP	GO:0001584 // rhodopsin-like receptor activity // IEA /// GO:0004872 // receptor activity // IEA /// GO:0004993 // serotonin receptor activity // TAS	GO:0005886 // plasma membrane // IEA /// GO:0005887 // integral to plasma membrane // TAS
TC1101027	---	---	0.0072289	0.0431	767.58	563.95	1.36	up	chr11	143798	159052	-	TR11009175 /// TR11009174	chr11.2.6 /// chr11.2.5	---	---	---	---	---
TC0500049	---	---	0.0074524	0.0439	21.41	15.73	1.36	up	chr5	10427042	10428088	+	TR05001029	ENST00000345350	---	---	---	---	---
TC1200198	---	---	0.0076851	0.0447	62.54	46.12	1.36	up	chr12	24038064	24038148	+	TR12002204	ENST00000383852	---	---	---	---	---
TC0101897	---	---	0.0084047	0.0469	36.58	26.87	1.36	up	chr1	15807165	15807228	-	TR01004200	ENST00000363579	---	---	---	---	---
TC1300487	---	---	0.0093975	0.0499	22.71	16.71	1.36	up	chr13	49361771	49361865	-	TR13000778 /// TR13000487	ENST00000365551 /// ENST00000347403	---	---	---	---	---
TC0100015	---	---	0.0114463	0.0561	39.26	28.95	1.36	up	chr1	711269	711775	+	TR01003656	ENST00000358533	---	---	---	---	---
TC0500995	LOC100509780	uncharacterized LOC100509780	0.0121483	0.0583	17.04	12.52	1.36	up	chr5	55797185	55797553	-	TR05000780	ENST00000325646	100509780	---	---	---	---
TC0800575	---	---	0.0128692	0.0602	26.69	19.69	1.36	up	chr8	138186777	138186883	+	TR08001070	ENST00000363612 /// ENST00000352678	---	---	---	---	---
TC0901287	---	---	0.022918	0.0849	27.94	20.61	1.36	up	chr9	119510095	119510201	-	TR09001722 /// TR09001180	ENST00000364574 /// ENST00000348563	---	---	---	---	---
TC0301656	---	---	0.0287588	0.0981	110.06	80.7	1.36	up	chr3	151117840	151117926	-	TR03001556	ENST00000351245	---	---	---	---	---
TC0301643	---	---	0.0391394	0.121	32.49	23.82	1.36	up	chr3	149767410	149767943	-	TR03001933	ENST00000361008	---	---	---	---	---
TC0500532	---	---	0.0473262	0.136	23.34	17.13	1.36	up	chr5	139939436	139939561	+	TR05001633 /// TR05001033	ENST00000363365 /// ENST00000345384	---	---	---	---	---
TC0100906	---	---	0.0499772	0.141	20.01	14.75	1.36	up	chr1	141768252	141770409	+	TR01014437	chr1.1764.14255	---	---	---	---	---
TC0300575	---	---	0.0001156	0.00522	103.13	76.46	1.35	up	chr3	127098277	127100288	+	TR03001922	ENST00000360794	---	---	---	---	---
TC0X00431	---	---	0.0017468	0.0196	14.69	10.85	1.35	up	chrX	100833209	100833313	+	TR0X001223	ENST00000351547	---	---	---	---	---
TC0201445	---	---	0.001966	0.0209	18	13.3	1.35	up	chr2	38965208	38965311	-	TR02002052	ENST00000363620 /// ENST00000352184	---	---	---	---	---
TC1800381	---	---	0.0020493	0.0214	45.16	33.5	1.35	up	chr18	20004465	20004585	-	TR18000562 /// TR18000387	ENST00000363004 /// ENST00000348503	---	---	---	---	---
TC1601201	---	---	0.002303	0.0229	20.07	14.85	1.35	up	chr16	67598459	67598559	-	TR16001491 /// TR16001011	ENST00000365627 /// ENST00000345364	---	---	---	---	---
TC0Y00152	---	---	0.0023492	0.023	42.93	31.79	1.35	up	chrY	18967395	18967512	-	TR0Y000177 /// TR0Y000134	ENST00000362990 /// ENST00000351844	---	---	---	---	---
TC1100923	---	---	0.0025582	0.024	26.83	19.89	1.35	up	chr11	119032231	119032332	+	TR11002125 /// TR11001510	ENST00000362347 /// ENST00000345848	---	---	---	---	---
TC0301425	---	---	0.0032582	0.027	23.23	17.19	1.35	up	chr3	109233191	109233370	-	TR03002276	ENST00000383688	---	---	---	---	---
TC0101750	---	---	0.0047382	0.0338	51.35	37.95	1.35	up	chr1	683476	683578	-	TR01002580	ENST00000345205	---	---	---	---	---
TC0101340	---	---	0.005098	0.0349	14.2	10.53	1.35	up	chr1	179658667	179658737	+	TR01002718	ENST00000346887	---	---	---	---	---
TC0301488	---	---	0.0066456	0.041	153.51	114.04	1.35	up	chr3	122855531	122855833	-	TR03001435	ENST00000349071	---	---	---	---	---
TC1001104	---	---	0.0074862	0.044	56.89	41.99	1.35	up	chr10	81498427	81498633	-	TR10001447	ENST00000357251	---	---	---	---	---
TC0101738	---	---	0.0080589	0.0458	168.13	124.66	1.35	up	chr1	155747	163919	-	TR01014636	chr1.18.712	---	---	---	---	---
TC0401363	---	---	0.0082005	0.0462	30	22.3	1.35	up	chr4	159935192	159935298	-	TR04001062	ENST00000365585 /// ENST00000349013	---	---	---	---	---
TC1700970	---	---	0.0086782	0.0477	28.25	20.99	1.35	up	chr17	6861658	6861744	-	TR17001548	ENST00000362223 /// ENST00000350066	---	---	---	---	---
TC0103134	---	---	0.010785	0.0543	17.2	12.7	1.35	up	chr1	201150632	201150731	-	TR01004134 /// TR01003237	ENST00000362601 /// ENST00000352925	---	---	---	---	---
TC1101747	---	---	0.0108026	0.0543	104.24	77.28	1.35	up	chr11	93104818	93104947	-	TR11001544	ENST00000365286 /// ENST00000346599	---	---	---	---	---
TC2000375	---	---	0.0108995	0.0545	22.98	16.99	1.35	up	chr20	49954915	49954976	+	TR20000959	ENST00000351694	---	---	---	---	---
TC2200595	---	---	0.0152888	0.0668	158.35	117.05	1.35	up	chr22	29956059	29956158	-	TR22000872 /// TR22000649	ENST00000365149 /// ENST00000350929	---	---	---	---	---
TC0300951	---	---	0.0169788	0.071	86.18	63.85	1.35	up	chr3	199391829	199399998	+	TR03008324	chr3.1999.14974	---	---	---	---	---
TC0701310	LOC441258		0.0174618	0.0721	126.64	93.9	1.35	up	chr7	72128377	72138249	-	TR07013256 /// TR07002346 /// TR07002325 /// TR07001706	NM_001032389 /// NM_001023562 /// ENST00000359797 /// chr7.765.3549 /// chr7.765.3548	441258	---	---	---	---
TC0900773	C9orf38	chromosome 9 open reading frame 38	0.0199419	0.0785	23.71	17.5	1.35	up	chr9	6457596	6460375	-	TR09003308 /// TR09000587	ENST00000381370 /// ENST00000314549	29044	---	---	---	---
TC0700759	TAS2R4	taste receptor, type 2, member 4	0.021695	0.082	36.7	27.12	1.35	up	chr7	141124758	141125657	+	TR07000165	NM_016944 /// ENST00000247881	50832	7q31.3-q32	GO:0007165 // signal transduction // TAS /// GO:0007186 // G-protein coupled receptor protein signaling pathway // IEA /// GO:0050896 // response to stimulus // IEA /// GO:0050909 // sensory perception of taste // TAS	GO:0004872 // receptor activity // IEA /// GO:0004930 // G-protein coupled receptor activity // IEA /// GO:0008527 // taste receptor activity // TAS	GO:0016020 // membrane // IEA /// GO:0016021 // integral to membrane // IC
TC1101099	---	---	0.0223253	0.0835	43.37	32.18	1.35	up	chr11	3870199	3870693	-	TR11000840	ENST00000312958	---	---	---	---	---
TC0501101	---	---	0.0231951	0.0856	25.63	19.02	1.35	up	chr5	79571064	79571163	-	TR05001367	ENST00000353543	---	---	---	---	---
TC1200133	---	---	0.0232279	0.0856	16.84	12.47	1.35	up	chr12	11138426	11140719	+	TR12001637	ENST00000356437	---	---	---	---	---
TC1600836	Q9UI82_HUMAN	---	0.0251911	0.0898	133.93	99.43	1.35	up	chr16	9094715	9094918	-	TR16000815	ENST00000329672	---	---	---	---	---
TC0X00972	---	---	0.0252909	0.09	52.78	39.12	1.35	up	chrX	56780400	56780735	-	TR0X000788	ENST00000334881	---	---	---	---	---
TC0400163	PTTG2	pituitary tumor-transforming 2	0.0262097	0.0922	36.18	26.81	1.35	up	chr4	37638451	37639060	+	TR04002120 /// TR04000724	NM_006607 /// ENST00000326971	10744	4p12	GO:0006259 // DNA metabolic process // IEA /// GO:0051276 // chromosome organization and biogenesis // IEA	GO:0003674 // molecular_function // ND	GO:0005575 // cellular_component // ND /// GO:0005634 // nucleus // IEA /// GO:0005737 // cytoplasm // IEA
TC0800462	---	---	0.0289568	0.0987	38.74	28.7	1.35	up	chr8	100609230	100609329	+	TR08001066	ENST00000365407 /// ENST00000352586	---	---	---	---	---
TC1600217	---	---	0.0308903	0.103	419.54	311.08	1.35	up	chr16	18359444	18360019	+	TR16018462	chr16.446.12856	---	---	---	---	---
TC0201431	EIF2AK2	eukaryotic translation initiation factor 2-alpha kinase 2	0.0347659	0.112	139.09	103.39	1.35	up	chr2	37179857	37405433	-	TR02014705 /// TR02014704 /// TR02014703 /// TR02014702 /// TR02003449 /// TR02003048 /// TR02001499 /// TR02000029	NM_002759 /// ENST00000379156 /// ENST00000343510 /// ENST00000233057 /// chr2.414.1736 /// chr2.414.1735 /// chr2.414.1734 /// chr2.414.1733	5610	2p22-p21	GO:0006412 // translation // IEA /// GO:0006468 // protein amino acid phosphorylation // IEA /// GO:0006926 // virus-infected cell apoptosis // IEA /// GO:0008285 // negative regulation of cell proliferation // TAS /// GO:0009615 // response to virus // IEA /// GO:0030968 // unfolded protein response // IEA /// GO:0046777 // protein amino acid autophosphorylation // IEA /// GO:0006355 // regulati…	GO:0000166 // nucleotide binding // IEA /// GO:0003725 // double-stranded RNA binding // IEA /// GO:0004672 // protein kinase activity // IEA /// GO:0004674 // protein serine/threonine kinase activity // IEA /// GO:0004694 // eukaryotic translation initiation factor 2alpha kinase activity // TAS /// GO:0005515 // protein binding // IPI /// GO:0005524 // ATP binding // IEA /// GO:0008601 // protei…	GO:0005622 // intracellular // IEA
TC1500336	---	---	0.0392338	0.121	45.11	33.48	1.35	up	chr15	49537404	49540071	+	TR15005566	chr15.469.3997	---	---	---	---	---
TC1701637	---	---	0.0399592	0.122	21.08	15.56	1.35	up	chr17	62883602	62883868	-	TR17001492	ENST00000348472	---	---	---	---	---
TC0200024	---	---	0.0452639	0.132	30.44	22.54	1.35	up	chr2	9036475	9036578	+	TR02001809	ENST00000348792	---	---	---	---	---
TC0900035	---	---	0.0487887	0.139	17.79	13.13	1.35	up	chr9	5099294	5099362	+	TR09001085	ENST00000345938	---	---	---	---	---
TC0301535	---	---	0.0001973	0.00652	76.57	57.11	1.34	up	chr3	129343431	129343510	-	TR03001339	ENST00000346965	---	---	---	---	---
TC2000498	SIRPD	signal-regulatory protein delta	0.0008066	0.0132	66.18	49.57	1.34	up	chr20	1462897	1487489	-	TR20003537 /// TR20003536 /// TR20003535 /// TR20003534 /// TR20002715 /// TR20002256 /// TR20002255 /// TR20002254 /// TR20000229	NM_178460 /// ENST00000381623 /// ENST00000381621 /// ENST00000381616 /// ENST00000246102 /// chr20.32.236 /// chr20.32.235 /// chr20.32.234 /// chr20.32.233	128646	20p13	---	---	---
TC0102731	CTSK	cathepsin K	0.0013129	0.0169	31.54	23.6	1.34	up	chr1	149035308	149047541	-	TR01015992 /// TR01015991 /// TR01015990 /// TR01015989 /// TR01006105 /// TR01006104 /// TR01006103 /// TR01000727	NM_000396 /// ENST00000368980 /// ENST00000368978 /// ENST00000368976 /// ENST00000271651 /// chr1.1977.15603 /// chr1.1977.15602 /// chr1.1977.15601 /// chr1.1977.15600	1513	1q21	GO:0006508 // proteolysis // TAS	GO:0004216 // cathepsin K activity // TAS /// GO:0005515 // protein binding // IPI /// GO:0004197 // cysteine-type endopeptidase activity // IEA /// GO:0004216 // cathepsin K activity // TAS /// GO:0008234 // cysteine-type peptidase activity // IEA	GO:0005764 // lysosome // IEA
TC1100390	---	---	0.0014287	0.0176	62.78	46.75	1.34	up	chr11	57067334	57067969	+	TR11013587	chr11.656.5486	---	---	---	---	---
TC1600769	CEMP1	cementum protein 1	0.0020863	0.0216	61.86	46.06	1.34	up	chr16	2517082	2521421	-	TR16001680	ENST00000382350	752014	16p13.3	---	---	GO:0005737 // cytoplasm // IEA
TC1101340	---	---	0.0023409	0.023	20	14.92	1.34	up	chr11	46757640	46757909	-	TR11001502	ENST00000345717	---	---	---	---	---
TC0400587	---	---	0.0024142	0.0234	164.74	123.07	1.34	up	chr4	149698549	149698649	+	TR04001532 /// TR04001071	ENST00000364976 /// ENST00000349231	---	---	---	---	---
TC0901322	---	---	0.0024848	0.0236	26.42	19.75	1.34	up	chr9	126060410	126063287	-	TR09004842 /// TR09003520 /// TR09002242	NM_001033016 /// ENST00000373595 /// chr9.1144.6008	---	---	---	---	---
TC1100586	---	---	0.0029701	0.0256	15.2	11.34	1.34	up	chr11	66443808	66443870	+	TR11002151	ENST00000363362	---	---	---	---	---
TC0401120	NAP1L5	nucleosome assembly protein 1-like 5	0.0033622	0.0273	64.57	48.15	1.34	up	chr4	89836090	89838003	-	TR04002394 /// TR04000688	NM_153757 /// ENST00000323061	266812	4q22.1	GO:0006334 // nucleosome assembly // IEA	GO:0005515 // protein binding // IPI	GO:0005634 // nucleus // IEA
TC1101105	---	---	0.0034633	0.0278	39.45	29.39	1.34	up	chr11	4409136	4410035	-	TR11000675	ENST00000307648	---	---	---	---	---
TC0200942	---	---	0.0043751	0.0322	34.82	26.05	1.34	up	chr2	191694921	191695027	+	TR02001770	ENST00000363878 /// ENST00000348190	---	---	---	---	---
TC0400490	---	---	0.0045589	0.033	51.9	38.85	1.34	up	chr4	119747054	119747156	+	TR04001226	ENST00000353053	---	---	---	---	---
TC2100381	LINC00322	long intergenic non-protein coding RNA 322	0.0046317	0.0332	22.49	16.83	1.34	up	chr21	43573006	43573914	-	TR21000477	ENST00000380273	100126693	---	---	---	---
TC0900112	---	---	0.005764	0.0374	21.52	16.07	1.34	up	chr9	32283556	32283638	+	TR09001334	ENST00000352994	---	---	---	---	---
TC0400892	---	---	0.0069497	0.0421	129	96.05	1.34	up	chr4	39388102	39388195	-	TR04001488 /// TR04000928	ENST00000363901 /// ENST00000345568	---	---	---	---	---
TC1700853	---	---	0.0079087	0.0454	15.81	11.77	1.34	up	chr17	77692828	77692937	+	TR17001370	ENST00000345449	---	---	---	---	---
TC1400935	---	---	0.0088334	0.048	21.63	16.09	1.34	up	chr14	67193573	67193679	-	TR14001227 /// TR14000865	ENST00000362568 /// ENST00000348854	---	---	---	---	---
TC0400953	RPL21P44	ribosomal protein L21 pseudogene 44	0.0095857	0.0505	19.32	14.44	1.34	up	chr4	54546425	54548202	-	TR04001941 /// TR04000790	NM_001011538 /// ENST00000334328	402176	4q12	GO:0006412 // translation // IEA	GO:0003735 // structural constituent of ribosome // IEA	GO:0005622 // intracellular // IEA /// GO:0005840 // ribosome // IEA
TC1200132	Q9H393_HUMAN	---	0.0100213	0.0518	17.68	13.19	1.34	up	chr12	11078354	11078542	+	TR12000932	ENST00000328332	---	---	---	---	---
TC0400238	---	---	0.0104991	0.0534	65.93	49.21	1.34	up	chr4	55973560	55973660	+	TR04001546 /// TR04000984	ENST00000365432 /// ENST00000347010	---	---	---	---	---
TC0700861	---	---	0.0108607	0.0544	21.17	15.84	1.34	up	chr7	148916823	148925010	+	TR07009873	chr7.1684.13841	---	---	---	---	---
TC0100710	---	---	0.0127011	0.0599	18.27	13.65	1.34	up	chr1	89645826	89659658	+	TR01012834 /// TR01012833 /// TR01012832	chr1.1397.12646 /// chr1.1397.12645 /// chr1.1397.12644	---	---	---	---	---
TC0401119	---	---	0.0133129	0.0612	168.55	125.47	1.34	up	chr4	89825022	89825128	-	TR04001007	ENST00000365521 /// ENST00000347664	---	---	---	---	---
TC1201495	SYCP3	synaptonemal complex protein 3	0.0136101	0.0619	19.49	14.52	1.34	up	chr12	100646557	100657381	-	TR12005669 /// TR12005668 /// TR12005667 /// TR12005666 /// TR12005665 /// TR12005664 /// TR12005663 /// TR12005662 /// TR12005661 /// TR12002959 /// TR12000451	NM_153694 /// ENST00000266743 /// chr12.1274.9549 /// chr12.1274.9548 /// chr12.1274.9547 /// chr12.1274.9546 /// chr12.1274.9545 /// chr12.1274.9544 /// chr12.1274.9543 /// chr12.1274.9542 /// chr12.1274.9541	50511	12q	GO:0000705 // achiasmate meiosis I // IEA /// GO:0007049 // cell cycle // IEA /// GO:0007066 // female meiosis sister chromatid cohesion // IEA /// GO:0007067 // mitosis // IEA /// GO:0007126 // meiosis // IEA /// GO:0007130 // synaptonemal complex assembly // IEA /// GO:0007141 // male meiosis I // NAS /// GO:0007283 // spermatogenesis // IEA /// GO:0035093 // spermatogenesis, exchange of chromo…	GO:0003677 // DNA binding // IEA /// GO:0005515 // protein binding // IEA	GO:0000793 // condensed chromosome // IEA /// GO:0000800 // lateral element // IEA /// GO:0000802 // transverse filament // IEA /// GO:0005634 // nucleus // IEA
TC0X01037	---	---	0.0153487	0.0669	60.91	45.39	1.34	up	chrX	73338162	73378708	-	TR0X006861 /// TR0X001765	ENST00000366219 /// chrX.561.2797	---	---	---	---	---
TC0600801	---	---	0.0160146	0.0686	44.64	33.25	1.34	up	chr6	149879786	149879846	+	TR06001954 /// TR06001469	ENST00000363606 /// ENST00000351198	---	---	---	---	---
TC1100073	---	---	0.0170753	0.0712	32.61	24.28	1.34	up	chr11	3900373	3900509	+	TR11001548	ENST00000363085 /// ENST00000346680	---	---	---	---	---
TC0401331	RNF175	ring finger protein 175	0.0179642	0.0735	52.43	39.07	1.34	up	chr4	154850763	154900839	-	TR04003438 /// TR04003437 /// TR04003436 /// TR04003435 /// TR04002405 /// TR04000258	NM_173662 /// ENST00000274068 /// chr4.1305.5528 /// chr4.1305.5527 /// chr4.1305.5526 /// chr4.1305.5525	285533	4q31.3	---	GO:0005515 // protein binding // IEA /// GO:0008270 // zinc ion binding // IEA /// GO:0046872 // metal ion binding // IEA	GO:0016020 // membrane // IEA /// GO:0016021 // integral to membrane // IEA
TC1300010	Q9H3B1_HUMAN	---	0.0256986	0.0909	75.53	56.49	1.34	up	chr13	19166779	19166961	+	TR13000144	ENST00000266919	---	---	---	---	---
TC0103193	---	---	0.0392405	0.121	29.42	22.02	1.34	up	chr1	206042411	206042491	-	TR01002632	ENST00000362300 /// ENST00000345814	---	---	---	---	---
TC0101300	GPR52	G protein-coupled receptor 52	0.0424455	0.127	31.83	23.84	1.34	up	chr1	172683835	172685306	+	TR01009017 /// TR01005296	NM_005684 /// ENST00000367685	9293	1q24	GO:0007165 // signal transduction // IEA /// GO:0007186 // G-protein coupled receptor protein signaling pathway // TAS	GO:0001584 // rhodopsin-like receptor activity // IEA /// GO:0004872 // receptor activity // IEA	GO:0005886 // plasma membrane // IEA /// GO:0005887 // integral to plasma membrane // TAS
TC1200298	---	---	0.0001504	0.00575	76.26	57.29	1.33	up	chr12	47655593	47655696	+	TR12001848 /// TR12001391	ENST00000363433 /// ENST00000350088	---	---	---	---	---
TC1700005	---	---	0.0001781	0.00617	746.14	561.45	1.33	up	chr17	449500	449730	+	TR17002398	ENST00000382332	---	---	---	---	---
TC1800096	---	---	0.0003625	0.00889	96.18	72.53	1.33	up	chr18	17713760	17713863	+	TR18000339	ENST00000365497 /// ENST00000345450	---	---	---	---	---
TC1100788	---	---	0.00055	0.0109	62.03	46.51	1.33	up	chr11	101077448	101079464	+	TR11002330	ENST00000375797	---	---	---	---	---
TC0103409	---	---	0.0005585	0.011	406.4	305.8	1.33	up	chr1	241286235	241290462	-	TR01027488 /// TR01027487	chr1.3293.26965 /// chr1.3293.26964	---	---	---	---	---
TC1400758	---	---	0.0006637	0.0118	52.54	39.51	1.33	up	chr14	27940488	27940611	-	TR14000796	ENST00000346357	---	---	---	---	---
TC0300691	---	---	0.0009164	0.0141	83.51	62.89	1.33	up	chr3	147771954	147772068	+	TR03001993 /// TR03001395	ENST00000362942 /// ENST00000348210	---	---	---	---	---
TC0202147	---	---	0.0012182	0.0161	14.92	11.23	1.33	up	chr2	180507373	180507510	-	TR02002683 /// TR02002089	ENST00000365346 /// ENST00000352700	---	---	---	---	---
TC1200447	Q9UI61_HUMAN	---	0.0012212	0.0161	82.9	62.56	1.33	up	chr12	56096465	56096803	+	TR12000953	ENST00000329990	---	---	---	---	---
TC1601271	---	---	0.0012575	0.0165	48.46	36.56	1.33	up	chr16	74289931	74290225	-	TR16001014	ENST00000345474	---	---	---	---	---
TC17r00018	---	---	0.0015299	0.0183	21.13	15.84	1.33	up	chr17_random	702385	710592	+	TR17r000050	chr17_random.13.18	---	---	---	---	---
TC1300582	---	---	0.0016979	0.0193	18.27	13.72	1.33	up	chr13	93475764	93475853	-	TR13000569	ENST00000351339	---	---	---	---	---
TC0800743	---	---	0.0017423	0.0196	106.62	80.38	1.33	up	chr8	11287330	11287436	-	TR08001276 /// TR08000816	ENST00000362498 /// ENST00000346153	---	---	---	---	---
TC1600946	---	---	0.0024067	0.0234	14.17	10.67	1.33	up	chr16	24318877	24318940	-	TR16001442	ENST00000363222	---	---	---	---	---
TC0201946	---	---	0.0026979	0.0245	83.29	62.48	1.33	up	chr2	132880798	132880901	-	TR02002533 /// TR02002036	ENST00000362590 /// ENST00000352038	---	---	---	---	---
TC0401445	---	---	0.0027009	0.0245	16.69	12.58	1.33	up	chr4	185523335	185524095	-	TR04003946	chr4.1519.6019	---	---	---	---	---
TC0700677	---	---	0.0029074	0.0255	115.04	86.2	1.33	up	chr7	128089691	128090285	+	TR07001709	ENST00000359848	---	---	---	---	---
TC0300566	Q9UI74_HUMAN	---	0.0047663	0.0338	19.19	14.42	1.33	up	chr3	126512485	126512706	+	TR03000628	ENST00000306292	---	---	GO:0046080 // dUTP metabolic process // IEA	---	---
TC1200569	---	---	0.0063515	0.0398	17.3	13.01	1.33	up	chr12	88644842	88644930	+	TR12001515	ENST00000352707	---	---	---	---	---
TC0100692	SPATA1	spermatogenesis associated 1	0.0074466	0.0439	26.77	20.18	1.33	up	chr1	84744562	84791368	+	TR01012593 /// TR01006746 /// TR01003943 /// TR01000532	NM_022354 /// ENST00000370638 /// ENST00000361426 /// ENST00000263717 /// chr1.1346.12402	100505741	1p22.3	---	---	---
TC1100099	---	---	0.0085446	0.0473	51.81	39.04	1.33	up	chr11	5199160	5199745	+	TR11002055	ENST00000359757	---	---	---	---	---
TC0202141	---	---	0.0086779	0.0477	61.74	46.53	1.33	up	chr2	179404363	179404422	-	TR02002640	ENST00000364625	---	---	---	---	---
TC0X01199	---	---	0.0155335	0.0673	62.81	47.28	1.33	up	chrX	119520920	119520980	-	TR0X001704	ENST00000364862	---	---	---	---	---
TC1600168	---	---	0.0246412	0.089	39.1	29.33	1.33	up	chr16	10719847	10719914	+	TR16001056	ENST00000347500	---	---	---	---	---
TC1100613	---	---	0.0247476	0.0891	307.84	232.04	1.33	up	chr11	68386145	68386378	+	TR11002375	ENST00000376616	---	---	---	---	---
TC0202140	TTN	titin	0.0247966	0.0892	31.83	23.88	1.33	up	chr2	179098966	179380395	-	TR02008779 /// TR02008778 /// TR02008777 /// TR02008776 /// TR02008775 /// TR02008774 /// TR02008773 /// TR02008772 /// TR02008771 /// TR02008770 /// TR02008769 /// TR02008768 /// TR02008767 /// TR02008766 /// TR02008765 /// TR02008764 /// TR02008763 /// TR02004024 /// TR02004023 /// TR02004022 /// TR02004021 /// TR02003470 /// TR02002843 /// TR02002842 /// TR02002470 /// TR02002397 /// TR0200226…	NM_133437 /// NM_133432 /// NM_133379 /// NM_133378 /// NM_003319 /// ENST00000375038 /// ENST00000375032 /// ENST00000360870 /// ENST00000359218 /// ENST00000356127 /// ENST00000355565 /// ENST00000342992 /// ENST00000342175 /// ENST00000339495 /// ENST00000306136 /// ENST00000286104 /// chr2.1874.10287 /// chr2.1874.10286 /// chr2.1874.10285 /// chr2.1874.10284 /// chr2.1874.10283 /// chr2.1874…	7273	2q31	GO:0005975 // carbohydrate metabolic process // IEA /// GO:0006468 // protein amino acid phosphorylation // IEA /// GO:0006508 // proteolysis // IEA /// GO:0006941 // striated muscle contraction // TAS /// GO:0006979 // response to oxidative stress // IEA /// GO:0007067 // mitosis // TAS /// GO:0030239 // myofibril assembly // IMP /// GO:0035023 // regulation of Rho protein signal transduction //…	GO:0000166 // nucleotide binding // IEA /// GO:0004197 // cysteine-type endopeptidase activity // IEA /// GO:0004601 // peroxidase activity // IEA /// GO:0004674 // protein serine/threonine kinase activity // IDA /// GO:0004713 // protein tyrosine kinase activity // IEA /// GO:0005089 // Rho guanyl-nucleotide exchange factor activity // IEA /// GO:0005516 // calmodulin binding // TAS /// GO:00055…	GO:0000794 // condensed nuclear chromosome // TAS /// GO:0005622 // intracellular // IEA /// GO:0005634 // nucleus // IEA /// GO:0005737 // cytoplasm // IEA /// GO:0030017 // sarcomere // TAS /// GO:0030018 // Z disc // IDA
TC0501559	hsa-mir-340	hsa-mir-340 [Source:miRBase;Acc:MI0000802]	0.0291526	0.0991	13.53	10.15	1.33	up	chr5	179374909	179375003	-	TR05001587	ENST00000362125	---	---	---	---	---
TC0601359	LOC727945	similar to hCG1651100	0.0321308	0.106	109.88	82.69	1.33	up	chr6	64488451	64489650	-	TR06000171	ENST00000237261	727945	6q12	---	---	---
TC0202266	---	---	0.0449047	0.131	24.45	18.42	1.33	up	chr2	208647035	208647130	-	TR02002081	ENST00000352643	---	---	---	---	---
TC0Y00196	---	---	0.0005528	0.0109	27.58	20.85	1.32	up	chrY	26846583	26884663	-	TR0Y000603	chrY.195.342	---	---	---	---	---
TC0601492	---	---	0.0006381	0.0115	47.16	35.6	1.32	up	chr6	107006064	107011795	-	TR06007889	chr6.1188.10323	---	---	---	---	---
TC1100297	ACCS	1-aminocyclopropane-1-carboxylate synthase homolog (Arabidopsis)(non-functional)	0.0008912	0.0139	39.14	29.67	1.32	up	chr11	44044394	44062145	+	TR11011155 /// TR11011154 /// TR11011153 /// TR11011152 /// TR11011151 /// TR11003462 /// TR11000220	NM_032592 /// ENST00000263776 /// chr11.533.3288 /// chr11.533.3287 /// chr11.533.3286 /// chr11.533.3285 /// chr11.533.3284	84680	11p11	GO:0006520 // amino acid metabolic process // IEA /// GO:0009058 // biosynthetic process // IEA	GO:0016769 // transferase activity, transferring nitrogenous groups // IEA /// GO:0016829 // lyase activity // IEA /// GO:0016847 // 1-aminocyclopropane-1-carboxylate synthase activity // IDA /// GO:0030170 // pyridoxal phosphate binding // NAS /// GO:0034100 // L-vinylglycine deaminase activity // IDA /// GO:0042803 // protein homodimerization activity // NAS	---
TC1000076	---	---	0.0009561	0.0143	38.17	28.9	1.32	up	chr10	16558008	16558164	+	TR10001699 /// TR10001134	ENST00000364213 /// ENST00000349022	---	---	---	---	---
TC0700138	CREB5	cAMP responsive element binding protein 5	0.0010151	0.0147	80.7	61.37	1.32	up	chr7	28305465	28832036	+	TR07011182 /// TR07011181 /// TR07011180 /// TR07002965 /// TR07002964 /// TR07002477 /// TR07002301 /// TR07002168 /// TR07001648	NM_182899 /// NM_182898 /// NM_004904 /// NM_001011666 /// ENST00000381802 /// ENST00000358569 /// ENST00000357727 /// chr7.322.1171 /// chr7.322.1170 /// chr7.322.1169 /// chr7.322.1168 /// chr7.322.1167 /// chr7.322.1166	9586	7p15.1	GO:0006350 // transcription // IEA /// GO:0006366 // transcription from RNA polymerase II promoter // TAS /// GO:0045893 // positive regulation of transcription, DNA-dependent // IDA	GO:0003700 // transcription factor activity // IDA /// GO:0008270 // zinc ion binding // IEA /// GO:0043565 // sequence-specific DNA binding // IEA /// GO:0046872 // metal ion binding // IEA /// GO:0046983 // protein dimerization activity // IEA	GO:0005622 // intracellular // IEA /// GO:0005634 // nucleus // IC
TC1300102	---	---	0.0014278	0.0176	144.31	109.61	1.32	up	chr13	40914958	40915224	+	TR13000370	ENST00000333025	---	---	---	---	---
TC1500451	---	---	0.0015121	0.0182	109.35	83.09	1.32	up	chr15	69937965	69938088	+	TR15001287 /// TR15000963	ENST00000364003 /// ENST00000351127	---	---	---	---	---
TC1700356	LOC100130931	uncharacterized LOC100130931	0.0019002	0.0206	16.29	12.38	1.32	up	chr17	27926394	27928384	+	TR17002238	ENST00000378582	100130931	---	---	---	---
TC0101301	---	---	0.0022224	0.0224	30.09	22.84	1.32	up	chr1	173232284	173232388	+	TR01003319	ENST00000354015	---	---	---	---	---
TC0300151	---	---	0.0024564	0.0235	53.42	40.32	1.32	up	chr3	37358144	37358240	+	TR03002028 /// TR03001437	ENST00000363708 /// ENST00000349101	---	---	---	---	---
TC0700250	---	---	0.0030495	0.0261	20.56	15.6	1.32	up	chr7	51751877	51752120	+	TR07001236	ENST00000348145	---	---	---	---	---
TC1901715	---	---	0.0037829	0.0294	249.37	189.06	1.32	up	chr19	55776934	55777167	-	TR19002252	ENST00000376913	---	---	---	---	---
TC2000039	---	---	0.0039657	0.0301	254.57	193.53	1.32	up	chr20	3288683	3288789	+	TR20001275 /// TR20000993	ENST00000364424 /// ENST00000352922	---	---	---	---	---
TC0600679	BRD7P3	bromodomain containing 7 pseudogene 3	0.0041359	0.031	25.07	18.96	1.32	up	chr6	118929822	118930274	+	TR06000778	ENST00000318009	23629	---	---	---	---
TC0500896	---	---	0.0045802	0.033	147.51	112.01	1.32	up	chr5	31856428	31856497	-	TR05001028	ENST00000345347	---	---	---	---	---
TC1200330	---	---	0.0047969	0.0339	29.43	22.26	1.32	up	chr12	49313323	49313426	+	TR12001376	ENST00000365018 /// ENST00000349758	---	---	---	---	---
TC0100968	---	---	0.0051617	0.035	140.32	106.13	1.32	up	chr1	146364122	146366733	+	TR01015473	chr1.1905.15087	---	---	---	---	---
TC0200761	---	---	0.0058703	0.0379	20.46	15.55	1.32	up	chr2	144411110	144438188	+	TR02002880	ENST00000375763	---	---	---	---	---
TC1400171	---	---	0.0061205	0.039	17.57	13.34	1.32	up	chr14	35295285	35295417	+	TR14000913	ENST00000350630	---	---	---	---	---
TC0X00993	---	---	0.0078433	0.0452	72.93	55.28	1.32	up	chrX	67676010	67676116	-	TR0X001092	ENST00000363907 /// ENST00000348175	---	---	---	---	---
TC1401074	---	---	0.0098231	0.0512	46.38	35.19	1.32	up	chr14	91339961	91340069	-	TR14001255 /// TR14000958	ENST00000363289 /// ENST00000352356	---	---	---	---	---
TC2200383	---	---	0.0104743	0.0533	25.19	19.03	1.32	up	chr22	49156505	49156791	+	TR22000616	ENST00000348629	---	---	---	---	---
TC0202180	---	---	0.0114263	0.056	21.88	16.63	1.32	up	chr2	191126036	191126089	-	TR02002581	ENST00000363447	---	---	---	---	---
TC0400876	GAFA3	FGF-2 activity-associated protein 3	0.0125993	0.0595	201.91	152.76	1.32	up	chr4	37544678	37544833	-	TR04000725	ENST00000326978	100128236	---	---	---	---
TC1600308	---	---	0.0133765	0.0613	35.9	27.29	1.32	up	chr16	29167674	29168140	+	TR16001257	ENST00000355407	---	---	---	---	---
TC0701640	---	---	0.013395	0.0614	173.73	131.21	1.32	up	chr7	130216293	130445368	-	TR07009113 /// TR07009112 /// TR07009111 /// TR07009110 /// TR07009109 /// TR07009108 /// TR07009107 /// TR07009106 /// TR07009105 /// TR07009104 /// TR07009103 /// TR07009102 /// TR07009101 /// TR07009100 /// TR07009099 /// TR07009098 /// TR07009097 /// TR07009096	chr7.1481.13068 /// chr7.1481.13067 /// chr7.1481.13066 /// chr7.1481.13065 /// chr7.1481.13064 /// chr7.1481.13063 /// chr7.1481.13062 /// chr7.1481.13061 /// chr7.1481.13060 /// chr7.1481.13059 /// chr7.1481.13058 /// chr7.1481.13057 /// chr7.1481.13056 /// chr7.1481.13055 /// chr7.1481.13054 /// chr7.1481.13053 /// chr7.1481.13052 /// chr7.1481.13051	---	---	---	---	---
TC0100556	---	---	0.0138862	0.0626	20.04	15.21	1.32	up	chr1	52952659	52952954	+	TR01002936	ENST00000349271	---	---	---	---	---
TC0400710	---	---	0.0144704	0.0643	36.92	27.87	1.32	up	chr4	184864078	184864178	+	TR04000951	ENST00000346252	---	---	---	---	---
TC0X01182	---	---	0.0169174	0.0708	101.64	77.04	1.32	up	chrX	117587398	117587506	-	TR0X001006	ENST00000362486 /// ENST00000345994	---	---	---	---	---
TC0102147	SNORA55	small nucleolar RNA, H/ACA box 55	0.0200178	0.0787	19.53	14.77	1.32	up	chr1	39805633	39805769	-	TR01004276 /// TR01002601	ENST00000364587 /// ENST00000345499	677834	---	---	---	---
TC1100192	---	---	0.0239537	0.0874	47.28	35.69	1.32	up	chr11	14113108	14113204	+	TR11001749	ENST00000351775	---	---	---	---	---
TC0X00092	---	---	0.0251929	0.0898	15.93	12.08	1.32	up	chrX	23710248	23710346	+	TR0X001718 /// TR0X001102	ENST00000365402 /// ENST00000348350	---	---	---	---	---
TC0201300	---	---	0.0266405	0.0934	42.47	32.3	1.32	up	chr2	9589824	9589925	-	TR02001746	ENST00000347910	---	---	---	---	---
TC1401142	---	---	0.038001	0.118	24.52	18.51	1.32	up	chr14	102325583	102325681	-	TR14000795	ENST00000346349	---	---	---	---	---
TC0901212	ABCA1	ATP-binding cassette, sub-family A (ABC1), member 1	0.0468203	0.135	98.16	74.46	1.32	up	chr9	106583104	106730339	-	TR09012643 /// TR09012642 /// TR09012641 /// TR09003636 /// TR09002488 /// TR09002487 /// TR09002486 /// TR09000970 /// TR09000398	NM_005502 /// ENST00000374736 /// ENST00000374735 /// ENST00000374733 /// ENST00000341579 /// ENST00000297693 /// chr9.950.5264 /// chr9.950.5263 /// chr9.950.5262 /// chr9.950.5261	19	9q31.1	GO:0006629 // lipid metabolic process // IEA /// GO:0006810 // transport // IEA /// GO:0007040 // lysosome organization and biogenesis // IDA /// GO:0007186 // G-protein coupled receptor protein signaling pathway // IMP /// GO:0008202 // steroid metabolic process // IEA /// GO:0008203 // cholesterol metabolic process // IEA /// GO:0016197 // endosome transport // IDA /// GO:0030819 // positive re…	GO:0000166 // nucleotide binding // IEA /// GO:0005515 // protein binding // IPI /// GO:0005524 // ATP binding // IEA /// GO:0005543 // phospholipid binding // IC /// GO:0005548 // phospholipid transporter activity // IDA /// GO:0015485 // cholesterol binding // IC /// GO:0016887 // ATPase activity // IEA /// GO:0017127 // cholesterol transporter activity // IDA /// GO:0030226 // apolipoprotein r…	GO:0005624 // membrane fraction // IDA /// GO:0005887 // integral to plasma membrane // IDA /// GO:0016020 // membrane // IEA /// GO:0045121 // membrane raft // IDA /// GO:0045335 // phagocytic vesicle // IDA /// GO:0005624 // membrane fraction // TAS /// GO:0005794 // Golgi apparatus // IEA /// GO:0005886 // plasma membrane // IEA /// GO:0005887 // integral to plasma membrane // NAS /// GO:00160…
TC0201483	---	---	0.0001231	0.00535	24.98	19.06	1.31	up	chr2	45649842	45650130	-	TR02001796	ENST00000348642	---	---	---	---	---
TC0103352	---	---	0.0001691	0.00608	17.46	13.34	1.31	up	chr1	229793672	229814459	-	TR01027197	chr1.3199.26667	---	---	---	---	---
TC0901097	LOC440173	uncharacterized LOC440173	0.0002238	0.00691	47.63	36.4	1.31	up	chr9	88813194	88847086	-	TR09011925 /// TR09001574	ENST00000359720 /// chr9.721.4579	440173	---	---	---	---
TC0501442	NP10_HUMAN	HERV-K_5q33.3 provirus Np9 protein (HERV-K10 Np9 protein) (HERV-K107 Np9 protein). [Source:Uniprot/SWISSPROT;Acc:P61580]	0.0006603	0.0118	110.82	84.3	1.31	up	chr5	156018176	156020024	-	TR05001410	ENST00000354652	---	---	GO:0006313 // transposition, DNA-mediated // IEA	---	GO:0005634 // nucleus // IEA
TC0300589	---	---	0.0006733	0.0119	23.92	18.31	1.31	up	chr3	129165141	129165257	+	TR03002047 /// TR03001603	ENST00000364340 /// ENST00000352190	---	---	---	---	---
TC0800694	---	---	0.0009525	0.0143	68.37	52.32	1.31	up	chr8	7349167	7351166	-	TR08001371	ENST00000366366	---	---	---	---	---
TC0500669	---	---	0.0010102	0.0147	110.81	84.69	1.31	up	chr5	161837473	161837577	+	TR05001676 /// TR05001108	ENST00000364604 /// ENST00000347093	---	---	---	---	---
TC0800810	---	---	0.0010715	0.015	29.84	22.84	1.31	up	chr8	23990455	23990616	-	TR08000884	ENST00000364057 /// ENST00000347983	---	---	---	---	---
TC0700492	---	---	0.0010832	0.0151	51.72	39.34	1.31	up	chr7	94743836	94743921	+	TR07001182	ENST00000346910	---	---	---	---	---
TC1500876	---	---	0.0012118	0.0161	88.65	67.47	1.31	up	chr15	40507081	40507187	-	TR15001294 /// TR15001054	ENST00000364207 /// ENST00000353633	---	---	---	---	---
TC1601203	---	---	0.0013229	0.017	43.98	33.5	1.31	up	chr16	67767075	67767181	-	TR16001187	ENST00000363478 /// ENST00000352467	---	---	---	---	---
TC0X00920	---	---	0.0022124	0.0224	17.13	13.05	1.31	up	chrX	49596692	49596793	-	TR0X001679 /// TR0X001254	ENST00000364471 /// ENST00000352379	---	---	---	---	---
TC1100723	---	---	0.002689	0.0245	243.63	186.17	1.31	up	chr11	85541917	85542021	+	TR11002177 /// TR11001820	ENST00000364007 /// ENST00000353451	---	---	---	---	---
TC0X00432	---	---	0.0027571	0.0247	66.53	50.94	1.31	up	chrX	101057219	101057324	+	TR0X000992	ENST00000345699	---	---	---	---	---
TC0X00143	---	---	0.003107	0.0263	21.09	16.05	1.31	up	chrX	37614306	37614412	+	TR0X001113	ENST00000364745 /// ENST00000348689	---	---	---	---	---
TC1000359	---	---	0.0037392	0.0292	586.41	448	1.31	up	chr10	76989956	76991087	+	TR10000143	ENST00000260908	---	---	---	---	---
TC0201872	LOC100128699	uncharacterized LOC100128699	0.0039786	0.0302	19.98	15.31	1.31	up	chr2	127355984	127356427	-	TR02002899	ENST00000376181	100128699	---	---	---	---
TC0700502	---	---	0.0045627	0.033	19.55	14.98	1.31	up	chr7	97354392	97357175	+	TR07002372 /// TR07001587	NM_001039798 /// ENST00000355542	730273	---	---	---	---
TC0300813	---	---	0.0049195	0.0344	22.24	16.96	1.31	up	chr3	180255617	180256708	+	TR03001729	ENST00000354845	---	---	---	---	---
TC2100182	KRTAP10-10	keratin associated protein 10-10	0.0055985	0.0368	35.28	26.93	1.31	up	chr21	44881701	44882798	+	TR21000469	NM_181688 /// ENST00000380095	353333	21q22.3	---	---	GO:0045095 // keratin filament // IEA
TC1201339	---	---	0.0057058	0.0372	33.11	25.26	1.31	up	chr12	57013854	57015854	-	TR12002055	ENST00000379150	---	---	---	---	---
TC1600679	---	---	0.0059542	0.0383	39.38	30.05	1.31	up	chr16	88024876	88038300	+	TR16006426	chr16.1633.19611	---	---	---	---	---
TC0103057	---	---	0.01078	0.0543	281.23	214.92	1.31	up	chr1	181217970	181218076	-	TR01002977	ENST00000362404 /// ENST00000349651	---	---	---	---	---
TC0100114	---	---	0.0130939	0.0609	53.66	40.91	1.31	up	chr1	11134994	11135057	+	TR01002683	ENST00000346554	---	---	---	---	---
TC0401477	---	---	0.0147581	0.0652	73.26	55.76	1.31	up	chr4	189279679	189279781	-	TR04001501 /// TR04001198	ENST00000364215 /// ENST00000352341	---	---	---	---	---
TC0301700	---	---	0.0168056	0.0706	18.99	14.52	1.31	up	chr3	159314939	159315118	-	TR03001901	ENST00000360266	---	---	---	---	---
TC1701155	---	---	0.0201182	0.0789	16.44	12.56	1.31	up	chr17	23419482	23419580	-	TR17001614	ENST00000351810	---	---	---	---	---
TC0601731	---	---	0.0208578	0.0804	201.54	154.26	1.31	up	chr6	161127502	161127605	-	TR06001913 /// TR06001332	ENST00000362475 /// ENST00000348091	---	---	---	---	---
TC1100070	---	---	0.0215039	0.0817	74.32	56.72	1.31	up	chr11	3759200	3759263	+	TR11002129	ENST00000362434	---	---	---	---	---
TC1400294	SYNE2	spectrin repeat containing, nuclear envelope 2	0.0258464	0.0913	142.42	108.88	1.31	up	chr14	63389454	63762903	+	TR14010094 /// TR14010093 /// TR14010092 /// TR14010091 /// TR14010090 /// TR14010089 /// TR14010088 /// TR14010087 /// TR14010086 /// TR14010085 /// TR14010084 /// TR14010083 /// TR14010082 /// TR14010081 /// TR14010080 /// TR14010079 /// TR14010078 /// TR14010077 /// TR14010076 /// TR14010075 /// TR14010074 /// TR14010073 /// TR14010072 /// TR14010071 /// TR14010070 /// TR14010069 /// TR1401006…	NM_182914 /// NM_182913 /// NM_182912 /// NM_182910 /// NM_015180 /// ENST00000358025 /// ENST00000357395 /// ENST00000356081 /// ENST00000344113 /// ENST00000341472 /// ENST00000261678 /// chr14.534.6918 /// chr14.534.6917 /// chr14.534.6916 /// chr14.534.6915 /// chr14.534.6914 /// chr14.534.6913 /// chr14.534.6912 /// chr14.534.6911 /// chr14.534.6910 /// chr14.534.6909 /// chr14.534.6908 /// …	23224	14q23.2	GO:0007165 // signal transduction // IEA /// GO:0031424 // keratinization // IEA	GO:0003779 // actin binding // IEA /// GO:0005198 // structural molecule activity // IEA /// GO:0003779 // actin binding // IEA /// GO:0005096 // GTPase activator activity // IEA /// GO:0005198 // structural molecule activity // IEA /// GO:0005515 // protein binding // IEA /// GO:0008083 // growth factor activity // IEA	GO:0005634 // nucleus // IEA /// GO:0005737 // cytoplasm // IEA /// GO:0016020 // membrane // IEA /// GO:0016021 // integral to membrane // IEA /// GO:0031965 // nuclear membrane // IEA /// GO:0005622 // intracellular // IEA /// GO:0005634 // nucleus // IEA /// GO:0005737 // cytoplasm // IEA /// GO:0005856 // cytoskeleton // IEA /// GO:0016020 // membrane // IEA /// GO:0016021 // integral to memb…
TC0201786	---	---	0.0277484	0.0958	373.2	284.49	1.31	up	chr2	101254113	101256235	-	TR02005045	chr2.1152.6646	---	---	---	---	---
TC0701516	FBXL13	F-box and leucine-rich repeat protein 13	0.0291216	0.0991	36.54	28	1.31	up	chr7	102240916	102502533	-	TR07007820 /// TR07007819 /// TR07007818 /// TR07007817 /// TR07007816 /// TR07007815 /// TR07007814 /// TR07007813 /// TR07007812 /// TR07007811 /// TR07007810 /// TR07007809 /// TR07007808 /// TR07007807 /// TR07007806 /// TR07007805 /// TR07007804 /// TR07007803 /// TR07007802 /// TR07007801 /// TR07007800 /// TR07007799 /// TR07007798 /// TR07007797 /// TR07007796 /// TR07007795 /// TR0700779…	NM_145032 /// ENST00000379308 /// ENST00000379306 /// ENST00000379305 /// ENST00000349747 /// ENST00000313221 /// chr7.1240.11826 /// chr7.1240.11825 /// chr7.1240.11824 /// chr7.1240.11823 /// chr7.1240.11822 /// chr7.1240.11821 /// chr7.1240.11820 /// chr7.1240.11819 /// chr7.1240.11818 /// chr7.1240.11817 /// chr7.1240.11816 /// chr7.1240.11815 /// chr7.1240.11814 /// chr7.1240.11813 /// chr7.…	222235	7q22.1	GO:0006512 // ubiquitin cycle // IEA	GO:0005515 // protein binding // IEA	---
TC0X00884	---	---	0.0341742	0.111	32.6	24.98	1.31	up	chrX	47096190	47096292	-	TR0X001689 /// TR0X001109	ENST00000364580 /// ENST00000348543	---	---	---	---	---
TC0101500	---	---	0.0374413	0.118	36.58	27.92	1.31	up	chr1	210592781	210592915	+	TR01004284 /// TR01002746	ENST00000364674 /// ENST00000347205	---	---	---	---	---
TC1601215	---	---	0.0472561	0.136	69.16	52.8	1.31	up	chr16	68824385	68824486	-	TR16001179	ENST00000352294	---	---	---	---	---
TC1501020	---	---	0.0488566	0.139	31.58	24.19	1.31	up	chr15	61623499	61631128	-	TR15006587	chr15.597.5043	---	---	---	---	---
TC0800167	---	---	0.000166	0.00608	73.32	56.27	1.3	up	chr8	27260443	27261060	+	TR08001156	ENST00000355177	---	---	---	---	---
TC0700437	---	---	0.0001984	0.00652	30.81	23.63	1.3	up	chr7	78497492	78497592	+	TR07001197	ENST00000347281	---	---	---	---	---
TC1701655	---	---	0.0006872	0.012	53.1	40.82	1.3	up	chr17	67553164	67565470	-	TR17006532	chr17.1493.11530	---	---	---	---	---
TC1100077	---	---	0.0007105	0.0122	21.29	16.44	1.3	up	chr11	4356088	4357033	+	TR11000890	ENST00000314715	---	---	---	---	---
TC1400773	---	---	0.0008801	0.0138	24.47	18.82	1.3	up	chr14	31225649	31225755	-	TR14000919	ENST00000362940 /// ENST00000350984	---	---	---	---	---
TC1700854	---	---	0.0009001	0.014	100.77	77.3	1.3	up	chr17	77700876	77701907	+	TR17001358	ENST00000345074	---	---	---	---	---
TC0X00752	---	---	0.0009712	0.0145	30.32	23.38	1.3	up	chrX	5098763	5098831	-	TR0X001270	ENST00000352792	---	---	---	---	---
TC1600693	Q9H9U3_HUMAN	CDNA FLJ12547 fis, clone NT2RM4000634. [Source:Uniprot/SPTREMBL;Acc:Q9H9U3]	0.00171	0.0194	16.65	12.79	1.3	up	chr16	88508026	88510383	+	TR16000845	ENST00000331346	---	---	---	GO:0046872 // metal ion binding // IEA	---
TC0900639	---	---	0.0031089	0.0263	29.21	22.48	1.3	up	chr9	132315066	132315162	+	TR09001362	ENST00000353820	---	---	---	---	---
TC1600699	---	---	0.0038044	0.0294	495.27	379.89	1.3	up	chr16	88696196	88737805	+	TR16006868	chr16.1665.20046	---	---	---	---	---
TC1401114	LOC100132612	uncharacterized LOC100132612	0.004397	0.0322	13.28	10.19	1.3	up	chr14	97285354	97298921	-	TR14001398	ENST00000380268	100132612	---	---	---	---
TC2000752	---	---	0.0044876	0.0326	105.64	81.43	1.3	up	chr20	41858491	41858597	-	TR20000865	ENST00000363288 /// ENST00000347509	---	---	---	---	---
TC1800023	---	---	0.0046695	0.0334	17.42	13.42	1.3	up	chr18	3593736	3598319	+	TR18003416	chr18.50.279	---	---	---	---	---
TC0500693	---	---	0.0056945	0.0372	24.56	18.89	1.3	up	chr5	169592524	169612151	+	TR05005630 /// TR05005629 /// TR05005628	chr5.1525.6704 /// chr5.1525.6703 /// chr5.1525.6702	---	---	---	---	---
TC1400968	---	---	0.0058956	0.038	24.07	18.53	1.3	up	chr14	72389687	72389792	-	TR14000978	ENST00000362553 /// ENST00000353163	---	---	---	---	---
TC0400137	---	---	0.0064428	0.04	61.83	47.44	1.3	up	chr4	24861265	24861418	+	TR04001556 /// TR04000945	ENST00000365595 /// ENST00000346082	---	---	---	---	---
TC0400620	---	---	0.0066804	0.0411	22.21	17.06	1.3	up	chr4	155930959	155931086	+	TR04001505 /// TR04000914	ENST00000364301 /// ENST00000345152	---	---	---	---	---
TC1000155	---	---	0.0084289	0.0469	45.27	34.74	1.3	up	chr10	35255709	35255816	+	TR10001717 /// TR10001199	ENST00000364823 /// ENST00000350970	---	---	---	---	---
TC0100946	---	---	0.009411	0.0499	13.79	10.58	1.3	up	chr1	144835515	144835622	+	TR01004360 /// TR01003144	ENST00000365586 /// ENST00000351624	---	---	---	---	---
TC1701632	---	---	0.0102268	0.0524	23.53	18.05	1.3	up	chr17	61824649	61839342	-	TR17006282	chr17.1440.11276	---	---	---	---	---
TC1001124	---	---	0.0110498	0.0548	23.84	18.35	1.3	up	chr10	88046488	88046570	-	TR10003154	ENST00000383851	---	---	---	---	---
TC0400475	---	---	0.0127725	0.06	493.65	380	1.3	up	chr4	114937596	114937829	+	TR04001616	ENST00000379769	---	---	---	---	---
TC1800337	LOC729602	nuclear pore complex interacting protein pseudogene	0.0154137	0.0671	102.15	78.36	1.3	up	chr18	11611063	11623349	-	TR18000132	ENST00000283050	729602	18p11.21	---	---	---
TC1100193	---	---	0.0162776	0.0692	60.6	46.49	1.3	up	chr11	14457013	14457075	+	TR11002198	ENST00000364443	---	---	---	---	---
TC1500792	---	---	0.0171851	0.0714	25.64	19.68	1.3	up	chr15	30529051	30529351	-	TR15003539	chr15.166.2294	---	---	---	---	---
TC1500757	---	---	0.0173194	0.0717	55.99	43.16	1.3	up	chr15	26890099	26890436	-	TR15002656	chr15.113.2164	---	---	---	---	---
TC0103432	---	---	0.017546	0.0722	38.66	29.84	1.3	up	chr1	245434504	245434586	-	TR01003000	ENST00000349905	---	---	---	---	---
TC0400872	---	---	0.0217781	0.0822	24.42	18.84	1.3	up	chr4	35723996	35736160	-	TR04006545	chr4.356.1588	---	---	---	---	---
TC0201547	---	---	0.0254747	0.0904	31.54	24.26	1.3	up	chr2	61497883	61498017	-	TR02001781	ENST00000363270 /// ENST00000348398	---	---	---	---	---
TC0300513	---	---	0.0255146	0.0905	27.3	21	1.3	up	chr3	115553372	115558764	+	TR03003775	chr3.1078.10691	---	---	---	---	---
TC0201429	---	---	0.0264038	0.0927	13.34	10.29	1.3	up	chr2	36948045	36948146	-	TR02002082	ENST00000352651	---	---	---	---	---
TC0102388	---	---	0.0276747	0.0957	18.2	14.01	1.3	up	chr1	84628048	84628133	-	TR01002787	ENST00000347641	---	---	---	---	---
TC0601549	COL10A1	collagen, type X, alpha 1	0.0371033	0.117	20.32	15.59	1.3	up	chr6	116546791	116553989	-	TR06008653 /// TR06003913 /// TR06000896 /// TR06000204	NM_000493 /// ENST00000327673 /// ENST00000243222 /// chr6.1293.11088	1300	6q21-q22	GO:0001501 // skeletal development // TAS /// GO:0006817 // phosphate transport // IEA	GO:0005198 // structural molecule activity // IEA /// GO:0005509 // calcium ion binding // IEA	GO:0005576 // extracellular region // IEA /// GO:0005581 // collagen // TAS /// GO:0005737 // cytoplasm // IEA
TC0300317	---	---	0.0385316	0.12	47.46	36.44	1.3	up	chr3	53299698	53299807	+	TR03001622	ENST00000365455 /// ENST00000352642	---	---	---	---	---
TC1701546	Q6ZTQ9_HUMAN	CDNA FLJ44342 fis, clone TRACH3005294. [Source:Uniprot/SPTREMBL;Acc:Q6ZTQ9]	0.039551	0.122	24.05	18.5	1.3	up	chr17	53421398	53427210	-	TR17005200 /// TR17005199 /// TR17005198 /// TR17005197 /// TR17005196 /// TR17005195 /// TR17002150	ENST00000376283 /// chr17.1300.10338 /// chr17.1300.10337 /// chr17.1300.10336 /// chr17.1300.10335 /// chr17.1300.10334 /// chr17.1300.10333	---	---	---	---	---
TC0500364	---	---	0.0422046	0.127	14.83	11.43	1.3	up	chr5	98253335	98253437	+	TR05001160	ENST00000348415	---	---	---	---	---
TC1101231	---	---	0.0439144	0.129	26.25	20.24	1.3	up	chr11	17093775	17093886	-	TR11002207 /// TR11001763	ENST00000364716 /// ENST00000352048	---	---	---	---	---
TC0100540	---	---	0.0475109	0.136	102.75	79.03	1.3	up	chr1	51244626	51244820	+	TR01003826	ENST00000360544	---	---	---	---	---
TC1701566	---	---	0.0494446	0.14	25.17	19.31	1.3	up	chr17	54561545	54561601	-	TR17001581	ENST00000350930	---	---	---	---	---
TC0102836	ERVK-7	endogenous retrovirus group K, member 7	3.6e-06	0.0014	102.33	79.27	1.29	up	chr1	153863171	153884962	-	TR01021312 /// TR01021311 /// TR01003470	ENST00000356006 /// chr1.2166.21304 /// chr1.2166.21303	449619	---	GO:0006313 // transposition, DNA-mediated // IEA	---	GO:0005634 // nucleus // IEA
TC2000584	---	---	0.0001437	0.00565	84.99	65.95	1.29	up	chr20	18187198	18187495	-	TR20000870	ENST00000363877 /// ENST00000347600	---	---	---	---	---
TC0100444	---	---	0.0004886	0.0102	44.41	34.33	1.29	up	chr1	42551886	42552058	+	TR01002896	ENST00000348773	---	---	---	---	---
TC2000826	---	---	0.0005738	0.0111	100.31	77.84	1.29	up	chr20	48607626	48607941	-	TR20000837	ENST00000346356	---	---	---	---	---
TC0102450	---	---	0.0008224	0.0133	15.02	11.64	1.29	up	chr1	93991700	94013518	-	TR01013004	chr1.1442.12825	---	---	---	---	---
TC0102496	---	---	0.0009498	0.0143	17.37	13.5	1.29	up	chr1	106271769	106296424	-	TR01013345	chr1.1533.13178	---	---	---	---	---
TC0102425	---	---	0.0010444	0.0148	60.85	47.11	1.29	up	chr1	91021129	91027632	-	TR01012852	chr1.1413.12666	---	---	---	---	---
TC1500639	---	---	0.0013645	0.0172	145.89	112.71	1.29	up	chr15	89817455	89833711	+	TR15002539	chr15.1074.8963	---	---	---	---	---
TC0401068	---	---	0.002451	0.0235	17.26	13.41	1.29	up	chr4	78290505	78290604	-	TR04001519 /// TR04000952	ENST00000364771 /// ENST00000346265	---	---	---	---	---
TC0300368	---	---	0.0025318	0.0238	63.16	49.13	1.29	up	chr3	71959018	71959311	+	TR03001387	ENST00000348084	---	---	---	---	---
TC0101390	---	---	0.0029373	0.0255	43.1	33.43	1.29	up	chr1	197397174	197398321	+	TR01025069	chr1.2699.24676	---	---	---	---	---
TC0202072	---	---	0.003492	0.0279	18.84	14.59	1.29	up	chr2	168196236	168196298	-	TR02002642	ENST00000364636	---	---	---	---	---
TC0601412	---	---	0.0040177	0.0303	62.66	48.65	1.29	up	chr6	78489699	78491699	-	TR06002743	ENST00000369944	---	---	---	---	---
TC1101655	---	---	0.0043728	0.0322	198.37	154.24	1.29	up	chr11	73587438	73587547	-	TR11002167 /// TR11001674	ENST00000363779 /// ENST00000349957	---	---	---	---	---
TC0800490	---	---	0.0047272	0.0337	118.15	91.4	1.29	up	chr8	104466365	104466471	+	TR08001056	ENST00000364132 /// ENST00000352455	---	---	---	---	---
TC0102326	---	---	0.0069664	0.0422	77	59.47	1.29	up	chr1	65223117	65224306	-	TR01002010	ENST00000331747	---	---	---	---	---
TC0700141	---	---	0.0071206	0.0427	15.66	12.1	1.29	up	chr7	29087480	29088668	+	TR07011188	chr7.328.1177	---	---	---	---	---
TC1701571	---	---	0.0077365	0.0448	100.01	77.55	1.29	up	chr17	55279585	55279687	-	TR17002012 /// TR17001506	ENST00000364654 /// ENST00000348865	---	---	---	---	---
TC0102693	---	---	0.0080461	0.0458	28.71	22.21	1.29	up	chr1	147572656	147575731	-	TR01015715	chr1.1928.15329	---	---	---	---	---
TC1400028	---	---	0.0093201	0.0497	82.73	64.09	1.29	up	chr14	19952986	19953096	+	TR14001257 /// TR14000995	ENST00000363355 /// ENST00000353851	---	---	---	---	---
TC1800206	---	---	0.0094819	0.0501	70.68	54.66	1.29	up	chr18	53573624	53573728	+	TR18000597 /// TR18000388	ENST00000365289 /// ENST00000348553	---	---	---	---	---
TC0501132	---	---	0.012227	0.0584	128.76	99.77	1.29	up	chr5	87605831	87605949	-	TR05001214	ENST00000364135 /// ENST00000350013	---	---	---	---	---
TC1500609	---	---	0.0123007	0.0585	20.78	16.11	1.29	up	chr15	87712252	87712341	+	TR15000957	ENST00000362264 /// ENST00000351024	---	---	---	---	---
TC1900466	---	---	0.0123299	0.0586	19.12	14.83	1.29	up	chr19	41231888	41231964	+	TR19002119 /// TR19001631	ENST00000363186 /// ENST00000347443	---	---	---	---	---
TC0701136	---	---	0.0124991	0.0591	32.37	25.17	1.29	up	chr7	37175810	37175908	-	TR07001132	ENST00000345845	---	---	---	---	---
TC0401446	---	---	0.0150142	0.0661	37.26	28.85	1.29	up	chr4	185529817	185540454	-	TR04003945	chr4.1519.6018	---	---	---	---	---
TC0400645	---	---	0.0157877	0.068	15.57	12.05	1.29	up	chr4	161800604	161801534	+	TR04001563	ENST00000366202	---	---	---	---	---
TC0700031	---	---	0.0175314	0.0722	16.89	13.08	1.29	up	chr7	4695637	4695740	+	TR07001223	ENST00000347908	---	---	---	---	---
TC0103122	---	---	0.0205031	0.0797	20.09	15.55	1.29	up	chr1	200235845	200246104	-	TR01025314	chr1.2743.24882	---	---	---	---	---
TC1101837	---	---	0.0209786	0.0807	30.69	23.82	1.29	up	chr11	111728489	111728595	-	TR11001632	ENST00000364887 /// ENST00000348881	---	---	---	---	---
TC0800651	LOC389607	uncharacterized LOC389607	0.0215317	0.0817	59.54	46.25	1.29	up	chr8	597192	601619	-	TR08001688 /// TR08001625	NM_001013651 /// ENST00000382819	389607	---	---	---	---
TC1600678	---	---	0.0230519	0.0852	42.4	32.83	1.29	up	chr16	87891417	87892226	+	TR16006425	chr16.1630.19610	---	---	---	---	---
TC1500383	---	---	0.0249106	0.0893	39.97	30.91	1.29	up	chr15	58558672	58678003	+	TR15006132 /// TR15006131	chr15.563.4584 /// chr15.563.4583	---	---	---	---	---
TC1400487	---	---	0.0255555	0.0906	109.25	84.38	1.29	up	chr14	98526524	98526808	+	TR14001034	ENST00000355748	---	---	---	---	---
TC1601003	---	---	0.027934	0.0963	166.05	129	1.29	up	chr16	30144510	30173340	-	TR16021753 /// TR16021752 /// TR16021751 /// TR16021750 /// TR16021749 /// TR16021748 /// TR16021747 /// TR16021746 /// TR16021745 /// TR16021744 /// TR16021743 /// TR16021742 /// TR16021741 /// TR16021740 /// TR16021739 /// TR16021738 /// TR16021737 /// TR16021736 /// TR16021735 /// TR16021734 /// TR16021733 /// TR16021732 /// TR16021731 /// TR16021730 /// TR16021729 /// TR16021728	chr16.841.15839 /// chr16.841.15838 /// chr16.841.15837 /// chr16.841.15836 /// chr16.841.15835 /// chr16.841.15834 /// chr16.841.15833 /// chr16.841.15832 /// chr16.841.15831 /// chr16.841.15830 /// chr16.841.15829 /// chr16.841.15828 /// chr16.841.15827 /// chr16.841.15826 /// chr16.841.15825 /// chr16.841.15824 /// chr16.841.15823 /// chr16.841.15822 /// chr16.841.15821 /// chr16.841.15820 ///…	---	---	---	---	---
TC1401145	---	---	0.0299945	0.101	33.99	26.25	1.29	up	chr14	102853017	102853126	-	TR14001233 /// TR14000941	ENST00000362658 /// ENST00000351912	---	---	---	---	---
TC0900322	---	---	0.0385912	0.12	17.92	13.95	1.29	up	chr9	82369444	82369510	+	TR09001189	ENST00000348823	---	---	---	---	---
TC1500911	---	---	0.03974	0.122	75.6	58.41	1.29	up	chr15	42745227	42756378	-	TR15004942 /// TR15004941 /// TR15004940 /// TR15004939 /// TR15000592	ENST00000333616 /// chr15.378.3604 /// chr15.378.3603 /// chr15.378.3602 /// chr15.378.3601	---	---	---	---	---
TC1600247	---	---	0.0443612	0.13	55.09	42.84	1.29	up	chr16	21561116	21561222	+	TR16001175	ENST00000365364 /// ENST00000352227	---	---	---	---	---
TC1600980	---	---	0.0444769	0.13	89.59	69.7	1.29	up	chr16	29356321	29356422	-	TR16001072	ENST00000348115	---	---	---	---	---
TC1200164	---	---	0.0448449	0.131	20.98	16.27	1.29	up	chr12	14575243	14577449	+	TR12009854	chr12.315.1717	---	---	---	---	---
TC1401160	AHNAK2	AHNAK nucleoprotein 2	7.15e-05	0.00441	14.24	11.13	1.28	up	chr14	104474636	104507864	-	TR14000591	ENST00000333244	113146	14q32.33	GO:0031424 // keratinization // IEA	GO:0005515 // protein binding // IEA	GO:0005634 // nucleus // IEA /// GO:0005737 // cytoplasm // IEA
TC1501220	Q8N2D2_HUMAN	CDNA FLJ33447 fis, clone BRAMY1000098. [Source:Uniprot/SPTREMBL;Acc:Q8N2D2]	7.51e-05	0.00444	92.81	72.54	1.28	up	chr15	86848076	86853712	-	TR15001130	ENST00000356486	---	---	---	---	---
TC0100966	---	---	0.0002797	0.00772	95.94	74.71	1.28	up	chr1	146341291	146363450	+	TR01015477 /// TR01015476 /// TR01015475 /// TR01015474	chr1.1905.15091 /// chr1.1905.15090 /// chr1.1905.15089 /// chr1.1905.15088	---	---	---	---	---
TC0901301	GSN	gelsolin	0.0003632	0.00889	48.63	38.04	1.28	up	chr9	123082867	123087629	-	TR09002303 /// TR09000564	ENST00000373804 /// ENST00000312873	2934	---	---	---	---
TC1500008	---	---	0.0005869	0.0112	30.63	23.97	1.28	up	chr15	19204036	19204142	+	TR15000951	ENST00000365435 /// ENST00000350840	---	---	---	---	---
TC1001359	---	---	0.0005986	0.0113	135.06	105.3	1.28	up	chr10	134087172	134094155	-	TR10001342	ENST00000354756	---	---	---	---	---
TC0103413	---	---	0.0019279	0.0207	248.74	194.93	1.28	up	chr1	241322404	241331669	-	TR01027484	chr1.3293.26961	---	---	---	---	---
TC0300048	---	---	0.0020523	0.0214	27.7	21.64	1.28	up	chr3	10233896	10233973	+	TR03001500	ENST00000350172	---	---	---	---	---
TC0900154	C9orf131	chromosome 9 open reading frame 131	0.0022384	0.0226	56.11	43.69	1.28	up	chr9	35031092	35035987	+	TR09009603 /// TR09009602 /// TR09003074 /// TR09000558	NM_203299 /// ENST00000378745 /// ENST00000378739 /// ENST00000312292 /// chr9.287.2323 /// chr9.287.2322	138724	9p13.3	---	---	---
TC0800739	---	---	0.0022858	0.0228	13.4	10.47	1.28	up	chr8	11018301	11020984	-	TR08001712	NM_001033662	---	---	---	---	---
TC1701209	---	---	0.0025568	0.024	88.39	69.02	1.28	up	chr17	26441931	26444635	-	TR17015651	chr17.620.6105	---	---	---	---	---
TC0101682	---	---	0.0026385	0.0242	68	53.26	1.28	up	chr1	243252940	243253041	+	TR01003086	ENST00000362488 /// ENST00000350956	---	---	---	---	---
TC0100576	---	---	0.0027138	0.0245	18.54	14.51	1.28	up	chr1	54523674	54526415	+	TR01011033	chr1.1119.10990	---	---	---	---	---
TC1400304	---	---	0.0029504	0.0255	120.78	94.54	1.28	up	chr14	64626389	64630564	+	TR14010188	chr14.557.7014	---	---	---	---	---
TC0100894	---	---	0.0030041	0.0258	28.73	22.5	1.28	up	chr1	120197647	120197844	+	TR01001741	ENST00000322319	---	---	---	---	---
TC0901254	---	---	0.0031301	0.0264	38.2	29.89	1.28	up	chr9	114074693	114074907	-	TR09001299	ENST00000351864	---	---	---	---	---
TC0103377	---	---	0.0040613	0.0305	53.35	41.57	1.28	up	chr1	234093256	234093373	-	TR01004239 /// TR01003056	ENST00000364167 /// ENST00000350495	---	---	---	---	---
TC1100604	---	---	0.0048398	0.0341	20.61	16.15	1.28	up	chr11	67410543	67412371	+	TR11004173	chr11.1028.8717	---	---	---	---	---
TC0102324	---	---	0.0049546	0.0344	71.6	55.74	1.28	up	chr1	64622668	64622731	-	TR01004164	ENST00000363122	---	---	---	---	---
TC1600786	Q6ZV49_HUMAN	CDNA FLJ42988 fis, clone BRTHA2008955. [Source:Uniprot/SPTREMBL;Acc:Q6ZV49]	0.0049616	0.0344	111.82	87.45	1.28	up	chr16	3027253	3049353	-	TR16006949 /// TR16006948 /// TR16006947 /// TR16001670	ENST00000382217 /// chr16.187.2171 /// chr16.187.2170 /// chr16.187.2169	---	---	---	---	---
TC0601693	C6orf98	chromosome 6 open reading frame 98	0.0050858	0.0348	17.28	13.5	1.28	up	chr6	152529594	152532033	-	TR06002188	ENST00000367252	387079	6q25.1	---	---	---
TC0102043	---	---	0.0052125	0.0352	18.95	14.82	1.28	up	chr1	28230982	28231278	-	TR01002988	ENST00000349800	---	---	---	---	---
TC1101349	---	---	0.0052783	0.0355	142.41	110.98	1.28	up	chr11	47361508	47373767	-	TR11012520	chr11.608.4516	---	---	---	---	---
TC1701253	TBC1D3B	TBC1 domain family, member 3B	0.0068781	0.0418	18.07	14.15	1.28	up	chr17	31517174	31528066	-	TR17015897 /// TR17015896 /// TR17015895 /// TR17015894 /// TR17015893 /// TR17015892 /// TR17015891 /// TR17015890 /// TR17015889 /// TR17015888 /// TR17015887 /// TR17015886 /// TR17015885 /// TR17015884 /// TR17015883 /// TR17015882 /// TR17001320 /// TR17001318	ENST00000342824 /// ENST00000342670 /// chr17.727.6365 /// chr17.727.6364 /// chr17.727.6363 /// chr17.727.6362 /// chr17.727.6361 /// chr17.727.6360 /// chr17.727.6359 /// chr17.727.6358 /// chr17.727.6357 /// chr17.727.6356 /// chr17.727.6355 /// chr17.727.6354 /// chr17.727.6353 /// chr17.727.6352 /// chr17.727.6351 /// chr17.727.6350	414059	-	GO:0032313 // regulation of Rab GTPase activity // IEA	GO:0005096 // GTPase activator activity // IEA /// GO:0005097 // Rab GTPase activator activity // IEA /// GO:0005097 // Rab GTPase activator activity // IEA	GO:0005622 // intracellular // IEA
TC1600610	---	---	0.0071385	0.0428	15.45	12.04	1.28	up	chr16	77855852	77855964	+	TR16001469 /// TR16001040	ENST00000364253 /// ENST00000346713	---	---	---	---	---
TC0301765	---	---	0.0072588	0.0432	21.97	17.18	1.28	up	chr3	176597729	176597830	-	TR03001992 /// TR03001573	ENST00000362922 /// ENST00000351468	---	---	---	---	---
TC0200992	Q6ZUR4_HUMAN	CDNA FLJ43404 fis, clone OCBBF2017516. [Source:Uniprot/SPTREMBL;Acc:Q6ZUR4]	0.007598	0.0444	200.05	155.88	1.28	up	chr2	201742307	201744647	+	TR02002230	ENST00000355129	---	---	---	---	---
TC0300572	---	---	0.0079498	0.0455	58.89	45.86	1.28	up	chr3	126926175	126926825	+	TR03000822	ENST00000316429	---	---	---	---	---
TC1400593	---	---	0.0080468	0.0458	45.13	35.29	1.28	up	chr14	101339317	101339421	+	TR14000914	ENST00000362351 /// ENST00000350663	---	---	---	---	---
TC0800401	FABP5	fatty acid binding protein 5 (psoriasis-associated)	0.008976	0.0485	59.02	46.15	1.28	up	chr8	82355326	82359569	+	TR08009153 /// TR08009152 /// TR08001741 /// TR08000288	NM_001444 /// ENST00000297258 /// chr8.881.3100 /// chr8.881.3099	2171	8q21.13	GO:0006629 // lipid metabolic process // TAS /// GO:0006810 // transport // IEA /// GO:0008544 // epidermis development // TAS	GO:0005215 // transporter activity // IEA /// GO:0005504 // fatty acid binding // TAS /// GO:0005515 // protein binding // IPI	GO:0005737 // cytoplasm // TAS
TC0X01018	RGAG4	retrotransposon gag domain containing 4	0.0091446	0.0491	37.48	29.35	1.28	up	chrX	71263685	71268476	-	TR0X002510 /// TR0X000636	NM_001024455 /// ENST00000373678 /// ENST00000327971 /// chrX.540.2712	340526	Xq13.1	---	---	---
TC0301823	---	---	0.0092231	0.0494	19.05	14.92	1.28	up	chr3	186769096	186771099	-	TR03002180	ENST00000382220	---	---	---	---	---
TC0501049	---	---	0.0093465	0.0498	149.48	116.36	1.28	up	chr5	70436327	70443619	-	TR05008588	chr5.583.1565	---	---	---	---	---
TC0100716	---	---	0.0097151	0.051	41.81	32.58	1.28	up	chr1	91499770	91499867	+	TR01002667	ENST00000365573 /// ENST00000346323	---	---	---	---	---
TC1401029	---	---	0.0108265	0.0543	16.36	12.82	1.28	up	chr14	77956633	77956695	-	TR14001410	ENST00000380784	---	---	---	---	---
TC1400262	---	---	0.0111433	0.0552	133.99	104.42	1.28	up	chr14	57821354	57821869	+	TR14000452	ENST00000317199	---	---	---	---	---
TC1700856	---	---	0.011492	0.0563	57.01	44.68	1.28	up	chr17	77800232	77802992	+	TR17001078	ENST00000330292	---	---	---	---	---
TC2200308	---	---	0.0127406	0.06	60.28	47.2	1.28	up	chr22	39643693	39643796	+	TR22000860 /// TR22000671	ENST00000363813 /// ENST00000352248	---	---	---	---	---
TC0103078	---	---	0.0134222	0.0614	57.13	44.57	1.28	up	chr1	184547572	184547683	-	TR01004319 /// TR01003267	ENST00000365155 /// ENST00000353254	---	---	---	---	---
TC0701686	---	---	0.0146172	0.0647	36.32	28.34	1.28	up	chr7	139733048	139733176	-	TR07001915 /// TR07001191	ENST00000365602 /// ENST00000347120	---	---	---	---	---
TC0100223	---	---	0.0150811	0.0662	52.86	41.22	1.28	up	chr1	21465570	21466331	+	TR01029106	chr1.485.5455	---	---	---	---	---
TC1300246	---	---	0.0154119	0.0671	16.18	12.67	1.28	up	chr13	98475489	98475597	+	TR13000453	ENST00000364154 /// ENST00000345858	---	---	---	---	---
TC1300474	---	---	0.0157482	0.0679	19.49	15.19	1.28	up	chr13	47800237	47800536	-	TR13000303	ENST00000320343	---	---	---	---	---
TC2200321	---	---	0.0170781	0.0712	33.97	26.6	1.28	up	chr22	40405661	40405767	+	TR22000570	ENST00000365152 /// ENST00000345773	---	---	---	---	---
TC0100868	SLC22A15	solute carrier family 22, member 15	0.0210812	0.081	72.61	56.52	1.28	up	chr1	116320642	116414198	+	TR01014300 /// TR01009347 /// TR01006343 /// TR01006342 /// TR01001192	NM_018420 /// ENST00000369503 /// ENST00000369502 /// ENST00000295587 /// chr1.1693.14133	55356	1p13.1	GO:0006810 // transport // IEA	GO:0005215 // transporter activity // IEA	GO:0016021 // integral to membrane // IEA /// GO:0016020 // membrane // IEA /// GO:0016021 // integral to membrane // IEA
TC0800815	GNRH1	gonadotropin-releasing hormone 1 (luteinizing-releasing hormone)	0.021259	0.0813	38.03	29.82	1.28	up	chr8	25332693	25338087	-	TR08007220 /// TR08007219 /// TR08001649 /// TR08000177	NM_000825 /// ENST00000276414 /// chr8.384.1145 /// chr8.384.1144	2796	8p21-p11.2	GO:0007165 // signal transduction // TAS /// GO:0007267 // cell-cell signaling // TAS /// GO:0007275 // multicellular organismal development // TAS /// GO:0008285 // negative regulation of cell proliferation // TAS	GO:0005183 // luteinizing hormone-releasing factor activity // TAS	GO:0005576 // extracellular region // IEA /// GO:0005625 // soluble fraction // TAS
TC1600636	LOC100132344	uncharacterized LOC100132344	0.0219099	0.0825	131.13	102.23	1.28	up	chr16	83185500	83187933	+	TR16001525	ENST00000378517	100132344	---	---	---	---
TC1800276	---	---	0.0232191	0.0856	54.1	42.35	1.28	up	chr18	75227967	75228589	+	TR18000603	ENST00000366407	---	---	---	---	---
TC0300082	---	---	0.0278138	0.096	47.58	37.12	1.28	up	chr3	15275145	15281009	+	TR03006466	chr3.165.3156	---	---	---	---	---
TC0300559	---	---	0.0303896	0.102	56.34	44.02	1.28	up	chr3	124088490	124093952	+	TR03002248	ENST00000383658	---	---	---	---	---
TC0300248	---	---	0.0309064	0.103	20.92	16.36	1.28	up	chr3	48196823	48196883	+	TR03002118	ENST00000365590	---	---	---	---	---
TC0102722	---	---	0.0347096	0.112	95.52	74.6	1.28	up	chr1	148808071	148808369	-	TR01003115	ENST00000351392	---	---	---	---	---
TC0600390	---	---	0.0357228	0.114	79.41	61.85	1.28	up	chr6	42739878	42739984	+	TR06001524	ENST00000363525 /// ENST00000352742	---	---	---	---	---
TC0X01219	ODZ1	odz, odd Oz/ten-m homolog 1 (Drosophila)	0.0436404	0.129	25.76	20.08	1.28	up	chrX	123337434	123925347	-	TR0X008326 /// TR0X003602 /// TR0X002140 /// TR0X001551 /// TR0X000228	NM_014253 /// ENST00000371130 /// ENST00000361305 /// ENST00000262800 /// chrX.835.3943 /// chrX.835.3942	10178	Xq25	GO:0006955 // immune response // TAS /// GO:0007399 // nervous system development // TAS /// GO:0008285 // negative regulation of cell proliferation // TAS	GO:0008201 // heparin binding // TAS	GO:0005576 // extracellular region // TAS /// GO:0016020 // membrane // IEA /// GO:0016021 // integral to membrane // IEA
TC0101094	---	---	0.0440881	0.13	21.52	16.82	1.28	up	chr1	152498827	152498962	+	TR01004247 /// TR01003303	ENST00000364259 /// ENST00000353681	---	---	---	---	---
TC0101217	HSPA6	heat shock 70kDa protein 6 (HSP70B')	0.0442588	0.13	152.01	118.47	1.28	up	chr1	159760392	159763324	+	TR01008796 /// TR01005503 /// TR01001407	NM_002155 /// ENST00000367970 /// ENST00000309758	3310	1q23	GO:0006986 // response to unfolded protein // TAS	GO:0000166 // nucleotide binding // IEA /// GO:0005524 // ATP binding // IEA	---
TC0600617	---	---	0.0480527	0.138	66.07	51.76	1.28	up	chr6	108671352	108671454	+	TR06001389	ENST00000349365	---	---	---	---	---
TC1101597	---	---	0.0003568	0.00889	27.25	21.38	1.27	up	chr11	67137892	67138320	-	TR11002381	ENST00000376696	---	---	---	---	---
TC0200236	---	---	0.0004666	0.01	51.14	40.38	1.27	up	chr2	48619889	48621995	+	TR02002993	ENST00000378303	---	---	---	---	---
TC1700380	---	---	0.0005161	0.0105	23.38	18.4	1.27	up	chr17	31240599	31240921	+	TR17001957 /// TR17001425	ENST00000362889 /// ENST00000346839	---	---	---	---	---
TC1500924	---	---	0.0005671	0.0111	117.23	92.24	1.27	up	chr15	43525954	43526015	-	TR15000890	ENST00000349257	---	---	---	---	---
TC1200347	---	---	0.000837	0.0135	92.26	72.67	1.27	up	chr12	50667708	50667814	+	TR12001499	ENST00000363390 /// ENST00000352390	---	---	---	---	---
TC1400448	---	---	0.001081	0.0151	13.93	10.97	1.27	up	chr14	91576132	91577666	+	TR14000479	ENST00000322514	---	---	---	---	---
TC0102529	SLC16A4	solute carrier family 16, member 4 (monocarboxylic acid transporter 5)	0.00183	0.02	24.5	19.24	1.27	up	chr1	110707005	110735227	-	TR01013702 /// TR01013701 /// TR01013700 /// TR01013699 /// TR01013698 /// TR01013697 /// TR01013696 /// TR01013695 /// TR01006460 /// TR01006459 /// TR01001296 /// TR01001295	NM_004696 /// ENST00000369781 /// ENST00000369779 /// ENST00000304635 /// ENST00000304624 /// chr1.1607.13538 /// chr1.1607.13537 /// chr1.1607.13536 /// chr1.1607.13535 /// chr1.1607.13534 /// chr1.1607.13533 /// chr1.1607.13532 /// chr1.1607.13531	9122	1p13.3	GO:0006810 // transport // IEA /// GO:0015718 // monocarboxylic acid transport // TAS	GO:0005215 // transporter activity // IEA /// GO:0008028 // monocarboxylic acid transmembrane transporter activity // TAS /// GO:0015293 // symporter activity // IEA	GO:0005624 // membrane fraction // TAS /// GO:0005886 // plasma membrane // IEA /// GO:0005887 // integral to plasma membrane // TAS /// GO:0005624 // membrane fraction // TAS /// GO:0005887 // integral to plasma membrane // TAS /// GO:0016020 // membrane // IEA /// GO:0016021 // integral to membrane // IEA
TC0401099	---	---	0.0018879	0.0205	469.63	369.23	1.27	up	chr4	86026569	86026629	-	TR04001238	ENST00000353370	---	---	---	---	---
TC17r00020	---	---	0.0020275	0.0213	879.93	694.28	1.27	up	chr17_random	732442	751786	+	TR17r000051 /// TR17r000048 /// TR17r000047 /// TR17r000046 /// TR17r000045 /// TR17r000044 /// TR17r000043 /// TR17r000042	chr17_random.13.9 /// chr17_random.13.16 /// chr17_random.13.15 /// chr17_random.13.14 /// chr17_random.13.13 /// chr17_random.13.12 /// chr17_random.13.11 /// chr17_random.13.10	---	---	---	---	---
TC1100041	KRTAP5-6	keratin associated protein 5-6	0.0025238	0.0238	26.14	20.51	1.27	up	chr11	1675001	1675561	+	TR11002877 /// TR11002640	NM_001012416 /// ENST00000382160	440023	11p15.5	---	---	GO:0045095 // keratin filament // IEA
TC0800542	---	---	0.0027799	0.0248	33.11	26.14	1.27	up	chr8	125342068	125342174	+	TR08000924	ENST00000362814 /// ENST00000348964	---	---	---	---	---
TC0202452	---	---	0.0028252	0.0251	15.3	12.07	1.27	up	chr2	242484809	242488158	-	TR02013756	chr2.2574.15172	---	---	---	---	---
TC1100466	---	---	0.0031838	0.0266	174.52	137.08	1.27	up	chr11	61461942	61462045	+	TR11002179 /// TR11001745	ENST00000364028 /// ENST00000351710	---	---	---	---	---
TC0500474	LEAP2	liver expressed antimicrobial peptide 2	0.0032246	0.0268	28.14	22.16	1.27	up	chr5	132235913	132238637	+	TR05003130 /// TR05003129 /// TR05001826 /// TR05001825 /// TR05000492	NM_052971 /// ENST00000378655 /// ENST00000378648 /// ENST00000296877 /// chr5.1082.4180 /// chr5.1082.4179	116842	5q31.1	GO:0042742 // defense response to bacterium // IEA	---	GO:0005576 // extracellular region // IEA
TC0801146	---	---	0.0035325	0.0281	37.09	29.22	1.27	up	chr8	99544348	99544454	-	TR08000996	ENST00000365215 /// ENST00000350758	---	---	---	---	---
TC0400545	CCRN4L	CCR4 carbon catabolite repression 4-like (S. cerevisiae)	0.0039811	0.0302	38.36	30.3	1.27	up	chr4	140156393	140186541	+	TR04003049 /// TR04003048 /// TR04000270	NM_012118 /// ENST00000280614 /// chr4.1173.5157 /// chr4.1173.5156	25819	4q31.1	GO:0006366 // transcription from RNA polymerase II promoter // TAS /// GO:0048511 // rhythmic process // IEA	GO:0003700 // transcription factor activity // TAS	GO:0005634 // nucleus // TAS
TC1200234	---	---	0.0044442	0.0325	39.76	31.19	1.27	up	chr12	31440591	31440702	+	TR12001852 /// TR12001430	ENST00000363518 /// ENST00000350868	---	---	---	---	---
TC1700826	---	---	0.0046019	0.0331	448.16	351.82	1.27	up	chr17	75925981	75926392	+	TR17008848	chr17.1693.13736	---	---	---	---	---
TC0300362	---	---	0.0049373	0.0344	20.54	16.12	1.27	up	chr3	69362873	69362970	+	TR03001429	ENST00000348967	---	---	---	---	---
TC0202162	---	---	0.0051771	0.0351	112.52	88.71	1.27	up	chr2	186787991	187059115	-	TR02008902	chr2.1915.10417	---	---	---	---	---
TC0700766	OR9A4	olfactory receptor, family 9, subfamily A, member 4	0.0054139	0.036	13.14	10.31	1.27	up	chr7	141265145	141266089	+	TR07002237	NM_001001656	130075	7q34	GO:0007165 // signal transduction // IEA /// GO:0007186 // G-protein coupled receptor protein signaling pathway // IEA /// GO:0007608 // sensory perception of smell // IEA /// GO:0050896 // response to stimulus // IEA	GO:0004872 // receptor activity // IEA /// GO:0004984 // olfactory receptor activity // IEA	GO:0005886 // plasma membrane // IEA /// GO:0016021 // integral to membrane // IEA
TC0100208	LOC644083	uncharacterized LOC644083	0.0061614	0.0391	62.92	49.43	1.27	up	chr1	19597960	19600899	+	TR01008721 /// TR01007882	NM_001039773 /// ENST00000375139	644083	---	---	---	---
TC0X01224	---	---	0.0070749	0.0425	33.72	26.65	1.27	up	chrX	125691962	125692030	-	TR0X001249	ENST00000352135	---	---	---	---	---
TC1000129	---	---	0.0071519	0.0428	37.69	29.73	1.27	up	chr10	27117952	27118091	+	TR10001187	ENST00000350658	---	---	---	---	---
TC0100981	---	---	0.0079157	0.0454	81.74	64.56	1.27	up	chr1	147209137	147209493	+	TR01003928	ENST00000361376	---	---	---	---	---
TC0103407	---	---	0.0080846	0.0459	36.01	28.41	1.27	up	chr1	240253878	240253979	-	TR01004143	ENST00000362801	---	---	---	---	---
TC1500704	---	---	0.0083884	0.0468	51.99	41.01	1.27	up	chr15	19281242	19281769	-	TR15001538	ENST00000383057	---	---	---	---	---
TC0601324	---	---	0.0086586	0.0476	28.88	22.68	1.27	up	chr6	51088571	51088691	-	TR06001396	ENST00000349500	---	---	---	---	---
TC1800373	---	---	0.0087176	0.0478	17.39	13.7	1.27	up	chr18	18014071	18014177	-	TR18000594 /// TR18000377	ENST00000364982 /// ENST00000347905	---	---	---	---	---
TC1200937	---	---	0.0090689	0.0489	48.73	38.5	1.27	up	chr12	8178154	8178714	-	TR12000741	ENST00000311868	---	---	---	---	---
TC1601207	---	---	0.0112907	0.0556	53.39	41.9	1.27	up	chr16	68299978	68300079	-	TR16001130	ENST00000350417	---	---	---	---	---
TC1600257	---	---	0.0119018	0.0576	14.65	11.56	1.27	up	chr16	22304591	22321597	+	TR16019030	chr16.537.13297	---	---	---	---	---
TC0300543	---	---	0.0129598	0.0604	22.59	17.85	1.27	up	chr3	122792831	122792929	+	TR03001591	ENST00000351868	---	---	---	---	---
TC0500170	---	---	0.015304	0.0668	16.38	12.88	1.27	up	chr5	52123285	52123354	+	TR05001310	ENST00000352082	---	---	---	---	---
TC0800663	ANGPT2	angiopoietin 2	0.0159891	0.0685	22.05	17.42	1.27	up	chr8	6344580	6408338	-	TR08008039 /// TR08008038 /// TR08008037 /// TR08008036 /// TR08001735 /// TR08001620 /// TR08000700 /// TR08000571	NM_001147 /// ENST00000382726 /// ENST00000338312 /// ENST00000325203 /// chr8.60.71 /// chr8.60.70 /// chr8.60.69 /// chr8.60.68	285	8p23.1	GO:0001525 // angiogenesis // IEA /// GO:0007165 // signal transduction // IEA /// GO:0007275 // multicellular organismal development // IEA /// GO:0030154 // cell differentiation // IEA /// GO:0001525 // angiogenesis // IEA /// GO:0007165 // signal transduction // IEA /// GO:0007275 // multicellular organismal development // IEA /// GO:0016525 // negative regulation of angiogenesis // IEA /// GO…	GO:0005102 // receptor binding // IEA	GO:0005576 // extracellular region // IEA /// GO:0005615 // extracellular space // TAS /// GO:0005615 // extracellular space // TAS
TC0801040	---	---	0.0174327	0.072	1223.48	961.69	1.27	up	chr8	75941308	75941729	-	TR08008918	chr8.840.2861	---	---	---	---	---
TC1000163	---	---	0.018399	0.0745	24.71	19.41	1.27	up	chr10	37464171	37464277	+	TR10001039	ENST00000363556 /// ENST00000346597	---	---	---	---	---
TC1601157	Q6ZNS3_HUMAN	CDNA FLJ27243 fis, clone SYN08134. [Source:Uniprot/SPTREMBL;Acc:Q6ZNS3]	0.0187582	0.0755	37.11	29.3	1.27	up	chr16	65075948	65076553	-	TR16001297	ENST00000356727	---	---	---	---	---
TC0100962	---	---	0.0207384	0.0801	29.38	23.06	1.27	up	chr1	146257472	146257542	+	TR01003235	ENST00000352898	---	---	---	---	---
TC0400509	KIAA1109	KIAA1109	0.0210269	0.0808	182.35	144.01	1.27	up	chr4	123294630	123503355	+	TR04002882 /// TR04002881 /// TR04002880 /// TR04002879 /// TR04002878 /// TR04002877 /// TR04002876 /// TR04002875 /// TR04002874 /// TR04002873 /// TR04000901 /// TR04000512 /// TR04000156	ENST00000343946 /// ENST00000306802 /// ENST00000264501 /// chr4.1075.4982 /// chr4.1075.4981 /// chr4.1075.4980 /// chr4.1075.4979 /// chr4.1075.4978 /// chr4.1075.4977 /// chr4.1075.4976 /// chr4.1075.4975 /// chr4.1075.4974 /// chr4.1075.4973	84162	4q27	GO:0006508 // proteolysis // IEA	GO:0004190 // aspartic-type endopeptidase activity // IEA	GO:0016020 // membrane // IEA /// GO:0016021 // integral to membrane // IEA
TC0900550	---	---	0.0220359	0.0827	28.48	22.46	1.27	up	chr9	126064976	126067909	+	TR09004827	chr9.1142.6007	---	---	---	---	---
TC1701095	---	---	0.0223611	0.0836	14.44	11.4	1.27	up	chr17	18368605	18370885	-	TR17003032 /// TR17001012	NM_024974 /// ENST00000327235	---	---	---	---	---
TC0500978	---	---	0.0239979	0.0876	25.89	20.39	1.27	up	chr5	53243613	53243710	-	TR05001037	ENST00000345459	---	---	---	---	---
TC0501354	---	---	0.0247103	0.089	16.25	12.76	1.27	up	chr5	140091856	140091943	-	TR05001072	ENST00000346303	---	---	---	---	---
TC1600624	---	---	0.0275713	0.0955	20.48	16.09	1.27	up	chr16	80711601	80711668	+	TR16001047	ENST00000347219	---	---	---	---	---
TC0202181	STAT1	signal transducer and activator of transcription 1, 91kDa	0.0283042	0.0971	518.52	408.41	1.27	up	chr2	191542121	191587221	-	TR02009197 /// TR02009196 /// TR02009195 /// TR02009194 /// TR02009193 /// TR02009192 /// TR02009191 /// TR02009190 /// TR02009189 /// TR02009188 /// TR02009187 /// TR02009186 /// TR02009185 /// TR02009184 /// TR02009183 /// TR02009182 /// TR02009181 /// TR02009180 /// TR02009179 /// TR02009178 /// TR02004058 /// TR02003640 /// TR02002481	NM_139266 /// NM_007315 /// ENST00000361099 /// chr2.1960.10710 /// chr2.1960.10709 /// chr2.1960.10708 /// chr2.1960.10707 /// chr2.1960.10706 /// chr2.1960.10705 /// chr2.1960.10704 /// chr2.1960.10703 /// chr2.1960.10702 /// chr2.1960.10701 /// chr2.1960.10700 /// chr2.1960.10699 /// chr2.1960.10698 /// chr2.1960.10697 /// chr2.1960.10696 /// chr2.1960.10695 /// chr2.1960.10694 /// chr2.1960.1…	6772	2q32.2	GO:0006355 // regulation of transcription, DNA-dependent // IEA /// GO:0006366 // transcription from RNA polymerase II promoter // TAS /// GO:0006919 // caspase activation // TAS /// GO:0007165 // signal transduction // IEA /// GO:0007249 // I-kappaB kinase/NF-kappaB cascade // TAS /// GO:0007260 // tyrosine phosphorylation of STAT protein // TAS /// GO:0009615 // response to virus // IEA	GO:0003700 // transcription factor activity // IEA /// GO:0004871 // signal transducer activity // IEA /// GO:0005062 // hematopoietin/interferon-class (D200-domain) cytokine receptor signal transducer activity // TAS /// GO:0005509 // calcium ion binding // IEA /// GO:0005515 // protein binding // IPI	GO:0005634 // nucleus // IDA /// GO:0005737 // cytoplasm // TAS
TC0701732	---	---	0.0319514	0.105	69.69	55.07	1.27	up	chr7	148112330	148112418	-	TR07001297	ENST00000349446	---	---	---	---	---
TC1300503	LINC00282	long intergenic non-protein coding RNA 282	0.0321518	0.106	115.37	91.18	1.27	up	chr13	51285484	51317312	-	TR13003125 /// TR13003124 /// TR13000285	ENST00000317013 /// chr13.375.1702 /// chr13.375.1701	283521	---	GO:0009401 // phosphoenolpyruvate-dependent sugar phosphotransferase system // IEA	GO:0005351 // sugar:hydrogen ion symporter activity // IEA	---
TC1200098	Q6ZVH2_HUMAN	CDNA FLJ42583 fis, clone BRACE3009090. [Source:Uniprot/SPTREMBL;Acc:Q6ZVH2]	0.0326286	0.107	13.47	10.63	1.27	up	chr12	8381467	8381982	+	TR12002175	ENST00000382078	---	---	---	---	---
TC0400466	---	---	0.0354319	0.113	34.57	27.31	1.27	up	chr4	113414662	113414755	+	TR04001252	ENST00000353843	---	---	---	---	---
TC2200542	---	---	0.037505	0.118	42.52	33.38	1.27	up	chr22	24441035	24441136	-	TR22000849 /// TR22000613	ENST00000363067 /// ENST00000348311	---	---	---	---	---
TC0101478	Q6ZU99_HUMAN	CDNA FLJ43880 fis, clone TESTI4009022. [Source:Uniprot/SPTREMBL;Acc:Q6ZU99]	0.0396856	0.122	60.18	47.27	1.27	up	chr1	206058347	206062563	+	TR01008709 /// TR01004856	NM_001039568 /// ENST00000367038	---	---	---	---	---
TC0102721	---	---	0.0447974	0.131	244.54	192.03	1.27	up	chr1	148805662	148805960	-	TR01002838	ENST00000348203	---	---	---	---	---
TC0400174	---	---	0.0453568	0.132	66.42	52.34	1.27	up	chr4	39299028	39299088	+	TR04001504	ENST00000364282	---	---	---	---	---
TC0901234	---	---	6.87e-05	0.00438	31.16	24.78	1.26	up	chr9	110998302	110998410	-	TR09001689 /// TR09001248	ENST00000363236 /// ENST00000350467	---	---	---	---	---
TC0101272	---	---	9.71e-05	0.00488	83.4	66.14	1.26	up	chr1	168095526	168095817	+	TR01002657	ENST00000346150	---	---	---	---	---
TC0500891	---	---	0.0002575	0.00739	61.79	48.89	1.26	up	chr5	30523514	30525530	-	TR05001415	ENST00000354793	---	---	---	---	---
TC0700673	---	---	0.0004574	0.00991	283.49	224.72	1.26	up	chr7	128050947	128066429	+	TR07008899 /// TR07008898	chr7.1429.12877 /// chr7.1429.12876	---	---	---	---	---
TC0201963	---	---	0.0005244	0.0106	15.42	12.22	1.26	up	chr2	138892327	138975738	-	TR02007112	chr2.1563.8675	---	---	---	---	---
TC17r00021	---	---	0.000628	0.0115	24.4	19.42	1.26	up	chr17_random	869301	872804	+	TR17r000007	NM_001013639	---	---	---	---	---
TC1201184	Q6ZSA2_HUMAN	CDNA FLJ45698 fis, clone FEBRA2017811. [Source:Uniprot/SPTREMBL;Acc:Q6ZSA2]	0.0013807	0.0172	154.17	122.68	1.26	up	chr12	48557746	48560261	-	TR12002101 /// TR12001935	ENST00000380242 /// ENST00000365712	---	---	---	---	---
TC1001286	---	---	0.0015335	0.0183	56.41	44.94	1.26	up	chr10	115453405	115453568	-	TR10001172	ENST00000350241	---	---	---	---	---
TC1901722	KLKP1	kallikrein pseudogene 1	0.0016587	0.0191	21.61	17.19	1.26	up	chr19	56082792	56082928	-	TR19001976	ENST00000358534	606293	---	GO:0006355 // regulation of transcription, DNA-dependent // IEA	GO:0003677 // DNA binding // IEA /// GO:0004879 // ligand-dependent nuclear receptor activity // IEA	GO:0005634 // nucleus // IEA
TC2200501	---	---	0.0017962	0.0198	21.89	17.4	1.26	up	chr22	21852058	21852383	-	TR22000401	ENST00000332771	---	---	---	---	---
TC0X00722	LOC100507404	uncharacterized LOC100507404	0.0018144	0.0199	32.94	26.24	1.26	up	chrX	154348998	154372244	+	TR0X004708 /// TR0X001463	ENST00000359068 /// chrX.1119.5194	100507404	---	---	---	---
TC1900252	---	---	0.002474	0.0235	83.4	65.95	1.26	up	chr19	14555907	14556207	+	TR19001718	ENST00000351532	---	---	---	---	---
TC1400912	---	---	0.0029878	0.0257	21.98	17.5	1.26	up	chr14	63570906	63574745	-	TR14010095	chr14.536.6919	---	---	---	---	---
TC1700827	RNF213	ring finger protein 213	0.00309	0.0262	413.31	327.19	1.26	up	chr17	75928321	75984680	+	TR17008854 /// TR17008853 /// TR17008852 /// TR17008851 /// TR17002968 /// TR17001209	NM_020914 /// ENST00000336301 /// chr17.1694.13743 /// chr17.1694.13742 /// chr17.1694.13741 /// chr17.1694.13740	57674	17q25.3	---	GO:0000166 // nucleotide binding // IEA /// GO:0005515 // protein binding // IEA /// GO:0008270 // zinc ion binding // IEA /// GO:0017111 // nucleoside-triphosphatase activity // IEA /// GO:0046872 // metal ion binding // IEA	---
TC2200572	---	---	0.0031557	0.0265	47.53	37.74	1.26	up	chr22	28625576	28625682	-	TR22000572	ENST00000363126 /// ENST00000345939	---	---	---	---	---
TC1600702	---	---	0.0033833	0.0274	1084.73	857.51	1.26	up	chr16	88752301	88760633	+	TR16006866 /// TR16006865 /// TR16006864 /// TR16006863 /// TR16006862 /// TR16006861 /// TR16006860 /// TR16006859 /// TR16006858 /// TR16006857 /// TR16006856 /// TR16006855 /// TR16006854 /// TR16006853	chr16.1665.20044 /// chr16.1665.20043 /// chr16.1665.20042 /// chr16.1665.20041 /// chr16.1665.20040 /// chr16.1665.20039 /// chr16.1665.20038 /// chr16.1665.20037 /// chr16.1665.20036 /// chr16.1665.20035 /// chr16.1665.20034 /// chr16.1665.20033 /// chr16.1665.20032 /// chr16.1665.20031	---	---	---	---	---
TC0200036	---	---	0.0035823	0.0283	15.87	12.54	1.26	up	chr2	10749115	10749408	+	TR02001906	ENST00000350072	---	---	---	---	---
TC0500797	---	---	0.0043206	0.0319	829.62	659.8	1.26	up	chr5	180675677	180684200	+	TR05007241 /// TR05007240 /// TR05007239 /// TR05007238 /// TR05007237 /// TR05007236 /// TR05007235 /// TR05007234 /// TR05007233 /// TR05007232 /// TR05007231	chr5.1738.8322 /// chr5.1738.8321 /// chr5.1738.8320 /// chr5.1738.8319 /// chr5.1738.8318 /// chr5.1738.8317 /// chr5.1738.8316 /// chr5.1738.8315 /// chr5.1738.8314 /// chr5.1738.8313 /// chr5.1738.8312	---	---	---	---	---
TC0501248	---	---	0.004545	0.0329	50.1	39.87	1.26	up	chr5	123426010	123749865	-	TR05002910	chr5.1001.3956	---	---	---	---	---
TC0X00566	---	---	0.0045804	0.033	796.22	631.22	1.26	up	chrX	130289629	130289862	+	TR0X002102	ENST00000370897	---	---	---	---	---
TC0700969	---	---	0.006208	0.0392	12.76	10.09	1.26	up	chr7	4600242	4602680	-	TR07001952	ENST00000366352	---	---	---	---	---
TC0700895	---	---	0.0065673	0.0406	25.04	19.89	1.26	up	chr7	151134681	151135654	+	TR07010371	chr7.1747.14334	---	---	---	---	---
TC0200508	---	---	0.006747	0.0414	16.66	13.25	1.26	up	chr2	97313984	97323357	+	TR02004690 /// TR02004689 /// TR02004688 /// TR02004687 /// TR02004686 /// TR02004685	chr2.1098.6383 /// chr2.1098.6382 /// chr2.1098.6381 /// chr2.1098.6380 /// chr2.1098.6379 /// chr2.1098.6378	---	---	---	---	---
TC1501247	---	---	0.0071489	0.0428	217.65	172.74	1.26	up	chr15	90501389	90657419	-	TR15002549	chr15.1079.8973	---	---	---	---	---
TC0600345	---	---	0.0074153	0.0438	98.58	78.15	1.26	up	chr6	36597946	36598256	+	TR06001265	ENST00000346685	---	---	---	---	---
TC1600681	---	---	0.0079254	0.0455	265.47	211.36	1.26	up	chr16	88057338	88057568	+	TR16001504	ENST00000378328	---	---	---	---	---
TC0600200	---	---	0.0085023	0.0471	114.39	90.87	1.26	up	chr6	28219251	28219333	+	TR06001464	ENST00000351096	---	---	---	---	---
TC1101113	OR51S1	olfactory receptor, family 51, subfamily S, member 1	0.0086116	0.0475	19.64	15.57	1.26	up	chr11	4826043	4827014	-	TR11002799 /// TR11001035	NM_001004758 /// ENST00000322101	119692	11p15.4	GO:0007165 // signal transduction // IEA /// GO:0007186 // G-protein coupled receptor protein signaling pathway // IEA /// GO:0007608 // sensory perception of smell // IEA /// GO:0050896 // response to stimulus // IEA	GO:0004872 // receptor activity // IEA /// GO:0004984 // olfactory receptor activity // IEA	GO:0005886 // plasma membrane // IEA /// GO:0016021 // integral to membrane // IEA
TC1201337	---	---	0.0089992	0.0486	29.5	23.41	1.26	up	chr12	57008431	57010527	-	TR12001580	ENST00000354328	---	---	---	---	---
TC0900737	---	---	0.0100128	0.0518	334.26	265.74	1.26	up	chr9	140227358	140263381	+	TR09008233 /// TR09008232 /// TR09008231	chr9.1538.9382 /// chr9.1538.9381 /// chr9.1538.9380	---	---	---	---	---
TC0900939	---	---	0.0100636	0.0518	24.79	19.68	1.26	up	chr9	42426289	42426516	-	TR09002963	ENST00000377598	---	---	---	---	---
TC0102319	---	---	0.0109815	0.0548	25.35	20.2	1.26	up	chr1	63774970	63775030	-	TR01004285	ENST00000364682	---	---	---	---	---
TC0301497	PARP9	poly (ADP-ribose) polymerase family, member 9	0.0131245	0.0609	163.76	129.81	1.26	up	chr3	123729463	123766309	-	TR03004066 /// TR03004065 /// TR03004064 /// TR03004063 /// TR03004062 /// TR03004061 /// TR03004060 /// TR03004059 /// TR03004058 /// TR03004057 /// TR03004056 /// TR03004055 /// TR03004054 /// TR03004053 /// TR03004052 /// TR03004051 /// TR03001907	NM_031458 /// ENST00000360356 /// chr3.1157.10934 /// chr3.1157.10933 /// chr3.1157.10932 /// chr3.1157.10931 /// chr3.1157.10930 /// chr3.1157.10929 /// chr3.1157.10928 /// chr3.1157.10927 /// chr3.1157.10926 /// chr3.1157.10925 /// chr3.1157.10924 /// chr3.1157.10923 /// chr3.1157.10922 /// chr3.1157.10921 /// chr3.1157.10920 /// chr3.1157.10919	83666	3q13-q21	GO:0016477 // cell migration // TAS	GO:0003674 // molecular_function // ND /// GO:0003950 // NAD+ ADP-ribosyltransferase activity // IEA /// GO:0016740 // transferase activity // IEA	GO:0005634 // nucleus // IEA
TC0101113	---	---	0.0165194	0.07	18.78	14.91	1.26	up	chr1	153359590	153359697	+	TR01004320 /// TR01002729	ENST00000365157 /// ENST00000347022	---	---	---	---	---
TC1300008	---	---	0.0173326	0.0717	32.95	26.19	1.26	up	chr13	18854510	18855187	+	TR13000230	ENST00000305173	---	---	---	---	---
TC0300146	---	---	0.0218133	0.0822	57.77	45.76	1.26	up	chr3	37156822	37156925	+	TR03001989 /// TR03001424	ENST00000362724 /// ENST00000348852	---	---	---	---	---
TC0501203	---	---	0.024668	0.089	15.3	12.11	1.26	up	chr5	108683359	108685214	-	TR05010554	chr5.898.3525	---	---	---	---	---
TC1700616	---	---	0.0261459	0.092	134.72	106.95	1.26	up	chr17	52303530	52303636	+	TR17001412	ENST00000365777 /// ENST00000346548	---	---	---	---	---
TC0300346	---	---	0.0263578	0.0926	32.34	25.59	1.26	up	chr3	63506156	63506236	+	TR03001321	ENST00000346490	---	---	---	---	---
TC1701196	---	---	0.0281757	0.0968	80.46	64.07	1.26	up	chr17	24992735	24992846	-	TR17002005 /// TR17001588	ENST00000364388 /// ENST00000351155	---	---	---	---	---
TC0103040	---	---	0.0310936	0.103	31.29	24.91	1.26	up	chr1	178508371	178511982	-	TR01024519	chr1.2561.24222	---	---	---	---	---
TC0202114	---	---	0.0317429	0.105	235.89	187.54	1.26	up	chr2	175198795	175203599	-	TR02008543	chr2.1814.10049	---	---	---	---	---
TC1000151	---	---	0.0334203	0.109	23.18	18.36	1.26	up	chr10	32385680	32385771	+	TR10001315	ENST00000364913 /// ENST00000353995	---	---	---	---	---
TC1300432	---	---	0.0349672	0.112	38.16	30.33	1.26	up	chr13	40826694	40826795	-	TR13000536	ENST00000349863	---	---	---	---	---
TC1300325	---	---	0.0365516	0.116	29.28	23.27	1.26	up	chr13	20510665	20510806	-	TR13000765 /// TR13000617	ENST00000364951 /// ENST00000353311	---	---	---	---	---
TC1201295	---	---	0.0398225	0.122	45.41	35.93	1.26	up	chr12	55032440	55032502	-	TR12001862	ENST00000363808	---	---	---	---	---
TC0301209	---	---	0.0416978	0.126	23.46	18.67	1.26	up	chr3	49479556	49479668	-	TR03002052 /// TR03001354	ENST00000364431 /// ENST00000347332	---	---	---	---	---
TC0900114	---	---	0.0434847	0.129	16.05	12.72	1.26	up	chr9	32527939	32528175	+	TR09001136	ENST00000347263	---	---	---	---	---
TC0501202	---	---	0.0440497	0.13	16.32	12.92	1.26	up	chr5	108414912	108416057	-	TR05000676	ENST00000314747	---	---	---	---	---
TC1400219	ABHD12B	abhydrolase domain containing 12B	0.0467869	0.135	38.31	30.43	1.26	up	chr14	50408628	50441438	+	TR14009360 /// TR14009359 /// TR14009358 /// TR14009357 /// TR14001975 /// TR14001972 /// TR14001440 /// TR14000975 /// TR14000664	NM_181814 /// NM_181533 /// ENST00000382029 /// ENST00000353130 /// ENST00000337334 /// chr14.388.6195 /// chr14.388.6194 /// chr14.388.6193 /// chr14.388.6192 /// chr14.388.6191 /// chr14.388.6190	145447	14q22.1	GO:0006725 // aromatic compound metabolic process // IEA	GO:0016787 // hydrolase activity // IEA	---
TC0401444	Q8NEQ2_HUMAN	MGC24125 protein. [Source:Uniprot/SPTREMBL;Acc:Q8NEQ2]	2.1e-06	0.0014	29.92	23.92	1.25	up	chr4	185492674	185512124	-	TR04003944 /// TR04003943 /// TR04003942 /// TR04000639	ENST00000317596 /// chr4.1518.6017 /// chr4.1518.6016 /// chr4.1518.6015	---	---	---	---	---
TC0400930	---	---	3.26e-05	0.00311	21.4	17.09	1.25	up	chr4	47982319	47982916	-	TR04001567	ENST00000366335	---	---	---	---	---
TC1901010	CSNK1G2-AS1	CSNK1G2 antisense RNA 1 (non-protein coding)	3.88e-05	0.0033	36.5	29.11	1.25	up	chr19	1903528	1905548	-	TR19014522 /// TR19003383 /// TR19000998	NM_152771 /// ENST00000314315 /// chr19.89.827	255193	19p13.3	---	---	---
TC2000448	---	---	0.0001115	0.00514	60.26	48.2	1.25	up	chr20	61150653	61155063	+	TR20008828	chr20.916.6225	---	---	---	---	---
TC0201561	LOC644686	uncharacterized LOC644686	0.0004118	0.00942	15.01	12.04	1.25	up	chr2	63599532	63600138	-	TR02002712	ENST00000366235	644686	---	---	---	---
TC1000190	---	---	0.0004806	0.0102	130.15	103.71	1.25	up	chr10	43273518	43273582	+	TR10001692	ENST00000364046	---	---	---	---	---
TC0100910	---	---	0.0006425	0.0116	135.25	108.6	1.25	up	chr1	142478681	142500840	+	TR01014474 /// TR01014473 /// TR01014472 /// TR01014471	chr1.1788.14290 /// chr1.1788.14289 /// chr1.1788.14288 /// chr1.1788.14287	---	---	---	---	---
TC1100125	OR52W1	olfactory receptor, family 52, subfamily W, member 1	0.0006521	0.0117	44.58	35.59	1.25	up	chr11	6177030	6177992	+	TR11002817 /// TR11000783	NM_001005178 /// ENST00000311352	120787	11p15.4	GO:0007165 // signal transduction // IEA /// GO:0007186 // G-protein coupled receptor protein signaling pathway // IEA /// GO:0007608 // sensory perception of smell // IEA /// GO:0050896 // response to stimulus // IEA	GO:0004872 // receptor activity // IEA /// GO:0004984 // olfactory receptor activity // IEA	GO:0005886 // plasma membrane // IEA /// GO:0016021 // integral to membrane // IEA
TC2100105	---	---	0.000808	0.0132	13.59	10.91	1.25	up	chr21	36360713	36360816	+	TR21000448 /// TR21000301	ENST00000363343 /// ENST00000346638	---	---	---	---	---
TC0200275	---	---	0.0011652	0.0157	40.79	32.7	1.25	up	chr2	61686255	61686361	+	TR02001953	ENST00000362472 /// ENST00000350831	---	---	---	---	---
TC1100416	FAM111A	family with sequence similarity 111, member A	0.0013945	0.0173	85.74	68.62	1.25	up	chr11	58666797	58679085	+	TR11014013 /// TR11014012 /// TR11014011 /// TR11014010 /// TR11014009 /// TR11014008 /// TR11014007 /// TR11014006 /// TR11014005 /// TR11003700 /// TR11003384 /// TR11002109	NM_198847 /// NM_022074 /// ENST00000361723 /// chr11.686.5916 /// chr11.686.5915 /// chr11.686.5914 /// chr11.686.5913 /// chr11.686.5912 /// chr11.686.5911 /// chr11.686.5910 /// chr11.686.5909 /// chr11.686.5908 /// chr11.686.5907 /// chr11.686.5906	63901	11q12.1	---	GO:0003824 // catalytic activity // IEA	---
TC1201465	---	---	0.0015719	0.0186	562.02	449.91	1.25	up	chr12	94356648	94356744	-	TR12001860 /// TR12001503	ENST00000363653 /// ENST00000352505	---	---	---	---	---
TC1400420	---	---	0.0018046	0.0199	13.62	10.9	1.25	up	chr14	87560647	87623434	+	TR14012855	chr14.799.8412	---	---	---	---	---
TC1100787	---	---	0.0018137	0.0199	21.4	17.16	1.25	up	chr11	101074882	101077314	+	TR11002240	ENST00000366166	---	---	---	---	---
TC03r00007	---	---	0.0018138	0.0199	21.41	17.06	1.25	up	chr3_random	426291	428819	-	TR03r000018	chr3_random.3.11	---	---	---	---	---
TC0800109	---	---	0.0019188	0.0207	13.36	10.68	1.25	up	chr8	17649907	17650003	+	TR08000807	ENST00000345899	---	---	---	---	---
TC1201686	LOC100128276	uncharacterized LOC100128276	0.0019328	0.0207	116.33	92.97	1.25	up	chr12	127894635	127897265	-	TR12001977	ENST00000376739	100128276	---	---	---	---
TC0200072	MSGN1	mesogenin 1	0.0030686	0.0261	26.61	21.26	1.25	up	chr2	17861267	17861848	+	TR02000572	ENST00000281047	343930	2p24.2	GO:0006355 // regulation of transcription, DNA-dependent // IEA /// GO:0007275 // multicellular organismal development // IEA /// GO:0030154 // cell differentiation // IEA	GO:0003677 // DNA binding // IEA /// GO:0030528 // transcription regulator activity // IEA	GO:0005634 // nucleus // IEA
TC0101018	ADAMTSL4	ADAMTS-like 4	0.0031919	0.0266	96.24	76.69	1.25	up	chr1	148788508	148800037	+	TR01015960 /// TR01015959 /// TR01015958 /// TR01009497 /// TR01009360 /// TR01006132 /// TR01006131 /// TR01006130 /// TR01006129 /// TR01000725	NM_025008 /// NM_019032 /// ENST00000369041 /// ENST00000369039 /// ENST00000369038 /// ENST00000369036 /// ENST00000271643 /// chr1.1969.15571 /// chr1.1969.15570 /// chr1.1969.15569	54507	1q21.2	GO:0043065 // positive regulation of apoptosis // IDA /// GO:0006915 // apoptosis // IEA /// GO:0043065 // positive regulation of apoptosis // IDA	GO:0002020 // protease binding // IPI /// GO:0004222 // metalloendopeptidase activity // IEA /// GO:0008233 // peptidase activity // IEA	GO:0005576 // extracellular region // IEA /// GO:0031012 // extracellular matrix // IEA /// GO:0031012 // extracellular matrix // IEA
TC0601353	---	---	0.0034328	0.0276	35.36	28.26	1.25	up	chr6	58264409	58264478	-	TR06001500	ENST00000352163	---	---	---	---	---
TC0100638	---	---	0.003593	0.0284	16.93	13.59	1.25	up	chr1	68070574	68359512	+	TR01011822 /// TR01011821 /// TR01011820 /// TR01011819 /// TR01011818	chr1.1240.11692 /// chr1.1240.11691 /// chr1.1240.11690 /// chr1.1240.11689 /// chr1.1240.11688	---	---	---	---	---
TC1100138	OR10A4	olfactory receptor, family 10, subfamily A, member 4	0.0036919	0.0289	15.23	12.21	1.25	up	chr11	6854428	6855402	+	TR11003746 /// TR11002537 /// TR11000664	NM_207186 /// ENST00000379829 /// ENST00000307264	283297	11p15.4	GO:0007165 // signal transduction // IEA /// GO:0007186 // G-protein coupled receptor protein signaling pathway // IEA /// GO:0007608 // sensory perception of smell // IEA /// GO:0050896 // response to stimulus // IEA	GO:0004872 // receptor activity // IEA /// GO:0004984 // olfactory receptor activity // IEA	GO:0005886 // plasma membrane // IEA /// GO:0016021 // integral to membrane // IEA
TC0300547	SLC15A2	solute carrier family 15 (H+/peptide transporter), member 2	0.0040122	0.0303	25.28	20.23	1.25	up	chr3	123095977	123143147	+	TR03004019 /// TR03000413	NM_021082 /// ENST00000295605 /// chr3.1145.10896 /// chr3.1145.10895	6565	3q13.33	GO:0006857 // oligopeptide transport // IEA /// GO:0015031 // protein transport // IEA /// GO:0015893 // drug transport // NAS	GO:0005215 // transporter activity // IEA /// GO:0005515 // protein binding // IPI /// GO:0015293 // symporter activity // IEA /// GO:0015333 // peptide:hydrogen symporter activity // TAS /// GO:0015334 // high affinity oligopeptide transporter activity // IEA	GO:0005624 // membrane fraction // IEA /// GO:0005887 // integral to plasma membrane // TAS /// GO:0016020 // membrane // IEA
TC0102700	---	---	0.0051341	0.035	75.64	60.43	1.25	up	chr1	147946834	147946904	-	TR01002869	ENST00000348512	---	---	---	---	---
TC0600852	---	---	0.0052166	0.0352	107.04	85.34	1.25	up	chr6	159366969	159389721	+	TR06010326	chr6.1670.12768	---	---	---	---	---
TC2000112	---	---	0.0058721	0.0379	18.9	15.07	1.25	up	chr20	18520974	18521263	+	TR20001018	ENST00000353941	---	---	---	---	---
TC0700190	---	---	0.0067773	0.0414	48.38	38.66	1.25	up	chr7	37689904	37835599	+	TR07011609	chr7.434.1595	---	---	---	---	---
TC0500629	---	---	0.0072962	0.0434	33.79	27.08	1.25	up	chr5	153749523	153752769	+	TR05000787	ENST00000326562	---	---	---	---	---
TC0701776	---	---	0.0076525	0.0446	13.68	10.91	1.25	up	chr7	151396920	151397023	-	TR07001490	ENST00000353211	---	---	---	---	---
TC1800502	ATP8B1	ATPase, aminophospholipid transporter, class I, type 8B, member 1	0.0088709	0.0481	22.4	17.9	1.25	up	chr18	53466586	53550059	-	TR18003268 /// TR18000744 /// TR18000136	NM_005603 /// ENST00000283684 /// chr18.451.2767	5205	18q21-q22|18q21.31	GO:0006810 // transport // IEA /// GO:0008206 // bile acid metabolic process // IEA /// GO:0015721 // bile acid and bile salt transport // NAS /// GO:0015914 // phospholipid transport // IEA /// GO:0016481 // negative regulation of transcription // IMP	GO:0000166 // nucleotide binding // IEA /// GO:0000287 // magnesium ion binding // IEA /// GO:0004012 // phospholipid-translocating ATPase activity // TAS /// GO:0005524 // ATP binding // IEA /// GO:0015662 // ATPase activity, coupled to transmembrane movement of ions, phosphorylative mechanism // IEA /// GO:0016787 // hydrolase activity // IEA /// GO:0016887 // ATPase activity // RCA	GO:0005624 // membrane fraction // IDA /// GO:0005887 // integral to plasma membrane // NAS /// GO:0016020 // membrane // IEA /// GO:0016324 // apical plasma membrane // IDA
TC0500972	---	---	0.0089748	0.0485	37.74	30.16	1.25	up	chr5	50386944	50387050	-	TR05001278	ENST00000363580 /// ENST00000351389	---	---	---	---	---
TC1601305	---	---	0.009304	0.0497	34.28	27.36	1.25	up	chr16	83169737	83169937	-	TR16001526	ENST00000378519	---	---	---	---	---
TC1000424	Q8N9Z5_HUMAN	CDNA FLJ36021 fis, clone TESTI2016568. [Source:Uniprot/SPTREMBL;Acc:Q8N9Z5]	0.0096249	0.0507	20.15	16.09	1.25	up	chr10	90682421	90689711	+	TR10023947 /// TR10000576	ENST00000314855 /// chr10.989.5588	---	---	---	---	---
TC0100923	---	---	0.010055	0.0518	46.14	36.87	1.25	up	chr1	143725076	143727999	+	TR01014478 /// TR01014477	chr1.1798.14295 /// chr1.1798.14294	---	---	---	---	---
TC0400469	---	---	0.0108998	0.0545	110.88	88.47	1.25	up	chr4	113795301	113795375	+	TR04001039	ENST00000348493	---	---	---	---	---
TC0400682	---	---	0.0118081	0.0573	16.45	13.18	1.25	up	chr4	174625555	174627767	+	TR04001385	ENST00000359531	---	---	---	---	---
TC1300150	KCNRG	potassium channel regulator	0.0119323	0.0577	163.88	130.99	1.25	up	chr13	49468640	49493059	+	TR13003022 /// TR13003021 /// TR13003020 /// TR13003019 /// TR13003018 /// TR13003017 /// TR13003016 /// TR13003015 /// TR13003014 /// TR13003013 /// TR13003012 /// TR13003011 /// TR13001594 /// TR13001584 /// TR13001551 /// TR13001515 /// TR13001418 /// TR13001352 /// TR13001059 /// TR13001058 /// TR13000703 /// TR13000654 /// TR13000262 /// TR13000219	NM_213590 /// NM_199464 /// NM_173605 /// NM_052811 /// NM_005798 /// NM_001007278 /// ENST00000378183 /// ENST00000378182 /// ENST00000360473 /// ENST00000356017 /// ENST00000312942 /// ENST00000298772 /// chr13.358.1600 /// chr13.358.1599 /// chr13.358.1598 /// chr13.358.1597 /// chr13.358.1596 /// chr13.358.1595 /// chr13.358.1594 /// chr13.358.1593 /// chr13.358.1592 /// chr13.358.1591 /// ch…	283518	13q14.3 /// 13q14	GO:0006813 // potassium ion transport // IEA /// GO:0009653 // anatomical structure morphogenesis // TAS /// GO:0043123 // positive regulation of I-kappaB kinase/NF-kappaB cascade // IMP /// GO:0045786 // negative regulation of cell cycle // IEA	GO:0005249 // voltage-gated potassium channel activity // IEA /// GO:0042802 // identical protein binding // IPI /// GO:0004871 // signal transducer activity // IMP /// GO:0005515 // protein binding // IEA /// GO:0008270 // zinc ion binding // IEA /// GO:0046872 // metal ion binding // IEA	GO:0008076 // voltage-gated potassium channel complex // IEA /// GO:0016020 // membrane // IEA /// GO:0005622 // intracellular // IEA /// GO:0005737 // cytoplasm // IEA
TC1800499	---	---	0.0121971	0.0584	26.41	21.07	1.25	up	chr18	53102831	53102937	-	TR18000600 /// TR18000420	ENST00000365370 /// ENST00000350294	---	---	---	---	---
TC2000850	GCNT7	glucosaminyl (N-acetyl) transferase family member 7	0.0127629	0.06	62.24	49.62	1.25	up	chr20	54499955	54534388	-	TR20008129 /// TR20000139	ENST00000243913 /// chr20.787.5700	140687	---	---	GO:0008375 // acetylglucosaminyltransferase activity // IEA /// GO:0016757 // transferase activity, transferring glycosyl groups // IEA	GO:0005794 // Golgi apparatus // IEA /// GO:0016020 // membrane // IEA /// GO:0016021 // integral to membrane // IEA
TC1001088	---	---	0.0128127	0.0601	43.39	34.74	1.25	up	chr10	77671786	77672071	-	TR10001660 /// TR10001145	ENST00000363103 /// ENST00000349542	---	---	---	---	---
TC0101180	---	---	0.0133751	0.0613	20.39	16.36	1.25	up	chr1	157995584	157995958	+	TR01003478	ENST00000356104	---	---	---	---	---
TC0X00318	---	---	0.0135167	0.0617	88.55	70.8	1.25	up	chrX	68809048	68809168	+	TR0X001703 /// TR0X001044	ENST00000364816 /// ENST00000346821	---	---	---	---	---
TC0601204	---	---	0.013704	0.0622	35.81	28.68	1.25	up	chr6	35675250	35675306	-	TR06001578	ENST00000353892	---	---	---	---	---
TC1300540	---	---	0.0137214	0.0623	79.47	63.65	1.25	up	chr13	72178156	72178262	-	TR13000469	ENST00000365349 /// ENST00000346660	---	---	---	---	---
TC0200873	---	---	0.0152979	0.0668	47.1	37.6	1.25	up	chr2	175120115	175302798	+	TR02008538 /// TR02008537	chr2.1812.10044 /// chr2.1812.10043	---	---	---	---	---
TC1501026	---	---	0.0155388	0.0673	26.79	21.42	1.25	up	chr15	62190712	62190821	-	TR15001293 /// TR15000732	ENST00000364201 /// ENST00000345154	---	---	---	---	---
TC0101101	---	---	0.0164132	0.0698	44.52	35.57	1.25	up	chr1	152577842	152577904	+	TR01004334	ENST00000365283	---	---	---	---	---
TC0X00229	---	---	0.0165265	0.07	17.41	13.87	1.25	up	chrX	49654849	49654934	+	TR0X001066	ENST00000362315 /// ENST00000347467	---	---	---	---	---
TC1200108	---	---	0.017072	0.0712	22.93	18.39	1.25	up	chr12	9229515	9229913	+	TR12002169	ENST00000381996	---	---	---	---	---
TC0200513	Q584P2_HUMAN	---	0.0176665	0.0726	42.18	33.66	1.25	up	chr2	97907279	97907515	+	TR02002516	ENST00000361892	---	---	---	---	---
TC0300996	Q6ZS22_HUMAN	CDNA FLJ45887 fis, clone OCBBF3021502. [Source:Uniprot/SPTREMBL;Acc:Q6ZS22]	0.018642	0.0752	271.67	217.19	1.25	up	chr3	9837220	9845693	-	TR03002406	ENST00000383821	---	---	---	---	---
TC1300335	---	---	0.0192472	0.0768	35.89	28.8	1.25	up	chr13	21023443	21023549	-	TR13000483	ENST00000363451 /// ENST00000347254	---	---	---	---	---
TC0500783	---	---	0.0195011	0.0774	19.69	15.75	1.25	up	chr5	180089192	180089345	+	TR05001622 /// TR05001148	ENST00000363022 /// ENST00000348181	---	---	---	---	---
TC0201032	---	---	0.019727	0.0781	71.47	57.33	1.25	up	chr2	205927200	205927270	+	TR02001665	ENST00000346782	---	---	---	---	---
TC0103068	---	---	0.0200359	0.0787	224.12	179.91	1.25	up	chr1	183057185	183057247	-	TR01004188	ENST00000363482	---	---	---	---	---
TC0800723	---	---	0.0202388	0.0791	52.53	41.9	1.25	up	chr8	8967375	8967435	-	TR08001271	ENST00000362337	---	---	---	---	---
TC0300374	EBLN2	endogenous Bornavirus-like nucleoprotein 2	0.0212982	0.0814	52.49	42.11	1.25	up	chr3	73193500	73195159	+	TR03002951	NM_018029	55096	3p13	---	GO:0005515 // protein binding // IPI	---
TC0103457	OR2T35	olfactory receptor, family 2, subfamily T, member 35	0.0216238	0.0818	14.41	11.57	1.25	up	chr1	246868211	246869182	-	TR01001610	NM_001001827 /// ENST00000317450	403244	1q44	GO:0007165 // signal transduction // IEA /// GO:0007186 // G-protein coupled receptor protein signaling pathway // IEA /// GO:0007608 // sensory perception of smell // IEA /// GO:0050896 // response to stimulus // IEA	GO:0004872 // receptor activity // IEA /// GO:0004984 // olfactory receptor activity // IEA	GO:0005886 // plasma membrane // IEA /// GO:0016021 // integral to membrane // IEA
TC0X01346	---	---	0.0229356	0.0849	24.83	19.89	1.25	up	chrX	149945447	149945534	-	TR0X001288	ENST00000353401	---	---	---	---	---
TC1300447	KCTD4	potassium channel tetramerisation domain containing 4	0.0232884	0.0857	15.28	12.25	1.25	up	chr13	44664988	44673175	-	TR13002521 /// TR13001574 /// TR13001123 /// TR13000263	NM_198404 /// ENST00000379108 /// ENST00000313165 /// chr13.293.1133	386618	13q14.12	GO:0006813 // potassium ion transport // IEA	GO:0005249 // voltage-gated potassium channel activity // IEA /// GO:0005515 // protein binding // IEA	GO:0008076 // voltage-gated potassium channel complex // IEA /// GO:0016020 // membrane // IEA
TC0103192	---	---	0.0235202	0.0863	95.29	76.47	1.25	up	chr1	206041820	206041907	-	TR01003296	ENST00000362172 /// ENST00000353637	---	---	---	---	---
TC0102413	GBP3	guanylate binding protein 3	0.0237217	0.0869	107.15	85.98	1.25	up	chr1	89244948	89261165	-	TR01012811 /// TR01012810 /// TR01012809 /// TR01012808 /// TR01012807 /// TR01012806 /// TR01012805 /// TR01012804 /// TR01012803 /// TR01012802 /// TR01012801 /// TR01012800 /// TR01012799 /// TR01012798 /// TR01012797 /// TR01012796 /// TR01012795 /// TR01012794 /// TR01012793 /// TR01012792 /// TR01012791 /// TR01012790 /// TR01012789 /// TR01012788 /// TR01012787 /// TR01012786 /// TR0101278…	NM_018284 /// ENST00000370482 /// ENST00000370481 /// ENST00000370478 /// ENST00000235878 /// chr1.1393.12623 /// chr1.1393.12622 /// chr1.1393.12621 /// chr1.1393.12620 /// chr1.1393.12619 /// chr1.1393.12618 /// chr1.1393.12617 /// chr1.1393.12616 /// chr1.1393.12615 /// chr1.1393.12614 /// chr1.1393.12613 /// chr1.1393.12612 /// chr1.1393.12611 /// chr1.1393.12610 /// chr1.1393.12609 /// chr1.…	2635	1p22.2	GO:0006955 // immune response // IEA	GO:0000166 // nucleotide binding // IEA /// GO:0003924 // GTPase activity // IEA /// GO:0005525 // GTP binding // IEA	---
TC0X00087	---	---	0.0249578	0.0893	13.4	10.72	1.25	up	chrX	22455873	22455979	+	TR0X001674 /// TR0X001302	ENST00000364225 /// ENST00000353751	---	---	---	---	---
TC0301781	---	---	0.0262351	0.0922	50.79	40.74	1.25	up	chr3	180333251	180348455	-	TR03006667	chr3.1720.13360	---	---	---	---	---
TC2200494	---	---	0.0268875	0.0939	22.61	18.1	1.25	up	chr22	21315270	21316556	-	TR22000335	ENST00000329036	---	---	---	---	---
TC0801139	---	---	0.0270135	0.0943	42.84	34.14	1.25	up	chr8	97512459	97512564	-	TR08001343 /// TR08000993	ENST00000365225 /// ENST00000350686	---	---	---	---	---
TC0701096	---	---	0.0275774	0.0955	19.79	15.85	1.25	up	chr7	28124257	28124363	-	TR07001102	ENST00000363402 /// ENST00000345255	---	---	---	---	---
TC0100925	NOTCH2NL	notch 2 N-terminal like	0.0281723	0.0968	229.09	183.67	1.25	up	chr1	143920471	144081660	+	TR01006253 /// TR01006252 /// TR01006251 /// TR01006250 /// TR01006249 /// TR01006248 /// TR01006247 /// TR01006246 /// TR01006245 /// TR01006244 /// TR01006243 /// TR01006242 /// TR01004099 /// TR01002559 /// TR01002453 /// TR01001711 /// TR01001190	NM_203458 /// ENST00000369342 /// ENST00000369340 /// ENST00000369339 /// ENST00000369338 /// ENST00000369336 /// ENST00000369335 /// ENST00000369334 /// ENST00000369333 /// ENST00000369330 /// ENST00000369328 /// ENST00000369326 /// ENST00000369324 /// ENST00000369323 /// ENST00000362074 /// ENST00000344859 /// ENST00000342960 /// ENST00000320929 /// ENST00000295579	388677	1q21.2 /// 1q21.1	GO:0007219 // Notch signaling pathway // IEA /// GO:0007275 // multicellular organismal development // IEA /// GO:0030154 // cell differentiation // IEA	GO:0005509 // calcium ion binding // IEA	GO:0005576 // extracellular region // IEA /// GO:0005737 // cytoplasm // IEA /// GO:0005737 // cytoplasm // IEA
TC0102672	---	---	0.0294805	0.0997	61.82	49.28	1.25	up	chr1	146327266	146327427	-	TR01004326 /// TR01002980	ENST00000365194 /// ENST00000349696	---	---	---	---	---
TC0201774	---	---	0.0337093	0.11	18.47	14.83	1.25	up	chr2	98823570	98823630	-	TR02002549	ENST00000362906	---	---	---	---	---
TC0200274	AHSA2	AHA1, activator of heat shock 90kDa protein ATPase homolog 2 (yeast)	0.0338094	0.11	76.23	61.21	1.25	up	chr2	61258057	61269564	+	TR02015814 /// TR02015813 /// TR02015812 /// TR02015811 /// TR02015810 /// TR02015809 /// TR02015808 /// TR02015807 /// TR02015806 /// TR02015805 /// TR02015804 /// TR02015803 /// TR02015802 /// TR02015801 /// TR02015800 /// TR02015799 /// TR02015798 /// TR02015797 /// TR02015796 /// TR02015795 /// TR02015794 /// TR02015793 /// TR02015792 /// TR02015791 /// TR02015790 /// TR02015789 /// TR0201578…	NM_152392 /// ENST00000357022 /// chr2.640.2651 /// chr2.640.2650 /// chr2.640.2649 /// chr2.640.2648 /// chr2.640.2647 /// chr2.640.2646 /// chr2.640.2645 /// chr2.640.2644 /// chr2.640.2643 /// chr2.640.2642 /// chr2.640.2641 /// chr2.640.2640 /// chr2.640.2639 /// chr2.640.2638 /// chr2.640.2637 /// chr2.640.2636 /// chr2.640.2635 /// chr2.640.2634 /// chr2.640.2633 /// chr2.640.2632 /// chr2.…	130872	2p15	GO:0006950 // response to stress // IEA	GO:0001671 // ATPase activator activity // IEA /// GO:0030189 // chaperone activator activity // IEA /// GO:0051087 // chaperone binding // IEA	GO:0005737 // cytoplasm // IEA
TC1000330	---	---	0.0343303	0.111	18.96	15.19	1.25	up	chr10	74012568	74012850	+	TR10001260	ENST00000352504	---	---	---	---	---
TC0202259	---	---	0.0349638	0.112	27.28	21.86	1.25	up	chr2	208253502	208253608	-	TR02002527 /// TR02001973	ENST00000362381 /// ENST00000351130	---	---	---	---	---
TC0200991	---	---	0.0389487	0.121	587.96	470.85	1.25	up	chr2	201714873	201714934	+	TR02002543	ENST00000362815	---	---	---	---	---
TC0700767	MGAM	maltase-glucoamylase (alpha-glucosidase)	0.0408788	0.124	471.85	376.83	1.25	up	chr7	141342148	141453015	+	TR07009459 /// TR07009458 /// TR07002472 /// TR07000643	NM_004668 /// ENST00000312952 /// chr7.1592.13423 /// chr7.1592.13422 /// chr7.1592.13421	8972	7q34	GO:0005975 // carbohydrate metabolic process // IEA /// GO:0005983 // starch catabolic process // TAS /// GO:0008152 // metabolic process // IEA	GO:0004339 // glucan 1,4-alpha-glucosidase activity // IEA /// GO:0004553 // hydrolase activity, hydrolyzing O-glycosyl compounds // IEA /// GO:0004558 // alpha-glucosidase activity // IEA	GO:0016020 // membrane // IEA /// GO:0016021 // integral to membrane // IEA /// GO:0016324 // apical plasma membrane // IEA
TC0101412	---	---	0.046263	0.134	125.56	100.72	1.25	up	chr1	200214212	200214346	+	TR01002900	ENST00000364053 /// ENST00000348842	---	---	---	---	---
TC1201145	OR10AD1	olfactory receptor, family 10, subfamily AD, member 1	0.0483948	0.138	19.03	15.22	1.25	up	chr12	46882389	46883342	-	TR12000727	NM_001004134 /// ENST00000310248	121275	12q13.11	GO:0007165 // signal transduction // IEA /// GO:0007186 // G-protein coupled receptor protein signaling pathway // IEA /// GO:0007608 // sensory perception of smell // IEA /// GO:0050896 // response to stimulus // IEA	GO:0004872 // receptor activity // IEA /// GO:0004984 // olfactory receptor activity // IEA	GO:0005886 // plasma membrane // IEA /// GO:0016021 // integral to membrane // IEA
TC0700964	---	---	0.0001245	0.00535	130.71	105.28	1.24	up	chr7	3147080	3155228	-	TR07013251	chr7.76.349	---	---	---	---	---
TC0501197	---	---	0.0002795	0.00772	45.83	37.01	1.24	up	chr5	107098373	107098666	-	TR05001351	ENST00000353293	---	---	---	---	---
TC0103410	---	---	0.0004276	0.00959	583.69	469.73	1.24	up	chr1	241295998	241297647	-	TR01027486	chr1.3293.26963	---	---	---	---	---
TC1101551	AP5B1	adaptor-related protein complex 5, beta 1 subunit	0.0004513	0.00984	210.83	170.22	1.24	up	chr11	65299956	65304118	-	TR11003536 /// TR11000928	NM_138368 /// ENST00000316846	91056	11q13.1	---	---	---
TC0201505	---	---	0.000633	0.0115	41.5	33.49	1.24	up	chr2	49314437	49314542	-	TR02001877	ENST00000363873 /// ENST00000349811	---	---	---	---	---
TC0X00992	---	---	0.0009014	0.014	15.15	12.19	1.24	up	chrX	67238635	67238697	-	TR0X001163	ENST00000349917	---	---	---	---	---
TC0400501	---	---	0.0009154	0.0141	60.51	48.85	1.24	up	chr4	120544944	120545349	+	TR04000709	ENST00000325530	---	---	---	---	---
TC2100378	---	---	0.0010779	0.0151	29.09	23.49	1.24	up	chr21	43257818	43258469	-	TR21001861	chr21.320.1155	---	---	---	---	---
TC0601661	PLAGL1	pleiomorphic adenoma gene-like 1	0.0014532	0.0177	48.52	39.12	1.24	up	chr6	144303130	144427429	-	TR06009938 /// TR06009937 /// TR06009936 /// TR06009935 /// TR06009934 /// TR06009933 /// TR06009932 /// TR06009931 /// TR06009930 /// TR06009929 /// TR06009928 /// TR06009927 /// TR06009926 /// TR06009925 /// TR06009924 /// TR06009923 /// TR06009922 /// TR06009921 /// TR06009920 /// TR06009919 /// TR06009918 /// TR06009917 /// TR06009916 /// TR06009915 /// TR06009914 /// TR06009913 /// TR0600991…	NM_006718 /// NM_002656 /// ENST00000367572 /// ENST00000367571 /// ENST00000360537 /// ENST00000354765 /// ENST00000325773 /// ENST00000310802 /// chr6.1530.12366 /// chr6.1530.12365 /// chr6.1530.12364 /// chr6.1530.12363 /// chr6.1530.12362 /// chr6.1530.12361 /// chr6.1530.12360 /// chr6.1530.12359 /// chr6.1530.12358 /// chr6.1530.12357 /// chr6.1530.12356 /// chr6.1530.12355 /// chr6.1530.1…	5325	6q24-q25	GO:0006350 // transcription // IEA /// GO:0006355 // regulation of transcription, DNA-dependent // IEA /// GO:0006917 // induction of apoptosis // TAS /// GO:0007050 // cell cycle arrest // TAS /// GO:0045944 // positive regulation of transcription from RNA polymerase II promoter // IDA	GO:0003676 // nucleic acid binding // IEA /// GO:0003677 // DNA binding // IDA /// GO:0008270 // zinc ion binding // IEA /// GO:0046872 // metal ion binding // IEA	GO:0005622 // intracellular // IEA /// GO:0005634 // nucleus // IEA
TC0301528	---	---	0.0014637	0.0178	55.99	45.15	1.24	up	chr3	128526068	128592203	-	TR03004425	chr3.1226.11253	---	---	---	---	---
TC2000237	---	---	0.0016069	0.0188	56.03	45.24	1.24	up	chr20	34931916	34932177	+	TR20000928	ENST00000350014	---	---	---	---	---
TC1700335	---	---	0.0016252	0.0189	86.53	69.55	1.24	up	chr17	26212987	26213065	+	TR17001645	ENST00000352648	---	---	---	---	---
TC0801205	---	---	0.0022443	0.0226	91.79	73.81	1.24	up	chr8	117104088	117104193	-	TR08001279 /// TR08001101	ENST00000362580 /// ENST00000353386	---	---	---	---	---
TC1901482	---	---	0.0024572	0.0235	56.26	45.25	1.24	up	chr19	44119517	44119782	-	TR19002199	ENST00000366199	---	---	---	---	---
TC2100250	---	---	0.0024735	0.0235	14.75	11.89	1.24	up	chr21	26237234	26237334	-	TR21000336	ENST00000349450	---	---	---	---	---
TC1001214	---	---	0.0024797	0.0236	41.17	33.07	1.24	up	chr10	101575563	101577563	-	TR10001750	ENST00000366124	---	---	---	---	---
TC2200083	---	---	0.002535	0.0238	139.11	112.38	1.24	up	chr22	20476725	20476825	+	TR22000864 /// TR22000689	ENST00000364115 /// ENST00000353524	---	---	---	---	---
TC0201519	TSPYL6	TSPY-like 6	0.0028986	0.0255	19.81	16.03	1.24	up	chr2	54333825	54336848	-	TR02003270 /// TR02001067	NM_001003937 /// ENST00000317802	388951	2p16.2	GO:0006334 // nucleosome assembly // IEA	---	GO:0005634 // nucleus // IEA
TC1401157	---	---	0.0031611	0.0265	273.73	220	1.24	up	chr14	104202300	104202907	-	TR14001354	ENST00000366301	---	---	---	---	---
TC1701765	---	---	0.0035175	0.028	56.2	45.17	1.24	up	chr17	75940934	76003513	-	TR17001143	ENST00000333343	---	---	---	---	---
TC0200425	---	---	0.0036689	0.0288	77.67	62.45	1.24	up	chr2	86951965	86952207	+	TR02001376	ENST00000338344	---	---	---	---	---
TC1900973	---	---	0.0039015	0.0298	147.74	118.75	1.24	up	chr19	174957	197509	-	TR19013684 /// TR19013683	chr19.7.7 /// chr19.7.6	---	---	---	---	---
TC0300504	---	---	0.0040061	0.0303	13.84	11.16	1.24	up	chr3	114635120	114635529	+	TR03003652	chr3.1059.10563	---	---	---	---	---
TC0X01159	---	---	0.0044832	0.0326	347.72	280.15	1.24	up	chrX	110551420	110551491	-	TR0X000988	ENST00000345611	---	---	---	---	---
TC1700825	KIAA1618	KIAA1618	0.0048986	0.0344	365.53	294.94	1.24	up	chr17	75849262	75925295	+	TR17008850 /// TR17008849 /// TR17002969 /// TR17001099 /// TR17000883 /// TR17000882	NM_020954 /// ENST00000331258 /// ENST00000319921 /// ENST00000319902 /// chr17.1693.13739 /// chr17.1693.13738 /// chr17.1693.13737	57714	17q25.3	---	---	---
TC1700163	Q6URH7_HUMAN	TL132-like protein. [Source:Uniprot/SPTREMBL;Acc:Q6URH7]	0.0049961	0.0345	25.18	20.33	1.24	up	chr17	16630987	16648493	+	TR17014508 /// TR17014507 /// TR17014506 /// TR17014505 /// TR17001325	ENST00000343182 /// chr17.364.5037 /// chr17.364.5036 /// chr17.364.5035 /// chr17.364.5034	---	---	---	---	---
TC0102573	---	---	0.0051194	0.0349	21.93	17.68	1.24	up	chr1	115966016	115966146	-	TR01002798	ENST00000364615 /// ENST00000347741	---	---	---	---	---
TC1100639	---	---	0.0059905	0.0384	26.57	21.47	1.24	up	chr11	71282263	71282913	+	TR11000952	ENST00000317718	---	---	---	---	---
TC0900199	---	---	0.0061544	0.0391	73.26	59.12	1.24	up	chr9	40506811	40507066	+	TR09001212	ENST00000349472	---	---	---	---	---
TC1001062	---	---	0.0062398	0.0393	46.79	37.62	1.24	up	chr10	74512260	74512359	-	TR10001697 /// TR10001049	ENST00000364177 /// ENST00000346914	---	---	---	---	---
TC1300526	---	---	0.0064613	0.0401	15.41	12.46	1.24	up	chr13	61130127	61130211	-	TR13000467	ENST00000346503	---	---	---	---	---
TC0700710	hsa-mir-335	hsa-mir-335 [Source:miRBase;Acc:MI0000816]	0.0066979	0.0411	19.62	15.76	1.24	up	chr7	129923188	129923281	+	TR07001784	ENST00000362173	---	---	---	---	---
TC1900540	---	---	0.0070738	0.0425	220.78	177.63	1.24	up	chr19	45845308	45845682	+	TR19002011	ENST00000359163	---	---	---	---	---
TC0301326	---	---	0.0072112	0.0431	132.32	106.71	1.24	up	chr3	66426228	66426334	-	TR03001267	ENST00000362712 /// ENST00000345417	---	---	---	---	---
TC0900043	MLANA	melan-A	0.0072475	0.0432	17.41	14.06	1.24	up	chr9	5880802	5900606	+	TR09012019 /// TR09012018 /// TR09012017 /// TR09012016 /// TR09003320 /// TR09003319 /// TR09003318 /// TR09000082	NM_005511 /// ENST00000381477 /// ENST00000381476 /// ENST00000381471 /// ENST00000239320 /// chr9.77.471 /// chr9.77.470 /// chr9.77.469 /// chr9.77.468	2315	9p24.1	---	---	GO:0005887 // integral to plasma membrane // TAS /// GO:0016020 // membrane // IEA
TC0101133	RXFP4	relaxin/insulin-like family peptide receptor 4	0.0073597	0.0436	51.58	41.58	1.24	up	chr1	154178125	154179364	+	TR01009897 /// TR01005782 /// TR01001451	NM_181885 /// ENST00000368318 /// ENST00000311036	339403	1q22	GO:0007165 // signal transduction // IEA /// GO:0007186 // G-protein coupled receptor protein signaling pathway // IEA	GO:0001584 // rhodopsin-like receptor activity // IEA /// GO:0004872 // receptor activity // IEA /// GO:0004945 // angiotensin type II receptor activity // IEA	GO:0005886 // plasma membrane // IEA /// GO:0016021 // integral to membrane // IEA
TC1600669	---	---	0.0078675	0.0453	22.18	17.89	1.24	up	chr16	87523855	87524442	+	TR16000806	ENST00000329187	651791	---	---	---	---
TC1201368	---	---	0.0081183	0.0459	145.37	117.64	1.24	up	chr12	64914120	64915334	-	TR12000685	ENST00000308048	---	---	---	---	---
TC1600978	---	---	0.0087796	0.0479	667.33	540.08	1.24	up	chr16	29302837	29309170	-	TR16021044 /// TR16021043 /// TR16021042 /// TR16001614	ENST00000380621 /// chr16.730.15164 /// chr16.730.15163 /// chr16.730.15162	---	---	---	---	---
TC1700544	LOC100506214	uncharacterized LOC100506214	0.0087928	0.0479	116.91	94.35	1.24	up	chr17	42480430	42483361	+	TR17000712	ENST00000309965	100506214	---	---	---	---
TC0X01051	---	---	0.0092377	0.0494	19.83	16	1.24	up	chrX	75791843	75791932	-	TR0X001089	ENST00000348125	---	---	---	---	---
TC1201047	---	---	0.009503	0.0502	90.35	73.02	1.24	up	chr12	25098108	25098326	-	TR12001621	ENST00000355611	---	---	---	---	---
TC0102321	---	---	0.0097059	0.051	38.54	30.99	1.24	up	chr1	64267154	64267260	-	TR01002756	ENST00000364049 /// ENST00000347292	---	---	---	---	---
TC0500887	---	---	0.0116376	0.0568	19.93	16.13	1.24	up	chr5	25737083	25737189	-	TR05001657 /// TR05001036	ENST00000364146 /// ENST00000345421	---	---	---	---	---
TC0101559	---	---	0.0116539	0.0568	146.42	118.35	1.24	up	chr1	223995600	223995669	+	TR01002970	ENST00000349545	---	---	---	---	---
TC1201677	---	---	0.0128263	0.0601	23.84	19.19	1.24	up	chr12	125781197	125822779	-	TR12008861 /// TR12008860 /// TR12008859 /// TR12008858 /// TR12008857 /// TR12008856 /// TR12008855	chr12.1665.12117 /// chr12.1665.12116 /// chr12.1665.12115 /// chr12.1665.12114 /// chr12.1665.12113 /// chr12.1665.12112 /// chr12.1665.12111	---	---	---	---	---
TC0200904	---	---	0.0133573	0.0613	58.87	47.54	1.24	up	chr2	179095800	179178376	+	TR02008760 /// TR02008759 /// TR02008758 /// TR02008757 /// TR02008756	chr2.1873.10268 /// chr2.1873.10267 /// chr2.1873.10266 /// chr2.1873.10265 /// chr2.1873.10264	---	---	---	---	---
TC0600465	---	---	0.0142034	0.0635	38.7	31.27	1.24	up	chr6	53192018	53192181	+	TR06001542	ENST00000362868 /// ENST00000352946	---	---	---	---	---
TC0900544	GPR21	G protein-coupled receptor 21	0.0146832	0.0649	21.59	17.36	1.24	up	chr9	124835767	124837796	+	TR09004778 /// TR09003628 /// TR09002259 /// TR09000916	NM_005294 /// ENST00000373642 /// ENST00000339678 /// chr9.1129.5943	2844	9q33	GO:0007165 // signal transduction // IEA /// GO:0007186 // G-protein coupled receptor protein signaling pathway // TAS	GO:0001584 // rhodopsin-like receptor activity // IEA /// GO:0004872 // receptor activity // IEA	GO:0005886 // plasma membrane // IEA /// GO:0005887 // integral to plasma membrane // TAS
TC1200772	---	---	0.0150232	0.0661	17.19	13.84	1.24	up	chr12	120830393	120830451	+	TR12001843	ENST00000363337	---	---	---	---	---
TC0701638	hsa-mir-29a	hsa-mir-29a [Source:miRBase;Acc:MI0000087]	0.0152166	0.0666	12.47	10.09	1.24	up	chr7	130212034	130212121	-	TR07001782 /// TR07001394	ENST00000362111 /// ENST00000351314	---	---	---	---	---
TC1000791	---	---	0.0167752	0.0706	15.18	12.26	1.24	up	chr10	16289826	16289932	-	TR10001704 /// TR10001268	ENST00000364390 /// ENST00000352625	---	---	---	---	---
TC1101544	---	---	0.018666	0.0752	20.3	16.35	1.24	up	chr11	65074883	65074945	-	TR11002224	ENST00000365213	---	---	---	---	---
TC0600621	---	---	0.0201524	0.079	43.26	34.82	1.24	up	chr6	108819970	108820072	+	TR06001968 /// TR06001579	ENST00000363929 /// ENST00000353902	---	---	---	---	---
TC0101945	---	---	0.0212711	0.0814	15.05	12.14	1.24	up	chr1	19731251	19731355	-	TR01003052	ENST00000350458	---	---	---	---	---
TC0501270	---	---	0.0214859	0.0817	29.34	23.76	1.24	up	chr5	131708273	131712332	-	TR05002182 /// TR05001852	NM_001001704 /// ENST00000378987	---	---	---	---	---
TC0102703	LOC729189	hypothetical LOC729189	0.0217279	0.0821	20.18	16.32	1.24	up	chr1	148030714	148031388	-	TR01002005	ENST00000331610	729189	1q21.1	---	---	---
TC2000553	---	---	0.0218092	0.0822	13.28	10.75	1.24	up	chr20	10542084	10542821	-	TR20000224	ENST00000246083	---	---	---	---	---
TC0801036	---	---	0.0226742	0.0843	58.37	46.91	1.24	up	chr8	74908562	74908831	-	TR08001024	ENST00000351702	---	---	---	---	---
TC1500809	GOLGA8B	golgin A8 family, member B	0.0234266	0.0861	105.64	85.19	1.24	up	chr15	32458561	32663144	-	TR15003727 /// TR15003726 /// TR15003725 /// TR15003724 /// TR15003723 /// TR15003722 /// TR15003721 /// TR15003720 /// TR15003719 /// TR15003718 /// TR15003717 /// TR15003716 /// TR15003715 /// TR15003714 /// TR15003713 /// TR15003712 /// TR15003711 /// TR15003710 /// TR15003709 /// TR15003708 /// TR15003707 /// TR15003706 /// TR15003705 /// TR15003704 /// TR15003703 /// TR15003702 /// TR1500370…	NM_181077 /// NM_001023567 /// ENST00000360553 /// ENST00000359187 /// ENST00000316620 /// ENST00000267731 /// chr15.199.2474 /// chr15.199.2473 /// chr15.199.2472 /// chr15.199.2471 /// chr15.199.2470 /// chr15.199.2469 /// chr15.199.2468 /// chr15.199.2467 /// chr15.199.2466 /// chr15.199.2465 /// chr15.199.2464 /// chr15.199.2463 /// chr15.199.2462 /// chr15.199.2461 /// chr15.199.2460 /// chr…	440270	15q14 /// 15q11.2	---	---	GO:0005794 // Golgi apparatus // IEA /// GO:0016020 // membrane // IEA
TC0102724	---	---	0.0248003	0.0892	48.72	39.29	1.24	up	chr1	148839638	148839707	-	TR01003126	ENST00000351504	---	---	---	---	---
TC0600606	---	---	0.0273286	0.0951	19.61	15.85	1.24	up	chr6	107560969	107561043	+	TR06001558	ENST00000353366	---	---	---	---	---
TC1401028	---	---	0.0274961	0.0955	125.88	101.74	1.24	up	chr14	77713911	77714017	-	TR14001229 /// TR14000922	ENST00000362584 /// ENST00000351093	---	---	---	---	---
TC1100711	---	---	0.0321847	0.106	19.73	15.93	1.24	up	chr11	82211050	82212207	+	TR11001213	ENST00000331639	---	---	---	---	---
TC2200765	FLJ32756	uncharacterized LOC642757	0.0330898	0.108	45.24	36.55	1.24	up	chr22	45689905	45690438	-	TR22000281	ENST00000318907	642757	22q13.31	---	---	---
TC0301527	---	---	0.0338426	0.11	15.97	12.91	1.24	up	chr3	128442505	128442607	-	TR03002051 /// TR03001549	ENST00000364418 /// ENST00000351139	---	---	---	---	---
TC0Y00061	---	---	0.0341448	0.11	48.49	39.02	1.24	up	chrY	18181048	18181165	+	TR0Y000185 /// TR0Y000110	ENST00000365374 /// ENST00000346566	---	---	---	---	---
TC2200280	APOBEC3A	apolipoprotein B mRNA editing enzyme, catalytic polypeptide-like 3A	0.0370812	0.117	585.45	473.58	1.24	up	chr22	37683539	37689134	+	TR22005640 /// TR22000145	NM_145699 /// ENST00000249116 /// chr22.587.4611	200315	22q13.1-q13.2	GO:0008150 // biological_process // ND	GO:0008270 // zinc ion binding // IEA /// GO:0016787 // hydrolase activity // IEA /// GO:0016814 // hydrolase activity, acting on carbon-nitrogen (but not peptide) bonds, in cyclic amidines // IEA /// GO:0046872 // metal ion binding // IEA	GO:0005575 // cellular_component // ND
TC0800714	---	---	0.0397334	0.122	17.66	14.25	1.24	up	chr8	8087741	8088112	-	TR08001570	ENST00000382568	---	---	---	---	---
TC0300930	---	---	0.0427617	0.128	15.06	12.16	1.24	up	chr3	197284086	197284148	+	TR03001991	ENST00000362905	---	---	---	---	---
TC0700216	SPDYE6	speedy homolog E6 (Xenopus laevis)	0.0436313	0.129	50.34	40.65	1.24	up	chr7	44007013	44016247	+	TR07002913 /// TR07000237	NM_175064 /// ENST00000258704 /// chr7.505.1822	729597	7q22.1 /// 7p13	---	---	---
TC0300125	---	---	0.0446674	0.131	17.22	13.94	1.24	up	chr3	31810966	31811433	+	TR03001204	ENST00000342748	---	---	---	---	---
TC0701361	SPDYE3	speedy homolog E3 (Xenopus laevis)	0.0465442	0.134	101.15	81.36	1.24	up	chr7	76000947	76008661	-	TR07016714 /// TR07000949 /// TR07000857	ENST00000338590 /// ENST00000332397 /// chr7.903.6567	441272	7q22.1	---	---	---
TC1901195	---	---	0.0470398	0.135	15	12.09	1.24	up	chr19	12071895	12072684	-	TR19002208	ENST00000366302	---	---	---	---	---
TC0500447	---	---	0.0498152	0.141	82.05	66.27	1.24	up	chr5	127408961	127409239	+	TR05001531	ENST00000359805	---	---	---	---	---
TC0201704	---	---	0.0499471	0.141	23.63	19.1	1.24	up	chr2	88495532	88495638	-	TR02001717	ENST00000364081 /// ENST00000347515	---	---	---	---	---
TC0300349	ATXN7	ataxin 7	2.57e-05	0.00297	392.07	319.38	1.23	up	chr3	63825273	63961367	+	TR03015324 /// TR03015323 /// TR03002444 /// TR03000455	NM_000333 /// ENST00000295900 /// chr3.756.9144 /// chr3.756.9143 /// chr3.756.9142	6314	3p21.1-p12	GO:0006350 // transcription // IEA /// GO:0006355 // regulation of transcription, DNA-dependent // IEA /// GO:0006997 // nuclear organization and biogenesis // TAS /// GO:0007601 // visual perception // TAS /// GO:0008219 // cell death // IEA	GO:0005515 // protein binding // IPI /// GO:0008270 // zinc ion binding // IEA	GO:0005622 // intracellular // IEA /// GO:0005634 // nucleus // TAS /// GO:0005737 // cytoplasm // IEA /// GO:0016363 // nuclear matrix // IEA
TC0700338	DKFZP434F142	uncharacterized DKFZp434F142	7.8e-05	0.00446	14.53	11.78	1.23	up	chr7	64942477	64944817	+	TR07000549	ENST00000304917	84214	---	---	---	---
TC0X01403	Q8N793_HUMAN	CDNA FLJ25895 fis, clone CBR03553. [Source:Uniprot/SPTREMBL;Acc:Q8N793]	0.0001243	0.00535	53.79	43.74	1.23	up	chrX	154234368	154257414	-	TR0X004705 /// TR0X001347	ENST00000355435 /// chrX.1114.5192	---	---	---	---	---
TC0202194	---	---	0.0003669	0.00889	52.89	43.1	1.23	up	chr2	197273603	197283613	-	TR02009283	chr2.1990.10792	---	---	---	---	---
TC0800762	Q8NH98_HUMAN	Seven transmembrane helix receptor. [Source:Uniprot/SPTREMBL;Acc:Q8NH45]	0.0004249	0.00958	13.72	11.17	1.23	up	chr8	12586149	12588894	-	TR08001214 /// TR08000493	ENST00000358192 /// ENST00000317826	---	---	GO:0007165 // signal transduction // IEA /// GO:0007186 // G-protein coupled receptor protein signaling pathway // IEA	GO:0001584 // rhodopsin-like receptor activity // IEA /// GO:0004872 // receptor activity // IEA /// GO:0004984 // olfactory receptor activity // IEA	GO:0016020 // membrane // IEA /// GO:0016021 // integral to membrane // IEA
TC0103269	---	---	0.0005829	0.0112	359.18	292.65	1.23	up	chr1	222206993	222231442	-	TR01026611 /// TR01026610 /// TR01026609 /// TR01026608 /// TR01026607	chr1.3053.26079 /// chr1.3053.26078 /// chr1.3053.26077 /// chr1.3053.26076 /// chr1.3053.26075	---	---	---	---	---
TC0600984	---	---	0.0007231	0.0123	21.49	17.5	1.23	up	chr6	18415183	18415289	-	TR06001963 /// TR06001496	ENST00000363811 /// ENST00000351909	---	---	---	---	---
TC1901322	LPAR2	lysophosphatidic acid receptor 2	0.0008434	0.0135	116.82	95.06	1.23	up	chr19	19595477	19600739	-	TR19013295 /// TR19013294 /// TR19013293 /// TR19013292 /// TR19013291 /// TR19013290 /// TR19002784 /// TR19001993	NM_004720 /// ENST00000358804 /// chr19.661.5558 /// chr19.661.5557 /// chr19.661.5556 /// chr19.661.5555 /// chr19.661.5554 /// chr19.661.5553 /// chr19.661.5552	9170	19p12	GO:0007165 // signal transduction // IEA /// GO:0007186 // G-protein coupled receptor protein signaling pathway // TAS /// GO:0007202 // activation of phospholipase C activity // TAS /// GO:0007204 // elevation of cytosolic calcium ion concentration // TAS	GO:0001619 // lysosphingolipid and lysophosphatidic acid receptor activity // IEA /// GO:0004872 // receptor activity // IEA /// GO:0005515 // protein binding // IPI /// GO:0008289 // lipid binding // TAS /// GO:0030274 // LIM domain binding // IPI	GO:0005886 // plasma membrane // TAS /// GO:0005887 // integral to plasma membrane // TAS
TC0101444	---	---	0.0008772	0.0138	51.12	41.41	1.23	up	chr1	202815018	202821334	+	TR01025628	chr1.2822.25138	---	---	---	---	---
TC1600495	---	---	0.0010391	0.0148	465.57	378.36	1.23	up	chr16	64893213	64893328	+	TR16001482 /// TR16001123	ENST00000365129 /// ENST00000350116	---	---	---	---	---
TC2100311	---	---	0.0010877	0.0151	177.53	144.74	1.23	up	chr21	33559812	33560435	-	TR21001062	chr21.162.332	---	---	---	---	---
TC0103359	---	---	0.0018535	0.0202	1068.9	869.79	1.23	up	chr1	232469272	232469505	-	TR01004537	ENST00000366616	---	---	---	---	---
TC1700536	LRRC37A2	leucine rich repeat containing 37, member A2	0.0019511	0.0208	159.33	130	1.23	up	chr17	41945392	41988388	+	TR17003941 /// TR17003940 /// TR17003939 /// TR17003938 /// TR17002479 /// TR17001180	NM_001006607 /// ENST00000334962 /// chr17.1072.9097 /// chr17.1072.9096 /// chr17.1072.9095 /// chr17.1072.9094	474170	17q21.32	---	GO:0005515 // protein binding // IEA	GO:0016020 // membrane // IEA /// GO:0016021 // integral to membrane // IEA
TC0901112	C9orf164	chromosome 9 open reading frame 164	0.002007	0.0212	43.8	35.53	1.23	up	chr9	91166336	91181786	-	TR09012012 /// TR09012011 /// TR09002686 /// TR09000918	NM_182635 /// ENST00000375794 /// ENST00000339861 /// chr9.764.4660 /// chr9.764.4659 /// chr9.764.4658	349236	9q22.2	---	---	---
TC0900964	---	---	0.0020419	0.0214	157.28	128.01	1.23	up	chr9	46003412	46004059	-	TR09002935	ENST00000377528	---	---	---	---	---
TC1901148	---	---	0.0023334	0.023	16.79	13.7	1.23	up	chr19	9667770	9672452	-	TR19010154	chr19.320.2396	---	---	---	---	---
TC1701537	TRIM25	tripartite motif containing 25	0.0023779	0.0232	349.9	285.06	1.23	up	chr17	52320269	52346408	-	TR17005147 /// TR17005146 /// TR17005145 /// TR17000836	NM_005082 /// ENST00000316881 /// chr17.1285.10290 /// chr17.1285.10289 /// chr17.1285.10288	7706	17q23.2	---	GO:0003700 // transcription factor activity // TAS /// GO:0005515 // protein binding // IEA /// GO:0008270 // zinc ion binding // IEA /// GO:0046872 // metal ion binding // IEA	GO:0005737 // cytoplasm // IEA
TC1300475	LPAR6	lysophosphatidic acid receptor 6	0.0024341	0.0235	24.13	19.64	1.23	up	chr13	47883170	47916841	-	TR13002898 /// TR13002897 /// TR13002896 /// TR13002895 /// TR13001084 /// TR13000454	NM_005767 /// ENST00000378434 /// ENST00000345941 /// chr13.336.1478 /// chr13.336.1477 /// chr13.336.1476 /// chr13.336.1475	10161	13q14	GO:0007165 // signal transduction // IEA /// GO:0007186 // G-protein coupled receptor protein signaling pathway // NAS	GO:0001584 // rhodopsin-like receptor activity // IEA /// GO:0004872 // receptor activity // IEA /// GO:0045028 // purinergic nucleotide receptor activity, G-protein coupled // IEA	GO:0005886 // plasma membrane // IEA /// GO:0016021 // integral to membrane // NAS
TC0500242	GTF2H2D	general transcription factor IIH, polypeptide 2D	0.0024843	0.0236	68.67	55.97	1.23	up	chr5	69176395	70327559	+	TR05009193 /// TR05009192 /// TR05009191 /// TR05009190 /// TR05009189 /// TR05009188 /// TR05009187 /// TR05009186 /// TR05009185 /// TR05009184 /// TR05009183 /// TR05009182 /// TR05009181 /// TR05009180 /// TR05009179 /// TR05009178 /// TR05009177 /// TR05009176 /// TR05009175 /// TR05009174 /// TR05009173 /// TR05009172 /// TR05009171 /// TR05009170 /// TR05009169 /// TR05009168 /// TR0500916…	NM_207331 /// NM_001515 /// ENST00000380757 /// ENST00000380729 /// ENST00000380721 /// ENST00000380720 /// chr5.592.2173 /// chr5.592.2172 /// chr5.592.2171 /// chr5.592.2170 /// chr5.592.2169 /// chr5.592.2168 /// chr5.592.2167 /// chr5.592.2166 /// chr5.592.2165 /// chr5.592.2164 /// chr5.592.2163 /// chr5.592.2162 /// chr5.592.2161 /// chr5.592.2160 /// chr5.592.2159 /// chr5.592.2158 /// chr…	730394	- /// 5q12.2-q13.3	GO:0006281 // DNA repair // IEA /// GO:0006355 // regulation of transcription, DNA-dependent // IEA /// GO:0000718 // nucleotide-excision repair, DNA damage removal // EXP /// GO:0006281 // DNA repair // IEA /// GO:0006355 // regulation of transcription, DNA-dependent // IEA /// GO:0006367 // transcription initiation from RNA polymerase II promoter // EXP /// GO:0006368 // RNA elongation from RNA…	GO:0003702 // RNA polymerase II transcription factor activity // IEA /// GO:0008270 // zinc ion binding // IEA /// GO:0046872 // metal ion binding // IEA /// GO:0003700 // transcription factor activity // NAS /// GO:0003702 // RNA polymerase II transcription factor activity // IEA /// GO:0008135 // translation factor activity, nucleic acid binding // TAS /// GO:0008270 // zinc ion binding // IEA …	GO:0005622 // intracellular // IEA /// GO:0005634 // nucleus // IEA /// GO:0005634 // nucleus // IEA /// GO:0005654 // nucleoplasm // EXP
TC0901221	---	---	0.0025608	0.024	180.27	146.49	1.23	up	chr9	109599847	109599948	-	TR09001076	ENST00000345658	---	---	---	---	---
TC1700625	---	---	0.0030517	0.0261	148.16	119.97	1.23	up	chr17	53279033	53279266	+	TR17002151	ENST00000376291	---	---	---	---	---
TC0201335	---	---	0.0032178	0.0268	137.07	111.7	1.23	up	chr2	19040074	19067226	-	TR02009873	chr2.208.679	---	---	---	---	---
TC1800213	---	---	0.0033287	0.0273	20.27	16.54	1.23	up	chr18	54632092	54650000	+	TR18003295	chr18.464.2792	---	---	---	---	---
TC1000126	---	---	0.0040158	0.0303	20.15	16.36	1.23	up	chr10	26918800	26923255	+	TR10019679	chr10.304.1403	---	---	---	---	---
TC1600401	---	---	0.0040614	0.0305	36.66	29.73	1.23	up	chr16	34846488	34846562	+	TR16001066	ENST00000347904	---	---	---	---	---
TC1001102	---	---	0.0040621	0.0305	57.92	47.18	1.23	up	chr10	81178251	81178457	-	TR10001570	ENST00000360341	---	---	---	---	---
TC0101631	---	---	0.004202	0.0314	491.54	399.41	1.23	up	chr1	233539874	233540107	+	TR01004526	ENST00000366602	---	---	---	---	---
TC1500981	---	---	0.0055185	0.0365	14.98	12.19	1.23	up	chr15	54354024	54354126	-	TR15001240 /// TR15000865	ENST00000362914 /// ENST00000348671	---	---	---	---	---
TC1700505	---	---	0.0055796	0.0368	340.88	277.43	1.23	up	chr17	39740000	39740066	+	TR17001483	ENST00000348296	---	---	---	---	---
TC1700791	---	---	0.0061362	0.0391	49.08	39.9	1.23	up	chr17	72596984	72597170	+	TR17001644	ENST00000364024 /// ENST00000352638	---	---	---	---	---
TC1700865	---	---	0.0063638	0.0398	17.69	14.4	1.23	up	chr17	78211405	78213053	+	TR17002044	ENST00000366129	---	---	---	---	---
TC0300016	---	---	0.0063716	0.0398	31.51	25.67	1.23	up	chr3	6507420	6600787	+	TR03009424	chr3.34.92	---	---	---	---	---
TC0601207	SLC26A8	solute carrier family 26, member 8	0.0063993	0.0399	52.23	42.59	1.23	up	chr6	36019273	36100394	-	TR06015583 /// TR06015582 /// TR06015581 /// TR06015580 /// TR06015579 /// TR06004563 /// TR06001669 /// TR06001649 /// TR06001628 /// TR06001277	NM_138718 /// NM_052961 /// ENST00000356119 /// ENST00000355574 /// ENST00000355093 /// ENST00000346944 /// chr6.653.5240 /// chr6.653.5239 /// chr6.653.5238 /// chr6.653.5237 /// chr6.653.5236 /// chr6.653.5235	116369	6p21	GO:0006811 // ion transport // IEA /// GO:0006821 // chloride transport // IDA /// GO:0007126 // meiosis // IEA /// GO:0007275 // multicellular organismal development // IEA /// GO:0007283 // spermatogenesis // IEA /// GO:0008272 // sulfate transport // IDA /// GO:0019532 // oxalate transport // IDA /// GO:0030154 // cell differentiation // IEA /// GO:0006810 // transport // IEA	GO:0005215 // transporter activity // IEA /// GO:0005254 // chloride channel activity // IDA /// GO:0015116 // sulfate transmembrane transporter activity // IDA /// GO:0015380 // anion exchanger activity // IEA /// GO:0019531 // oxalate transmembrane transporter activity // IDA /// GO:0047485 // protein N-terminus binding // IPI /// GO:0005215 // transporter activity // IEA	GO:0005886 // plasma membrane // IDA /// GO:0016021 // integral to membrane // IEA /// GO:0016020 // membrane // IEA /// GO:0016021 // integral to membrane // IEA
TC1201181	---	---	0.006688	0.0411	27.68	22.41	1.23	up	chr12	48497459	48497529	-	TR12001534	ENST00000353186	---	---	---	---	---
TC0900255	---	---	0.0067385	0.0413	58.41	47.68	1.23	up	chr9	67327408	67332053	+	TR09010136	chr9.516.2835	---	---	---	---	---
TC0201151	Q2KHS0_HUMAN	---	0.0069996	0.0422	30.69	25.01	1.23	up	chr2	228501432	228501590	+	TR02002703	ENST00000366119	---	---	---	---	---
TC1300387	---	---	0.0070752	0.0425	648.26	527.42	1.23	up	chr13	32192805	32193038	-	TR13001203	ENST00000380112	---	---	---	---	---
TC1200850	---	---	0.0072304	0.0431	14.51	11.83	1.23	up	chr12	132037042	132038645	+	TR12001963	ENST00000376553	---	---	---	---	---
TC1800460	---	---	0.0074432	0.0439	43.28	35.14	1.23	up	chr18	43950153	43950259	-	TR18000415	ENST00000362972 /// ENST00000349845	---	---	---	---	---
TC1700532	LRRC37A	leucine rich repeat containing 37A	0.0079608	0.0455	181.37	147.14	1.23	up	chr17	41728274	41770974	+	TR17003899 /// TR17003898 /// TR17003897 /// TR17003896 /// TR17002843 /// TR17000891	NM_014834 /// ENST00000376866 /// ENST00000320254 /// chr17.1068.9138 /// chr17.1068.9137 /// chr17.1068.9136 /// chr17.1068.9135	9884	17q21.31	---	GO:0005515 // protein binding // IEA	GO:0016020 // membrane // IEA /// GO:0016021 // integral to membrane // IEA
TC0600909	---	---	0.0083524	0.0468	12.75	10.33	1.23	up	chr6	3025072	3025130	-	TR06001423	ENST00000350120	---	---	---	---	---
TC1500646	UNQ9370	IFMQ9370	0.0084831	0.0471	13.15	10.65	1.23	up	chr15	91550299	91552281	+	TR15002099 /// TR15001172	NM_207447 /// ENST00000358863	400454	---	---	---	---
TC1701037	---	---	0.0085051	0.0471	29.41	23.84	1.23	up	chr17	10730323	10730427	-	TR17001944 /// TR17001480	ENST00000362504 /// ENST00000348186	---	---	---	---	---
TC0101549	---	---	0.0087557	0.0478	20.78	16.9	1.23	up	chr1	222559705	222559804	+	TR01002801	ENST00000362468 /// ENST00000347748	---	---	---	---	---
TC0501122	---	---	0.0088581	0.0481	91.84	74.9	1.23	up	chr5	84346850	84346935	-	TR05001368	ENST00000353585	---	---	---	---	---
TC0200945	OBFC2A	oligonucleotide/oligosaccharide-binding fold containing 2A	0.0097541	0.0511	255.92	208.77	1.23	up	chr2	192251107	192260531	+	TR02009252 /// TR02009251 /// TR02009250 /// TR02009249 /// TR02009248 /// TR02009247 /// TR02009246 /// TR02009245 /// TR02009244 /// TR02009243 /// TR02009242 /// TR02009241 /// TR02009240 /// TR02009239 /// TR02009238 /// TR02009237 /// TR02009236 /// TR02009235 /// TR02009234 /// TR02009233 /// TR02009232 /// TR02003349 /// TR02000925 /// TR02000922	NM_001031716 /// ENST00000307849 /// ENST00000307834 /// chr2.1966.10765 /// chr2.1966.10764 /// chr2.1966.10763 /// chr2.1966.10762 /// chr2.1966.10761 /// chr2.1966.10760 /// chr2.1966.10759 /// chr2.1966.10758 /// chr2.1966.10757 /// chr2.1966.10756 /// chr2.1966.10755 /// chr2.1966.10754 /// chr2.1966.10753 /// chr2.1966.10752 /// chr2.1966.10751 /// chr2.1966.10750 /// chr2.1966.10749 /// ch…	64859	2q32.3	---	GO:0003676 // nucleic acid binding // IEA /// GO:0003676 // nucleic acid binding // IEA /// GO:0003697 // single-stranded DNA binding // IEA /// GO:0003723 // RNA binding // IEA	GO:0005634 // nucleus // IEA
TC0100993	---	---	0.0104228	0.0531	49.1	40.02	1.23	up	chr1	147872541	147872704	+	TR01004363 /// TR01003197	ENST00000365626 /// ENST00000352430	---	---	---	---	---
TC0201926	---	---	0.0104926	0.0533	34.27	27.78	1.23	up	chr2	131846208	131846265	-	TR02002076	ENST00000352566	---	---	---	---	---
TC1201052	---	---	0.010823	0.0543	16.11	13.05	1.23	up	chr12	25647507	25647593	-	TR12001550	ENST00000353509	---	---	---	---	---
TC0X00283	---	---	0.0109944	0.0548	21.47	17.41	1.23	up	chrX	55625891	55625991	+	TR0X001665 /// TR0X001114	ENST00000363765 /// ENST00000348791	---	---	---	---	---
TC0300327	---	---	0.0125794	0.0594	106.88	86.85	1.23	up	chr3	57473217	57473322	+	TR03001390	ENST00000364286 /// ENST00000348140	---	---	---	---	---
TC0800095	---	---	0.0131147	0.0609	151.94	123.21	1.23	up	chr8	12946230	12946336	+	TR08000949	ENST00000364059 /// ENST00000349494	---	---	---	---	---
TC2000282	---	---	0.0150377	0.0661	20.82	16.91	1.23	up	chr20	41467527	41467644	+	TR20001271 /// TR20000950	ENST00000364151 /// ENST00000351238	---	---	---	---	---
TC0301615	---	---	0.0159566	0.0684	30.99	25.13	1.23	up	chr3	142723811	142724281	-	TR03002222	ENST00000383145	---	---	---	---	---
TC1100500	---	---	0.0165393	0.07	169.88	138.03	1.23	up	chr11	63494518	63494624	+	TR11001821	ENST00000363747 /// ENST00000353462	---	---	---	---	---
TC1500915	---	---	0.0175221	0.0722	13.26	10.81	1.23	up	chr15	43082353	43082518	-	TR15000982	ENST00000351679	---	---	---	---	---
TC1100053	---	---	0.0175375	0.0722	118.85	96.44	1.23	up	chr11	2299524	2299633	+	TR11001839	ENST00000364237 /// ENST00000353858	---	---	---	---	---
TC0501535	LOC202181	chromosome 5 open reading frame 25 pseudogene	0.0183059	0.0743	23.54	19.1	1.23	up	chr5	176978509	176978967	-	TR05000529	ENST00000302857	202181	---	---	---	---
TC1700228	---	---	0.0197859	0.0782	19.3	15.64	1.23	up	chr17	19841594	19841705	+	TR17001988 /// TR17001464	ENST00000363892 /// ENST00000347701	---	---	---	---	---
TC0600564	---	---	0.0203712	0.0795	35.48	28.73	1.23	up	chr6	90607769	90607862	+	TR06001922 /// TR06001589	ENST00000362760 /// ENST00000354060	---	---	---	---	---
TC1300073	FRY	furry homolog (Drosophila)	0.0206121	0.0799	144.24	117.67	1.23	up	chr13	31503437	31768794	+	TR13001745 /// TR13001744 /// TR13001743 /// TR13001742 /// TR13001741 /// TR13001740 /// TR13001739 /// TR13001738 /// TR13001737 /// TR13001736 /// TR13001735 /// TR13001488 /// TR13001216 /// TR13001215 /// TR13001214 /// TR13001213 /// TR13001212 /// TR13001211 /// TR13001210 /// TR13000149 /// TR13000134	NM_023037 /// ENST00000380257 /// ENST00000380250 /// ENST00000380235 /// ENST00000380226 /// ENST00000380218 /// ENST00000380217 /// ENST00000380215 /// ENST00000267067 /// ENST00000261575 /// chr13.164.395 /// chr13.164.394 /// chr13.164.393 /// chr13.164.392 /// chr13.164.391 /// chr13.164.390 /// chr13.164.389 /// chr13.164.388 /// chr13.164.387 /// chr13.164.386 /// chr13.164.385 /// chr13.1…	10129	13q13.1	GO:0006350 // transcription // IEA /// GO:0006355 // regulation of transcription, DNA-dependent // IEA	GO:0005524 // ATP binding // IEA	GO:0016020 // membrane // IEA /// GO:0016021 // integral to membrane // IEA
TC1701191	---	---	0.0207672	0.0801	26.41	21.43	1.23	up	chr17	24796444	24796544	-	TR17002032 /// TR17001626	ENST00000365335 /// ENST00000352070	---	---	---	---	---
TC0102440	---	---	0.0238199	0.0872	32.84	26.71	1.23	up	chr1	92938953	92939079	-	TR01004267 /// TR01002679	ENST00000364447 /// ENST00000346534	---	---	---	---	---
TC0700694	---	---	0.0257582	0.0911	46.39	37.83	1.23	up	chr7	128832711	128832773	+	TR07001831	ENST00000363687	---	---	---	---	---
TC0800836	---	---	0.0273407	0.0951	167.56	135.73	1.23	up	chr8	28961936	28962040	-	TR08001312 /// TR08000909	ENST00000363849 /// ENST00000348646	---	---	---	---	---
TC0800017	DB109_HUMAN	Beta-defensin 109 precursor (Defensin, beta 109). [Source:Uniprot/SWISSPROT;Acc:Q30KR1]	0.0309193	0.103	23.92	19.46	1.23	up	chr8	7157667	7164883	+	TR08008944 /// TR08001716 /// TR08001605	NM_001037380 /// ENST00000382656 /// chr8.86.96	---	---	GO:0006952 // defense response // IEA /// GO:0042742 // defense response to bacterium // IEA	---	GO:0005576 // extracellular region // IEA
TC0501355	Q8NB83_HUMAN	CDNA FLJ34090 fis, clone FCBBF3006399. [Source:Uniprot/SPTREMBL;Acc:Q8NB83]	0.0317236	0.105	28.19	22.93	1.23	up	chr5	140222581	140223159	-	TR05000716	ENST00000319589	---	---	---	---	GO:0005624 // membrane fraction // IEA
TC2000089	---	---	0.0320204	0.105	17.04	13.82	1.23	up	chr20	14951498	14951608	+	TR20001273 /// TR20000922	ENST00000364310 /// ENST00000349775	---	---	---	---	---
TC1200218	---	---	0.0333477	0.109	18.09	14.76	1.23	up	chr12	27797074	27797184	+	TR12001495	ENST00000363643 /// ENST00000352325	---	---	---	---	---
TC1901319	LOC100128429	uncharacterized LOC100128429	0.0359226	0.114	51.02	41.38	1.23	up	chr19	19432039	19432686	-	TR19002372	ENST00000379464	100128429	---	---	GO:0005198 // structural molecule activity // IEA	GO:0005923 // tight junction // IEA
TC0600203	NKAPL	NFKB activating protein-like	0.0370138	0.117	22.74	18.55	1.23	up	chr6	28335077	28336715	+	TR06003938 /// TR06001175	NM_001007531 /// ENST00000343684	222698	6p22.1	---	---	---
TC2000070	---	---	0.0370886	0.117	26.38	21.4	1.23	up	chr20	8759832	8760040	+	TR20001277 /// TR20000895	ENST00000364478 /// ENST00000348630	---	---	---	---	---
TC0601249	---	---	0.0387579	0.12	74.29	60.46	1.23	up	chr6	41315234	41315341	-	TR06001324	ENST00000347988	---	---	---	---	---
TC0800383	---	---	0.0392805	0.121	16.53	13.39	1.23	up	chr8	75123466	75123569	+	TR08001126	ENST00000354083	---	---	---	---	---
TC0200658	---	---	0.0397243	0.122	16.11	13.07	1.23	up	chr2	127491472	127491529	+	TR02002661	ENST00000365021	---	---	---	---	---
TC0400467	ALPK1	alpha-kinase 1	0.0420021	0.127	85.21	69.47	1.23	up	chr4	113437975	113583225	+	TR04002507 /// TR04002506 /// TR04002505 /// TR04002504 /// TR04002503 /// TR04002502 /// TR04002501 /// TR04002500 /// TR04002499 /// TR04002498 /// TR04002497 /// TR04002496 /// TR04002495 /// TR04002494 /// TR04002493 /// TR04002492 /// TR04002491 /// TR04002490 /// TR04002489 /// TR04002277 /// TR04000560 /// TR04000006	NM_025144 /// ENST00000309610 /// ENST00000177648 /// chr4.1002.4604 /// chr4.1002.4603 /// chr4.1002.4602 /// chr4.1002.4601 /// chr4.1002.4600 /// chr4.1002.4599 /// chr4.1002.4598 /// chr4.1002.4597 /// chr4.1002.4596 /// chr4.1002.4595 /// chr4.1002.4594 /// chr4.1002.4593 /// chr4.1002.4592 /// chr4.1002.4591 /// chr4.1002.4590 /// chr4.1002.4589 /// chr4.1002.4588 /// chr4.1002.4587 /// chr…	80216	4q25	GO:0006468 // protein amino acid phosphorylation // IEA	GO:0004674 // protein serine/threonine kinase activity // IEA /// GO:0005524 // ATP binding // IEA /// GO:0016301 // kinase activity // IEA /// GO:0016740 // transferase activity // IEA	---
TC1200967	CLEC7A	C-type lectin domain family 7, member A	0.0437162	0.129	509.5	413.3	1.23	up	chr12	10160649	10174135	-	TR12009566 /// TR12009565 /// TR12009564 /// TR12009563 /// TR12009562 /// TR12009561 /// TR12009560 /// TR12009559 /// TR12009558 /// TR12009557 /// TR12009556 /// TR12009555 /// TR12009554 /// TR12009553 /// TR12009552 /// TR12009551 /// TR12009550 /// TR12009549 /// TR12009548 /// TR12009547 /// TR12009546 /// TR12009545 /// TR12009544 /// TR12009543 /// TR12009542 /// TR12009541 /// TR1200954…	NM_197954 /// NM_197950 /// NM_197949 /// NM_197948 /// NM_197947 /// NM_022570 /// ENST00000354721 /// ENST00000353231 /// ENST00000349926 /// ENST00000348047 /// ENST00000310002 /// ENST00000304084 /// ENST00000298524 /// ENST00000298523 /// chr12.257.1494 /// chr12.257.1493 /// chr12.257.1492 /// chr12.257.1491 /// chr12.257.1490 /// chr12.257.1489 /// chr12.257.1488 /// chr12.257.1487 /// chr…	64581	12p13.2	GO:0006910 // phagocytosis, recognition // IDA /// GO:0006954 // inflammatory response // IEA /// GO:0009756 // carbohydrate mediated signaling // TAS /// GO:0042110 // T cell activation // TAS /// GO:0042832 // defense response to protozoan // NAS /// GO:0045087 // innate immune response // IEA /// GO:0001879 // detection of yeast // IEA /// GO:0002238 // response to molecule of fungal origin //…	GO:0005488 // binding // IEA /// GO:0005529 // sugar binding // IDA /// GO:0008329 // pattern recognition receptor activity // IDA /// GO:0042287 // MHC protein binding // NAS /// GO:0001846 // opsonin binding // IEA /// GO:0001874 // zymosan receptor activity // IEA /// GO:0005529 // sugar binding // IDA /// GO:0008329 // pattern recognition receptor activity // IDA /// GO:0042287 // MHC protein…	GO:0005737 // cytoplasm // IEA /// GO:0016020 // membrane // IEA /// GO:0016021 // integral to membrane // TAS /// GO:0005737 // cytoplasm // IEA /// GO:0009897 // external side of plasma membrane // IEA /// GO:0016020 // membrane // IEA /// GO:0016021 // integral to membrane // TAS
TC1500988	---	---	0.0443396	0.13	71.84	58.52	1.23	up	chr15	55358060	55358163	-	TR15001047	ENST00000353525	---	---	---	---	---
TC0500631	---	---	0.0466389	0.135	25.68	20.96	1.23	up	chr5	154065052	154065118	+	TR05001039	ENST00000345526	---	---	---	---	---
TC1000839	---	---	0.0003719	0.00897	554.67	456.5	1.22	up	chr10	27444082	27444211	-	TR10001753	ENST00000366248	---	---	---	---	---
TC0701684	SLC37A3	solute carrier family 37 (glycerol-3-phosphate transporter), member 3	0.0006562	0.0117	57.48	47.05	1.22	up	chr7	139680023	139744780	-	TR07009376 /// TR07009375 /// TR07009374 /// TR07009373 /// TR07009372 /// TR07009371 /// TR07009370 /// TR07009369 /// TR07009368 /// TR07009367 /// TR07009366 /// TR07009365 /// TR07009364 /// TR07009363 /// TR07009362 /// TR07009361 /// TR07009360 /// TR07009359 /// TR07000993 /// TR07000793	NM_207113 /// NM_032295 /// ENST00000340308 /// ENST00000326232 /// chr7.1570.13339 /// chr7.1570.13338 /// chr7.1570.13337 /// chr7.1570.13336 /// chr7.1570.13335 /// chr7.1570.13334 /// chr7.1570.13333 /// chr7.1570.13332 /// chr7.1570.13331 /// chr7.1570.13330 /// chr7.1570.13329 /// chr7.1570.13328 /// chr7.1570.13327 /// chr7.1570.13326 /// chr7.1570.13325 /// chr7.1570.13324 /// chr7.1570.1…	84255	7q34	GO:0008643 // carbohydrate transport // IEA	GO:0005215 // transporter activity // IEA /// GO:0005351 // sugar:hydrogen symporter activity // IEA	GO:0016020 // membrane // IEA /// GO:0016021 // integral to membrane // IEA
TC0201576	---	---	0.000707	0.0122	16.4	13.44	1.22	up	chr2	65128530	65136814	-	TR02016052 /// TR02016051	chr2.688.2889 /// chr2.688.2888	---	---	---	---	---
TC1600389	---	---	0.0010365	0.0148	70.93	58.26	1.22	up	chr16	34838125	34838243	+	TR16001201	ENST00000353133	---	---	---	---	---
TC1400973	---	---	0.0012219	0.0161	496.58	406.46	1.22	up	chr14	72719786	72720016	-	TR14001421	ENST00000381186	---	---	---	---	---
TC0102772	LCE1C	late cornified envelope 1C	0.0017509	0.0197	24.91	20.35	1.22	up	chr1	151043935	151045731	-	TR01006009	NM_178351 /// ENST00000368768 /// ENST00000368767	353133	1q21.3	GO:0031424 // keratinization // IEA	---	---
TC0900326	---	---	0.0021516	0.0219	29.25	23.96	1.22	up	chr9	83693654	83693720	+	TR09001712 /// TR09001363	ENST00000364099 /// ENST00000353826	---	---	---	---	---
TC0601685	---	---	0.002319	0.0229	31.75	26	1.22	up	chr6	151560347	151591285	-	TR06010106	chr6.1595.12538	---	---	---	---	---
TC0801167	---	---	0.0024434	0.0235	41.24	33.82	1.22	up	chr8	102928660	102928764	-	TR08001023	ENST00000351696	---	---	---	---	---
TC1800095	---	---	0.0025987	0.0241	19.7	16.1	1.22	up	chr18	17651582	17651787	+	TR18000563 /// TR18000337	ENST00000363107 /// ENST00000345268	---	---	---	---	---
TC1101253	---	---	0.0029232	0.0255	206.34	169.49	1.22	up	chr11	19379989	19380105	-	TR11002171 /// TR11001721	ENST00000363817 /// ENST00000351187	---	---	---	---	---
TC1901708	---	---	0.003206	0.0267	275.59	226.77	1.22	up	chr19	55585670	55585903	-	TR19002257	ENST00000376928	---	---	---	---	---
TC1600164	---	---	0.0032335	0.0268	35.93	29.54	1.22	up	chr16	9601447	9601542	+	TR16001088	ENST00000348728	---	---	---	---	---
TC0101445	---	---	0.0034535	0.0277	41.7	34.07	1.22	up	chr1	202856896	202857873	+	TR01025627	chr1.2822.25137	---	---	---	---	---
TC0300357	---	---	0.0038549	0.0297	24.17	19.86	1.22	up	chr3	66456969	66457266	+	TR03002111 /// TR03001546	ENST00000365410 /// ENST00000351105	---	---	---	---	---
TC0701094	---	---	0.0046267	0.0332	12.72	10.39	1.22	up	chr7	27534887	27535196	-	TR07001945	ENST00000366322	---	---	---	---	---
TC2000453	---	---	0.0047742	0.0338	20.08	16.46	1.22	up	chr20	61355775	61359951	+	TR20001366	ENST00000370301	---	---	---	---	---
TC0300616	---	---	0.0050477	0.0348	22.32	18.25	1.22	up	chr3	131465975	131467899	+	TR03005068	chr3.1293.11892	---	---	---	---	---
TC0101326	LHX4	LIM homeobox 4	0.0056918	0.0372	31.66	25.87	1.22	up	chr1	178466065	178510811	+	TR01000535	NM_033343 /// ENST00000367597 /// ENST00000263726 /// chr1.2560.24221	89884	1q25.2	GO:0006355 // regulation of transcription, DNA-dependent // IEA	GO:0003700 // transcription factor activity // IEA /// GO:0008270 // zinc ion binding // IEA /// GO:0043565 // sequence-specific DNA binding // IEA /// GO:0046872 // metal ion binding // IEA	GO:0005634 // nucleus // IEA
TC0102433	---	---	0.0057234	0.0373	23.39	19.21	1.22	up	chr1	92067919	92068177	-	TR01003191	ENST00000352339	---	---	---	---	---
TC17r00025	---	---	0.006405	0.0399	62.97	51.76	1.22	up	chr17_random	1292827	1294686	+	TR17r000099 /// TR17r000098	chr17_random.35.113 /// chr17_random.35.112	---	---	---	---	---
TC0700676	---	---	0.0075869	0.0444	72.33	59.43	1.22	up	chr7	128082933	128086414	+	TR07002367	NM_001039682	---	---	---	---	---
TC1700660	---	---	0.0077542	0.0449	155.58	127.9	1.22	up	chr17	56332034	56332328	+	TR17001606	ENST00000362430 /// ENST00000351585	---	---	---	---	---
TC0200016	---	---	0.0080878	0.0459	24.25	19.81	1.22	up	chr2	5990358	6026628	+	TR02016941	chr2.77.298	---	---	---	---	---
TC1200409	METTL7B	methyltransferase like 7B	0.0081031	0.0459	13.48	11.09	1.22	up	chr12	54361686	54364659	+	TR12000681	NM_152637 /// ENST00000307755 /// chr12.823.5119	196410	12q13.2	GO:0008152 // metabolic process // IEA	GO:0008168 // methyltransferase activity // IEA /// GO:0016740 // transferase activity // IEA	---
TC0101703	OR2AJ1	olfactory receptor, family 2, subfamily AJ, member 1	0.0082063	0.0462	15.79	12.95	1.22	up	chr1	246163694	246164680	+	TR01001642	ENST00000318244	127608	---	GO:0007165 // signal transduction // IEA /// GO:0007186 // G-protein coupled receptor protein signaling pathway // IEA /// GO:0007608 // sensory perception of smell // IEA /// GO:0050896 // response to stimulus // IEA	GO:0001584 // rhodopsin-like receptor activity // IEA /// GO:0004872 // receptor activity // IEA /// GO:0004984 // olfactory receptor activity // IEA	GO:0016020 // membrane // IEA /// GO:0016021 // integral to membrane // IEA
TC0100942	---	---	0.0084689	0.0471	34.65	28.41	1.22	up	chr1	144662353	144662423	+	TR01002944	ENST00000349327	---	---	---	---	---
TC0100424	---	---	0.0086638	0.0476	18.38	15.04	1.22	up	chr1	40416102	40416208	+	TR01002997	ENST00000363445 /// ENST00000349860	---	---	---	---	---
TC0200185	---	---	0.0092206	0.0494	14.99	12.26	1.22	up	chr2	38511989	38514215	+	TR02014762	chr2.435.1794	---	---	---	---	---
TC1601090	---	---	0.0106613	0.0539	25.5	20.95	1.22	up	chr16	48691890	48698064	-	TR16002471	chr16.1014.16345	---	---	---	---	---
TC1701157	---	---	0.0110276	0.0548	453.52	373.24	1.22	up	chr17	23605638	23605782	-	TR17002070	ENST00000366296	---	---	---	---	---
TC1101275	---	---	0.0112959	0.0556	16.61	13.66	1.22	up	chr11	27602073	27612750	-	TR11010522	chr11.408.2808	---	---	---	---	---
TC0601705	---	---	0.0115981	0.0567	24.2	19.84	1.22	up	chr6	155615966	155619550	-	TR06010246	chr6.1630.12683	---	---	---	---	---
TC0700263	---	---	0.0121169	0.0582	24.17	19.74	1.22	up	chr7	55658993	55659063	+	TR07001128	ENST00000345711	---	---	---	---	---
TC2200757	---	---	0.0124544	0.059	48.29	39.68	1.22	up	chr22	44830286	44832704	-	TR22000910	ENST00000381046 /// chr22.742.5588	---	---	---	---	---
TC0201258	---	---	0.0138779	0.0626	28.32	23.27	1.22	up	chr2	242561507	242562733	+	TR02013753	chr2.2570.15171	---	---	---	---	---
TC0400428	---	---	0.0143531	0.064	87.43	71.73	1.22	up	chr4	102864062	102864160	+	TR04001448 /// TR04001173	ENST00000362659 /// ENST00000351834	---	---	---	---	---
TC1600154	---	---	0.0145281	0.0644	12.86	10.57	1.22	up	chr16	6863901	6864007	+	TR16001462 /// TR16001188	ENST00000363999 /// ENST00000352469	---	---	---	---	---
TC2100079	---	---	0.0150772	0.0662	54.68	44.75	1.22	up	chr21	32857259	32857345	+	TR21000367	ENST00000353655	---	---	---	---	---
TC0700582	---	---	0.0152845	0.0668	71.79	58.67	1.22	up	chr7	102176654	102236907	+	TR07007791 /// TR07007790 /// TR07007789 /// TR07007788 /// TR07007787 /// TR07002850	NM_147194 /// chr7.1239.11798 /// chr7.1239.11797 /// chr7.1239.11796 /// chr7.1239.11795 /// chr7.1239.11794 /// chr7.1239.11793	---	---	---	---	---
TC0301625	---	---	0.0155858	0.0674	13.74	11.28	1.22	up	chr3	143793214	143793324	-	TR03001978 /// TR03001645	ENST00000362595 /// ENST00000352987	---	---	---	---	---
TC1201613	---	---	0.0160427	0.0686	18.09	14.88	1.22	up	chr12	117810622	117810752	-	TR12001874 /// TR12001295	ENST00000364172 /// ENST00000347771	---	---	---	---	---
TC0200774	---	---	0.0165344	0.07	94.07	77.39	1.22	up	chr2	148495476	148499420	+	TR02007255	chr2.1600.8800	---	---	---	---	---
TC0401431	---	---	0.0166066	0.0701	1059.03	871.53	1.22	up	chr4	184198290	184198523	-	TR04001585	ENST00000378939	---	---	---	---	---
TC0901378	---	---	0.0179905	0.0735	21.85	17.86	1.22	up	chr9	131172270	131172561	-	TR09001185	ENST00000348668	---	---	---	---	---
TC2200211	---	---	0.0190537	0.0763	20.41	16.7	1.22	up	chr22	30160555	30164552	+	TR22000970	ENST00000382196	---	---	---	---	---
TC1600803	---	---	0.0201995	0.079	25.67	21.13	1.22	up	chr16	3483796	3484878	-	TR16007187	chr16.210.2391	---	---	---	---	---
TC0101840	---	---	0.0203908	0.0795	17.34	14.22	1.22	up	chr1	9420354	9420424	-	TR01002613	ENST00000345602	---	---	---	---	---
TC0202237	---	---	0.021783	0.0822	1030.79	848.14	1.22	up	chr2	203107255	203107485	-	TR02002816	ENST00000374573	---	---	---	---	---
TC1601216	---	---	0.0218004	0.0822	119.08	97.7	1.22	up	chr16	68835031	68838014	-	TR16004808	chr16.1323.18291	---	---	---	---	---
TC0X00894	---	---	0.0225444	0.084	69.46	57.05	1.22	up	chrX	47898352	47898446	-	TR0X001691 /// TR0X001277	ENST00000364647 /// ENST00000352992	---	---	---	---	---
TC0900395	hsa-let-7a-1	hsa-let-7a-1 [Source:miRBase;Acc:MI0000060]	0.0227164	0.0844	16.2	13.33	1.22	up	chr9	95978053	95978146	+	TR09001660	ENST00000362295	---	---	---	---	---
TC1901371	---	---	0.0233575	0.0859	12.88	10.58	1.22	up	chr19	32827058	32829058	-	TR19002360	ENST00000379373	---	---	---	---	---
TC2100174	LRRC3DN	LRRC3 downstream neighbor (non-protein coding)	0.0275644	0.0955	21.24	17.45	1.22	up	chr21	44704242	44706506	+	TR21000200	ENST00000332734	54083	---	---	---	GO:0005634 // nucleus // IDA
TC0201140	---	---	0.0280853	0.0966	30.58	25.03	1.22	up	chr2	225507067	225507128	+	TR02002044	ENST00000352101	---	---	---	---	---
TC0X00527	---	---	0.0356679	0.114	417.35	343.18	1.22	up	chrX	118441733	118441896	+	TR0X001058	ENST00000363729 /// ENST00000347194	---	---	---	---	---
TC0401146	Q96JR7_HUMAN	---	0.0379868	0.118	14.94	12.21	1.22	up	chr4	101020145	101020315	-	TR04001628	ENST00000380115	---	---	---	---	---
TC0200659	---	---	0.0383292	0.119	83.25	68.4	1.22	up	chr2	127790919	127791025	+	TR02002577 /// TR02002045	ENST00000363380 /// ENST00000352116	---	---	---	---	---
TC0501088	---	---	0.0391865	0.121	17.97	14.72	1.22	up	chr5	77646500	77646605	-	TR05001637 /// TR05001170	ENST00000363461 /// ENST00000348733	---	---	---	---	---
TC0400361	---	---	0.0395161	0.122	32.34	26.55	1.22	up	chr4	84452299	84454162	+	TR04008704	chr4.775.3427	---	---	---	---	---
TC1201294	STAT2	signal transducer and activator of transcription 2, 113kDa	0.0402482	0.123	174.05	142.26	1.22	up	chr12	55021651	55040313	-	TR12014187 /// TR12014186 /// TR12014185 /// TR12014184 /// TR12014183 /// TR12014182 /// TR12014181 /// TR12014180 /// TR12014179 /// TR12014178 /// TR12014177 /// TR12014176 /// TR12014175 /// TR12014174 /// TR12014173 /// TR12014172 /// TR12014171 /// TR12014170 /// TR12000772	NM_005419 /// ENST00000314128 /// chr12.866.5996 /// chr12.866.5995 /// chr12.866.5994 /// chr12.866.5993 /// chr12.866.5992 /// chr12.866.5991 /// chr12.866.5990 /// chr12.866.5989 /// chr12.866.5988 /// chr12.866.5987 /// chr12.866.5986 /// chr12.866.5985 /// chr12.866.5984 /// chr12.866.5983 /// chr12.866.5982 /// chr12.866.5981 /// chr12.866.5980 /// chr12.866.5979	6773	12q13.2	GO:0006357 // regulation of transcription from RNA polymerase II promoter // TAS /// GO:0007165 // signal transduction // IEA /// GO:0007259 // JAK-STAT cascade // TAS /// GO:0009615 // response to virus // IEA	GO:0003700 // transcription factor activity // IEA /// GO:0004871 // signal transducer activity // IEA /// GO:0005062 // hematopoietin/interferon-class (D200-domain) cytokine receptor signal transducer activity // TAS /// GO:0005509 // calcium ion binding // IEA /// GO:0005515 // protein binding // IPI	GO:0005634 // nucleus // IEA /// GO:0005737 // cytoplasm // IEA
TC1601288	---	---	0.041541	0.126	228.24	187.18	1.22	up	chr16	80301286	80301637	-	TR16005474	chr16.1473.18884	---	---	---	---	---
TC0501375	---	---	0.042024	0.127	206.37	169.36	1.22	up	chr5	143895105	143895426	-	TR05001674 /// TR05001141	ENST00000364553 /// ENST00000348005	---	---	---	---	---
TC0501262	---	---	0.0432454	0.129	41.64	34.18	1.22	up	chr5	129750212	129750271	-	TR05001679	ENST00000364698	---	---	---	---	---
TC1101198	---	---	0.0463704	0.134	42.45	34.83	1.22	up	chr11	9821938	9821998	-	TR11002184	ENST00000364217	---	---	---	---	---
TC1800513	MC4R	melanocortin 4 receptor	0.0483746	0.138	13.29	10.88	1.22	up	chr18	56189564	56190562	-	TR18000747 /// TR18000160	NM_005912 /// ENST00000299766	4160	18q22	GO:0007165 // signal transduction // IEA /// GO:0007186 // G-protein coupled receptor protein signaling pathway // IEA /// GO:0007188 // G-protein signaling, coupled to cAMP nucleotide second messenger // TAS /// GO:0007631 // feeding behavior // TAS /// GO:0019222 // regulation of metabolic process // IEA /// GO:0045780 // positive regulation of bone resorption // IMP	GO:0001584 // rhodopsin-like receptor activity // IEA /// GO:0004872 // receptor activity // IEA /// GO:0004977 // melanocortin receptor activity // TAS /// GO:0005515 // protein binding // IEA	GO:0005886 // plasma membrane // TAS /// GO:0016021 // integral to membrane // TAS
TC0901173	---	---	0.0003922	0.00922	20.57	16.95	1.21	up	chr9	98923009	98933113	-	TR09012407	chr9.881.5036	---	---	---	---	---
TC1700097	---	---	0.0005233	0.0106	24.06	19.87	1.21	up	chr17	7325439	7327107	+	TR17001093	ENST00000331053	---	---	---	---	---
TC0100558	---	---	0.0008548	0.0136	480.58	396.54	1.21	up	chr1	52992585	52992708	+	TR01004317 /// TR01003255	ENST00000365103 /// ENST00000353096	---	---	---	---	---
TC0X00267	---	---	0.0009711	0.0145	323.89	267.42	1.21	up	chrX	54386704	54386810	+	TR0X000977	ENST00000364928 /// ENST00000345234	---	---	---	---	---
TC1300172	---	---	0.0010064	0.0147	24.65	20.33	1.21	up	chr13	52730217	52730508	+	TR13000499	ENST00000347960	---	---	---	---	---
TC0400020	CRIPAK	cysteine-rich PAK1 inhibitor	0.0010074	0.0147	100.86	83.19	1.21	up	chr4	1377833	1379767	+	TR04001873 /// TR04000702	NM_175918 /// ENST00000382944 /// ENST00000324803	285464	4p16.3	GO:0006469 // negative regulation of protein kinase activity // IDA /// GO:0006984 // ER-nuclear signaling pathway // IDA /// GO:0043627 // response to estrogen stimulus // IDA /// GO:0051493 // regulation of cytoskeleton organization and biogenesis // IDA	GO:0005515 // protein binding // IPI	GO:0005634 // nucleus // IDA /// GO:0005737 // cytoplasm // IDA /// GO:0005783 // endoplasmic reticulum // IDA /// GO:0005886 // plasma membrane // IDA
TC0100409	---	---	0.0010472	0.0148	120.65	99.89	1.21	up	chr1	38634918	38635024	+	TR01004221 /// TR01003291	ENST00000363926 /// ENST00000353568	---	---	---	---	---
TC1800309	---	---	0.0011123	0.0153	53.53	44.24	1.21	up	chr18	4936881	4994002	-	TR18003566	chr18.57.283	---	---	---	---	---
TC0900131	Q5W0G5_HUMAN	T cell receptor beta variable 21/OR9-2 (Fragment). [Source:Uniprot/SPTREMBL;Acc:Q5W0G5]	0.0017358	0.0196	32.59	26.96	1.21	up	chr9	33619138	33619587	+	TR09000784	ENST00000331828	---	---	---	GO:0004872 // receptor activity // IEA	---
TC1701443	---	---	0.0020077	0.0212	29.41	24.26	1.21	up	chr17	40760525	40760646	-	TR17001959 /// TR17001665	ENST00000363083 /// ENST00000353031	---	---	---	---	---
TC17r00007	KRTAP1-1	keratin associated protein 1-1	0.0021333	0.0218	41.76	34.37	1.21	up	chr17_random	311866	312768	+	TR17r000016	NM_030967	81851	17q12-q21	GO:0008150 // biological_process // ND	GO:0030280 // structural constituent of epidermis // NAS	GO:0005576 // extracellular region // NAS /// GO:0045095 // keratin filament // IEA
TC0401065	---	---	0.0024835	0.0236	40.27	33.28	1.21	up	chr4	78099038	78099340	-	TR04000785	ENST00000334124	---	---	---	---	---
TC0700838	---	---	0.0025793	0.024	21.86	18.09	1.21	up	chr7	143567301	143571860	+	TR07009708	chr7.1649.13672	---	---	---	---	---
TC2200059	SERPIND1	serpin peptidase inhibitor, clade D (heparin cofactor), member 1	0.0026589	0.0243	34.14	28.15	1.21	up	chr22	19458383	19472008	+	TR22001819 /// TR22001818 /// TR22000011	NM_000185 /// ENST00000215727 /// chr22.133.921 /// chr22.133.920	3053	22q11.2|22q11.21	GO:0006935 // chemotaxis // IEA /// GO:0007596 // blood coagulation // IEA	GO:0004867 // serine-type endopeptidase inhibitor activity // IEA /// GO:0008201 // heparin binding // IEA	GO:0005576 // extracellular region // NAS
TC1600727	Q6ZUK6_HUMAN	CDNA FLJ43617 fis, clone SPLEN2016863. [Source:Uniprot/SPTREMBL;Acc:Q6ZUK6]	0.0033408	0.0273	107.8	89.07	1.21	up	chr16	892343	894395	-	TR16001699	ENST00000382843	---	---	---	---	---
TC1901115	---	---	0.0033823	0.0274	15.82	13.13	1.21	up	chr19	7843182	7844185	-	TR19009667	chr19.274.1956	---	---	---	---	---
TC1400833	---	---	0.0033904	0.0274	482.28	398.25	1.21	up	chr14	49370560	49381302	-	TR14001124	ENST00000358799	---	---	---	---	---
TC0500015	---	---	0.0044331	0.0324	40.08	32.99	1.21	up	chr5	1533704	1537497	+	TR05002137	ENST00000382652	---	---	---	---	---
TC1200732	---	---	0.0045185	0.0328	124.74	103.37	1.21	up	chr12	115704293	115704396	+	TR12001887 /// TR12001484	ENST00000364512 /// ENST00000352117	---	---	---	---	---
TC1800031	---	---	0.0045531	0.0329	13.68	11.32	1.21	up	chr18	6246746	6250932	+	TR18004113	chr18.73.466	---	---	---	---	---
TC2000838	---	---	0.0048814	0.0343	41.03	34.05	1.21	up	chr20	51448874	51554267	-	TR20008033	chr20.763.5611	---	---	---	---	---
TC0500041	---	---	0.0052048	0.0352	28.96	23.93	1.21	up	chr5	8892877	8926971	+	TR05004039	chr5.122.259	---	---	---	---	---
TC0300889	LPP	LIM domain containing preferred translocation partner in lipoma	0.0053856	0.0359	139.45	115.72	1.21	up	chr3	189413123	190080135	+	TR03007725 /// TR03007724 /// TR03007723 /// TR03007722 /// TR03007721 /// TR03007720 /// TR03007719 /// TR03007718 /// TR03007717 /// TR03007716 /// TR03002752 /// TR03000747	NM_005578 /// ENST00000312675 /// chr3.1851.14402 /// chr3.1851.14401 /// chr3.1851.14400 /// chr3.1851.14399 /// chr3.1851.14398 /// chr3.1851.14397 /// chr3.1851.14396 /// chr3.1851.14395 /// chr3.1851.14394 /// chr3.1851.14393	4026	3q28	GO:0007155 // cell adhesion // IEA /// GO:0008150 // biological_process // ND	GO:0003674 // molecular_function // ND /// GO:0005515 // protein binding // IEA /// GO:0008270 // zinc ion binding // IEA /// GO:0046872 // metal ion binding // IEA	GO:0005575 // cellular_component // ND /// GO:0005634 // nucleus // IEA /// GO:0005737 // cytoplasm // IEA /// GO:0005886 // plasma membrane // IEA /// GO:0030054 // cell junction // IEA
TC0601572	---	---	0.0056092	0.0368	18.28	15.14	1.21	up	chr6	121741644	121741743	-	TR06001512	ENST00000363773 /// ENST00000352408	---	---	---	---	---
TC0201160	SP100	SP100 nuclear antigen	0.0057978	0.0376	248.91	205.52	1.21	up	chr2	230989179	231118561	+	TR02011588 /// TR02011587 /// TR02011586 /// TR02011585 /// TR02011584 /// TR02011583 /// TR02011582 /// TR02011581 /// TR02011580 /// TR02011579 /// TR02011578 /// TR02011577 /// TR02011576 /// TR02011575 /// TR02011574 /// TR02011573 /// TR02011572 /// TR02011571 /// TR02011570 /// TR02011569 /// TR02011568 /// TR02011567 /// TR02011566 /// TR02011565 /// TR02011564 /// TR02011563 /// TR0201156…	NM_003113 /// ENST00000341950 /// ENST00000340126 /// ENST00000264052 /// chr2.2368.13072 /// chr2.2368.13071 /// chr2.2368.13070 /// chr2.2368.13069 /// chr2.2368.13068 /// chr2.2368.13067 /// chr2.2368.13066 /// chr2.2368.13065 /// chr2.2368.13064 /// chr2.2368.13063 /// chr2.2368.13062 /// chr2.2368.13061 /// chr2.2368.13060 /// chr2.2368.13059 /// chr2.2368.13058 /// chr2.2368.13057 /// chr2.…	6672	2q37.1	GO:0006355 // regulation of transcription, DNA-dependent // TAS	GO:0003677 // DNA binding // IEA /// GO:0019904 // protein domain specific binding // IPI /// GO:0003677 // DNA binding // IEA /// GO:0005488 // binding // IEA /// GO:0005515 // protein binding // IEA /// GO:0008270 // zinc ion binding // IEA	GO:0000785 // chromatin // IEA /// GO:0005634 // nucleus // IDA /// GO:0005694 // chromosome // IEA /// GO:0016605 // PML body // TAS /// GO:0000785 // chromatin // IEA /// GO:0005634 // nucleus // IEA /// GO:0005694 // chromosome // IEA /// GO:0016605 // PML body // TAS
TC0601452	---	---	0.0058583	0.0379	39.11	32.32	1.21	up	chr6	90129129	90129537	-	TR06002664	ENST00000369418	---	---	---	---	---
TC0400364	---	---	0.0062265	0.0393	14.64	12.09	1.21	up	chr4	85373834	85373942	+	TR04001467 /// TR04000972	ENST00000363238 /// ENST00000346754	---	---	---	---	---
TC0102069	---	---	0.0063442	0.0398	158.51	130.59	1.21	up	chr1	31743006	31743112	-	TR01002976	ENST00000363629 /// ENST00000349636	---	---	---	---	---
TC1500452	---	---	0.0068873	0.0418	14.72	12.13	1.21	up	chr15	70051601	70078475	+	TR15008690	chr15.716.5508	---	---	---	---	---
TC2200292	---	---	0.0070327	0.0424	241.74	200.46	1.21	up	chr22	38352552	38352727	+	TR22000701	ENST00000354425	---	---	---	---	---
TC0301714	---	---	0.0084294	0.0469	78.4	64.58	1.21	up	chr3	162669666	162669747	-	TR03001558	ENST00000351254	---	---	---	---	---
TC0X00349	---	---	0.0084556	0.0471	21.67	17.97	1.21	up	chrX	71335288	71335625	+	TR0X001278	ENST00000353027	---	---	---	---	---
TC1400953	SLC10A1	solute carrier family 10 (sodium/bile acid cotransporter family), member 1	0.0087524	0.0478	23.13	19.06	1.21	up	chr14	69312305	69333755	-	TR14010501 /// TR14000077	NM_003049 /// ENST00000216540 /// chr14.598.7320	6554	14q24.1	GO:0006811 // ion transport // IEA /// GO:0006814 // sodium ion transport // IEA /// GO:0015711 // organic anion transport // IEA /// GO:0015721 // bile acid and bile salt transport // IEA	GO:0008508 // bile acid:sodium symporter activity // EXP /// GO:0015293 // symporter activity // IEA /// GO:0031402 // sodium ion binding // IEA	GO:0005624 // membrane fraction // IEA /// GO:0005886 // plasma membrane // EXP /// GO:0005887 // integral to plasma membrane // TAS
TC2200534	---	---	0.0090556	0.0488	51.32	42.34	1.21	up	chr22	23383444	23384730	-	TR22000358	ENST00000330265	---	---	---	---	---
TC0301841	BCL6	B-cell CLL/lymphoma 6	0.0090793	0.0489	477.98	394.29	1.21	up	chr3	188921859	188946209	-	TR03007714 /// TR03007713 /// TR03007712 /// TR03007711 /// TR03007710 /// TR03007709 /// TR03007708 /// TR03007707 /// TR03003152 /// TR03000038	NM_138931 /// NM_001706 /// ENST00000232014 /// chr3.1840.14391 /// chr3.1840.14390 /// chr3.1840.14389 /// chr3.1840.14388 /// chr3.1840.14387 /// chr3.1840.14386 /// chr3.1840.14385 /// chr3.1840.14384	604	3q27	GO:0000060 // protein import into nucleus, translocation // IGI /// GO:0000122 // negative regulation of transcription from RNA polymerase II promoter // IDA /// GO:0000902 // cell morphogenesis // IEA /// GO:0001953 // negative regulation of cell-matrix adhesion // IEA /// GO:0002634 // regulation of germinal center formation // NAS /// GO:0002829 // negative regulation of T-helper 2 type immune…	GO:0003677 // DNA binding // IEA /// GO:0003682 // chromatin binding // IDA /// GO:0005515 // protein binding // IPI /// GO:0008270 // zinc ion binding // IEA /// GO:0016564 // transcription repressor activity // IMP /// GO:0043565 // sequence-specific DNA binding // IDA /// GO:0046872 // metal ion binding // IEA	GO:0005622 // intracellular // IEA /// GO:0005634 // nucleus // IDA /// GO:0005657 // replication fork // IDA
TC0201327	---	---	0.0092307	0.0494	17.37	14.31	1.21	up	chr2	16587556	16587937	-	TR02002719	ENST00000366340	---	---	---	---	---
TC0103129	SYT2	synaptotagmin II	0.0093661	0.0498	36.28	29.87	1.21	up	chr1	200826347	200946263	-	TR01025357 /// TR01009842 /// TR01005013 /// TR01005012 /// TR01005011 /// TR01001613	NM_177402 /// ENST00000367268 /// ENST00000367267 /// ENST00000367266 /// ENST00000317518 /// chr1.2752.24931	127833	1q32.1	GO:0006810 // transport // IEA	GO:0005215 // transporter activity // IEA /// GO:0005509 // calcium ion binding // IEA /// GO:0005515 // protein binding // IEA /// GO:0005544 // calcium-dependent phospholipid binding // IEA	GO:0005886 // plasma membrane // IEA /// GO:0008021 // synaptic vesicle // IEA /// GO:0016021 // integral to membrane // IEA /// GO:0030054 // cell junction // IEA /// GO:0030666 // endocytic vesicle membrane // EXP /// GO:0031410 // cytoplasmic vesicle // IEA /// GO:0042598 // vesicular fraction // IEA /// GO:0045202 // synapse // IEA
TC0900931	---	---	0.0095869	0.0505	243.54	201.56	1.21	up	chr9	41333138	41336229	-	TR09009990	chr9.390.2708	---	---	---	---	---
TC1500268	---	---	0.0097703	0.0511	21.58	17.83	1.21	up	chr15	40753930	40762065	+	TR15004521	chr15.336.3254	---	---	---	---	---
TC0103106	C1orf98	chromosome 1 open reading frame 98	0.0098225	0.0512	16.15	13.4	1.21	up	chr1	198578295	198610105	-	TR01005074 /// TR01005073	ENST00000367356 /// ENST00000367355	554279	---	---	---	---
TC0600407	---	---	0.0098319	0.0512	14.57	12.08	1.21	up	chr6	43493810	43493905	+	TR06001923 /// TR06001215	ENST00000362769 /// ENST00000345482	---	---	---	---	---
TC0401434	---	---	0.0098868	0.0514	28.8	23.8	1.21	up	chr4	184334907	184335035	-	TR04001026	ENST00000348138	---	---	---	---	---
TC0103255	---	---	0.0111337	0.0551	520.43	428.62	1.21	up	chr1	220758390	220759741	-	TR01026538	chr1.3026.26004	---	---	---	---	---
TC1601330	LOC400553	uncharacterized LOC400553	0.0113615	0.0558	23.4	19.3	1.21	up	chr16	86679148	86692066	-	TR16001519	ENST00000378417	400553	---	---	---	---
TC0X00741	---	---	0.0113987	0.0559	40.75	33.6	1.21	up	chrX	3460160	3460292	-	TR0X001274	ENST00000352913	---	---	---	---	---
TC0100115	ANGPTL7	angiopoietin-like 7	0.0117106	0.057	29.78	24.61	1.21	up	chr1	11171985	11178625	+	TR01025346 /// TR01008079 /// TR01001288	NM_021146 /// ENST00000376819 /// ENST00000304436 /// chr1.275.4214	10218	1p36.3-p36.2	GO:0006979 // response to oxidative stress // TAS /// GO:0007165 // signal transduction // IEA	GO:0005102 // receptor binding // IEA	GO:0005576 // extracellular region // IEA
TC0100160	---	---	0.0118487	0.0574	128.66	106.37	1.21	up	chr1	15309070	15309745	+	TR01003852	ENST00000361061	---	---	---	---	---
TC0800726	---	---	0.0119784	0.0578	31.32	25.81	1.21	up	chr8	9266010	9266109	-	TR08001337 /// TR08000997	ENST00000364945 /// ENST00000350809	---	---	---	---	---
TC0X00027	---	---	0.0122404	0.0584	14	11.59	1.21	up	chrX	9330135	9330504	+	TR0X001045	ENST00000346829	---	---	---	---	---
TC0300544	FBXO40	F-box protein 40	0.0159191	0.0683	16.73	13.88	1.21	up	chr3	122794656	122831829	+	TR03002913 /// TR03001130	NM_016298 /// ENST00000338040 /// chr3.1139.10859	51725	3q13.33	GO:0006512 // ubiquitin cycle // IEA /// GO:0008150 // biological_process // ND	GO:0003674 // molecular_function // ND /// GO:0008270 // zinc ion binding // IEA /// GO:0046872 // metal ion binding // IEA	GO:0005575 // cellular_component // ND
TC0701145	---	---	0.0167794	0.0706	23.64	19.53	1.21	up	chr7	38537167	38537464	-	TR07001198	ENST00000347288	---	---	---	---	---
TC1101164	---	---	0.0179048	0.0733	163.59	135.46	1.21	up	chr11	6694100	6724269	-	TR11009027 /// TR11001375	ENST00000339980 /// chr11.186.1617	---	---	---	---	---
TC1701072	Q6ZRU5_HUMAN	CDNA FLJ46089 fis, clone TESTI2011020. [Source:Uniprot/SPTREMBL;Acc:Q6ZRU5]	0.0191374	0.0766	19.85	16.39	1.21	up	chr17	16694058	16694504	-	TR17002272	ENST00000379572	---	---	---	---	---
TC1201407	CSRP2	cysteine and glycine-rich protein 2	0.019471	0.0773	24.99	20.58	1.21	up	chr12	75776626	75796971	-	TR12004115 /// TR12004114 /// TR12004113 /// TR12004112 /// TR12004111 /// TR12002338 /// TR12000734	NM_001321 /// ENST00000311083 /// chr12.1085.8133 /// chr12.1085.8132 /// chr12.1085.8131 /// chr12.1085.8130 /// chr12.1085.8129	1466	12q21.1	GO:0007275 // multicellular organismal development // IEA /// GO:0007517 // muscle development // NAS /// GO:0008283 // cell proliferation // NAS /// GO:0009887 // organ morphogenesis // NAS /// GO:0016049 // cell growth // NAS /// GO:0030154 // cell differentiation // NAS /// GO:0045445 // myoblast differentiation // IEA	GO:0003674 // molecular_function // ND /// GO:0008270 // zinc ion binding // IEA /// GO:0046872 // metal ion binding // IEA	GO:0005634 // nucleus // NAS
TC0301016	---	---	0.0204661	0.0796	23.34	19.29	1.21	up	chr3	11969262	11969559	-	TR03001544	ENST00000362411 /// ENST00000351084	---	---	---	---	---
TC0600918	---	---	0.0213521	0.0815	21.77	17.93	1.21	up	chr6	3958988	3959585	-	TR06002050	ENST00000366365	---	---	---	---	---
TC2000808	---	---	0.022688	0.0843	40.96	33.94	1.21	up	chr20	45555131	45555236	-	TR20001288 /// TR20000819	ENST00000364872 /// ENST00000345744	---	---	---	---	---
TC0600462	RN7SK	RNA, 7SK small nuclear	0.0227251	0.0844	552.4	455.71	1.21	up	chr6	52968377	52968708	+	TR06002023 /// TR06001334	ENST00000365328 /// ENST00000348157	125050	---	---	---	---
TC0200654	---	---	0.0227756	0.0845	30.51	25.21	1.21	up	chr2	125463266	125463372	+	TR02001710	ENST00000363516 /// ENST00000347428	---	---	---	---	---
TC0200248	Q6ZMW3_HUMAN	CDNA FLJ16635 fis, clone TESTI4025268, weakly similar to 77 kDa echinoderm microtubule-associated protein. [Source:Uniprot/SPTREMBL;Acc:Q6ZMW3]	0.0228963	0.0848	38.63	31.94	1.21	up	chr2	55029518	55051958	+	TR02015337 /// TR02015336 /// TR02002283	NM_001039753 /// ENST00000356458 /// chr2.586.2353 /// chr2.586.2352	---	---	GO:0001525 // angiogenesis // IEA /// GO:0007399 // nervous system development // IEA	---	GO:0005783 // endoplasmic reticulum // IEA /// GO:0042995 // cell projection // IEA /// GO:0043025 // cell soma // IEA
TC0200282	---	---	0.0232105	0.0856	16.75	13.84	1.21	up	chr2	63249271	63249488	+	TR02002038	ENST00000352055	---	---	---	---	---
TC1000258	---	---	0.0238218	0.0872	30.09	24.86	1.21	up	chr10	56997505	56997606	+	TR10001236	ENST00000351892	---	---	---	---	---
TC0400939	---	---	0.0238574	0.0872	57.78	47.76	1.21	up	chr4	48931674	48933989	-	TR04007067	chr4.472.2075	---	---	---	---	---
TC0600781	UTRN	utrophin	0.0242851	0.0882	204.68	169.21	1.21	up	chr6	144649183	145215863	+	TR06009950 /// TR06009949 /// TR06009948 /// TR06009947 /// TR06009946 /// TR06009945 /// TR06009944 /// TR06009943 /// TR06009942 /// TR06009941 /// TR06009940 /// TR06004260 /// TR06002265 /// TR06002264 /// TR06002263 /// TR06002262 /// TR06002261 /// TR06002260 /// TR06002259 /// TR06000514	NM_007124 /// ENST00000367545 /// ENST00000367529 /// ENST00000367528 /// ENST00000367526 /// ENST00000367525 /// ENST00000367524 /// ENST00000367523 /// ENST00000282749 /// chr6.1532.12378 /// chr6.1532.12377 /// chr6.1532.12376 /// chr6.1532.12375 /// chr6.1532.12374 /// chr6.1532.12373 /// chr6.1532.12372 /// chr6.1532.12371 /// chr6.1532.12370 /// chr6.1532.12369 /// chr6.1532.12368	7402	6q24	GO:0006936 // muscle contraction // TAS /// GO:0007517 // muscle development // TAS /// GO:0006936 // muscle contraction // TAS /// GO:0007517 // muscle development // TAS /// GO:0007528 // neuromuscular junction development // IEA	GO:0003779 // actin binding // IEA /// GO:0005198 // structural molecule activity // IEA /// GO:0005509 // calcium ion binding // IEA /// GO:0005515 // protein binding // IPI /// GO:0008270 // zinc ion binding // IEA /// GO:0003779 // actin binding // IEA /// GO:0005198 // structural molecule activity // IEA /// GO:0005509 // calcium ion binding // IEA /// GO:0005515 // protein binding // IPI ///…	GO:0005624 // membrane fraction // TAS /// GO:0005737 // cytoplasm // IEA /// GO:0005856 // cytoskeleton // TAS /// GO:0005886 // plasma membrane // TAS /// GO:0030054 // cell junction // IEA /// GO:0045202 // synapse // IEA /// GO:0045211 // postsynaptic membrane // IEA /// GO:0005624 // membrane fraction // TAS /// GO:0005737 // cytoplasm // IEA /// GO:0005856 // cytoskeleton // TAS /// GO:0005…
TC1200141	---	---	0.0246262	0.089	12.69	10.5	1.21	up	chr12	12166735	12166810	+	TR12001194	ENST00000345281	---	---	---	---	---
TC1500777	---	---	0.0247089	0.089	26.61	21.96	1.21	up	chr15	29144527	29144636	-	TR15000866	ENST00000362171 /// ENST00000348672	---	---	---	---	---
TC0801190	ABRA	actin-binding Rho activating protein	0.0252129	0.0898	22	18.11	1.21	up	chr8	107840888	107851649	-	TR08002097 /// TR08000432	NM_139166 /// ENST00000311955 /// chr8.1103.3990	137735	8q23.1	GO:0000060 // protein import into nucleus, translocation // IEA /// GO:0006355 // regulation of transcription, DNA-dependent // IEA /// GO:0015031 // protein transport // IEA /// GO:0035025 // positive regulation of Rho protein signal transduction // ISS /// GO:0045941 // positive regulation of transcription // IEA /// GO:0045944 // positive regulation of transcription from RNA polymerase II prom…	GO:0003713 // transcription coactivator activity // IEA /// GO:0003779 // actin binding // ISS	GO:0005737 // cytoplasm // IEA /// GO:0005886 // plasma membrane // IDA /// GO:0015629 // actin cytoskeleton // ISS /// GO:0030017 // sarcomere // ISS
TC1901369	---	---	0.0260936	0.0919	105.25	86.73	1.21	up	chr19	32821370	32823386	-	TR19001866	ENST00000355833	---	---	---	---	---
TC1701527	---	---	0.0267558	0.0937	130.88	107.82	1.21	up	chr17	46530545	46530633	-	TR17001433	ENST00000347008	---	---	---	---	---
TC1901333	---	---	0.0294312	0.0997	2046.73	1694.69	1.21	up	chr19	20120610	20120840	-	TR19002369	ENST00000379418	---	---	---	---	---
TC1200131	PRH2	proline-rich protein HaeIII subfamily 2	0.0294642	0.0997	24.46	20.26	1.21	up	chr12	10973101	10977659	+	TR12009756 /// TR12009755 /// TR12009754 /// TR12002481 /// TR12002159 /// TR12000238	NM_005042 /// ENST00000381847 /// ENST00000256972 /// chr12.280.1622 /// chr12.280.1621 /// chr12.280.1620	5555	12p13.2	GO:0007186 // G-protein coupled receptor protein signaling pathway // IEA	GO:0001584 // rhodopsin-like receptor activity // IEA /// GO:0005515 // protein binding // IPI	GO:0005576 // extracellular region // IEA /// GO:0005615 // extracellular space // TAS /// GO:0016021 // integral to membrane // IEA /// GO:0005615 // extracellular space // TAS /// GO:0016021 // integral to membrane // IEA
TC2100357	PLAC4	placenta-specific 4	0.0299428	0.101	13.69	11.32	1.21	up	chr21	41470661	41480585	-	TR21000844	NM_182832	191585	21q22.3	---	GO:0005198 // structural molecule activity // IEA	GO:0019028 // viral capsid // IEA
TC1000422	LIPM	lipase, family member M	0.0307046	0.103	12.23	10.12	1.21	up	chr10	90558035	90570232	+	TR10023945 /// TR10000331	ENST00000282673 /// chr10.987.5553	340654	10q23.31	GO:0016042 // lipid catabolic process // IEA	GO:0016787 // hydrolase activity // IEA	GO:0005576 // extracellular region // IEA
TC2100049	---	---	0.03105	0.103	37.2	30.84	1.21	up	chr21	26512361	26512753	+	TR21000385	ENST00000356027	---	---	---	---	---
TC1101836	C11orf34	chromosome 11 open reading frame 34	0.0322558	0.106	18.13	14.99	1.21	up	chr11	111628293	111636522	-	TR11006869 /// TR11001360	ENST00000338832 /// chr11.1526.11037	349633	11q23.1	---	---	GO:0016020 // membrane // IEA /// GO:0016021 // integral to membrane // IEA
TC0102676	AE01	uncharacterized LOC440670	0.0333493	0.109	135.99	112.08	1.21	up	chr1	146616873	146713675	-	TR01008716 /// TR01006208 /// TR01006207 /// TR01006206 /// TR01006205 /// TR01006204 /// TR01006203 /// TR01006202 /// TR01006201 /// TR01006200 /// TR01006199 /// TR01006198	NM_001039703_dup1 /// ENST00000369202 /// ENST00000369198 /// ENST00000369197 /// ENST00000369195 /// ENST00000369194 /// ENST00000369193 /// ENST00000369192 /// ENST00000369191 /// ENST00000369190 /// ENST00000369189 /// ENST00000369188	440670	1q21.1	---	---	GO:0005737 // cytoplasm // IEA
TC1201209	---	---	0.0333787	0.109	40.2	33.2	1.21	up	chr12	49836919	49837027	-	TR12001872 /// TR12001458	ENST00000364083 /// ENST00000351394	---	---	---	---	---
TC0500016	---	---	0.0360785	0.115	63.08	52	1.21	up	chr5	1667493	1670483	+	TR05007976	chr5.43.195	---	---	---	---	---
TC1501267	---	---	0.036873	0.116	15.55	12.87	1.21	up	chr15	98039516	98039605	-	TR15001315 /// TR15000803	ENST00000364854 /// ENST00000347020	---	---	---	---	---
TC1101445	---	---	0.0375524	0.118	19.12	15.78	1.21	up	chr11	59150996	59151067	-	TR11001518	ENST00000345968	---	---	---	---	---
TC0102639	---	---	0.0377477	0.118	13.02	10.8	1.21	up	chr1	144635742	144652145	-	TR01015338 /// TR01015337 /// TR01015336	chr1.1839.14995 /// chr1.1839.14994 /// chr1.1839.14993	---	---	---	---	---
TC0X00541	---	---	0.0385584	0.12	38.91	32.1	1.21	up	chrX	119635604	119638336	+	TR0X002180	ENST00000371314	---	---	---	---	---
TC0700847	---	---	0.0392329	0.121	22.8	18.84	1.21	up	chr7	147268029	147268326	+	TR07001158	ENST00000346472	---	---	---	---	---
TC0901316	---	---	0.0423877	0.127	20.8	17.13	1.21	up	chr9	124748090	124748194	-	TR09001717 /// TR09001156	ENST00000364327 /// ENST00000347923	---	---	---	---	---
TC0100066	---	---	0.0001879	0.0063	25.11	20.85	1.2	up	chr1	3900537	3915182	+	TR01014393	chr1.174.3693	---	---	---	---	---
TC0701653	C7orf49	chromosome 7 open reading frame 49	0.0002109	0.00675	166.69	138.72	1.2	up	chr7	134428672	134506092	-	TR07009184 /// TR07009183 /// TR07009182 /// TR07009181 /// TR07009180 /// TR07009179 /// TR07009178 /// TR07009177 /// TR07009176 /// TR07009175 /// TR07009174 /// TR07009173 /// TR07009172 /// TR07002722 /// TR07001774	NM_024033 /// ENST00000361743 /// chr7.1513.13141 /// chr7.1513.13140 /// chr7.1513.13139 /// chr7.1513.13138 /// chr7.1513.13137 /// chr7.1513.13136 /// chr7.1513.13135 /// chr7.1513.13134 /// chr7.1513.13133 /// chr7.1513.13132 /// chr7.1513.13131 /// chr7.1513.13130 /// chr7.1513.13129	78996	7q33	---	---	GO:0005737 // cytoplasm // IEA
TC2000345	---	---	0.0002474	0.00719	17.6	14.61	1.2	up	chr20	46018891	46023086	+	TR20007810	chr20.683.5429	---	---	---	---	---
TC1500922	---	---	0.0003956	0.00924	26.85	22.35	1.2	up	chr15	43434269	43434375	-	TR15001048	ENST00000362854 /// ENST00000353534	---	---	---	---	---
TC0301217	CDHR4	cadherin-related family member 4	0.0004267	0.00959	31.6	26.26	1.2	up	chr3	49810669	49812272	-	TR03001214	NM_001007540 /// ENST00000343366 /// chr3.554.6750	389118	3p21.31	---	---	---
TC0601654	---	---	0.0008064	0.0132	23.12	19.34	1.2	up	chr6	142889285	143000719	-	TR06009733	chr6.1513.12161	---	---	---	---	---
TC0800136	---	---	0.0010988	0.0152	18.68	15.55	1.2	up	chr8	22083304	22083926	+	TR08000463	ENST00000314927	---	---	---	---	---
TC1401008	---	---	0.0012812	0.0167	33.35	27.81	1.2	up	chr14	76038253	76137688	-	TR14011423	chr14.708.8256	---	---	---	---	---
TC0701160	C7orf44	chromosome 7 open reading frame 44	0.0015257	0.0183	101.36	84.34	1.2	up	chr7	43614580	43735664	-	TR07011765 /// TR07011764 /// TR07011763 /// TR07011762 /// TR07011761 /// TR07011760 /// TR07011759 /// TR07011758 /// TR07011757 /// TR07011756 /// TR07011755 /// TR07011754 /// TR07011753 /// TR07011752 /// TR07011751 /// TR07011750 /// TR07011749 /// TR07011748 /// TR07011747 /// TR07011746 /// TR07011745 /// TR07011744 /// TR07011743 /// TR07011742 /// TR07011741 /// TR07011740 /// TR0701173…	NM_018224 /// ENST00000310564 /// ENST00000223336 /// chr7.497.1736 /// chr7.497.1735 /// chr7.497.1734 /// chr7.497.1733 /// chr7.497.1732 /// chr7.497.1731 /// chr7.497.1730 /// chr7.497.1729 /// chr7.497.1728 /// chr7.497.1727 /// chr7.497.1726 /// chr7.497.1725 /// chr7.497.1724 /// chr7.497.1723 /// chr7.497.1722 /// chr7.497.1721 /// chr7.497.1720 /// chr7.497.1719 /// chr7.497.1718 /// chr…	55744	7p13	---	---	GO:0016020 // membrane // IEA /// GO:0016021 // integral to membrane // IEA
TC0301774	---	---	0.0021198	0.0218	74.37	61.81	1.2	up	chr3	178821776	178828766	-	TR03006592	chr3.1709.13338	---	---	---	---	---
TC0X01360	MAGEA3	melanoma antigen family A, 3	0.0025447	0.0239	17.21	14.33	1.2	up	chrX	151685308	151688912	-	TR0X004003 /// TR0X004002 /// TR0X001921 /// TR0X001373	NM_005362 /// ENST00000370278 /// ENST00000356367 /// chrX.1021.4570 /// chrX.1021.4569	4102	Xq28	---	---	---
TC0801104	---	---	0.0025745	0.024	135.7	113.08	1.2	up	chr8	90982122	90982225	-	TR08000948	ENST00000364203 /// ENST00000349477	---	---	---	---	---
TC2000005	DEFB132	defensin, beta 132	0.002742	0.0246	20.06	16.69	1.2	up	chr20	186377	189737	+	TR20002799 /// TR20002305 /// TR20000615	NM_207469 /// ENST00000382376 /// ENST00000333927 /// chr20.5.5	400830	20p13	GO:0042742 // defense response to bacterium // IEA	---	GO:0005576 // extracellular region // IEA
TC2000494	Q9NWJ7_HUMAN	CDNA FLJ20802 fis, clone ADSU01223. [Source:Uniprot/SPTREMBL;Acc:Q9NWJ7]	0.003113	0.0263	48.8	40.56	1.2	up	chr20	1264935	1265330	-	TR20000548	ENST00000319695	---	---	---	---	---
TC0400156	---	---	0.0031285	0.0264	13.55	11.25	1.2	up	chr4	36679833	36696742	+	TR04006550	chr4.360.1593	---	---	---	---	---
TC1600646	LOC100131129	uncharacterized LOC100131129	0.0031613	0.0265	14.02	11.7	1.2	up	chr16	84450628	84452972	+	TR16001522	ENST00000378476	100131129	---	---	---	---
TC0400586	---	---	0.0033339	0.0273	70.64	58.67	1.2	up	chr4	148949527	148949810	+	TR04001257	ENST00000353919	---	---	---	---	---
TC0X01207	CT47A1	cancer/testis antigen family 47, member A1	0.0033808	0.0274	55.21	45.98	1.2	up	chrX	119914823	119947323	-	TR0X008277 /// TR0X008275 /// TR0X007939 /// TR0X003847 /// TR0X002167 /// TR0X002166 /// TR0X002165 /// TR0X002164 /// TR0X002156 /// TR0X002155	NM_173571_dup4 /// ENST00000371299 /// ENST00000371297 /// ENST00000371296 /// ENST00000371295 /// ENST00000371283 /// ENST00000371280 /// chrX.820.3888 /// chrX.820.3885 /// chrX.817.3892	728096	Xq24	---	---	---
TC1600825	PPL	periplakin	0.0034414	0.0277	47.55	39.64	1.2	up	chr16	4872509	4927137	-	TR16001026	NM_002705 /// ENST00000345988 /// chr16.253.2616	5493	16p13.3	GO:0031424 // keratinization // IEA	GO:0005200 // structural constituent of cytoskeleton // TAS /// GO:0005515 // protein binding // IPI	GO:0005634 // nucleus // IEA /// GO:0005737 // cytoplasm // IEA /// GO:0005739 // mitochondrion // IEA /// GO:0005856 // cytoskeleton // TAS /// GO:0005886 // plasma membrane // IEA /// GO:0030054 // cell junction // IEA
TC1400971	---	---	0.0034831	0.0279	18.16	15.13	1.2	up	chr14	72577080	72577374	-	TR14000899	ENST00000349997	---	---	---	---	---
TC0102434	---	---	0.0034955	0.0279	26.2	21.74	1.2	up	chr1	92183483	92183752	-	TR01003254	ENST00000353093	---	---	---	---	---
TC2000605	---	---	0.0036277	0.0286	21.77	18.13	1.2	up	chr20	21122683	21146927	-	TR20003396 /// TR20003395	chr20.257.1409 /// chr20.257.1408	---	---	---	---	---
TC1001233	---	---	0.0054453	0.0362	14.67	12.24	1.2	up	chr10	103264395	103264577	-	TR10001421	ENST00000356426	---	---	---	---	---
TC1600015	RPL23AP5		0.0054862	0.0364	41.25	34.5	1.2	up	chr16	376764	377234	+	TR16000858	ENST00000332361	729480	---	---	---	---
TC0101210	PCP4L1	Purkinje cell protein 4 like 1	0.0068467	0.0417	35.65	29.7	1.2	up	chr1	159495141	159521863	+	TR01023242 /// TR01001411	ENST00000309878 /// chr1.2329.22949	654790	1q23.3	---	---	---
TC0601217	---	---	0.0068568	0.0417	106.03	88.05	1.2	up	chr6	36917155	36919685	-	TR06015630	chr6.668.5287	---	---	---	---	---
TC0500213	---	---	0.0070766	0.0425	239.67	199.25	1.2	up	chr5	63905148	63905257	+	TR05001694 /// TR05001092	ENST00000364999 /// ENST00000346668	---	---	---	---	---
TC0X01250	---	---	0.0076009	0.0444	137.92	115.24	1.2	up	chrX	132045401	132051920	-	TR0X008507	chrX.879.4105	---	---	---	---	---
TC0101674	---	---	0.0079809	0.0456	21.6	18.06	1.2	up	chr1	242333857	242334135	+	TR01002954	ENST00000349414	---	---	---	---	---
TC0102972	---	---	0.0094937	0.0501	20.33	16.94	1.2	up	chr1	166721105	166729986	-	TR01023570	chr1.2420.23289	---	---	---	---	---
TC0201545	---	---	0.0107291	0.0542	25.18	20.98	1.2	up	chr2	61232064	61242744	-	TR02015786	chr2.639.2624	---	---	---	---	---
TC1500867	---	---	0.0108161	0.0543	16.95	14.17	1.2	up	chr15	39931410	39931519	-	TR15001259 /// TR15001018	ENST00000363423 /// ENST00000352703	---	---	---	---	---
TC0401482	LOC652510	double homeobox protein 4-like	0.0119367	0.0577	86.26	72.01	1.2	up	chr4	191179690	191180814	-	TR04001573	NM_001023569 /// ENST00000378765	652510	-	---	---	---
TC0201176	---	---	0.0120069	0.0579	48.31	40.27	1.2	up	chr2	232330841	232330904	+	TR02002173	ENST00000353889	---	---	---	---	---
TC0102884	---	---	0.0122391	0.0584	251.01	208.49	1.2	up	chr1	156597505	156598217	-	TR01003675	ENST00000358740	---	---	---	---	---
TC0901220	---	---	0.0128657	0.0602	26.29	21.9	1.2	up	chr9	109465242	109465348	-	TR09001746 /// TR09001360	ENST00000365438 /// ENST00000353743	---	---	---	---	---
TC1101323	---	---	0.0131556	0.0609	14.19	11.78	1.2	up	chr11	43887418	43899070	-	TR11011159 /// TR11011158	chr11.538.3319 /// chr11.538.3318	---	---	---	---	---
TC0900240	---	---	0.0133472	0.0613	217.13	181.12	1.2	up	chr9	46514878	46515161	+	TR09001338	ENST00000353152	---	---	---	---	---
TC1200331	---	---	0.0134962	0.0616	74.02	61.61	1.2	up	chr12	49337023	49337124	+	TR12001842 /// TR12001323	ENST00000363313 /// ENST00000348542	---	---	---	---	---
TC0600998	---	---	0.0135572	0.0617	527.75	441.37	1.2	up	chr6	23233188	23233294	-	TR06001400	ENST00000365401 /// ENST00000349587	---	---	---	---	---
TC1600184	Q6ZT39_HUMAN	CDNA FLJ44991 fis, clone BRAWH3008867. [Source:Uniprot/SPTREMBL;Acc:Q6ZT39]	0.0136911	0.0622	32.95	27.48	1.2	up	chr16	12204282	12205019	+	TR16001647	ENST00000381777	---	---	---	---	---
TC1701091	---	---	0.0149895	0.066	24.97	20.73	1.2	up	chr17	18240721	18241289	-	TR17002074	ENST00000366308	---	---	---	---	---
TC0Y00037	---	---	0.0169227	0.0708	22.79	19.05	1.2	up	chrY	9914564	9917364	+	TR0Y000746 /// TR0Y000745 /// TR0Y000744 /// TR0Y000377 /// TR0Y000341 /// TR0Y000088	NM_022573_dup4 /// NM_003308_dup2 /// ENST00000338964 /// chrY.79.162 /// chrY.79.161 /// chrY.79.160	---	---	GO:0006334 // nucleosome assembly // IEA	---	GO:0005634 // nucleus // IEA
TC1201712	---	---	0.0172233	0.0714	18.96	15.75	1.2	up	chr12	131810603	131810715	-	TR12001891 /// TR12001421	ENST00000364599 /// ENST00000350733	---	---	---	---	---
TC1201206	---	---	0.0178805	0.0733	65.7	54.79	1.2	up	chr12	49694187	49694291	-	TR12001361	ENST00000363127 /// ENST00000349322	---	---	---	---	---
TC0500940	---	---	0.0179481	0.0734	19.72	16.5	1.2	up	chr5	40825953	40826063	-	TR05001236	ENST00000350596	---	---	---	---	---
TC2000559	C20orf61	chromosome 20 open reading frame 61	0.0192887	0.0769	17.01	14.15	1.2	up	chr20	11738880	11778258	-	TR20001137	ENST00000358396	728450	20p12.2	---	---	---
TC1001130	---	---	0.0208964	0.0804	32.66	27.17	1.2	up	chr10	88790975	88791078	-	TR10001669 /// TR10001249	ENST00000363383 /// ENST00000352169	---	---	---	---	---
TC0300463	NFKBIZ	nuclear factor of kappa light polypeptide gene enhancer in B-cells inhibitor, zeta	0.02153	0.0817	165.4	138.28	1.2	up	chr3	103029527	103062555	+	TR03017997 /// TR03017996 /// TR03017995 /// TR03017994 /// TR03017993 /// TR03003059 /// TR03002490 /// TR03000937 /// TR03000936	NM_031419 /// NM_001005474 /// ENST00000326172 /// ENST00000326151 /// chr3.959.10214 /// chr3.959.10213 /// chr3.959.10212 /// chr3.959.10211 /// chr3.959.10210	64332	3p12-q12	GO:0006350 // transcription // IEA /// GO:0006355 // regulation of transcription, DNA-dependent // IEA /// GO:0006954 // inflammatory response // IEA	---	GO:0005634 // nucleus // IEA
TC0601736	AGPAT4-IT1	AGPAT4 intronic transcript 1 (non-protein coding)	0.0220555	0.0828	17.2	14.34	1.2	up	chr6	161501127	161503004	-	TR06004452 /// TR06002117 /// TR06000803	NM_024929 /// ENST00000366904 /// ENST00000320321	79992	---	---	---	---
TC0900906	OR2S2	olfactory receptor, family 2, subfamily S, member 2	0.0223259	0.0835	19.4	16.22	1.2	up	chr9	35947136	35948095	-	TR09003770 /// TR09000984 /// TR09000093	NM_019897 /// ENST00000341959 /// ENST00000242299	56656	9p13.3-p13.1	GO:0007165 // signal transduction // IEA /// GO:0007186 // G-protein coupled receptor protein signaling pathway // IEA /// GO:0007608 // sensory perception of smell // IEA /// GO:0050896 // response to stimulus // IEA	GO:0004872 // receptor activity // IEA /// GO:0004984 // olfactory receptor activity // TAS	GO:0005886 // plasma membrane // IEA /// GO:0016021 // integral to membrane // IEA
TC1901346	ZNF100	zinc finger protein 100	0.0224495	0.0839	53.1	44.38	1.2	up	chr19	21697408	21742191	-	TR19013718 /// TR19013717 /// TR19013716 /// TR19013715 /// TR19003428 /// TR19001958	NM_173531 /// ENST00000358296 /// chr19.708.5688 /// chr19.708.5687 /// chr19.708.5686 /// chr19.708.5685	163227	19p12	GO:0006350 // transcription // IEA /// GO:0006355 // regulation of transcription, DNA-dependent // IEA	GO:0003676 // nucleic acid binding // IEA /// GO:0003677 // DNA binding // IEA /// GO:0008270 // zinc ion binding // IEA /// GO:0046872 // metal ion binding // IEA	GO:0005622 // intracellular // IEA /// GO:0005634 // nucleus // IEA
TC0100052	---	---	0.0226369	0.0842	26.81	22.3	1.2	up	chr1	2248441	2248902	+	TR01008260	ENST00000378523	---	---	---	---	---
TC0101335	---	---	0.0249209	0.0893	22	18.27	1.2	up	chr1	179411096	179417966	+	TR01024540	chr1.2578.24237	---	---	---	---	---
TC1000564	---	---	0.0252292	0.0898	27.68	23.14	1.2	up	chr10	106073686	106076493	+	TR10017087	chr10.1238.18900	---	---	---	---	---
TC1400105	Q6ZVK3_HUMAN	CDNA FLJ42478 fis, clone BRACE2031531. [Source:Uniprot/SPTREMBL;Acc:Q6ZVK3]	0.0259546	0.0917	12.82	10.7	1.2	up	chr14	23069731	23071416	+	TR14001474	ENST00000382783	---	---	---	---	---
TC1000036	PFKFB3	6-phosphofructo-2-kinase/fructose-2,6-biphosphatase 3	0.0263259	0.0925	140.96	117.23	1.2	up	chr10	6226890	6317501	+	TR10003863 /// TR10003862 /// TR10003861 /// TR10003860 /// TR10003859 /// TR10003858 /// TR10003857 /// TR10003856 /// TR10003855 /// TR10003854 /// TR10003853 /// TR10003852 /// TR10003851 /// TR10003850 /// TR10003849 /// TR10003848 /// TR10003847 /// TR10003846 /// TR10003845 /// TR10003844 /// TR10003843 /// TR10003842 /// TR10003841 /// TR10003840 /// TR10003839 /// TR10003838 /// TR1000383…	NM_004566 /// ENST00000379789 /// ENST00000379785 /// ENST00000379784 /// ENST00000379783 /// ENST00000379782 /// ENST00000379781 /// ENST00000379775 /// ENST00000360521 /// ENST00000358499 /// ENST00000317350 /// ENST00000317224 /// chr10.101.376 /// chr10.101.375 /// chr10.101.374 /// chr10.101.373 /// chr10.101.372 /// chr10.101.371 /// chr10.101.370 /// chr10.101.369 /// chr10.101.368 /// chr…	5209	10p14-p15	GO:0006003 // fructose 2,6-bisphosphate metabolic process // IEA /// GO:0008152 // metabolic process // IEA /// GO:0006003 // fructose 2,6-bisphosphate metabolic process // IEA /// GO:0006954 // inflammatory response // IEA /// GO:0006955 // immune response // IEA /// GO:0008152 // metabolic process // IEA	GO:0000166 // nucleotide binding // IEA /// GO:0003824 // catalytic activity // IEA /// GO:0003873 // 6-phosphofructo-2-kinase activity // EXP /// GO:0004331 // fructose-2,6-bisphosphate 2-phosphatase activity // IEA /// GO:0005524 // ATP binding // IEA /// GO:0016301 // kinase activity // IEA /// GO:0016740 // transferase activity // IEA /// GO:0016787 // hydrolase activity // IEA /// GO:0042802…	GO:0005575 // cellular_component // ND /// GO:0005829 // cytosol // EXP /// GO:0005575 // cellular_component // ND /// GO:0005576 // extracellular region // IEA
TC0300781	Q8N9A9_HUMAN	CDNA FLJ37906 fis, clone COLON2004318. [Source:Uniprot/SPTREMBL;Acc:Q8N9A9]	0.0272902	0.095	68.26	56.89	1.2	up	chr3	171288292	171290072	+	TR03001871	ENST00000359416	---	---	---	---	---
TC0901291	---	---	0.0275465	0.0955	20.57	17.14	1.2	up	chr9	122047078	122047149	-	TR09001144	ENST00000362268 /// ENST00000347552	---	---	---	---	---
TC0101424	PPP1R12B	protein phosphatase 1, regulatory subunit 12B	0.0281663	0.0968	71.36	59.51	1.2	up	chr1	200584443	200824320	+	TR01025356 /// TR01025355 /// TR01025354 /// TR01025353 /// TR01025352 /// TR01025351 /// TR01009547 /// TR01009546 /// TR01005017 /// TR01005016 /// TR01005015 /// TR01005014 /// TR01004045 /// TR01003520 /// TR01002187 /// TR01000940	NM_032105 /// NM_032104 /// NM_032103 /// NM_002481 /// ENST00000367272 /// ENST00000367271 /// ENST00000367270 /// ENST00000367269 /// ENST00000361863 /// ENST00000356764 /// ENST00000336894 /// ENST00000290419 /// chr1.2751.24930 /// chr1.2751.24929 /// chr1.2751.24928 /// chr1.2751.24927 /// chr1.2751.24926 /// chr1.2751.24925 /// chr1.2751.24924 /// chr1.2751.24923	4660	1q32.1	GO:0006937 // regulation of muscle contraction // TAS /// GO:0007165 // signal transduction // TAS /// GO:0006355 // regulation of transcription, DNA-dependent // IEA /// GO:0006937 // regulation of muscle contraction // TAS /// GO:0007165 // signal transduction // TAS	GO:0008047 // enzyme activator activity // TAS /// GO:0003700 // transcription factor activity // IEA /// GO:0008047 // enzyme activator activity // TAS /// GO:0043565 // sequence-specific DNA binding // IEA /// GO:0046983 // protein dimerization activity // IEA	GO:0005737 // cytoplasm // IEA /// GO:0005634 // nucleus // IEA /// GO:0005737 // cytoplasm // IEA
TC0400356	---	---	0.0291662	0.0991	102.27	85.36	1.2	up	chr4	83314724	83314828	+	TR04001557 /// TR04001123	ENST00000365615 /// ENST00000350487	---	---	---	---	---
TC2100032	---	---	0.0313133	0.104	13.63	11.34	1.2	up	chr21	19639336	19639500	+	TR21000289	ENST00000345400	---	---	---	---	---
TC0900095	C9orf53	chromosome 9 open reading frame 53	0.0313909	0.104	17.52	14.58	1.2	up	chr9	21956928	21957750	+	TR09000547	ENST00000310702	51198	---	---	---	---
TC2000368	LOC284751	uncharacterized LOC284751	0.0318755	0.105	34.58	28.93	1.2	up	chr20	48342664	48364863	+	TR20007945 /// TR20002339 /// TR20001533	NM_001025463 /// ENST00000371639 /// chr20.732.5556	284751	---	---	---	---
TC0600908	---	---	0.0337901	0.11	205.62	170.83	1.2	up	chr6	2964214	2969129	-	TR06003969	NM_001013680	---	---	---	---	---
TC1700817	---	---	0.0338628	0.11	26.01	21.69	1.2	up	chr17	75295670	75297381	+	TR17008729	chr17.1672.13661	---	---	---	---	---
TC1001083	---	---	0.0366953	0.116	79.03	66.07	1.2	up	chr10	76519002	76519451	-	TR10000738	ENST00000330189	---	---	---	---	---
TC0X00497	---	---	0.0376184	0.118	15.81	13.15	1.2	up	chrX	109651014	109651580	+	TR0X000711	ENST00000331589	---	---	---	---	---
TC1500579	---	---	0.038584	0.12	30.01	24.99	1.2	up	chr15	82649636	82650958	+	TR15001389	ENST00000379368	---	---	---	---	---
TC1600880	---	---	0.0392042	0.121	354.64	295.71	1.2	up	chr16	14727134	14727614	-	TR16009571	chr16.375.4672	---	---	---	---	---
TC0101035	---	---	0.0408621	0.124	39.7	33.12	1.2	up	chr1	149678100	149678194	+	TR01004275 /// TR01003160	ENST00000364579 /// ENST00000351931	---	---	---	---	---
TC0X01280	---	---	0.042153	0.127	17.28	14.37	1.2	up	chrX	134389757	134389875	-	TR0X001686 /// TR0X001095	ENST00000364570 /// ENST00000348265	---	---	---	---	---
TC1701404	---	---	0.0432531	0.129	44.27	37	1.2	up	chr17	38828887	38828959	-	TR17001516	ENST00000349115	---	---	---	---	---
TC1600167	---	---	0.0436484	0.129	29.08	24.25	1.2	up	chr16	10497630	10497732	+	TR16001424	ENST00000362612	---	---	---	---	---
TC0201766	---	---	0.0441069	0.13	17	14.11	1.2	up	chr2	97448058	97457332	-	TR02004696 /// TR02004695 /// TR02004694 /// TR02004693 /// TR02004692 /// TR02004691	chr2.1102.6389 /// chr2.1102.6388 /// chr2.1102.6387 /// chr2.1102.6386 /// chr2.1102.6385 /// chr2.1102.6384	---	---	---	---	---
TC1700756	RPL36AP7		0.0453473	0.132	54.86	45.62	1.2	up	chr17	70846503	70846823	+	TR17001103	ENST00000331306	728202	---	---	---	---
TC1700674	---	---	0.0456411	0.133	75.37	62.6	1.2	up	chr17	58902697	58903188	+	TR17001266	ENST00000340028	---	---	---	---	---
TC1000144	---	---	0.0458543	0.133	31.86	26.5	1.2	up	chr10	30040835	30040943	+	TR10001719 /// TR10001165	ENST00000364934 /// ENST00000349969	---	---	---	---	---
TC0102523	GNAT2	guanine nucleotide binding protein (G protein), alpha transducing activity polypeptide 2	0.0462082	0.134	35.64	29.7	1.2	up	chr1	109947237	109957228	-	TR01013592 /// TR01013591 /// TR01008986 /// TR01006498 /// TR01003097	NM_005272 /// ENST00000369848 /// ENST00000351050 /// chr1.1586.13424 /// chr1.1586.13423	2780	1p13.1	GO:0007165 // signal transduction // IEA /// GO:0007186 // G-protein coupled receptor protein signaling pathway // NAS /// GO:0007601 // visual perception // NAS /// GO:0007602 // phototransduction // NAS /// GO:0050896 // response to stimulus // IEA	GO:0000166 // nucleotide binding // IEA /// GO:0004871 // signal transducer activity // IEA /// GO:0005525 // GTP binding // NAS /// GO:0008020 // G-protein coupled photoreceptor activity // NAS /// GO:0019001 // guanyl nucleotide binding // IEA	GO:0005834 // heterotrimeric G-protein complex // NAS
TC0102458	---	---	0.0464391	0.134	28.44	23.66	1.2	up	chr1	94400861	94401538	-	TR01003340	ENST00000354302	---	---	---	---	---
TC0103055	---	---	0.048085	0.138	106.05	88.63	1.2	up	chr1	181180138	181180248	-	TR01004150 /// TR01002863	ENST00000362967 /// ENST00000348456	---	---	---	---	---
TC1400410	---	---	0.0486918	0.138	21.36	17.73	1.2	up	chr14	83709775	83709832	+	TR14000917	ENST00000350850	---	---	---	---	---
TC1700890	---	---	0.0498968	0.141	32.49	27.04	1.2	up	chr17	1454419	1454715	-	TR17001519	ENST00000349175	---	---	---	---	---
TC2100395	KRTAP10-1	keratin associated protein 10-1	0.0001628	0.00608	162.01	135.81	1.19	up	chr21	44783496	44784506	-	TR21000852 /// TR21000386	NM_198691 /// ENST00000356167	386677	21q22.3	---	GO:0005529 // sugar binding // IEA	GO:0045095 // keratin filament // IEA
TC1300652	---	---	0.000398	0.00924	61.9	52	1.19	up	chr13	109907001	109913442	-	TR13000865	ENST00000375796	---	---	---	---	---
TC2100098	---	---	0.0005977	0.0113	21.85	18.32	1.19	up	chr21	35040014	35079036	+	TR21001332	chr21.186.606	---	---	---	---	---
TC0700156	INMT	indolethylamine N-methyltransferase	0.0008951	0.0139	23.06	19.38	1.19	up	chr7	30758276	30763743	+	TR07011278 /// TR07000019	NM_006774 /// ENST00000013222 /// chr7.360.1266 /// chr7.360.1265	11185	7p15.3-p15.2	---	GO:0008168 // methyltransferase activity // IEA /// GO:0016740 // transferase activity // IEA /// GO:0030748 // amine N-methyltransferase activity // IEA	GO:0005737 // cytoplasm // IEA
TC0800586	---	---	0.0011981	0.016	13.63	11.46	1.19	up	chr8	143277624	143286143	+	TR08004696	chr8.1356.6047	---	---	---	---	---
TC0600557	---	---	0.0022519	0.0227	235.34	198.13	1.19	up	chr6	90117554	90136125	+	TR06002665	ENST00000369419	---	---	---	---	---
TC2000165	---	---	0.0025863	0.024	15.4	12.89	1.19	up	chr20	29632553	29632668	+	TR20001289 /// TR20000929	ENST00000364900 /// ENST00000350031	---	---	---	---	---
TC2100074	MRAP	melanocortin 2 receptor accessory protein	0.002648	0.0243	18.52	15.55	1.19	up	chr21	32585995	32608963	+	TR21000988 /// TR21000987 /// TR21000877 /// TR21000816 /// TR21000257 /// TR21000098	NM_206898 /// NM_178817 /// ENST00000339944 /// ENST00000303645 /// chr21.141.256 /// chr21.141.255 /// chr21.141.254	56246	21q22.1	---	---	GO:0005737 // cytoplasm // IEA /// GO:0005783 // endoplasmic reticulum // IEA /// GO:0005886 // plasma membrane // IEA /// GO:0016021 // integral to membrane // IEA
TC0701461	CYP3A5	cytochrome P450, family 3, subfamily A, polypeptide 5	0.0029132	0.0255	12.35	10.38	1.19	up	chr7	99083753	99115559	-	TR07003786 /// TR07003785 /// TR07003784 /// TR07003783 /// TR07003782 /// TR07003781 /// TR07003780 /// TR07003779 /// TR07003778 /// TR07003777 /// TR07003776 /// TR07003775 /// TR07003774 /// TR07003773 /// TR07003772 /// TR07003771 /// TR07003770 /// TR07003769 /// TR07003768 /// TR07003767 /// TR07003766 /// TR07003765 /// TR07003764 /// TR07003763 /// TR07003762 /// TR07002224 /// TR0700107…	NM_000777 /// ENST00000343703 /// ENST00000222982 /// chr7.1108.7844 /// chr7.1108.7843 /// chr7.1108.7842 /// chr7.1108.7841 /// chr7.1108.7840 /// chr7.1108.7839 /// chr7.1108.7838 /// chr7.1108.7837 /// chr7.1108.7836 /// chr7.1108.7835 /// chr7.1108.7834 /// chr7.1108.7833 /// chr7.1108.7832 /// chr7.1108.7831 /// chr7.1108.7830 /// chr7.1108.7829 /// chr7.1108.7828 /// chr7.1108.7827 /// chr…	1577	7q21.1	GO:0008202 // steroid metabolic process // TAS /// GO:0055114 // oxidation reduction // IEA /// GO:0006118 // electron transport // IEA /// GO:0008202 // steroid metabolic process // TAS	GO:0004497 // monooxygenase activity // IEA /// GO:0005506 // iron ion binding // IEA /// GO:0009055 // electron carrier activity // IEA /// GO:0019825 // oxygen binding // TAS /// GO:0020037 // heme binding // IEA /// GO:0046872 // metal ion binding // IEA /// GO:0050381 // unspecific monooxygenase activity // IEA /// GO:0004497 // monooxygenase activity // IEA /// GO:0005506 // iron ion binding…	GO:0005783 // endoplasmic reticulum // IEA /// GO:0005789 // endoplasmic reticulum membrane // IEA /// GO:0005792 // microsome // TAS /// GO:0016020 // membrane // IEA /// GO:0005783 // endoplasmic reticulum // IEA /// GO:0005792 // microsome // TAS /// GO:0016020 // membrane // IEA
TC2100176	---	---	0.0030317	0.026	25.93	21.86	1.19	up	chr21	44753563	44760164	+	TR21002047	chr21.365.1327	---	---	---	---	---
TC1901619	---	---	0.0042268	0.0316	34.88	29.19	1.19	up	chr19	51393384	51398180	-	TR19005448 /// TR19005447 /// TR19005446	chr19.1311.9369 /// chr19.1311.9368 /// chr19.1311.9367	---	---	---	---	---
TC0200231	MSH6	mutS homolog 6 (E. coli)	0.0046818	0.0335	60.61	50.97	1.19	up	chr2	47863725	47888029	+	TR02015204 /// TR02003220 /// TR02002997 /// TR02000111	NM_000179 /// ENST00000378335 /// ENST00000234420 /// chr2.548.2226	2956	2p16	GO:0006284 // base-excision repair // IDA /// GO:0006298 // mismatch repair // IDA /// GO:0006284 // base-excision repair // IDA /// GO:0006298 // mismatch repair // IDA /// GO:0006644 // phospholipid metabolic process // IEA /// GO:0008340 // determination of adult life span // IEA /// GO:0008630 // DNA damage response, signal transduction resulting in induction of apoptosis // IEA /// GO:000941…	GO:0000166 // nucleotide binding // IEA /// GO:0000287 // magnesium ion binding // IDA /// GO:0000400 // four-way junction DNA binding // IDA /// GO:0000701 // purine-specific mismatch base pair DNA N-glycosylase activity // IMP /// GO:0003677 // DNA binding // IEA /// GO:0005515 // protein binding // IPI /// GO:0005524 // ATP binding // IDA /// GO:0016887 // ATPase activity // IDA /// GO:0030983…	GO:0005634 // nucleus // IEA /// GO:0032301 // MutSalpha complex // IDA /// GO:0000790 // nuclear chromatin // IEA /// GO:0005634 // nucleus // IEA /// GO:0032301 // MutSalpha complex // IDA
TC0X01133	---	---	0.0047565	0.0338	17.1	14.4	1.19	up	chrX	104806720	104806826	-	TR0X001171	ENST00000362483 /// ENST00000350252	---	---	---	---	---
TC1500744	---	---	0.004776	0.0338	1209.27	1012.76	1.19	up	chr15	24831140	24831373	-	TR15001532	ENST00000383007	---	---	---	---	---
TC0202144	---	---	0.0051387	0.035	26.62	22.33	1.19	up	chr2	179698509	179698609	-	TR02001812	ENST00000348816	---	---	---	---	---
TC0500162	---	---	0.0055532	0.0367	129.9	109.31	1.19	up	chr5	44752050	44752346	+	TR05001686 /// TR05001207	ENST00000364803 /// ENST00000349784	---	---	---	---	---
TC1800175	---	---	0.0055811	0.0368	43.97	36.95	1.19	up	chr18	44804071	44828842	+	TR18002511	chr18.383.2028	---	---	---	---	---
TC0500820	---	---	0.0062307	0.0393	31.44	26.36	1.19	up	chr5	1372167	1372584	-	TR05001727	ENST00000366396	---	---	---	---	---
TC0700130	---	---	0.0064805	0.0402	27.69	23.24	1.19	up	chr7	26644015	26653414	+	TR07011111	chr7.295.1094	---	---	---	---	---
TC0500163	---	---	0.0067719	0.0414	13.12	11.03	1.19	up	chr5	44788805	44801603	+	TR05007886	chr5.396.878	---	---	---	---	---
TC2000548	---	---	0.0073038	0.0434	12.35	10.39	1.19	up	chr20	8519165	8529748	-	TR20002971	chr20.142.1016	---	---	---	---	---
TC0X01005	---	---	0.0079996	0.0457	29.89	25.07	1.19	up	chrX	70156851	70157008	-	TR0X001170	ENST00000350238	---	---	---	---	---
TC1100543	---	---	0.0085656	0.0473	23.99	20.21	1.19	up	chr11	64979304	64980282	+	TR11015749 /// TR11000740	ENST00000309775 /// chr11.907.7547	649618	---	---	---	---
TC0800677	---	---	0.0089622	0.0485	27.58	23.14	1.19	up	chr8	6913533	6913604	-	TR08000895	ENST00000348282	---	---	---	---	---
TC1201244	CSAD	cysteine sulfinic acid decarboxylase	0.0101226	0.052	103.83	87.34	1.19	up	chr12	51837714	51860647	-	TR12012869 /// TR12012868 /// TR12012867 /// TR12012866 /// TR12012865 /// TR12012864 /// TR12012863 /// TR12012862 /// TR12012861 /// TR12012860 /// TR12012859 /// TR12012858 /// TR12012857 /// TR12012856 /// TR12012855 /// TR12012854 /// TR12012853 /// TR12012852 /// TR12012851 /// TR12012850 /// TR12012849 /// TR12012848 /// TR12002646 /// TR12002085 /// TR12002084 /// TR12002083 /// TR1200165…	NM_015989 /// ENST00000379850 /// ENST00000379846 /// ENST00000379843 /// ENST00000357239 /// ENST00000308926 /// ENST00000267085 /// chr12.756.4670 /// chr12.756.4669 /// chr12.756.4668 /// chr12.756.4667 /// chr12.756.4666 /// chr12.756.4665 /// chr12.756.4664 /// chr12.756.4663 /// chr12.756.4662 /// chr12.756.4661 /// chr12.756.4660 /// chr12.756.4659 /// chr12.756.4658 /// chr12.756.4657 ///…	51380	12q13.11-q14.3	GO:0019752 // carboxylic acid metabolic process // IEA /// GO:0006519 // amino acid and derivative metabolic process // IEA /// GO:0019752 // carboxylic acid metabolic process // IEA	GO:0004782 // sulfinoalanine decarboxylase activity // IEA /// GO:0005529 // sugar binding // IEA /// GO:0016829 // lyase activity // IEA /// GO:0016831 // carboxy-lyase activity // IEA /// GO:0030170 // pyridoxal phosphate binding // IEA	---
TC0300330	---	---	0.0102532	0.0525	86.54	72.73	1.19	up	chr3	57560826	57561687	+	TR03014016	chr3.697.8850	---	---	---	---	---
TC1400123	TSSK4	testis-specific serine kinase 4	0.0108023	0.0543	59.97	50.21	1.19	up	chr14	23744766	23747408	+	TR14008339 /// TR14008338 /// TR14008337 /// TR14008336 /// TR14008335 /// TR14001942 /// TR14000688 /// TR14000300	NM_174944 /// ENST00000339917 /// ENST00000287913 /// chr14.182.5180 /// chr14.182.5179 /// chr14.182.5178 /// chr14.182.5177 /// chr14.182.5176	283629	14q12	GO:0006468 // protein amino acid phosphorylation // IDA /// GO:0007275 // multicellular organismal development // IEA /// GO:0007283 // spermatogenesis // IEA /// GO:0030154 // cell differentiation // IEA /// GO:0032793 // positive regulation of CREB transcription factor activity // IDA /// GO:0006468 // protein amino acid phosphorylation // IEA /// GO:0007275 // multicellular organismal developm…	GO:0000166 // nucleotide binding // IEA /// GO:0000287 // magnesium ion binding // IDA /// GO:0004672 // protein kinase activity // IEA /// GO:0004674 // protein serine/threonine kinase activity // IDA /// GO:0005515 // protein binding // IPI /// GO:0005524 // ATP binding // IDA /// GO:0016740 // transferase activity // IEA /// GO:0000166 // nucleotide binding // IEA /// GO:0000287 // magnesium i…	---
TC0100456	---	---	0.0118206	0.0573	24.74	20.88	1.19	up	chr1	43095880	43127047	+	TR01033584	chr1.918.9071	---	---	---	---	---
TC1101791	---	---	0.0121095	0.0582	18.59	15.69	1.19	up	chr11	104277488	104294112	-	TR11006583 /// TR11006582 /// TR11006581 /// TR11006580 /// TR11006579	chr11.1434.10764 /// chr11.1434.10763 /// chr11.1434.10762 /// chr11.1434.10761 /// chr11.1434.10760	---	---	---	---	---
TC0102720	C1orf138	chromosome 1 open reading frame 138	0.0128865	0.0602	72.89	61.03	1.19	up	chr1	148799302	148801215	-	TR01006128 /// TR01006127	NM_001025493 /// ENST00000369035 /// ENST00000369034	574406	---	---	---	---
TC0201697	---	---	0.0131262	0.0609	36.84	30.9	1.19	up	chr2	87520157	87539880	-	TR02019049	chr2.970.5885	---	---	---	---	---
TC0101630	---	---	0.0132923	0.0612	34.34	28.79	1.19	up	chr1	233106557	233106858	+	TR01002712	ENST00000346812	---	---	---	---	---
TC1200452	MBD6	methyl-CpG binding domain protein 6	0.0134976	0.0616	136.33	114.39	1.19	up	chr12	56202892	56210200	+	TR12015068 /// TR12015067 /// TR12015066 /// TR12015065 /// TR12015064 /// TR12015063 /// TR12015062 /// TR12015061 /// TR12015060 /// TR12015059 /// TR12015058 /// TR12015057 /// TR12015056 /// TR12015055 /// TR12015054 /// TR12015053 /// TR12015052 /// TR12015051 /// TR12015050 /// TR12015049 /// TR12015048 /// TR12015047 /// TR12015046 /// TR12015045 /// TR12002863 /// TR12001622 /// TR12000621	NM_052897 /// ENST00000355673 /// ENST00000300263 /// chr12.907.6873 /// chr12.907.6872 /// chr12.907.6871 /// chr12.907.6870 /// chr12.907.6869 /// chr12.907.6868 /// chr12.907.6867 /// chr12.907.6866 /// chr12.907.6865 /// chr12.907.6864 /// chr12.907.6863 /// chr12.907.6862 /// chr12.907.6861 /// chr12.907.6860 /// chr12.907.6859 /// chr12.907.6858 /// chr12.907.6857 /// chr12.907.6856 /// chr…	114785	-	GO:0007186 // G-protein coupled receptor protein signaling pathway // IEA	GO:0003677 // DNA binding // IEA /// GO:0003677 // DNA binding // IEA /// GO:0005199 // structural constituent of cell wall // IEA	GO:0005634 // nucleus // IEA /// GO:0016021 // integral to membrane // IEA
TC0601735	AGPAT4	1-acylglycerol-3-phosphate O-acyltransferase 4 (lysophosphatidic acid acyltransferase, delta)	0.0140839	0.0633	30.41	25.62	1.19	up	chr6	161471047	161615097	-	TR06010417 /// TR06010416 /// TR06010415 /// TR06010414 /// TR06010413 /// TR06010412 /// TR06010411 /// TR06010410 /// TR06010409 /// TR06004391 /// TR06003967 /// TR06003966 /// TR06002123 /// TR06002122 /// TR06002121 /// TR06002120 /// TR06002119 /// TR06002118 /// TR06000802	NM_020133 /// NM_001012734 /// NM_001012733 /// ENST00000366915 /// ENST00000366912 /// ENST00000366911 /// ENST00000366908 /// ENST00000366906 /// ENST00000366905 /// ENST00000320285 /// chr6.1711.12858 /// chr6.1711.12857 /// chr6.1711.12856 /// chr6.1711.12855 /// chr6.1711.12854 /// chr6.1711.12853 /// chr6.1711.12852 /// chr6.1711.12851 /// chr6.1711.12850	56895	6q26	GO:0008152 // metabolic process // IEA /// GO:0008654 // phospholipid biosynthetic process // NAS	GO:0003841 // 1-acylglycerol-3-phosphate O-acyltransferase activity // NAS /// GO:0008415 // acyltransferase activity // IEA /// GO:0016740 // transferase activity // IEA /// GO:0046027 // phospholipid:diacylglycerol acyltransferase activity // EXP /// GO:0003841 // 1-acylglycerol-3-phosphate O-acyltransferase activity // NAS /// GO:0008415 // acyltransferase activity // IEA /// GO:0016740 // tra…	GO:0005575 // cellular_component // ND /// GO:0005829 // cytosol // EXP /// GO:0016020 // membrane // IEA /// GO:0016021 // integral to membrane // IEA /// GO:0005575 // cellular_component // ND /// GO:0016020 // membrane // IEA /// GO:0016021 // integral to membrane // IEA
TC1500810	---	---	0.0148757	0.0656	134.83	113.68	1.19	up	chr15	32598519	32598908	-	TR15001518	ENST00000382801	---	---	---	---	---
TC1900361	LOC641367	cyclin Y-like 1 pseudogene	0.015218	0.0666	17.29	14.57	1.19	up	chr19	21725426	21728080	+	TR19002062	ENST00000360285	641367	---	---	---	---
TC0901124	NFIL3	nuclear factor, interleukin 3 regulated	0.0152213	0.0666	87.62	73.57	1.19	up	chr9	93211148	93225965	-	TR09012048 /// TR09003630 /// TR09002672 /// TR09000397	NM_005384 /// ENST00000375724 /// ENST00000297689 /// chr9.793.4690	4783	9q22	GO:0006350 // transcription // IEA /// GO:0006355 // regulation of transcription, DNA-dependent // IEA /// GO:0006366 // transcription from RNA polymerase II promoter // TAS /// GO:0006955 // immune response // TAS /// GO:0048511 // rhythmic process // IEA	GO:0003700 // transcription factor activity // TAS /// GO:0003714 // transcription corepressor activity // TAS /// GO:0043565 // sequence-specific DNA binding // IEA /// GO:0046983 // protein dimerization activity // IEA	GO:0005634 // nucleus // TAS
TC0102896	OR6N1	olfactory receptor, family 6, subfamily N, member 1	0.0155086	0.0673	14.53	12.25	1.19	up	chr1	157002158	157003096	-	TR01008485 /// TR01002119	NM_001005185 /// ENST00000335094	128372	1q23.1	GO:0007165 // signal transduction // IEA /// GO:0007186 // G-protein coupled receptor protein signaling pathway // IEA /// GO:0007608 // sensory perception of smell // IEA /// GO:0050896 // response to stimulus // IEA	GO:0004872 // receptor activity // IEA /// GO:0004984 // olfactory receptor activity // IEA	GO:0005886 // plasma membrane // IEA /// GO:0016021 // integral to membrane // IEA
TC1901806	---	---	0.015702	0.0677	68.49	57.68	1.19	up	chr19	60072206	60072312	-	TR19002113 /// TR19001592	ENST00000362438 /// ENST00000345879	---	---	---	---	---
TC1600701	---	---	0.0157345	0.0678	295.65	249.09	1.19	up	chr16	88740557	88743034	+	TR16006867	chr16.1665.20045	---	---	---	---	---
TC1200074	---	---	0.0158018	0.068	35.94	30.27	1.19	up	chr12	6966612	7033762	+	TR12007668	chr12.153.1071	---	---	---	---	---
TC2100266	GRIK1	glutamate receptor, ionotropic, kainate 1	0.0161286	0.0688	14.6	12.26	1.19	up	chr21	29831127	30234222	-	TR21000964 /// TR21000963 /// TR21000962 /// TR21000961 /// TR21000812 /// TR21000610 /// TR21000143 /// TR21000108	NM_175611 /// NM_000830 /// ENST00000327783 /// ENST00000309434 /// chr21.125.233 /// chr21.125.232 /// chr21.125.231 /// chr21.125.230	2897	21q22.11	GO:0006811 // ion transport // IEA /// GO:0007215 // glutamate signaling pathway // TAS /// GO:0007268 // synaptic transmission // TAS /// GO:0007417 // central nervous system development // TAS /// GO:0051966 // regulation of synaptic transmission, glutamatergic // TAS	GO:0004872 // receptor activity // IEA /// GO:0005234 // extracellular-glutamate-gated ion channel activity // IEA /// GO:0005261 // cation channel activity // IEA /// GO:0015277 // kainate selective glutamate receptor activity // IDA /// GO:0004872 // receptor activity // IEA /// GO:0004970 // ionotropic glutamate receptor activity // IEA /// GO:0005216 // ion channel activity // IEA /// GO:0005…	GO:0005886 // plasma membrane // IEA /// GO:0005887 // integral to plasma membrane // TAS /// GO:0030054 // cell junction // IEA /// GO:0045202 // synapse // IEA /// GO:0045211 // postsynaptic membrane // IEA /// GO:0005887 // integral to plasma membrane // TAS /// GO:0016020 // membrane // IEA /// GO:0030054 // cell junction // IEA /// GO:0045202 // synapse // IEA /// GO:0045211 // postsynaptic …
TC0101678	COX20	COX20 Cox2 chaperone homolog (S. cerevisiae)	0.0165553	0.07	84.29	70.56	1.19	up	chr1	243065231	243074982	+	TR01027617 /// TR01027616 /// TR01027615 /// TR01027614 /// TR01027613 /// TR01027612 /// TR01027611 /// TR01027610 /// TR01027609 /// TR01027608 /// TR01009934 /// TR01004456 /// TR01004455 /// TR01002487	NM_198076 /// ENST00000366529 /// ENST00000366528 /// ENST00000343482 /// chr1.3309.27097 /// chr1.3309.27096 /// chr1.3309.27095 /// chr1.3309.27094 /// chr1.3309.27093 /// chr1.3309.27092 /// chr1.3309.27091 /// chr1.3309.27090 /// chr1.3309.27089 /// chr1.3309.27088	116228	1q44	---	---	---
TC1600002	WASIR2	WASH and IL9R antisense RNA 2 (non-protein coding)	0.0173128	0.0717	37.02	31.13	1.19	up	chr16	12910	15123	+	TR16007065 /// TR16000807	ENST00000329244 /// chr16.2.20	100132169	---	---	---	---
TC1201700	---	---	0.0174934	0.0722	17.08	14.39	1.19	up	chr12	130346613	130348470	-	TR12008926	chr12.1732.12176	---	---	---	---	---
TC0400593	---	---	0.0181608	0.074	15.46	13.03	1.19	up	chr4	151350307	151350369	+	TR04001497	ENST00000364108	---	---	---	---	---
TC0101717	OR2M4	olfactory receptor, family 2, subfamily M, member 4	0.018489	0.0748	18.5	15.51	1.19	up	chr1	246468854	246469789	+	TR01009286 /// TR01001335	NM_017504 /// ENST00000306687	26245	1q44	GO:0007165 // signal transduction // IEA /// GO:0007186 // G-protein coupled receptor protein signaling pathway // IEA /// GO:0007608 // sensory perception of smell // NAS /// GO:0050896 // response to stimulus // IEA	GO:0004872 // receptor activity // IEA /// GO:0004984 // olfactory receptor activity // NAS	GO:0005886 // plasma membrane // IEA /// GO:0016021 // integral to membrane // NAS
TC1701190	---	---	0.0186021	0.0751	14.6	12.25	1.19	up	chr17	24775912	24776011	-	TR17001676	ENST00000353230	---	---	---	---	---
TC0400187	---	---	0.0188247	0.0756	13.38	11.26	1.19	up	chr4	40810716	40810819	+	TR04001141	ENST00000362377 /// ENST00000351061	---	---	---	---	---
TC0500142	---	---	0.0191604	0.0766	49.96	42.1	1.19	up	chr5	40791870	40826086	+	TR05007762	chr5.341.775	---	---	---	---	---
TC0101443	---	---	0.0192294	0.0767	67.69	56.72	1.19	up	chr1	202806411	202809494	+	TR01025629	chr1.2822.25139	---	---	---	---	---
TC1200038	---	---	0.0193016	0.0769	16.59	13.89	1.19	up	chr12	4793764	4830539	+	TR12015100	chr12.91.362	---	---	---	---	---
TC0600015	---	---	0.0196288	0.0778	12.24	10.24	1.19	up	chr6	2286683	2286949	+	TR06000836	ENST00000322763	---	---	---	---	---
TC1300360	---	---	0.0198781	0.0783	63.62	53.5	1.19	up	chr13	26906286	26906752	-	TR13000790	ENST00000366409	---	---	---	---	---
TC1300358	---	---	0.0205157	0.0797	171.91	144.63	1.19	up	chr13	26815824	26815881	-	TR13000492	ENST00000347822	---	---	---	---	---
TC0200337	DYSF	dysferlin, limb girdle muscular dystrophy 2B (autosomal recessive)	0.020918	0.0805	293.18	246.99	1.19	up	chr2	71534268	71767402	+	TR02017228 /// TR02017227 /// TR02017226 /// TR02017225 /// TR02017224 /// TR02017223 /// TR02017222 /// TR02003480 /// TR02000217	NM_003494 /// ENST00000258104 /// chr2.787.4068 /// chr2.787.4067 /// chr2.787.4066 /// chr2.787.4065 /// chr2.787.4064 /// chr2.787.4063 /// chr2.787.4062	8291	2p13.3-p13.1	GO:0006936 // muscle contraction // TAS	---	GO:0005886 // plasma membrane // TAS /// GO:0016021 // integral to membrane // IEA
TC1300670	---	---	0.0213969	0.0816	135.79	113.9	1.19	up	chr13	113577391	113595360	-	TR13005306	chr13.771.3844	---	---	---	---	---
TC1101117	OR51G1	olfactory receptor, family 51, subfamily G, member 1	0.0214578	0.0817	12.53	10.56	1.19	up	chr11	4901180	4902145	-	TR11002834 /// TR11001029	NM_001005237 /// ENST00000321961	79324	11p15.4	GO:0007165 // signal transduction // IEA /// GO:0007186 // G-protein coupled receptor protein signaling pathway // IEA /// GO:0007608 // sensory perception of smell // IEA /// GO:0050896 // response to stimulus // IEA	GO:0004872 // receptor activity // IEA /// GO:0004984 // olfactory receptor activity // IEA	GO:0005886 // plasma membrane // IEA /// GO:0016021 // integral to membrane // IEA
TC0103186	---	---	0.0231205	0.0854	18.63	15.63	1.19	up	chr1	205244777	205244853	-	TR01002767	ENST00000347357	---	---	---	---	---
TC1900720	RCN3	reticulocalbin 3, EF-hand calcium binding domain	0.0231898	0.0856	65.88	55.3	1.19	up	chr19	54722687	54738703	+	TR19006571 /// TR19000654	NM_020650 /// ENST00000270645 /// chr19.1449.10474	57333	19q13.33	---	GO:0005509 // calcium ion binding // IEA /// GO:0005515 // protein binding // IPI	GO:0005783 // endoplasmic reticulum // IEA /// GO:0005788 // endoplasmic reticulum lumen // IEA
TC0400973	---	---	0.0234385	0.0861	43.85	36.72	1.19	up	chr4	57355271	57355565	-	TR04000921	ENST00000364379 /// ENST00000345343	---	---	---	---	---
TC0600782	---	---	0.0234795	0.0862	49.07	41.35	1.19	up	chr6	146097701	146249414	+	TR06009962 /// TR06009961 /// TR06009960	chr6.1537.12391 /// chr6.1537.12390 /// chr6.1537.12389	---	---	---	---	---
TC0102657	---	---	0.0242365	0.0881	12.42	10.4	1.19	up	chr1	145932715	145949124	-	TR01015363 /// TR01015362 /// TR01015361	chr1.1857.15016 /// chr1.1857.15015 /// chr1.1857.15014	---	---	---	---	---
TC0300063	---	---	0.0242446	0.0881	32.82	27.59	1.19	up	chr3	12531205	12531303	+	TR03001530	ENST00000350756	---	---	---	---	---
TC0102895	Q8NGY4_HUMAN	Seven transmembrane helix receptor. [Source:Uniprot/SPTREMBL;Acc:Q8NGY4]	0.0242936	0.0882	14.24	11.98	1.19	up	chr1	156960542	156961450	-	TR01001822	ENST00000325769	---	---	GO:0007165 // signal transduction // IEA /// GO:0007186 // G-protein coupled receptor protein signaling pathway // IEA /// GO:0007606 // sensory perception of chemical stimulus // IEA	GO:0001584 // rhodopsin-like receptor activity // IEA /// GO:0004872 // receptor activity // IEA /// GO:0004888 // transmembrane receptor activity // IEA /// GO:0004984 // olfactory receptor activity // IEA	GO:0016020 // membrane // IEA /// GO:0016021 // integral to membrane // IEA
TC2200601	---	---	0.0252379	0.0898	14.07	11.84	1.19	up	chr22	30205369	30205475	-	TR22000837 /// TR22000687	ENST00000362378 /// ENST00000353342	---	---	---	---	---
TC1001028	---	---	0.025419	0.0903	22.06	18.56	1.19	up	chr10	70341418	70341521	-	TR10001018	ENST00000363427 /// ENST00000346004	---	---	---	---	---
TC0700296	---	---	0.0260686	0.0919	14.87	12.47	1.19	up	chr7	57298649	57298724	+	TR07001840	ENST00000363852	---	---	---	---	---
TC1700715	---	---	0.0268625	0.0939	24.37	20.56	1.19	up	chr17	64051337	64051732	+	TR17002128	ENST00000375555	---	---	---	---	---
TC1001019	---	---	0.0295341	0.0999	77.02	64.78	1.19	up	chr10	69437481	69437780	-	TR10001257	ENST00000365062 /// ENST00000352437	---	---	---	---	---
TC0102697	---	---	0.0297616	0.1	19.84	16.71	1.19	up	chr1	147780714	147780880	-	TR01003282	ENST00000353472	---	---	---	---	---
TC1100886	---	---	0.0313953	0.104	34.85	29.25	1.19	up	chr11	117443162	117443464	+	TR11002166 /// TR11001817	ENST00000363761 /// ENST00000353291	---	---	---	---	---
TC1900744	---	---	0.0314118	0.104	39.46	33.03	1.19	up	chr19	55851112	55851415	+	TR19007279	chr19.1497.11176	---	---	---	---	---
TC0501210	STARD4	StAR-related lipid transfer (START) domain containing 4	0.0317889	0.105	36.06	30.18	1.19	up	chr5	110859630	110876175	-	TR05010628 /// TR05010627 /// TR05010626 /// TR05010625 /// TR05010624 /// TR05010623 /// TR05010622 /// TR05010621 /// TR05010620 /// TR05010619 /// TR05010618 /// TR05010617 /// TR05010616 /// TR05001890 /// TR05000438	NM_139164 /// ENST00000379680 /// ENST00000296632 /// chr5.915.3598 /// chr5.915.3597 /// chr5.915.3596 /// chr5.915.3595 /// chr5.915.3594 /// chr5.915.3593 /// chr5.915.3592 /// chr5.915.3591 /// chr5.915.3590 /// chr5.915.3589 /// chr5.915.3588 /// chr5.915.3587 /// chr5.915.3586	134429	5q22.1	GO:0006694 // steroid biosynthetic process // IEA /// GO:0006869 // lipid transport // IEA	GO:0008289 // lipid binding // IEA /// GO:0015485 // cholesterol binding // IEA /// GO:0017127 // cholesterol transporter activity // IEA	---
TC0500970	---	---	0.0321018	0.106	170.85	143.1	1.19	up	chr5	49931807	49932469	-	TR05001489	ENST00000358111	---	---	---	---	---
TC0100362	---	---	0.0328814	0.108	31.95	26.84	1.19	up	chr1	32696024	32696323	+	TR01003223	ENST00000352640	---	---	---	---	---
TC1201698	LOC100130778	uncharacterized LOC100130778	0.0343125	0.111	15.89	13.36	1.19	up	chr12	130074494	130074994	-	TR12001974	ENST00000376680	100130778	---	---	---	---
TC0101557	Q9UI51_HUMAN	---	0.0352717	0.113	60.73	51.07	1.19	up	chr1	223666148	223669335	+	TR01004720 /// TR01004719	ENST00000366846 /// ENST00000366845	---	---	---	---	---
TC1500491	---	---	0.0355748	0.113	26.99	22.74	1.19	up	chr15	73366087	73367373	+	TR15009697	chr15.789.6499	---	---	---	---	---
TC0601538	---	---	0.0362394	0.115	37.07	31.2	1.19	up	chr6	112624335	112624441	-	TR06001223	ENST00000363056 /// ENST00000345620	---	---	---	---	---
TC2200021	LOC729461	uncharacterized LOC729461	0.0370136	0.117	13.66	11.52	1.19	up	chr22	17101427	17117940	+	TR22005113 /// TR22005112 /// TR22000253	ENST00000306779 /// chr22.52.273 /// chr22.52.272	729461	22q11.21	---	---	---
TC0201204	---	---	0.0373598	0.117	19.51	16.42	1.19	up	chr2	234369038	234369428	+	TR02011941	chr2.2431.13432	---	---	---	---	---
TC0601261	---	---	0.0375257	0.118	60.48	50.75	1.19	up	chr6	42094124	42094230	-	TR06001453	ENST00000363842 /// ENST00000350857	---	---	---	---	---
TC1100329	OR4S1	olfactory receptor, family 4, subfamily S, member 1	0.0376905	0.118	15.55	13.03	1.19	up	chr11	48284351	48285280	+	TR11002776 /// TR11000989	NM_001004725 /// ENST00000319988	256148	11p11.2	GO:0007165 // signal transduction // IEA /// GO:0007186 // G-protein coupled receptor protein signaling pathway // IEA /// GO:0007608 // sensory perception of smell // IEA /// GO:0050896 // response to stimulus // IEA	GO:0004872 // receptor activity // IEA /// GO:0004984 // olfactory receptor activity // IEA	GO:0005886 // plasma membrane // IEA /// GO:0016021 // integral to membrane // IEA
TC0201989	---	---	0.0398733	0.122	17.78	14.9	1.19	up	chr2	147969474	147969581	-	TR02002672 /// TR02001550	ENST00000365204 /// ENST00000345210	---	---	---	---	---
TC2000780	---	---	0.0427033	0.128	15.64	13.15	1.19	up	chr20	43621809	43621928	-	TR20001294 /// TR20000958	ENST00000365053 /// ENST00000351640	---	---	---	---	---
TC0601527	---	---	0.0430742	0.128	54.42	45.57	1.19	up	chr6	111436166	111436272	-	TR06001296	ENST00000363459 /// ENST00000347415	---	---	---	---	---
TC1400292	---	---	0.043418	0.129	18.66	15.67	1.19	up	chr14	63167149	63167252	+	TR14000920	ENST00000363379 /// ENST00000351041	---	---	---	---	---
TC2000132	---	---	0.0436513	0.129	774.4	651.87	1.19	up	chr20	23355651	23356667	+	TR20001088	ENST00000356563	---	---	---	---	---
TC1200739	---	---	0.0437605	0.129	85.04	71.64	1.19	up	chr12	117751869	117751981	+	TR12001819 /// TR12001318	ENST00000362939 /// ENST00000348413	---	---	---	---	---
TC1500535	---	---	0.0445022	0.13	20.31	17.04	1.19	up	chr15	77372682	77374289	+	TR15000670	ENST00000340206	---	---	---	---	---
TC0201454	SLC8A1	solute carrier family 8 (sodium/calcium exchanger), member 1	0.0446925	0.131	76.13	64.14	1.19	up	chr2	40192790	40593075	-	TR02014827 /// TR02014826 /// TR02014825 /// TR02014824 /// TR02014823 /// TR02014822 /// TR02014821 /// TR02014820 /// TR02014819 /// TR02014818 /// TR02003852 /// TR02003023 /// TR02002288 /// TR02001646 /// TR02001432 /// TR02001280	NM_021097 /// ENST00000378715 /// ENST00000356676 /// ENST00000346579 /// ENST00000340668 /// ENST00000332839 /// chr2.456.1861 /// chr2.456.1860 /// chr2.456.1859 /// chr2.456.1858 /// chr2.456.1857 /// chr2.456.1856 /// chr2.456.1855 /// chr2.456.1854 /// chr2.456.1853 /// chr2.456.1852	6546	2p23-p22	GO:0006811 // ion transport // IEA /// GO:0006814 // sodium ion transport // TAS /// GO:0006816 // calcium ion transport // IEA /// GO:0006936 // muscle contraction // TAS /// GO:0007154 // cell communication // IEA	GO:0005432 // calcium:sodium antiporter activity // IEA /// GO:0005509 // calcium ion binding // IEA /// GO:0005516 // calmodulin binding // IEA /// GO:0015081 // sodium ion transmembrane transporter activity // TAS /// GO:0015085 // calcium ion transmembrane transporter activity // TAS /// GO:0015297 // antiporter activity // IEA /// GO:0031072 // heat shock protein binding // IEA /// GO:0031402…	GO:0005886 // plasma membrane // IEA /// GO:0005887 // integral to plasma membrane // TAS /// GO:0016020 // membrane // IEA /// GO:0016021 // integral to membrane // IEA
TC0900416	---	---	0.0456455	0.133	17.54	14.78	1.19	up	chr9	98489183	98523233	+	TR09012385	chr9.876.5027	---	---	---	---	---
TC0601034	---	---	0.0458385	0.133	24.83	20.86	1.19	up	chr6	26580152	26585688	-	TR06011347	chr6.314.1065	---	---	---	---	---
TC1400382	---	---	0.0467334	0.135	14.33	12	1.19	up	chr14	75140269	75140389	+	TR14001291 /// TR14000908	ENST00000364226 /// ENST00000350515	---	---	---	---	---
TC0401153	---	---	0.0471971	0.136	50.21	42.03	1.19	up	chr4	102296524	102296887	-	TR04001275	ENST00000354451	---	---	---	---	---
TC0X00743	---	---	0.0493407	0.14	18.52	15.62	1.19	up	chrX	3569486	3569596	-	TR0X001162	ENST00000365520 /// ENST00000349904	---	---	---	---	---
TC0102769	LCE3E	late cornified envelope 3E	0.000195	0.00649	65.81	55.79	1.18	up	chr1	150804754	150805872	-	TR01009867 /// TR01006019	NM_178435 /// ENST00000368789 /// ENST00000368788	353145	1q21.3	GO:0031424 // keratinization // IEA	---	---
TC0301400	FILIP1L	filamin A interacting protein 1-like	0.0010208	0.0147	12.58	10.64	1.18	up	chr3	101032013	101316047	-	TR03017700 /// TR03017699 /// TR03017698 /// TR03017697 /// TR03017696 /// TR03003296 /// TR03002859 /// TR03002282 /// TR03001716 /// TR03001012	NM_182909 /// NM_014890 /// ENST00000383694 /// ENST00000354552 /// ENST00000331335 /// chr3.938.9920 /// chr3.938.9919 /// chr3.938.9918 /// chr3.938.9917 /// chr3.938.9916 /// chr3.938.9915	11259	3q12.1	GO:0008150 // biological_process // ND	GO:0003674 // molecular_function // ND	GO:0016459 // myosin complex // NAS
TC0200068	---	---	0.0021944	0.0223	153.72	129.78	1.18	up	chr2	16592320	16592644	+	TR02002718	ENST00000366339	---	---	---	---	---
TC1901861	---	---	0.002407	0.0234	105.19	88.94	1.18	up	chr19	63067012	63069140	-	TR19002214	ENST00000376206	---	---	---	---	---
TC1000173	---	---	0.0026989	0.0245	458.88	389.01	1.18	up	chr10	38757041	38766140	+	TR10020622	chr10.416.2297	---	---	---	---	---
TC0500464	C5orf56	chromosome 5 open reading frame 56	0.0027138	0.0245	130.87	110.44	1.18	up	chr5	131774491	131839635	+	TR05003084 /// TR05003083 /// TR05003082 /// TR05001850 /// TR05001849 /// TR05000926	NM_001013717 /// ENST00000378953 /// ENST00000378950 /// ENST00000378947 /// ENST00000337752 /// chr5.1066.4135 /// chr5.1066.4134 /// chr5.1066.4133	441108	5q31.1	---	---	---
TC0201269	---	---	0.0031754	0.0266	35.39	30.04	1.18	up	chr2	885979	887645	-	TR02010537	chr2.22.174	---	---	---	---	---
TC1300578	---	---	0.0033613	0.0273	216.13	182.41	1.18	up	chr13	90351476	90361709	-	TR13003720	chr13.549.2268	---	---	---	---	---
TC2000594	LOC100130264	uncharacterized LOC100130264	0.0033973	0.0274	11.99	10.15	1.18	up	chr20	19194377	19213050	-	TR20003334 /// TR20000547	ENST00000319682 /// chr20.238.1347	100130264	---	---	---	---
TC1800382	---	---	0.0036067	0.0284	30.32	25.77	1.18	up	chr18	20013003	20013253	-	TR18000441	ENST00000351401	---	---	---	---	---
TC2200340	---	---	0.0036996	0.0289	16.48	13.97	1.18	up	chr22	42001905	42009774	+	TR22006403	chr22.693.5339	---	---	---	---	---
TC0800186	---	---	0.0037904	0.0294	68.58	58.03	1.18	up	chr8	30223179	30223553	+	TR08001481	ENST00000380178	---	---	---	---	---
TC2200216	Q6ZVY8_HUMAN	CDNA FLJ41905 fis, clone PEBLM2006113. [Source:Uniprot/SPTREMBL;Acc:Q6ZVY8]	0.0038613	0.0297	15.39	13.09	1.18	up	chr22	30650903	30652995	+	TR22000876	ENST00000365711	---	---	---	---	---
TC1101646	FAM168A	family with sequence similarity 168, member A	0.0041774	0.0313	103.42	87.43	1.18	up	chr11	72789493	72986882	-	TR11005026 /// TR11005025 /// TR11001944 /// TR11000011	ENST00000356467 /// ENST00000064778 /// chr11.1131.9490 /// chr11.1131.9489	23201	11q13.4	---	---	---
TC0501043	LOC728535	NLR family, apoptosis inhibitory protein pseudogene	0.0042579	0.0317	94.38	79.72	1.18	up	chr5	68956982	70621420	-	TR05009024 /// TR05009023 /// TR05009022 /// TR05009021 /// TR05009020 /// TR05009019 /// TR05009018 /// TR05009017 /// TR05009016 /// TR05009015 /// TR05009014 /// TR05009013 /// TR05009012 /// TR05009011 /// TR05009010 /// TR05009009 /// TR05009008 /// TR05009007 /// TR05009006 /// TR05009005 /// TR05009004 /// TR05009003 /// TR05009002 /// TR05009001 /// TR05009000 /// TR05008999 /// TR0500899…	NM_207331_dup1 /// NM_021652_dup1 /// NM_021652 /// NM_021036 /// NM_001515_dup1 /// ENST00000380759 /// ENST00000380734 /// ENST00000380731 /// ENST00000380696 /// ENST00000380695 /// ENST00000380694 /// ENST00000356481 /// ENST00000331766 /// ENST00000315147 /// ENST00000274400 /// chr5.583.2001 /// chr5.583.2000 /// chr5.583.1999 /// chr5.583.1998 /// chr5.583.1997 /// chr5.583.1996 /// chr5.5…	728535	5q13.2	GO:0006281 // DNA repair // IEA /// GO:0045449 // regulation of transcription // IEA /// GO:0005975 // carbohydrate metabolic process // IEA /// GO:0008150 // biological_process // ND /// GO:0005975 // carbohydrate metabolic process // IEA /// GO:0001501 // skeletal development // TAS /// GO:0005975 // carbohydrate metabolic process // IEA /// GO:0007399 // nervous system development // TAS /// G…	GO:0003702 // RNA polymerase II transcription factor activity // IEA /// GO:0008270 // zinc ion binding // IEA /// GO:0004553 // hydrolase activity, hydrolyzing O-glycosyl compounds // IEA /// GO:0003824 // catalytic activity // IEA /// GO:0004553 // hydrolase activity, hydrolyzing O-glycosyl compounds // IEA /// GO:0043169 // cation binding // IEA /// GO:0003674 // molecular_function // ND /// G…	GO:0005622 // intracellular // IEA /// GO:0005634 // nucleus // IEA /// GO:0005575 // cellular_component // ND
TC1101560	LOC100131232	uncharacterized LOC100131232	0.0044721	0.0326	22.87	19.35	1.18	up	chr11	65559640	65560038	-	TR11001049	ENST00000322752	100131232	---	---	---	---
TC1701333	---	---	0.0050717	0.0348	188.59	160.02	1.18	up	chr17	36464618	36464989	-	TR17002201	ENST00000377742	---	---	---	---	---
TC0500412	---	---	0.0062281	0.0393	27.4	23.21	1.18	up	chr5	117646168	117648354	+	TR05010858	chr5.963.3830	---	---	---	---	---
TC1601347	---	---	0.0062695	0.0394	65.69	55.55	1.18	up	chr16	87979791	87979950	-	TR16001005	ENST00000345295	---	---	---	---	---
TC0102660	LOC100130236	uncharacterized LOC100130236	0.0065316	0.0404	62.35	52.7	1.18	up	chr1	146098591	146099052	-	TR01006212	ENST00000369223	100130236	---	---	---	---
TC0600876	Q8N7I9_HUMAN	CDNA FLJ25492 fis, clone CBR01389. [Source:Uniprot/SPTREMBL;Acc:Q8N7I9]	0.0069229	0.042	22.17	18.72	1.18	up	chr6	166865359	166867699	+	TR06000817	ENST00000321360	---	---	---	---	---
TC0400835	---	---	0.0073407	0.0436	33.99	28.85	1.18	up	chr4	15726473	15728198	-	TR04006121	chr4.245.1204	---	---	---	---	---
TC1700400	TBC1D3H	TBC1 domain family, member 3H	0.0077843	0.045	108.61	92.12	1.18	up	chr17	33358353	33369298	+	TR17016134 /// TR17016133 /// TR17016132 /// TR17016131 /// TR17016130 /// TR17016129 /// TR17016128 /// TR17016127 /// TR17016126 /// TR17016125 /// TR17016124 /// TR17016123 /// TR17016122 /// TR17016121 /// TR17016120 /// TR17016119 /// TR17003073 /// TR17002226 /// TR17001015	NM_032258 /// ENST00000378174 /// ENST00000327454 /// chr17.764.6607 /// chr17.764.6606 /// chr17.764.6605 /// chr17.764.6604 /// chr17.764.6603 /// chr17.764.6602 /// chr17.764.6601 /// chr17.764.6600 /// chr17.764.6599 /// chr17.764.6598 /// chr17.764.6597 /// chr17.764.6596 /// chr17.764.6595 /// chr17.764.6594 /// chr17.764.6593 /// chr17.764.6592	729877	17q12	GO:0032313 // regulation of Rab GTPase activity // IEA	GO:0005097 // Rab GTPase activator activity // IEA	GO:0005622 // intracellular // IEA
TC0800380	---	---	0.0078692	0.0453	16.58	14.01	1.18	up	chr8	74523517	74528012	+	TR08001729	NM_001039901	---	---	---	---	---
TC0100795	---	---	0.007894	0.0454	125.71	106.2	1.18	up	chr1	109349846	109352267	+	TR01006532	ENST00000369960	---	---	---	---	---
TC0500795	---	---	0.008003	0.0457	921.45	778.59	1.18	up	chr5	180655058	180660918	+	TR05007242	chr5.1738.8323	---	---	---	---	---
TC0801220	---	---	0.008138	0.0459	61.24	52.09	1.18	up	chr8	123036028	123208604	-	TR08002833	chr8.1188.4172	---	---	---	---	---
TC1900441	GPR42	G protein-coupled receptor 42 (gene/pseudogene)	0.0083266	0.0467	34.46	29.29	1.18	up	chr19	40553811	40555695	+	TR19014572 /// TR19000295	NM_005305 /// ENST00000246538 /// chr19.892.6189	2866	19q13.1	GO:0007165 // signal transduction // IEA /// GO:0007186 // G-protein coupled receptor protein signaling pathway // TAS	GO:0001584 // rhodopsin-like receptor activity // IEA /// GO:0004872 // receptor activity // IEA	GO:0005886 // plasma membrane // IEA /// GO:0005887 // integral to plasma membrane // TAS
TC1900360	---	---	0.0088082	0.0479	553.16	469.75	1.18	up	chr19	21542775	21543375	+	TR19002363	ENST00000379393	---	---	---	---	---
TC1101960	---	---	0.0089663	0.0485	42	35.66	1.18	up	chr11	128066786	128071128	-	TR11008783 /// TR11002274	ENST00000374860 /// chr11.1796.12804	---	---	---	---	---
TC1600975	---	---	0.0097192	0.051	116.18	98.36	1.18	up	chr16	28946577	28946831	-	TR16001217	ENST00000353901	---	---	---	---	---
TC1200636	---	---	0.0099169	0.0515	75.31	63.79	1.18	up	chr12	100697723	100697838	+	TR12001878 /// TR12001363	ENST00000364298 /// ENST00000349368	---	---	---	---	---
TC1000153	---	---	0.0101377	0.052	82.12	69.87	1.18	up	chr10	32676298	32703422	+	TR10020194	chr10.372.1858	---	---	---	---	---
TC0102437	---	---	0.0105821	0.0536	24.89	21.09	1.18	up	chr1	92640534	92640830	-	TR01002965	ENST00000349507	---	---	---	---	---
TC1900602	---	---	0.0106589	0.0539	25.96	22.07	1.18	up	chr19	49288097	49288392	+	TR19002131 /// TR19001747	ENST00000364030 /// ENST00000352513	---	---	---	---	---
TC0100260	---	---	0.0112668	0.0556	493.28	418.64	1.18	up	chr1	24135321	24135554	+	TR01007765	ENST00000374471	---	---	---	---	---
TC1600856	LOC400499	uncharacterized LOC400499	0.0112846	0.0556	73.79	62.35	1.18	up	chr16	11443548	11496117	-	TR16007775 /// TR16001762 /// TR16000997	NM_001013671 /// ENST00000344649 /// chr16.321.2904	400499	---	---	---	---
TC1701269	TBC1D3C	TBC1 domain family, member 3C	0.0120614	0.058	120.62	101.91	1.18	up	chr17	33541292	33552236	-	TR17016149 /// TR17016148 /// TR17016147 /// TR17016146 /// TR17016145 /// TR17016144 /// TR17016143 /// TR17016142 /// TR17016141 /// TR17016140 /// TR17016139 /// TR17016138 /// TR17016137 /// TR17016136 /// TR17016135 /// TR17003074 /// TR17001268 /// TR17000682	NM_032258_dup1 /// ENST00000340106 /// ENST00000308078 /// chr17.765.6812 /// chr17.765.6811 /// chr17.765.6810 /// chr17.765.6809 /// chr17.765.6808 /// chr17.765.6807 /// chr17.765.6806 /// chr17.765.6805 /// chr17.765.6804 /// chr17.765.6803 /// chr17.765.6802 /// chr17.765.6801 /// chr17.765.6800 /// chr17.765.6799 /// chr17.765.6798	414060	17q12	GO:0032313 // regulation of Rab GTPase activity // IEA	GO:0005096 // GTPase activator activity // IEA /// GO:0005097 // Rab GTPase activator activity // IEA	GO:0005622 // intracellular // IEA
TC1701450	LOC652203	hypothetical protein LOC652203	0.0123249	0.0586	104.32	88.55	1.18	up	chr17	40980872	40983484	-	TR17001145	ENST00000333412	652203	-	---	---	---
TC0601582	---	---	0.0134904	0.0616	38.57	32.77	1.18	up	chr6	126620760	126621017	-	TR06000763	ENST00000316521	---	---	---	---	---
TC1500447	---	---	0.0138276	0.0625	71.99	60.87	1.18	up	chr15	69666818	69667988	+	TR15001177	ENST00000359103	---	---	---	---	---
TC1800013	---	---	0.0139147	0.0627	51.22	43.26	1.18	up	chr18	2764880	2764961	+	TR18000403	ENST00000349272	---	---	---	---	---
TC1901541	---	---	0.0141234	0.0633	31.76	26.84	1.18	up	chr19	47105358	47106090	-	TR19002311	ENST00000378151	---	---	---	---	---
TC1001360	---	---	0.0143283	0.064	28.25	23.87	1.18	up	chr10	134175122	134181722	-	TR10018574	chr10.1497.20376	---	---	---	---	---
TC2200628	APOL2	apolipoprotein L, 2	0.0145204	0.0644	66.91	56.91	1.18	up	chr22	34952202	34965946	-	TR22005032 /// TR22005031 /// TR22005030 /// TR22005029 /// TR22005028 /// TR22001398 /// TR22001356 /// TR22000140	NM_145637 /// NM_030882 /// ENST00000249066 /// chr22.499.4008 /// chr22.499.4007 /// chr22.499.4006 /// chr22.499.4005 /// chr22.499.4004 /// chr22.499.4003	23780	22q12	GO:0006629 // lipid metabolic process // NAS /// GO:0006869 // lipid transport // IEA /// GO:0006953 // acute-phase response // NAS /// GO:0007275 // multicellular organismal development // NAS /// GO:0008203 // cholesterol metabolic process // NAS /// GO:0042157 // lipoprotein metabolic process // IEA /// GO:0060135 // maternal process involved in pregnancy // NAS	GO:0005102 // receptor binding // NAS /// GO:0008035 // high-density lipoprotein binding // NAS /// GO:0008289 // lipid binding // IEA	GO:0005576 // extracellular region // IEA /// GO:0005737 // cytoplasm // IEA /// GO:0005789 // endoplasmic reticulum membrane // NAS
TC1000741	Q6ZR35_HUMAN	CDNA FLJ46692 fis, clone TRACH3012718. [Source:Uniprot/SPTREMBL;Acc:Q6ZR35]	0.014602	0.0647	24.84	21.08	1.18	up	chr10	5547803	5548234	-	TR10003099	ENST00000380330	---	---	---	---	---
TC1900473	---	---	0.0151793	0.0665	57.8	49.17	1.18	up	chr19	41743871	41744214	+	TR19002043	ENST00000359931	---	---	---	---	---
TC0901222	---	---	0.0154609	0.0671	61.93	52.64	1.18	up	chr9	109613716	109614016	-	TR09001119	ENST00000346863	---	---	---	---	---
TC0900010	---	---	0.0171801	0.0714	30.14	25.56	1.18	up	chr9	1323834	1323953	+	TR09001748 /// TR09001341	ENST00000365513 /// ENST00000353160	---	---	---	---	---
TC0301610	RBP2	retinol binding protein 2, cellular	0.0179312	0.0734	16.46	13.99	1.18	up	chr3	140654417	140678042	-	TR03005509 /// TR03000040	NM_004164 /// ENST00000232217 /// chr3.1385.12326	5948	3q23	GO:0006776 // vitamin A metabolic process // TAS /// GO:0006810 // transport // IEA /// GO:0008544 // epidermis development // TAS	GO:0005215 // transporter activity // IEA /// GO:0008289 // lipid binding // IEA /// GO:0016918 // retinal binding // IEA /// GO:0019841 // retinol binding // IEA	GO:0005737 // cytoplasm // IEA
TC1601156	---	---	0.0189808	0.0761	12.94	10.99	1.18	up	chr16	65061200	65067082	-	TR16003581	chr16.1204.17223	---	---	---	---	---
TC1500529	---	---	0.0198025	0.0783	38.12	32.17	1.18	up	chr15	76814096	76814953	+	TR15001161	ENST00000358217	---	---	GO:0006355 // regulation of transcription, DNA-dependent // IEA	GO:0003677 // DNA binding // IEA /// GO:0003700 // transcription factor activity // IEA	GO:0005634 // nucleus // IEA
TC1800125	---	---	0.0206273	0.08	21.11	17.83	1.18	up	chr18	27216278	27216389	+	TR18000372	ENST00000363895 /// ENST00000347497	---	---	---	---	---
TC1100651	ATG16L2	ATG16 autophagy related 16-like 2 (S. cerevisiae)	0.0206391	0.08	240.94	203.65	1.18	up	chr11	72203099	72218326	+	TR11004961 /// TR11004960 /// TR11004959 /// TR11004958 /// TR11004957 /// TR11004956 /// TR11004955 /// TR11004954 /// TR11004953 /// TR11004952 /// TR11004951 /// TR11004950 /// TR11004949 /// TR11001013	NM_033388 /// ENST00000321297 /// chr11.1123.9461 /// chr11.1123.9460 /// chr11.1123.9459 /// chr11.1123.9458 /// chr11.1123.9457 /// chr11.1123.9456 /// chr11.1123.9455 /// chr11.1123.9454 /// chr11.1123.9453 /// chr11.1123.9452 /// chr11.1123.9451 /// chr11.1123.9450 /// chr11.1123.9449	89849	11q13.4	GO:0006914 // autophagy // IEA /// GO:0015031 // protein transport // IEA	---	GO:0005737 // cytoplasm // IEA /// GO:0016020 // membrane // IEA
TC2000297	---	---	0.0206477	0.08	18.03	15.23	1.18	up	chr20	42523195	42523338	+	TR20000990	ENST00000352821	---	---	---	---	---
TC2100059	BACH1	BTB and CNC homology 1, basic leucine zipper transcription factor 1	0.0210932	0.081	68.37	58.15	1.18	up	chr21	29593091	29924942	+	TR21000960 /// TR21000959 /// TR21000958 /// TR21000957 /// TR21000956 /// TR21000955 /// TR21000954 /// TR21000872 /// TR21000658 /// TR21000652 /// TR21000588 /// TR21000213 /// TR21000027	NM_206866 /// NM_001186 /// NM_001011545 /// ENST00000382845 /// ENST00000333765 /// ENST00000286800 /// chr21.121.229 /// chr21.121.228 /// chr21.121.227 /// chr21.121.226 /// chr21.121.225 /// chr21.121.224 /// chr21.121.223 /// chr21.121.222	571	21q22.11	GO:0006355 // regulation of transcription, DNA-dependent // IEA	GO:0003700 // transcription factor activity // IEA /// GO:0043565 // sequence-specific DNA binding // IEA /// GO:0046983 // protein dimerization activity // IEA	GO:0005634 // nucleus // IDA /// GO:0005737 // cytoplasm // IDA
TC0202034	---	---	0.0212939	0.0814	41.48	35.06	1.18	up	chr2	159591794	159591900	-	TR02002669 /// TR02002103	ENST00000365159 /// ENST00000352859	---	---	---	---	---
TC0701463	---	---	0.021347	0.0815	18.64	15.81	1.18	up	chr7	99131735	99135593	-	TR07000977	ENST00000339843	---	---	---	---	---
TC0900985	GNRHR2	gonadotropin-releasing hormone (type 2) receptor 2	0.0218631	0.0823	429.39	365.31	1.18	up	chr9	66946854	66947456	-	TR09000891	ENST00000338465	114814	---	GO:0007165 // signal transduction // IEA /// GO:0007186 // G-protein coupled receptor protein signaling pathway // IEA	GO:0001584 // rhodopsin-like receptor activity // IEA /// GO:0004872 // receptor activity // IEA /// GO:0004968 // gonadotropin-releasing hormone receptor activity // IEA	GO:0016020 // membrane // IEA /// GO:0016021 // integral to membrane // IEA
TC0900621	LOC100128077	uncharacterized LOC100128077	0.0226732	0.0843	30.36	25.79	1.18	up	chr9	131291741	131325878	+	TR09002073	ENST00000372489	100128077	---	---	---	---
TC2100232	---	---	0.0236573	0.0867	24.5	20.73	1.18	up	chr21	18071594	18113574	-	TR21002385 /// TR21002384	chr21.43.74 /// chr21.43.73	---	---	---	---	---
TC0200893	HNRNPA3	heterogeneous nuclear ribonucleoprotein A3	0.0251194	0.0898	156.16	132.53	1.18	up	chr2	177785734	177795762	+	TR02008688 /// TR02008687 /// TR02008686 /// TR02008685 /// TR02008684 /// TR02008683 /// TR02008682 /// TR02008681 /// TR02008680 /// TR02008679 /// TR02008678 /// TR02004224 /// TR02000895	NM_194247 /// ENST00000306311 /// chr2.1842.10194 /// chr2.1842.10193 /// chr2.1842.10192 /// chr2.1842.10191 /// chr2.1842.10190 /// chr2.1842.10189 /// chr2.1842.10188 /// chr2.1842.10187 /// chr2.1842.10186 /// chr2.1842.10185 /// chr2.1842.10184	220988	2q31.2	GO:0000398 // nuclear mRNA splicing, via spliceosome // EXP /// GO:0008380 // RNA splicing // IEA /// GO:0006397 // mRNA processing // IEA /// GO:0006955 // immune response // IEA /// GO:0008380 // RNA splicing // IEA	GO:0000166 // nucleotide binding // IEA /// GO:0003723 // RNA binding // TAS /// GO:0005515 // protein binding // IPI /// GO:0000166 // nucleotide binding // IEA /// GO:0003676 // nucleic acid binding // IEA /// GO:0003723 // RNA binding // TAS /// GO:0005164 // tumor necrosis factor receptor binding // IEA	GO:0005634 // nucleus // IEA /// GO:0005681 // spliceosome // IEA /// GO:0005634 // nucleus // IEA /// GO:0005681 // spliceosome // IEA /// GO:0016020 // membrane // IEA /// GO:0030529 // ribonucleoprotein complex // IEA
TC1100131	DNHD1		0.0252329	0.0898	29.24	24.84	1.18	up	chr11	6475107	6526841	+	TR11008516 /// TR11008515 /// TR11008514 /// TR11008513 /// TR11008512 /// TR11001879 /// TR11001246 /// TR11000110	NM_173589 /// ENST00000354685 /// ENST00000332998 /// ENST00000254579 /// chr11.174.1554 /// chr11.174.1553 /// chr11.174.1552 /// chr11.174.1551 /// chr11.174.1550 /// chr11.174.1549	144132	11p15.4	GO:0006508 // proteolysis // IEA	GO:0004176 // ATP-dependent peptidase activity // IEA /// GO:0004252 // serine-type endopeptidase activity // IEA	GO:0016020 // membrane // IEA /// GO:0016021 // integral to membrane // IEA
TC2000558	---	---	0.0268673	0.0939	31.87	27.09	1.18	up	chr20	11537116	11537292	-	TR20000539	ENST00000318298	---	---	---	---	---
TC0X01237	---	---	0.0282397	0.0969	242.98	205.75	1.18	up	chrX	130089019	130089396	-	TR0X002109	ENST00000370919	---	---	---	---	---
TC0101341	---	---	0.0292899	0.0994	20.72	17.55	1.18	up	chr1	180007325	180007414	+	TR01003268	ENST00000353273	---	---	---	---	---
TC1000646	---	---	0.0302411	0.102	24.72	20.92	1.18	up	chr10	124204171	124206857	+	TR10018257	chr10.1396.20036	---	---	---	---	---
TC0300628	CCRL1	chemokine (C-C motif) receptor-like 1	0.03289	0.108	12.54	10.6	1.18	up	chr3	133798784	133804072	+	TR03005187 /// TR03003274 /// TR03002924 /// TR03000088	NM_178445 /// NM_016557 /// ENST00000249887 /// chr3.1323.12004	51554	3q22	GO:0006935 // chemotaxis // TAS /// GO:0006955 // immune response // TAS /// GO:0007165 // signal transduction // IEA /// GO:0007186 // G-protein coupled receptor protein signaling pathway // TAS	GO:0001584 // rhodopsin-like receptor activity // IEA /// GO:0004872 // receptor activity // IEA /// GO:0016493 // C-C chemokine receptor activity // IEA	GO:0005886 // plasma membrane // TAS /// GO:0005887 // integral to plasma membrane // TAS
TC0700451	DMTF1	cyclin D binding myb-like transcription factor 1	0.0338025	0.11	118.79	100.61	1.18	up	chr7	86619664	86663582	+	TR07017190 /// TR07017189 /// TR07017188 /// TR07017187 /// TR07017186 /// TR07017185 /// TR07017184 /// TR07017183 /// TR07017182 /// TR07017181 /// TR07017180 /// TR07017179 /// TR07017178 /// TR07017177 /// TR07017176 /// TR07017175 /// TR07017174 /// TR07017173 /// TR07017172 /// TR07017171 /// TR07017170 /// TR07017169 /// TR07017168 /// TR07017167 /// TR07017166 /// TR07017165 /// TR0701716…	NM_021145 /// ENST00000331242 /// chr7.964.7038 /// chr7.964.7037 /// chr7.964.7036 /// chr7.964.7035 /// chr7.964.7034 /// chr7.964.7033 /// chr7.964.7032 /// chr7.964.7031 /// chr7.964.7030 /// chr7.964.7029 /// chr7.964.7028 /// chr7.964.7027 /// chr7.964.7026 /// chr7.964.7025 /// chr7.964.7024 /// chr7.964.7023 /// chr7.964.7022 /// chr7.964.7021 /// chr7.964.7020 /// chr7.964.7019 /// chr7.…	9988	7q21	GO:0006355 // regulation of transcription, DNA-dependent // NAS /// GO:0045786 // negative regulation of cell cycle // IEA	GO:0003700 // transcription factor activity // NAS	GO:0005634 // nucleus // NAS
TC0Y00067	---	---	0.0338215	0.11	14.18	12	1.18	up	chrY	19107785	19107947	+	TR0Y000121	ENST00000364092 /// ENST00000349153	---	---	---	---	---
TC0100378	---	---	0.0341024	0.11	27.88	23.55	1.18	up	chr1	34351138	34351250	+	TR01004251 /// TR01003016	ENST00000364278 /// ENST00000350149	---	---	---	---	---
TC1600345	---	---	0.0347668	0.112	54.74	46.25	1.18	up	chr16	30629359	30629487	+	TR16001225	ENST00000362363 /// ENST00000354102	---	---	---	---	---
TC2000709	---	---	0.0358724	0.114	41.77	35.39	1.18	up	chr20	33979907	33980011	-	TR20000974	ENST00000365463 /// ENST00000352332	---	---	---	---	---
TC0901119	---	---	0.0371003	0.117	27.85	23.65	1.18	up	chr9	92545174	92545440	-	TR09000907	ENST00000339424	---	---	GO:0007186 // G-protein coupled receptor protein signaling pathway // IEA	GO:0001584 // rhodopsin-like receptor activity // IEA /// GO:0004949 // cannabinoid receptor activity // IEA /// GO:0004984 // olfactory receptor activity // IEA	GO:0016021 // integral to membrane // IEA
TC0501388	---	---	0.0378854	0.118	23	19.51	1.18	up	chr5	147667760	147743606	-	TR05004874	chr5.1316.5961	---	---	---	---	---
TC0401451	ACSL1	acyl-CoA synthetase long-chain family member 1	0.0405076	0.124	718.22	610.92	1.18	up	chr4	185913744	185984209	-	TR04004000 /// TR04003999 /// TR04003998 /// TR04003997 /// TR04003996 /// TR04003995 /// TR04003994 /// TR04003993 /// TR04003992 /// TR04003991 /// TR04003990 /// TR04003989 /// TR04003988 /// TR04003987 /// TR04003986 /// TR04003985 /// TR04003984 /// TR04003983 /// TR04003982 /// TR04003981 /// TR04003980 /// TR04003979 /// TR04003978 /// TR04003977 /// TR04003976 /// TR04003975 /// TR0400397…	NM_001995 /// ENST00000281455 /// chr4.1526.6073 /// chr4.1526.6072 /// chr4.1526.6071 /// chr4.1526.6070 /// chr4.1526.6069 /// chr4.1526.6068 /// chr4.1526.6067 /// chr4.1526.6066 /// chr4.1526.6065 /// chr4.1526.6064 /// chr4.1526.6063 /// chr4.1526.6062 /// chr4.1526.6061 /// chr4.1526.6060 /// chr4.1526.6059 /// chr4.1526.6058 /// chr4.1526.6057 /// chr4.1526.6056 /// chr4.1526.6055 /// chr4…	2180	4q34-q35	GO:0006629 // lipid metabolic process // IEA /// GO:0006631 // fatty acid metabolic process // IEA /// GO:0007586 // digestion // TAS /// GO:0008152 // metabolic process // IEA /// GO:0046320 // regulation of fatty acid oxidation // EXP	GO:0000287 // magnesium ion binding // IEA /// GO:0003824 // catalytic activity // IEA /// GO:0004467 // long-chain-fatty-acid-CoA ligase activity // EXP /// GO:0016874 // ligase activity // IEA	GO:0005739 // mitochondrion // IEA /// GO:0005741 // mitochondrial outer membrane // IEA /// GO:0005777 // peroxisome // IEA /// GO:0005778 // peroxisomal membrane // IEA /// GO:0005783 // endoplasmic reticulum // IEA /// GO:0005789 // endoplasmic reticulum membrane // IEA /// GO:0005792 // microsome // IEA /// GO:0005829 // cytosol // EXP /// GO:0016020 // membrane // IEA /// GO:0016021 // integ…
TC0X01267	---	---	0.0418703	0.127	19.79	16.78	1.18	up	chrX	133508024	133508094	-	TR0X001733	ENST00000365678	---	---	---	---	---
TC0501212	---	---	0.0421662	0.127	23.01	19.53	1.18	up	chr5	111083488	111083657	-	TR05001333	ENST00000352808	---	---	---	---	---
TC0X00124	---	---	0.0424522	0.127	13.54	11.48	1.18	up	chrX	32133934	32134209	+	TR0X000696	ENST00000330645	---	---	---	GO:0003676 // nucleic acid binding // IEA	GO:0005634 // nucleus // IEA
TC0201516	---	---	0.042491	0.128	26.63	22.52	1.18	up	chr2	53920380	53920470	-	TR02001810	ENST00000348797	---	---	---	---	---
TC1101341	---	---	0.0427718	0.128	37.7	31.86	1.18	up	chr11	46758048	46758254	-	TR11001569	ENST00000347358	---	---	---	---	---
TC1101527	---	---	0.042926	0.128	34.04	28.91	1.18	up	chr11	64415403	64415487	-	TR11001561	ENST00000362269 /// ENST00000347046	---	---	---	---	---
TC1901668	---	---	0.0472756	0.136	22.44	19.07	1.18	up	chr19	53988221	53988327	-	TR19001737	ENST00000364775 /// ENST00000352106	---	---	---	---	---
TC1901507	LOC100507646	uncharacterized LOC100507646	0.0481446	0.138	21.61	18.32	1.18	up	chr19	45471236	45473226	-	TR19002324	ENST00000378432	100507646	---	---	---	---
TC0100176	C1orf64	chromosome 1 open reading frame 64	0.0004695	0.01	23.3	19.86	1.17	up	chr1	16203318	16207889	+	TR01009874 /// TR01001938	NM_178840 /// ENST00000375727 /// ENST00000329454 /// chr1.363.4684	149563	1p36.13	---	---	---
TC1701019	MFSD6L	major facilitator superfamily domain containing 6-like	0.0011298	0.0154	34.94	29.91	1.17	up	chr17	8641206	8643308	-	TR17003211 /// TR17001064	NM_152599 /// ENST00000329805	162387	17p13.1	---	---	GO:0016020 // membrane // IEA /// GO:0016021 // integral to membrane // IEA
TC0701507	---	---	0.001362	0.0172	170.4	145.7	1.17	up	chr7	101618599	101618828	-	TR07001924	ENST00000366203	---	---	---	---	---
TC0800961	---	---	0.0027368	0.0246	98.63	84.41	1.17	up	chr8	59737365	59737457	-	TR08000823	ENST00000346343	---	---	---	---	---
TC1101645	---	---	0.0029917	0.0257	11.95	10.23	1.17	up	chr11	72258237	72258343	-	TR11001824	ENST00000365360 /// ENST00000353535	---	---	---	---	---
TC1100695	---	---	0.0039702	0.0301	107.49	91.82	1.17	up	chr11	77273474	77289465	+	TR11005535	chr11.1213.9915	---	---	---	---	---
TC1201528	---	---	0.0042795	0.0318	13.23	11.3	1.17	up	chr12	105200836	105200896	-	TR12001831	ENST00000363111	---	---	---	---	---
TC1000252	---	---	0.0049736	0.0344	22.13	18.97	1.17	up	chr10	53736194	53739310	+	TR10003241	NM_001013707 /// chr10.615.3074	---	---	---	---	---
TC0101669	---	---	0.0050829	0.0348	52.47	44.79	1.17	up	chr1	240433480	240440752	+	TR01027483	chr1.3291.26960	---	---	---	---	---
TC0100202	KLHDC7A	kelch domain containing 7A	0.0051254	0.0349	13.91	11.86	1.17	up	chr1	18680453	18682886	+	TR01001809	NM_152375 /// ENST00000325337	127707	1p36.13	---	---	---
TC0100989	---	---	0.0055904	0.0368	59.89	51.36	1.17	up	chr1	147552369	147558367	+	TR01015714 /// TR01008583 /// TR01006191	NM_001013644 /// ENST00000369179 /// chr1.1925.15323	---	---	---	---	---
TC1001185	---	---	0.0057289	0.0373	30.14	25.66	1.17	up	chr10	97534773	97839988	-	TR10008008 /// TR10008007 /// TR10008006 /// TR10008005 /// TR10008004 /// TR10008003 /// TR10008002 /// TR10008001 /// TR10008000 /// TR10007999 /// TR10007998 /// TR10007997 /// TR10007996 /// TR10007995 /// TR10007994 /// TR10007993 /// TR10007992 /// TR10007991 /// TR10007990 /// TR10007989 /// TR10007988 /// TR10007987 /// TR10007986 /// TR10007985 /// TR10007984 /// TR10007983 /// TR1000798…	chr10.1076.9790 /// chr10.1076.9789 /// chr10.1076.9788 /// chr10.1076.9787 /// chr10.1076.9786 /// chr10.1076.9785 /// chr10.1076.9784 /// chr10.1076.9783 /// chr10.1076.9782 /// chr10.1076.9781 /// chr10.1076.9780 /// chr10.1076.9779 /// chr10.1076.9778 /// chr10.1076.9777 /// chr10.1076.9776 /// chr10.1076.9775 /// chr10.1076.9774 /// chr10.1076.9773 /// chr10.1076.9772 /// chr10.1076.9771 ///…	---	---	---	---	---
TC0400461	---	---	0.0074174	0.0438	28.7	24.48	1.17	up	chr4	111418790	111418882	+	TR04000947	ENST00000346095	---	---	---	---	---
TC2000876	---	---	0.0075159	0.0442	1276.64	1090.3	1.17	up	chr20	59661412	59661645	-	TR20001433	ENST00000370946	---	---	---	---	---
TC1300581	---	---	0.0076472	0.0446	13.91	11.91	1.17	up	chr13	92156215	92159827	-	TR13003723	chr13.557.2272	---	---	---	---	---
TC1100819	---	---	0.0079442	0.0455	808.87	689.77	1.17	up	chr11	107289169	107289402	+	TR11002323	ENST00000375681	---	---	---	---	---
TC1701439	---	---	0.0081822	0.0461	24.48	20.9	1.17	up	chr17	40601955	40604635	-	TR17003747	chr17.1039.8947	---	---	---	---	---
TC1701173	SGK494	uncharacterized serine/threonine-protein kinase SgK494	0.0086292	0.0475	40.74	34.75	1.17	up	chr17	23959109	23965342	-	TR17015194 /// TR17015193 /// TR17015192 /// TR17015191 /// TR17015190 /// TR17003164 /// TR17002250 /// TR17000568	NM_144610 /// ENST00000378976 /// ENST00000301037 /// chr17.533.5642 /// chr17.533.5641 /// chr17.533.5640 /// chr17.533.5639 /// chr17.533.5638	124923	17q11.2	GO:0006468 // protein amino acid phosphorylation // IEA	GO:0000166 // nucleotide binding // IEA /// GO:0004674 // protein serine/threonine kinase activity // IEA /// GO:0005524 // ATP binding // IEA /// GO:0016740 // transferase activity // IEA /// GO:0000166 // nucleotide binding // IEA /// GO:0004672 // protein kinase activity // IEA /// GO:0004674 // protein serine/threonine kinase activity // IEA /// GO:0004713 // protein-tyrosine kinase activity …	---
TC1200327	---	---	0.008753	0.0478	503.44	428.57	1.17	up	chr12	48997729	48997825	+	TR12001945	ENST00000366240	---	---	---	---	---
TC0901114	---	---	0.0098166	0.0512	47.22	40.27	1.17	up	chr9	91244746	91245065	-	TR09000615	ENST00000316585	---	---	---	---	---
TC0700477	---	---	0.0099862	0.0518	67.57	57.88	1.17	up	chr7	92322159	92384437	+	TR07003244	chr7.1026.7332	---	---	---	---	---
TC1701456	ARL17A	ADP-ribosylation factor-like 17A	0.011025	0.0548	90.63	77.29	1.17	up	chr17	41949385	42012404	-	TR17003964 /// TR17003963 /// TR17003962 /// TR17003961 /// TR17003960 /// TR17003959 /// TR17003958 /// TR17003957 /// TR17002898 /// TR17002553 /// TR17001231 /// TR17000265 /// TR17000264	NM_016632 /// NM_001039083_dup1 /// ENST00000337845 /// ENST00000258959 /// ENST00000258958 /// chr17.1095.9158 /// chr17.1095.9157 /// chr17.1095.9156 /// chr17.1095.9155 /// chr17.1095.9154 /// chr17.1095.9153 /// chr17.1095.9152 /// chr17.1095.9151	51326	17q21.32	GO:0006886 // intracellular protein transport // IEA /// GO:0006888 // ER to Golgi vesicle-mediated transport // IEA /// GO:0007264 // small GTPase mediated signal transduction // IEA /// GO:0015031 // protein transport // IEA	GO:0000166 // nucleotide binding // IEA /// GO:0005525 // GTP binding // IEA	GO:0005622 // intracellular // IEA /// GO:0005794 // Golgi apparatus // IEA
TC1600964	LOC728741	uncharacterized LOC728741	0.0112916	0.0556	72.29	62.02	1.17	up	chr16	28262355	28281923	-	TR16020328 /// TR16020327 /// TR16020326 /// TR16001367	NM_001018122_dup1 /// ENST00000359724 /// chr16.665.14582 /// chr16.665.14581 /// chr16.665.14580	728741	16p11.2	---	---	---
TC1601030	Q6XYE6_HUMAN	FP17469. [Source:Uniprot/SPTREMBL;Acc:Q6XYE6]	0.0113058	0.0556	18.63	15.86	1.17	up	chr16	30909604	30910026	-	TR16001599	ENST00000380294	---	---	---	---	---
TC1000770	---	---	0.0114063	0.0559	64.51	55.3	1.17	up	chr10	13006704	13006790	-	TR10001195	ENST00000350845	---	---	---	---	---
TC1500222	---	---	0.0115635	0.0565	11.83	10.13	1.17	up	chr15	38030199	38030299	+	TR15000878	ENST00000348981	---	---	---	---	---
TC1500206	---	---	0.0116283	0.0567	181.7	155.95	1.17	up	chr15	34583976	34584150	+	TR15001155	ENST00000357928	---	---	---	---	---
TC0301597	---	---	0.0121244	0.0582	16.09	13.7	1.17	up	chr3	139249333	139250687	-	TR03005375	chr3.1360.12198	---	---	---	---	---
TC0701612	LRRC4	leucine rich repeat containing 4	0.0122765	0.0585	89.52	76.34	1.17	up	chr7	127454360	127458315	-	TR07008790 /// TR07008789 /// TR07002708 /// TR07000189	NM_022143 /// ENST00000249363 /// chr7.1421.12768 /// chr7.1421.12767	64101	7q31.3	---	GO:0005515 // protein binding // IEA	GO:0016020 // membrane // IEA /// GO:0016021 // integral to membrane // IEA
TC0X00016	---	---	0.0131488	0.0609	12.07	10.34	1.17	up	chrX	3645154	3645498	+	TR0X000673	ENST00000329806	---	---	---	---	---
TC1601212	---	---	0.0131524	0.0609	1150.51	982.72	1.17	up	chr16	68643799	68644173	-	TR16001545	ENST00000378972	---	---	---	---	---
TC0103006	Q6ZNX2_HUMAN	CDNA FLJ26950 fis, clone RCT08544. [Source:Uniprot/SPTREMBL;Acc:Q6ZNX2]	0.013232	0.061	18.94	16.14	1.17	up	chr1	171653711	171712775	-	TR01008724 /// TR01005320	NM_001039790 /// ENST00000367716 /// chr1.2488.23450	---	---	---	---	---
TC0900406	---	---	0.0135193	0.0617	24.27	20.8	1.17	up	chr9	96887311	96887407	+	TR09001128	ENST00000362305 /// ENST00000347076	---	---	---	---	---
TC0601764	HGC6.3	uncharacterized LOC100128124	0.0155041	0.0673	235.3	201.26	1.17	up	chr6	168119666	168120181	-	TR06002075	ENST00000366802	100128124	---	GO:0008150 // biological_process // ND	GO:0003674 // molecular_function // ND	GO:0005575 // cellular_component // ND
TC0701005	---	---	0.0155464	0.0673	55.38	47.25	1.17	up	chr7	6841546	6841812	-	TR07001038	ENST00000342275	---	---	---	---	---
TC0500159	---	---	0.0157046	0.0677	628.01	538.58	1.17	up	chr5	43616496	43617069	+	TR05002061	ENST00000381534	---	---	---	---	---
TC0201336	---	---	0.0160935	0.0688	14.82	12.69	1.17	up	chr2	19148169	19188629	-	TR02009872	chr2.208.678	---	---	---	---	---
TC1200029	---	---	0.0164866	0.07	28.96	24.67	1.17	up	chr12	4005445	4006085	+	TR12013174	chr12.79.347	---	---	---	---	---
TC1500613	---	---	0.0166665	0.0702	132.14	112.97	1.17	up	chr15	88058467	88058573	+	TR15000786	ENST00000362823 /// ENST00000346568	---	---	---	---	---
TC1000334	NUDT13	nudix (nucleoside diphosphate linked moiety X)-type motif 13	0.0168451	0.0708	34.94	29.77	1.17	up	chr10	74540139	74561592	+	TR10022362 /// TR10022361 /// TR10022360 /// TR10022359 /// TR10003462 /// TR10002557 /// TR10002556 /// TR10001451 /// TR10001135	NM_015901 /// ENST00000373000 /// ENST00000372997 /// ENST00000357321 /// ENST00000349051 /// chr10.773.4023 /// chr10.773.4022 /// chr10.773.4021 /// chr10.773.4020	25961	10q22.1	---	GO:0016787 // hydrolase activity // IEA	---
TC0100756	---	---	0.0168932	0.0708	17.48	14.92	1.17	up	chr1	97503558	97561099	+	TR01013099	chr1.1478.12922	---	---	---	---	---
TC0500426	ZNF474	zinc finger protein 474	0.017192	0.0714	17.08	14.66	1.17	up	chr5	121493114	121517156	+	TR05010910 /// TR05000432	NM_207317 /// ENST00000296600 /// chr5.983.3880 /// chr5.983.3879	133923	5q23.1-q23.2	---	GO:0008270 // zinc ion binding // IEA /// GO:0046872 // metal ion binding // IEA	GO:0005622 // intracellular // IEA
TC0701769	Q6ZS57_HUMAN	CDNA FLJ45817 fis, clone NT2RP7020343. [Source:Uniprot/SPTREMBL;Acc:Q6ZS57]	0.0172483	0.0715	46.08	39.28	1.17	up	chr7	150707697	150708182	-	TR07000967	ENST00000339547	---	---	---	---	---
TC0401236	---	---	0.017837	0.0731	17.64	15.07	1.17	up	chr4	123228118	123228416	-	TR04001035	ENST00000348445	---	---	---	---	---
TC1000719	---	---	0.0180333	0.0736	378.1	324.44	1.17	up	chr10	317955	318065	-	TR10001721 /// TR10001219	ENST00000364991 /// ENST00000351381	---	---	---	---	---
TC0900975	---	---	0.0188757	0.0758	488.63	417.34	1.17	up	chr9	65265207	65268297	-	TR09010098	chr9.487.2798	---	---	---	---	---
TC2000421	C20orf197	chromosome 20 open reading frame 197	0.0189141	0.0759	40.51	34.64	1.17	up	chr20	58064375	58081403	+	TR20000503	NM_173644 /// ENST00000370980 /// ENST00000313426 /// chr20.852.6014	284756	20q13.33	---	GO:0004872 // receptor activity // IEA	---
TC0400959	---	---	0.0191185	0.0765	50.74	43.24	1.17	up	chr4	55776548	55776843	-	TR04001472 /// TR04001052	ENST00000363483 /// ENST00000348812	---	---	---	---	---
TC0800122	---	---	0.02049	0.0797	183.45	156.89	1.17	up	chr8	20131570	20131669	+	TR08001272 /// TR08000889	ENST00000362341 /// ENST00000348191	---	---	---	---	---
TC1201321	---	---	0.0216163	0.0818	778.13	665.22	1.17	up	chr12	56174585	56174815	-	TR12002060	ENST00000379282	---	---	---	---	---
TC0900764	INSL6	insulin-like 6	0.0221399	0.083	20.48	17.48	1.17	up	chr9	5122806	5175674	-	TR09011163 /// TR09011162 /// TR09003330 /// TR09000080	NM_007179 /// ENST00000381641 /// ENST00000239315 /// chr9.60.437 /// chr9.60.436	11172	9p24	GO:0008150 // biological_process // ND	GO:0005179 // hormone activity // NAS	GO:0005576 // extracellular region // IEA
TC1601042	---	---	0.0224992	0.084	29.5	25.18	1.17	up	chr16	31461573	31472413	-	TR16022086	chr16.907.16172	---	---	---	---	---
TC1200285	C12orf68	chromosome 12 open reading frame 68	0.0226055	0.0842	14.86	12.75	1.17	up	chr12	46863666	46865976	+	TR12000799	NM_001013635 /// ENST00000316554	387856	12q13.11	---	---	GO:0005737 // cytoplasm // IDA
TC0501209	---	---	0.0238611	0.0872	63.08	54.05	1.17	up	chr5	110098503	110102556	-	TR05010563	chr5.905.3531	---	---	---	---	---
TC0301897	---	---	0.0248362	0.0892	18.03	15.45	1.17	up	chr3	197608783	197609046	-	TR03001274	ENST00000345580	---	---	---	---	---
TC2100120	---	---	0.0249039	0.0893	66.81	57.25	1.17	up	chr21	37509776	37510074	+	TR21000345	ENST00000350953	---	---	---	---	---
TC0202376	---	---	0.0249637	0.0893	40.57	34.61	1.17	up	chr2	230510763	230510842	-	TR02001712	ENST00000347463	---	---	---	---	---
TC0200731	---	---	0.02542	0.0903	59.31	50.62	1.17	up	chr2	134070132	134070471	+	TR02002598 /// TR02001817	ENST00000363838 /// ENST00000348883	---	---	---	---	---
TC2000626	CST9	cystatin 9 (testatin)	0.0260189	0.0918	14.73	12.58	1.17	up	chr20	23531047	23534513	-	TR20002324 /// TR20002029 /// TR20000480	NM_001008693 /// ENST00000376971 /// ENST00000308612	128822	20p11.21	---	GO:0004869 // cysteine protease inhibitor activity // IEA	GO:0005576 // extracellular region // IEA
TC1601258	MLKL	mixed lineage kinase domain-like	0.0265691	0.0932	136.07	115.9	1.17	up	chr16	73263256	73292290	-	TR16005263 /// TR16005262 /// TR16005261 /// TR16002301 /// TR16000595 /// TR16000572	NM_152649 /// ENST00000308807 /// ENST00000306247 /// chr16.1393.18703 /// chr16.1393.18702 /// chr16.1393.18701 /// chr16.1393.18700	197259	16q22.3	GO:0006468 // protein amino acid phosphorylation // IEA	GO:0004672 // protein kinase activity // IEA /// GO:0005515 // protein binding // IPI /// GO:0005524 // ATP binding // IEA /// GO:0004672 // protein kinase activity // IEA /// GO:0004674 // protein serine/threonine kinase activity // IEA /// GO:0004713 // protein-tyrosine kinase activity // IEA /// GO:0005515 // protein binding // IPI /// GO:0005524 // ATP binding // IEA	---
TC0800371	---	---	0.0268291	0.0938	14.67	12.53	1.17	up	chr8	71683383	71726683	+	TR08008780 /// TR08008779	chr8.797.2721 /// chr8.797.2720	---	---	---	---	---
TC1600652	FOXC2	forkhead box C2 (MFH-1, mesenchyme forkhead 1)	0.0279425	0.0963	17.17	14.71	1.17	up	chr16	85158443	85159948	+	TR16001944 /// TR16000705	NM_005251 /// ENST00000320354	2303	16q22-q24	GO:0001503 // ossification // IEA /// GO:0001568 // blood vessel development // IEA /// GO:0001569 // patterning of blood vessels // IEA /// GO:0001657 // ureteric bud development // IEA /// GO:0001946 // lymphangiogenesis // IMP /// GO:0001974 // blood vessel remodeling // IEA /// GO:0003007 // heart morphogenesis // IEA /// GO:0006350 // transcription // IEA /// GO:0006916 // anti-apoptosis // …	GO:0003705 // RNA polymerase II transcription factor activity, enhancer binding // IEA /// GO:0016563 // transcription activator activity // IDA /// GO:0031490 // chromatin DNA binding // IDA /// GO:0043565 // sequence-specific DNA binding // IDA	GO:0005634 // nucleus // IC
TC1501045	---	---	0.0282025	0.0969	456.81	391.7	1.17	up	chr15	63632472	63632578	-	TR15000796	ENST00000363047 /// ENST00000346845	---	---	---	---	---
TC1601225	---	---	0.0286807	0.098	18.57	15.83	1.17	up	chr16	69280411	69280940	-	TR16000761	ENST00000325517	---	---	---	---	---
TC2200247	---	---	0.0293453	0.0995	58.29	49.98	1.17	up	chr22	35674468	35674545	+	TR22000658	ENST00000351523	---	---	---	---	---
TC0501175	---	---	0.0295801	0.0999	35.37	30.27	1.17	up	chr5	99412519	99412587	-	TR05001034	ENST00000345388	---	---	---	---	---
TC0201319	---	---	0.0307641	0.103	29.1	24.8	1.17	up	chr2	12468975	12469078	-	TR02001861	ENST00000364650 /// ENST00000349630	---	---	---	---	---
TC0700635	---	---	0.0309199	0.103	17.8	15.23	1.17	up	chr7	116728151	116749526	+	TR07008618	chr7.1350.12609	---	---	---	---	---
TC0600951	ERVFRD-1	endogenous retrovirus group FRD, member 1	0.0329053	0.108	19.57	16.77	1.17	up	chr6	11210710	11220057	-	TR06010015 /// TR06004755 /// TR06001843	NM_207582 /// ENST00000360175 /// chr6.155.358	405754	6p24.1	GO:0032196 // transposition // IEA	GO:0005198 // structural molecule activity // IEA	GO:0016020 // membrane // IEA /// GO:0016021 // integral to membrane // IEA /// GO:0019012 // virion // IEA /// GO:0019028 // viral capsid // IEA /// GO:0019031 // viral envelope // IEA
TC1600908	SMG1	smg-1 homolog, phosphatidylinositol 3-kinase-related kinase (C. elegans)	0.0336348	0.109	186.84	159.66	1.17	up	chr16	18723677	18845239	-	TR16018551 /// TR16018550 /// TR16018549 /// TR16002043 /// TR16001640 /// TR16001639 /// TR16000900 /// TR16000804	NM_015092 /// ENST00000381453 /// ENST00000381448 /// ENST00000336287 /// ENST00000328884 /// chr16.455.12901 /// chr16.455.12900 /// chr16.455.12899	23049	16p12.3	GO:0000184 // nuclear-transcribed mRNA catabolic process, nonsense-mediated decay // IDA /// GO:0006281 // DNA repair // IEA /// GO:0006406 // mRNA export from nucleus // TAS /// GO:0018105 // peptidyl-serine phosphorylation // IDA /// GO:0046777 // protein amino acid autophosphorylation // IDA /// GO:0046854 // phosphoinositide phosphorylation // IDA /// GO:0006821 // chloride transport // IEA	GO:0004428 // inositol or phosphatidylinositol kinase activity // IDA /// GO:0004674 // protein serine/threonine kinase activity // IDA /// GO:0005515 // protein binding // IPI /// GO:0016740 // transferase activity // IEA /// GO:0030145 // manganese ion binding // IEA /// GO:0046872 // metal ion binding // IEA /// GO:0005247 // voltage-gated chloride channel activity // IEA	GO:0005634 // nucleus // IDA /// GO:0005737 // cytoplasm // IC /// GO:0016020 // membrane // IEA
TC1900440	FFAR3	free fatty acid receptor 3	0.0341989	0.111	39.61	33.72	1.17	up	chr19	40541342	40543227	+	TR19001229	NM_005304 /// ENST00000327809 /// chr19.891.6188	2865	19q13.1	GO:0007165 // signal transduction // IEA /// GO:0007186 // G-protein coupled receptor protein signaling pathway // TAS	GO:0001584 // rhodopsin-like receptor activity // IEA /// GO:0004872 // receptor activity // IEA /// GO:0008289 // lipid binding // IEA	GO:0005886 // plasma membrane // IEA /// GO:0005887 // integral to plasma membrane // TAS
TC0701107	Q8N867_HUMAN	CDNA FLJ39921 fis, clone SPLEN2020417. [Source:Uniprot/SPTREMBL;Acc:Q8N867]	0.0351238	0.112	99.68	85.12	1.17	up	chr7	30530508	30600950	-	TR07011263 /// TR07011262 /// TR07011261 /// TR07011260 /// TR07011259 /// TR07011258 /// TR07011257 /// TR07011256 /// TR07011255 /// TR07011254 /// TR07011253 /// TR07011252 /// TR07011251 /// TR07011250 /// TR07011249 /// TR07011248 /// TR07011247 /// TR07011246 /// TR07011245 /// TR07011244 /// TR07011243 /// TR07011242 /// TR07011241 /// TR07011240 /// TR07011239 /// TR07011238 /// TR0701123…	ENST00000355837 /// chr7.354.1254 /// chr7.354.1253 /// chr7.354.1252 /// chr7.354.1251 /// chr7.354.1250 /// chr7.354.1249 /// chr7.354.1248 /// chr7.354.1247 /// chr7.354.1246 /// chr7.354.1245 /// chr7.354.1244 /// chr7.354.1243 /// chr7.354.1242 /// chr7.354.1241 /// chr7.354.1240 /// chr7.354.1239 /// chr7.354.1238 /// chr7.354.1237 /// chr7.354.1236 /// chr7.354.1235 /// chr7.354.1234 /// c…	---	---	---	---	---
TC0500413	---	---	0.0395238	0.122	30.39	25.93	1.17	up	chr5	118121806	118121866	+	TR05001618	ENST00000362978	---	---	---	---	---
TC0102879	LOC729866		0.040949	0.124	22.87	19.51	1.17	up	chr1	156161812	156162234	-	TR01002122	ENST00000335239	729866	---	---	---	---
TC0701111	---	---	0.0437495	0.129	1189.39	1014.52	1.17	up	chr7	32393037	32393270	-	TR07002160	ENST00000381651	---	---	---	---	---
TC0101235	---	---	0.043807	0.129	23.62	20.13	1.17	up	chr1	161399200	161443254	+	TR01023391	chr1.2369.23106	---	---	---	---	---
TC0201217	---	---	0.04436	0.13	19.2	16.34	1.17	up	chr2	238136547	238136614	+	TR02001974	ENST00000351145	---	---	---	---	---
TC0900965	---	---	0.0451308	0.132	214.67	183.38	1.17	up	chr9	46031562	46031671	-	TR09001664	ENST00000362369	---	---	---	---	---
TC0800922	---	---	0.0453841	0.132	12.33	10.51	1.17	up	chr8	49383043	49383142	-	TR08000923	ENST00000348949	---	---	---	---	---
TC1701582	---	---	0.0458535	0.133	12.85	10.94	1.17	up	chr17	56094476	56094580	-	TR17001961 /// TR17001421	ENST00000363143 /// ENST00000346766	---	---	---	---	---
TC1300630	METTL21C	methyltransferase like 21C	0.0462789	0.134	24.14	20.72	1.17	up	chr13	102136098	102144870	-	TR13004337 /// TR13001358 /// TR13000161	NM_001010977 /// ENST00000376039 /// ENST00000267273 /// chr13.639.2882	196541	13q33.1	---	---	---
TC0201602	---	---	0.0464385	0.134	18.15	15.47	1.17	up	chr2	70282554	70282958	-	TR02002969	ENST00000377887	---	---	---	---	---
TC1400956	---	---	0.048274	0.138	14.83	12.68	1.17	up	chr14	69603854	69603943	-	TR14000945	ENST00000352030	---	---	---	---	---
TC0800722	---	---	0.0019327	0.0207	11.65	10.06	1.16	up	chr8	8955447	8956106	-	TR08000073	ENST00000250275	---	---	---	---	---
TC0300987	---	---	0.0045367	0.0329	37.33	32.24	1.16	up	chr3	9342694	9379662	-	TR03012137	chr3.57.155	---	---	---	---	---
TC1400840	C14orf183	chromosome 14 open reading frame 183	0.0047326	0.0337	30.65	26.49	1.16	up	chr14	49583935	49629111	-	TR14009283 /// TR14001550 /// TR14000374	NM_001014830 /// ENST00000305273 /// chr14.376.6114 /// chr14.376.6113	196913	14q22.1	---	---	---
TC0700530	---	---	0.0049153	0.0344	40.47	34.86	1.16	up	chr7	99416325	99418963	+	TR07003808	chr7.1115.7861	---	---	---	---	---
TC0202129	---	---	0.0059475	0.0383	51.45	44.43	1.16	up	chr2	177382394	177382800	-	TR02001273	ENST00000332261	---	---	---	---	---
TC1101067	---	---	0.0075297	0.0442	47.29	40.6	1.16	up	chr11	1962656	1963447	-	TR11015750	chr11.91.999	---	---	---	---	---
TC0500198	---	---	0.0080652	0.0458	848.99	732.1	1.16	up	chr5	59762322	59762696	+	TR05001453	ENST00000356568	---	---	---	---	---
TC0600140	TRIM38	tripartite motif containing 38	0.0087615	0.0478	157.09	135.14	1.16	up	chr6	26071009	26093499	+	TR06011175 /// TR06011174 /// TR06011173 /// TR06011172 /// TR06011171 /// TR06011170 /// TR06011169 /// TR06011168 /// TR06011167 /// TR06011166 /// TR06004226 /// TR06001724 /// TR06001394	NM_006355 /// ENST00000357085 /// ENST00000349458 /// chr6.299.888 /// chr6.299.887 /// chr6.299.886 /// chr6.299.885 /// chr6.299.884 /// chr6.299.883 /// chr6.299.882 /// chr6.299.881 /// chr6.299.880 /// chr6.299.879	10475	6p21.3	GO:0043123 // positive regulation of I-kappaB kinase/NF-kappaB cascade // IMP	GO:0004871 // signal transducer activity // IMP /// GO:0005515 // protein binding // IEA /// GO:0008270 // zinc ion binding // IEA /// GO:0046872 // metal ion binding // IEA	GO:0005575 // cellular_component // ND /// GO:0005622 // intracellular // IEA
TC2000872	---	---	0.0092503	0.0495	12.32	10.63	1.16	up	chr20	57635022	57636729	-	TR20008571	chr20.847.5998	---	---	---	---	---
TC1901420	---	---	0.0098	0.0512	17.94	15.49	1.16	up	chr19	40973759	40980651	-	TR19015575	chr19.921.7176	---	---	---	---	---
TC1300122	---	---	0.0099304	0.0516	62.07	53.48	1.16	up	chr13	44595228	44595550	+	TR13000751 /// TR13000524	ENST00000364191 /// ENST00000349369	---	---	---	---	---
TC1101963	TP53AIP1	tumor protein p53 regulated apoptosis inducing protein 1	0.0100159	0.0518	14.79	12.76	1.16	up	chr11	128310480	128318032	-	TR11008794 /// TR11003385 /// TR11000763 /// TR11000205	NM_022112 /// ENST00000310686 /// ENST00000263583 /// chr11.1802.12819 /// chr11.1802.12818	63970	11q24	GO:0006915 // apoptosis // TAS	GO:0003674 // molecular_function // ND	GO:0005739 // mitochondrion // TAS
TC1700673	---	---	0.0100689	0.0518	42.36	36.64	1.16	up	chr17	58440675	58853443	+	TR17005656 /// TR17005655 /// TR17000776 /// TR17000736	ENST00000313631 /// ENST00000311242 /// chr17.1376.10749 /// chr17.1376.10748	---	---	---	---	---
TC0600871	---	---	0.0105669	0.0536	1096.39	944.09	1.16	up	chr6	165743041	165743148	+	TR06001916 /// TR06001286	ENST00000362653 /// ENST00000347190	---	---	---	---	---
TC0102719	---	---	0.0109066	0.0545	78.78	67.66	1.16	up	chr1	148793635	148795784	-	TR01015957	chr1.1968.15568	---	---	---	---	---
TC0101006	---	---	0.0122045	0.0584	71.4	61.55	1.16	up	chr1	148403016	148403540	+	TR01015840	chr1.1956.15449	---	---	---	---	---
TC1400854	---	---	0.0122872	0.0585	675.17	582.21	1.16	up	chr14	51003460	51003693	-	TR14001439	ENST00000382018	---	---	---	---	---
TC0300678	---	---	0.0131728	0.0609	148.43	127.82	1.16	up	chr3	143664935	143665953	+	TR03002219	ENST00000383098	---	---	---	---	---
TC0202379	SP110	SP110 nuclear body protein	0.013219	0.061	333.83	288.36	1.16	up	chr2	230741892	230793058	-	TR02011532 /// TR02011531 /// TR02011530 /// TR02011529 /// TR02011528 /// TR02011527 /// TR02011526 /// TR02011525 /// TR02004008 /// TR02003526 /// TR02003525 /// TR02002376 /// TR02001381 /// TR02000223 /// TR02000222	NM_080424 /// NM_004510 /// NM_004509 /// ENST00000358662 /// ENST00000338556 /// ENST00000258382 /// ENST00000258381 /// chr2.2365.13016 /// chr2.2365.13015 /// chr2.2365.13014 /// chr2.2365.13013 /// chr2.2365.13012 /// chr2.2365.13011 /// chr2.2365.13010 /// chr2.2365.13009	3431	2q37.1	GO:0006350 // transcription // IEA /// GO:0006355 // regulation of transcription, DNA-dependent // IEA /// GO:0045454 // cell redox homeostasis // IEA	GO:0003677 // DNA binding // TAS /// GO:0005062 // hematopoietin/interferon-class (D200-domain) cytokine receptor signal transducer activity // TAS /// GO:0005515 // protein binding // IEA /// GO:0008270 // zinc ion binding // IEA /// GO:0046872 // metal ion binding // IEA /// GO:0003677 // DNA binding // IEA /// GO:0005062 // hematopoietin/interferon-class (D200-domain) cytokine receptor signal …	GO:0005634 // nucleus // IEA
TC1900518	---	---	0.0138627	0.0626	69.39	59.99	1.16	up	chr19	44551630	44551928	+	TR19001692	ENST00000350208	---	---	---	---	---
TC0600092	---	---	0.014529	0.0644	13.72	11.82	1.16	up	chr6	15221173	15221431	+	TR06001427	ENST00000350311	---	---	---	---	---
TC1101564	---	---	0.0151685	0.0665	51.63	44.56	1.16	up	chr11	65794296	65802572	-	TR11016098	chr11.955.7851	---	---	---	---	---
TC1700627	---	---	0.0165074	0.07	329.19	282.63	1.16	up	chr17	53575625	53575858	+	TR17002147	ENST00000376275	---	---	---	---	---
TC1800553	ZNF516	zinc finger protein 516	0.016518	0.07	78.28	67.49	1.16	up	chr18	72201218	72336134	-	TR18003579 /// TR18003578 /// TR18003577 /// TR18000005	ENST00000217537 /// chr18.590.3035 /// chr18.590.3034 /// chr18.590.3033	9658	18q23	GO:0006350 // transcription // IEA /// GO:0006355 // regulation of transcription, DNA-dependent // IEA	GO:0003677 // DNA binding // IEA /// GO:0008270 // zinc ion binding // IEA /// GO:0046872 // metal ion binding // IEA	GO:0005622 // intracellular // IEA /// GO:0005634 // nucleus // IEA
TC0801229	---	---	0.0165728	0.07	59.8	51.47	1.16	up	chr8	124536398	124536528	-	TR08001274 /// TR08000883	ENST00000362466 /// ENST00000347969	---	---	---	---	---
TC1500416	SLC24A1	solute carrier family 24 (sodium/potassium/calcium exchanger), member 1	0.0166353	0.0701	35.19	30.28	1.16	up	chr15	63698271	63735260	+	TR15006740 /// TR15006739 /// TR15006738 /// TR15001717 /// TR15000668 /// TR15000136	NM_004727 /// ENST00000339868 /// ENST00000261892 /// chr15.635.5200 /// chr15.635.5199 /// chr15.635.5198 /// chr15.635.5197	9187	15q22	GO:0006811 // ion transport // IEA /// GO:0006816 // calcium ion transport // IEA /// GO:0007601 // visual perception // IEA /// GO:0009642 // response to light intensity // NAS /// GO:0050896 // response to stimulus // IEA /// GO:0006811 // ion transport // IEA /// GO:0006816 // calcium ion transport // NAS /// GO:0007601 // visual perception // NAS /// GO:0009642 // response to light intensity …	GO:0005509 // calcium ion binding // IEA /// GO:0008273 // calcium, potassium:sodium antiporter activity // IEA /// GO:0015293 // symporter activity // IEA /// GO:0015297 // antiporter activity // IEA /// GO:0005509 // calcium ion binding // IEA /// GO:0008273 // calcium, potassium:sodium antiporter activity // NAS /// GO:0015293 // symporter activity // IEA /// GO:0015297 // antiporter activity …	GO:0005624 // membrane fraction // TAS /// GO:0005887 // integral to plasma membrane // TAS /// GO:0016021 // integral to membrane // IEA /// GO:0019867 // outer membrane // NAS /// GO:0005624 // membrane fraction // TAS /// GO:0005887 // integral to plasma membrane // TAS /// GO:0016020 // membrane // IEA /// GO:0016021 // integral to membrane // IEA /// GO:0019867 // outer membrane // NAS
TC0201509	---	---	0.017163	0.0714	728.87	625.97	1.16	up	chr2	50908275	50908505	-	TR02002990	ENST00000378259	---	---	---	---	---
TC1100024	---	---	0.0198218	0.0783	41.74	36.01	1.16	up	chr11	770117	770755	+	TR11000988	ENST00000319941	---	---	---	---	---
TC2000284	---	---	0.0198754	0.0783	155.68	133.78	1.16	up	chr20	41535067	41535173	+	TR20001279 /// TR20000836	ENST00000364502 /// ENST00000346339	---	---	---	---	---
TC2100402	KRTAP12-1	keratin associated protein 12-1	0.0201446	0.079	45.71	39.25	1.16	up	chr21	44925921	44926506	-	TR21000839	NM_181686	353332	21q22.3	---	---	GO:0045095 // keratin filament // IEA
TC0103411	---	---	0.0204097	0.0795	118.79	102.26	1.16	up	chr1	241299506	241312050	-	TR01027485	chr1.3293.26962	---	---	---	---	---
TC0100612	---	---	0.0207561	0.0801	30.73	26.48	1.16	up	chr1	63572019	63572079	+	TR01004332	ENST00000365266	---	---	---	---	---
TC1701043	---	---	0.0211452	0.0811	335.97	289.29	1.16	up	chr17	13745871	13747250	-	TR17002280	ENST00000379650	---	---	---	---	---
TC1200352	---	---	0.0217294	0.0821	29.8	25.67	1.16	up	chr12	50763945	50788300	+	TR12012480	chr12.705.4275	---	---	---	---	---
TC1100520	Q8N9J4_HUMAN	CDNA FLJ37045 fis, clone BRACE2012185. [Source:Uniprot/SPTREMBL;Acc:Q8N9J4]	0.0227527	0.0844	16.38	14.16	1.16	up	chr11	63973120	63975702	+	TR11002435 /// TR11000910	ENST00000377609 /// ENST00000316124	---	---	---	---	---
TC1901138	OR7D4	olfactory receptor, family 7, subfamily D, member 4	0.0232691	0.0857	21.3	18.39	1.16	up	chr19	9185575	9186513	-	TR19002525 /// TR19000916	NM_001005191 /// ENST00000308682	125958	19p13.2	GO:0007165 // signal transduction // IEA /// GO:0007186 // G-protein coupled receptor protein signaling pathway // IEA /// GO:0007608 // sensory perception of smell // IEA /// GO:0050896 // response to stimulus // IEA	GO:0004872 // receptor activity // IEA /// GO:0004984 // olfactory receptor activity // IEA	GO:0005886 // plasma membrane // IEA /// GO:0016021 // integral to membrane // IEA
TC0200078	---	---	0.0237707	0.087	46.85	40.44	1.16	up	chr2	20239047	20239151	+	TR02002602 /// TR02002048	ENST00000363893 /// ENST00000352164	---	---	---	---	---
TC1500455	SENP8	SUMO/sentrin specific peptidase family member 8	0.0241802	0.0879	23.23	19.96	1.16	up	chr15	70193653	70220357	+	TR15008691 /// TR15001993 /// TR15000680	NM_145204 /// ENST00000340912 /// chr15.717.5510 /// chr15.717.5509	123228	15q23	GO:0006508 // proteolysis // IEA /// GO:0006512 // ubiquitin cycle // IEA	GO:0005515 // protein binding // IPI /// GO:0008234 // cysteine-type peptidase activity // IEA	---
TC0701623	---	---	0.0244373	0.0886	17.67	15.21	1.16	up	chr7	128530844	128530990	-	TR07001824 /// TR07001310	ENST00000363534 /// ENST00000349688	---	---	---	---	---
TC0202404	---	---	0.0245449	0.0888	479.51	414.15	1.16	up	chr2	234296943	234297173	-	TR02002740	ENST00000373402	---	---	---	---	---
TC1000543	---	---	0.0246027	0.0889	457.61	394.48	1.16	up	chr10	104341271	104341374	+	TR10001263	ENST00000362718 /// ENST00000352555	---	---	---	---	---
TC0401471	---	---	0.0255707	0.0906	21.72	18.71	1.16	up	chr4	188691030	188830789	-	TR04005608	chr4.1570.7680	---	---	---	---	---
TC0301468	---	---	0.0264538	0.0929	58.07	49.94	1.16	up	chr3	118125321	118125887	-	TR03001860	ENST00000358902	---	---	---	---	---
TC0600900	---	---	0.0271878	0.0947	26.21	22.61	1.16	up	chr6	2531739	2532230	-	TR06001682	ENST00000356409	---	---	---	---	---
TC0801117	---	---	0.027731	0.0958	661.29	570.55	1.16	up	chr8	93248844	93248954	-	TR08001315 /// TR08000848	ENST00000363950 /// ENST00000347036	---	---	---	---	---
TC1101197	SBF2	SET binding factor 2	0.0277507	0.0958	122.03	105.41	1.16	up	chr11	9756790	10272330	-	TR11009313 /// TR11009312 /// TR11009311 /// TR11009310 /// TR11002532 /// TR11000126	NM_030962 /// ENST00000379699 /// ENST00000256190 /// chr11.239.1825 /// chr11.239.1824 /// chr11.239.1823 /// chr11.239.1822	81846	11p15.4	GO:0042552 // myelination // NAS /// GO:0046839 // phospholipid dephosphorylation // IEA /// GO:0051262 // protein tetramerization // IEA	GO:0004437 // inositol or phosphatidylinositol phosphatase activity // IEA /// GO:0005515 // protein binding // IPI /// GO:0019208 // phosphatase regulator activity // IEA /// GO:0019902 // phosphatase binding // IEA /// GO:0035091 // phosphoinositide binding // IEA /// GO:0042803 // protein homodimerization activity // IEA	GO:0005737 // cytoplasm // IEA /// GO:0005774 // vacuolar membrane // IEA /// GO:0016020 // membrane // IDA
TC0100811	Q6ZW14_HUMAN	CDNA FLJ41800 fis, clone NHNPC2001816. [Source:Uniprot/SPTREMBL;Acc:Q6ZW14]	0.0279874	0.0964	20.4	17.62	1.16	up	chr1	110052237	110054413	+	TR01006484	ENST00000369826	---	---	---	---	---
TC0100157	---	---	0.0296105	0.1	14.87	12.81	1.16	up	chr1	14092718	14379674	+	TR01008000	ENST00000376035	---	---	---	---	---
TC0101699	OR14K1	olfactory receptor, family 14, subfamily K, member 1	0.0303925	0.102	15.7	13.5	1.16	up	chr1	245968540	245969488	+	TR01008484 /// TR01004412 /// TR01000830	NM_001004732 /// ENST00000366484 /// ENST00000283225	343170	1q44	---	---	---
TC1500348	---	---	0.0304454	0.102	34.38	29.63	1.16	up	chr15	51990495	51990989	+	TR15001456	ENST00000380706	---	---	---	---	---
TC0100503	---	---	0.0313051	0.104	93.66	81.03	1.16	up	chr1	46018344	46018530	+	TR01004384	ENST00000366116	---	---	---	---	---
TC1000528	DPCD	deleted in primary ciliary dyskinesia homolog (mouse)	0.0317166	0.105	45.27	39.08	1.16	up	chr10	103338035	103359415	+	TR10012890 /// TR10012889 /// TR10012888 /// TR10003454 /// TR10002146 /// TR10002145 /// TR10002144 /// TR10002143 /// TR10000436	NM_015448 /// ENST00000370151 /// ENST00000370149 /// ENST00000370148 /// ENST00000370147 /// ENST00000299211 /// chr10.1174.14690 /// chr10.1174.14689 /// chr10.1174.14688	25911	10q24.32	---	GO:0005515 // protein binding // IPI	---
TC1701220	---	---	0.0333698	0.109	33.03	28.35	1.16	up	chr17	27943226	27943350	-	TR17001465	ENST00000347775	---	---	---	---	---
TC1400889	---	---	0.034349	0.111	11.88	10.27	1.16	up	chr14	57897140	57897217	-	TR14000852	ENST00000348276	---	---	---	---	---
TC1701683	---	---	0.0344389	0.111	73.74	63.52	1.16	up	chr17	70532900	70533334	-	TR17001857	ENST00000359550	---	---	---	---	---
TC0700585	LRRC17	leucine rich repeat containing 17	0.0361663	0.115	12.67	10.9	1.16	up	chr7	102340683	102372632	+	TR07007822 /// TR07007821 /// TR07002508 /// TR07002344 /// TR07000964 /// TR07000194	NM_005824 /// NM_001031692 /// ENST00000339431 /// ENST00000249377 /// chr7.1241.11828 /// chr7.1241.11827	10234	7q22.1	---	GO:0005515 // protein binding // IEA	---
TC0600193	---	---	0.0364237	0.115	14.12	12.13	1.16	up	chr6	28091325	28091534	+	TR06001929 /// TR06001306	ENST00000362981 /// ENST00000347504	---	---	---	---	---
TC1300490	---	---	0.0381883	0.119	117.04	101.11	1.16	up	chr13	49465930	49469587	-	TR13003010 /// TR13003009	chr13.357.1586 /// chr13.357.1585	---	---	---	---	---
TC1701644	FAM20A	family with sequence similarity 20, member A	0.0384047	0.119	34.14	29.39	1.16	up	chr17	64044607	64109125	-	TR17006463 /// TR17006462 /// TR17006461 /// TR17006460 /// TR17006459 /// TR17006458 /// TR17006457 /// TR17006456 /// TR17006455 /// TR17002906 /// TR17002129 /// TR17000136	NM_017565 /// ENST00000375556 /// ENST00000226094 /// chr17.1468.11458 /// chr17.1468.11457 /// chr17.1468.11456 /// chr17.1468.11455 /// chr17.1468.11454 /// chr17.1468.11453 /// chr17.1468.11452 /// chr17.1468.11451 /// chr17.1468.11450	54757	17q24.2	---	---	GO:0005576 // extracellular region // IEA
TC1701562	---	---	0.0395423	0.122	40.85	35.13	1.16	up	chr17	54109934	54110093	-	TR17001456	ENST00000362848 /// ENST00000347589	---	---	---	---	---
TC0100977	---	---	0.0401001	0.123	227.64	196.56	1.16	up	chr1	147142914	147154849	+	TR01015689	chr1.1918.15303	---	---	---	---	---
TC0100995	LOC644634	UPF0627 protein ENSP00000358171-like	0.0408519	0.124	43.54	37.45	1.16	up	chr1	147942694	147943203	+	TR01006185	ENST00000369173	644634	1q21.1	---	---	---
TC0101054	LCE3C	late cornified envelope 3C	0.0427664	0.128	36.33	31.42	1.16	up	chr1	150839822	150840116	+	TR01009866 /// TR01002141 /// TR01002067	NM_178434 /// ENST00000335619 /// ENST00000333881	353144	1q21.3	GO:0031424 // keratinization // IEA	---	---
TC1600960	---	---	0.0441877	0.13	60.46	52.32	1.16	up	chr16	27917117	27917223	-	TR16001053	ENST00000365064 /// ENST00000347410	---	---	---	---	---
TC0X00197	---	---	0.0446807	0.131	40.33	34.85	1.16	up	chrX	47826080	47826182	+	TR0X001275	ENST00000352954	---	---	---	---	---
TC1000667	---	---	0.0450823	0.132	30.56	26.43	1.16	up	chr10	126382587	126392262	+	TR10018344 /// TR10018343	chr10.1424.20136 /// chr10.1424.20135	---	---	---	---	---
TC1900267	---	---	0.0459129	0.133	69.61	59.96	1.16	up	chr19	15535436	15536081	+	TR19012117	chr19.523.4246	---	---	---	---	---
TC1400450	---	---	0.0474049	0.136	19.42	16.76	1.16	up	chr14	91801802	91801904	+	TR14001292 /// TR14000983	ENST00000364227 /// ENST00000353553	---	---	---	---	---
TC1900672	---	---	0.0479562	0.137	20.44	17.61	1.16	up	chr19	52776092	52776390	+	TR19001669	ENST00000348832	---	---	---	---	---
TC0400535	---	---	0.0480973	0.138	30.47	26.36	1.16	up	chr4	132413847	132413953	+	TR04001137	ENST00000362485 /// ENST00000350916	---	---	---	---	---
TC0800829	---	---	0.0481066	0.138	22.76	19.61	1.16	up	chr8	27668478	27668558	-	TR08000833	ENST00000346662	---	---	---	---	---
TC1600891	LOC729978	nuclear pore complex interacting protein pseudogene	0.0481724	0.138	100.75	87.19	1.16	up	chr16	15365112	15379542	-	TR16017594 /// TR16017593 /// TR16017592 /// TR16017591 /// TR16017590 /// TR16017589 /// TR16017588 /// TR16017587 /// TR16017586 /// TR16017585 /// TR16017584 /// TR16017583 /// TR16017582 /// TR16017581 /// TR16017580 /// TR16017579 /// TR16001258	ENST00000355411 /// chr16.407.12016 /// chr16.407.12015 /// chr16.407.12014 /// chr16.407.12013 /// chr16.407.12012 /// chr16.407.12011 /// chr16.407.12010 /// chr16.407.12009 /// chr16.407.12008 /// chr16.407.12007 /// chr16.407.12006 /// chr16.407.12005 /// chr16.407.12004 /// chr16.407.12003 /// chr16.407.12002 /// chr16.407.12001	729978	16p13.13	---	---	---
TC1500848	PPP1R14D	protein phosphatase 1, regulatory (inhibitor) subunit 14D	0.0029958	0.0257	20.52	17.88	1.15	up	chr15	38894943	38908227	-	TR15004039 /// TR15004038 /// TR15001829 /// TR15000262	NM_017726 /// ENST00000299174 /// chr15.283.2798 /// chr15.283.2797	54866	15q15.1	GO:0042325 // regulation of phosphorylation // IEA	GO:0004864 // protein phosphatase inhibitor activity // IEA /// GO:0005515 // protein binding // IEA	GO:0005737 // cytoplasm // IEA
TC0X00254	FAM156B	family with sequence similarity 156, member B	0.0036568	0.0287	36.88	32.19	1.15	up	chrX	52937359	52954312	+	TR0X006210 /// TR0X006209 /// TR0X006208 /// TR0X006207 /// TR0X006206 /// TR0X006205 /// TR0X006204 /// TR0X006203 /// TR0X006202 /// TR0X006201 /// TR0X006200 /// TR0X006199 /// TR0X006198 /// TR0X006197 /// TR0X006196 /// TR0X006195 /// TR0X003599 /// TR0X002670	NM_014138 /// ENST00000375489 /// chrX.416.2126 /// chrX.416.2125 /// chrX.416.2124 /// chrX.416.2123 /// chrX.416.2122 /// chrX.416.2121 /// chrX.416.2120 /// chrX.416.2119 /// chrX.416.2118 /// chrX.416.2117 /// chrX.416.2116 /// chrX.416.2115 /// chrX.416.2114 /// chrX.416.2113 /// chrX.416.2112 /// chrX.416.2111	727866	Xp11.22	---	---	GO:0005635 // nuclear envelope // IDA /// GO:0016020 // membrane // IEA /// GO:0016021 // integral to membrane // IEA
TC0200291	---	---	0.0038046	0.0294	12.63	11.03	1.15	up	chr2	64687999	64697118	+	TR02016047	chr2.683.2885	---	---	---	---	---
TC1201012	---	---	0.0039422	0.0301	39	33.83	1.15	up	chr12	14597858	14598171	-	TR12001868 /// TR12001450	ENST00000363960 /// ENST00000351289	---	---	---	---	---
TC1800350	---	---	0.0039648	0.0301	11.52	10	1.15	up	chr18	13705095	13705367	-	TR18000336	ENST00000345266	---	---	---	---	---
TC0101041	---	---	0.0060323	0.0386	20.02	17.36	1.15	up	chr1	149940144	149947483	+	TR01016902	chr1.2012.15900	---	---	---	---	---
TC0900678	---	---	0.0087238	0.0478	20.55	17.94	1.15	up	chr9	135556746	135560463	+	TR09001933	ENST00000371863	---	---	---	---	---
TC15r00017	---	---	0.0092961	0.0497	73.65	63.92	1.15	up	chr15_random	588633	590205	-	TR15r000038	chr15_random.15.45	---	---	---	---	---
TC0100602	---	---	0.0094	0.0499	131.68	114.53	1.15	up	chr1	62054679	62054783	+	TR01004207 /// TR01002701	ENST00000363705 /// ENST00000346696	---	---	---	---	---
TC1700410	---	---	0.0116877	0.0569	36.64	31.76	1.15	up	chr17	34335330	34336446	+	TR17016408	chr17.786.6897	---	---	---	---	---
TC1701441	TEX34	testis expressed 34	0.0123799	0.0588	17.3	14.98	1.15	up	chr17	40687543	40695262	-	TR17001120	NM_152343 /// ENST00000331780 /// chr17.1046.9015	124783	17q21.31	---	---	---
TC1700299	---	---	0.0133981	0.0614	530.39	459.33	1.15	up	chr17	23958639	23958792	+	TR17002059	ENST00000366277	---	---	---	---	---
TC1400443	C14orf159	chromosome 14 open reading frame 159	0.0135568	0.0617	128.58	111.48	1.15	up	chr14	90596430	90761452	+	TR14013428 /// TR14013427 /// TR14013426 /// TR14013425 /// TR14013424 /// TR14013423 /// TR14013422 /// TR14013421 /// TR14013420 /// TR14013419 /// TR14013418 /// TR14013417 /// TR14013416 /// TR14013415 /// TR14013414 /// TR14013413 /// TR14013412 /// TR14013411 /// TR14013410 /// TR14013409 /// TR14013408 /// TR14013407 /// TR14013406 /// TR14013405 /// TR14013404 /// TR14013403 /// TR1401340…	NM_024952 /// ENST00000336843 /// ENST00000321157 /// ENST00000298858 /// ENST00000256324 /// chr14.832.8979 /// chr14.832.8978 /// chr14.832.8977 /// chr14.832.8976 /// chr14.832.8975 /// chr14.832.8974 /// chr14.832.8973 /// chr14.832.8972 /// chr14.832.8971 /// chr14.832.8970 /// chr14.832.8969 /// chr14.832.8968 /// chr14.832.8967 /// chr14.832.8966 /// chr14.832.8965 /// chr14.832.8964 /// c…	80017	14q32.12	---	---	GO:0005739 // mitochondrion // IEA
TC0X01293	GPR101	G protein-coupled receptor 101	0.0136816	0.0622	16.63	14.45	1.15	up	chrX	135939973	135941499	-	TR0X003756 /// TR0X000378	NM_054021 /// ENST00000298110	83550	Xq25-q27.1	GO:0007165 // signal transduction // IEA /// GO:0007186 // G-protein coupled receptor protein signaling pathway // IEA	GO:0001584 // rhodopsin-like receptor activity // IEA /// GO:0004872 // receptor activity // IEA	GO:0005886 // plasma membrane // IEA /// GO:0016021 // integral to membrane // IEA
TC0301657	PFN2	profilin 2	0.013798	0.0625	52.06	45.15	1.15	up	chr3	151165381	151171702	-	TR03005792 /// TR03005791 /// TR03005790 /// TR03005789 /// TR03005788 /// TR03005787 /// TR03005786 /// TR03005785 /// TR03005784 /// TR03003110 /// TR03002641 /// TR03000071	NM_053024 /// NM_002628 /// ENST00000239940 /// chr3.1490.12604 /// chr3.1490.12603 /// chr3.1490.12602 /// chr3.1490.12601 /// chr3.1490.12600 /// chr3.1490.12599 /// chr3.1490.12598 /// chr3.1490.12597 /// chr3.1490.12596	5217	3q25.1-q25.2	GO:0007010 // cytoskeleton organization and biogenesis // IEA /// GO:0008064 // regulation of actin polymerization and/or depolymerization // NAS /// GO:0030036 // actin cytoskeleton organization and biogenesis // IEA	GO:0003779 // actin binding // NAS /// GO:0005515 // protein binding // IPI /// GO:0005546 // phosphatidylinositol-4,5-bisphosphate binding // NAS	GO:0005737 // cytoplasm // IEA /// GO:0015629 // actin cytoskeleton // NAS
TC2200422	---	---	0.0138063	0.0625	197.49	171.52	1.15	up	chr22	16902404	16902659	-	TR22000887	ENST00000366426	---	---	---	---	---
TC0701777	MLL3	myeloid/lymphoid or mixed-lineage leukemia 3	0.0141	0.0633	346.48	301.02	1.15	up	chr7	151462945	151764023	-	TR07010409 /// TR07010408 /// TR07010407 /// TR07010406 /// TR07010405 /// TR07010404 /// TR07010403 /// TR07010402 /// TR07010401 /// TR07010400 /// TR07010399 /// TR07002891 /// TR07002701 /// TR07001723 /// TR07001577 /// TR07000271	NM_170606 /// NM_021230 /// ENST00000360104 /// ENST00000355193 /// ENST00000262189 /// chr7.1754.14363 /// chr7.1754.14362 /// chr7.1754.14361 /// chr7.1754.14360 /// chr7.1754.14359 /// chr7.1754.14358 /// chr7.1754.14357 /// chr7.1754.14356 /// chr7.1754.14355 /// chr7.1754.14354 /// chr7.1754.14353 /// chr7.1754.14352 /// chr7.1754.14351	58508	1q21.1 /// 7q36.1	GO:0006350 // transcription // IEA /// GO:0006355 // regulation of transcription, DNA-dependent // IEA /// GO:0007242 // intracellular signaling cascade // IEA /// GO:0016568 // chromatin modification // IEA	GO:0005515 // protein binding // IEA /// GO:0008270 // zinc ion binding // IEA /// GO:0003677 // DNA binding // IEA /// GO:0005515 // protein binding // IEA /// GO:0008168 // methyltransferase activity // IEA /// GO:0008270 // zinc ion binding // IEA /// GO:0016740 // transferase activity // IEA /// GO:0018024 // histone-lysine N-methyltransferase activity // IEA /// GO:0046872 // metal ion bindi…	GO:0005634 // nucleus // IEA
TC1101126	OR51V1	olfactory receptor, family 51, subfamily V, member 1	0.0141158	0.0633	12.03	10.41	1.15	up	chr11	5177541	5178506	-	TR11001011	NM_001004760 /// ENST00000321255	283111	11p15.4	GO:0007165 // signal transduction // IEA /// GO:0007186 // G-protein coupled receptor protein signaling pathway // IEA /// GO:0007608 // sensory perception of smell // NAS /// GO:0050896 // response to stimulus // IEA	GO:0004872 // receptor activity // IEA /// GO:0004984 // olfactory receptor activity // NAS	GO:0005886 // plasma membrane // IEA /// GO:0016021 // integral to membrane // NAS
TC1500251	---	---	0.0144229	0.0642	220.63	192.21	1.15	up	chr15	39325961	39326066	+	TR15001106	ENST00000355484	---	---	---	---	---
TC2000051	---	---	0.0156953	0.0677	28.64	24.94	1.15	up	chr20	4121737	4124599	+	TR20008764	chr20.90.897	---	---	---	---	---
TC1100476	SCGB1A1	secretoglobin, family 1A, member 1 (uteroglobin)	0.0158884	0.0683	16.17	14.07	1.15	up	chr11	61943099	61947242	+	TR11000284	NM_003357 /// ENST00000278282 /// chr11.778.6393	7356	11q12.3-q13.1	GO:0007165 // signal transduction // NAS /// GO:0007566 // embryo implantation // TAS	GO:0005488 // binding // IEA /// GO:0005496 // steroid binding // IEA /// GO:0019834 // phospholipase A2 inhibitor activity // IEA	GO:0005576 // extracellular region // IEA
TC1101896	---	---	0.0159472	0.0684	102.32	88.69	1.15	up	chr11	118705039	118705229	-	TR11001585	ENST00000347746	---	---	---	---	---
TC0101947	RNF186	ring finger protein 186	0.016199	0.0691	25.95	22.63	1.15	up	chr1	20013109	20014358	-	TR01009362 /// TR01007877 /// TR01001743	NM_019062 /// ENST00000375121 /// ENST00000322394	54546	1p36.13	---	GO:0005515 // protein binding // IEA /// GO:0008270 // zinc ion binding // IEA /// GO:0046872 // metal ion binding // IEA	GO:0016020 // membrane // IEA /// GO:0016021 // integral to membrane // IEA
TC0901116	---	---	0.0166617	0.0702	16.22	14.1	1.15	up	chr9	91826665	91838233	-	TR09012020	chr9.771.4664	---	---	---	---	---
TC1800302	---	---	0.0178249	0.0731	115.46	100.24	1.15	up	chr18	3015432	3015565	-	TR18000584 /// TR18000348	ENST00000364168 /// ENST00000345811	---	---	---	---	---
TC1900381	---	---	0.018299	0.0743	17.5	15.15	1.15	up	chr19	34113750	34113851	+	TR19001706	ENST00000351031	---	---	---	---	---
TC0100525	FOXD2	forkhead box D2	0.0192013	0.0767	18.9	16.49	1.15	up	chr1	47674276	47678950	+	TR01007112 /// TR01002107	NM_004474 /// ENST00000371866 /// ENST00000334793	2306	1p34-p32	GO:0006350 // transcription // IEA /// GO:0006355 // regulation of transcription, DNA-dependent // IEA	GO:0003700 // transcription factor activity // TAS /// GO:0043565 // sequence-specific DNA binding // IEA	GO:0005634 // nucleus // IEA
TC1700316	CRYBA1	crystallin, beta A1	0.0196407	0.0778	21.38	18.55	1.15	up	chr17	24598001	24605638	+	TR17015447 /// TR17015446 /// TR17000064	NM_005208 /// ENST00000225387 /// chr17.568.5913 /// chr17.568.5912	1411	17q11.2	GO:0007601 // visual perception // TAS	GO:0005212 // structural constituent of eye lens // IEA /// GO:0042803 // protein homodimerization activity // IEA	---
TC0500619	SLC36A1	solute carrier family 36 (proton/amino acid symporter), member 1	0.0198182	0.0783	96.37	83.77	1.15	up	chr5	150796746	150852132	+	TR05005276 /// TR05005275 /// TR05005274 /// TR05005273 /// TR05005272 /// TR05005271 /// TR05000098	NM_078483 /// ENST00000243389 /// chr5.1374.6353 /// chr5.1374.6352 /// chr5.1374.6351 /// chr5.1374.6350 /// chr5.1374.6349 /// chr5.1374.6348	206358	5q33.1	GO:0006810 // transport // IEA /// GO:0006865 // amino acid transport // IEA /// GO:0015808 // L-alanine transport // IEA /// GO:0015816 // glycine transport // IEA /// GO:0015824 // proline transport // IEA /// GO:0015992 // proton transport // IEA	GO:0015078 // hydrogen ion transmembrane transporter activity // IEA /// GO:0015180 // L-alanine transmembrane transporter activity // IEA /// GO:0015187 // glycine transmembrane transporter activity // IEA /// GO:0015193 // L-proline transmembrane transporter activity // IEA /// GO:0015293 // symporter activity // IEA	GO:0005765 // lysosomal membrane // IEA /// GO:0005783 // endoplasmic reticulum // IDA /// GO:0005886 // plasma membrane // IEA /// GO:0016021 // integral to membrane // IEA
TC1000210	GPRIN2	G protein regulated inducer of neurite outgrowth 2	0.02019	0.079	16.24	14.17	1.15	up	chr10	46417932	46425649	+	TR10002708	ENST00000374314	9721	10q11.22	---	---	---
TC0202183	---	---	0.0203391	0.0794	38.01	32.91	1.15	up	chr2	191816591	191819143	-	TR02009198	chr2.1963.10711	---	---	---	---	---
TC2200360	---	---	0.0219798	0.0826	29.04	25.19	1.15	up	chr22	44888407	44893561	+	TR22000909	ENST00000381044	---	---	---	---	---
TC0100588	---	---	0.0219925	0.0826	12.91	11.18	1.15	up	chr1	56653223	56654226	+	TR01011235	chr1.1145.11196	---	---	---	---	---
TC1001313	---	---	0.0238758	0.0872	921.34	802.48	1.15	up	chr10	121308449	121308682	-	TR10001934	ENST00000369100	---	---	---	---	---
TC1900802	DPRX	divergent-paired related homeobox	0.0240446	0.0877	21.07	18.28	1.15	up	chr19	58827122	58832075	+	TR19002237	NM_001012728 /// ENST00000376650	503834	19q13.42	GO:0006350 // transcription // IEA /// GO:0006355 // regulation of transcription, DNA-dependent // IEA	GO:0003700 // transcription factor activity // IEA /// GO:0043565 // sequence-specific DNA binding // IEA	GO:0005634 // nucleus // IEA
TC1200236	METTL20	methyltransferase like 20	0.0248064	0.0892	21.12	18.31	1.15	up	chr12	31703388	31717299	+	TR12010767 /// TR12002979 /// TR12001669	NM_173802 /// ENST00000357721 /// chr12.479.2603 /// chr12.479.2602	254013	12p11.21	---	---	---
TC1100962	TBRG1	transforming growth factor beta regulator 1	0.0260112	0.0918	142.67	124.33	1.15	up	chr11	123997981	124010497	+	TR11008353 /// TR11008352 /// TR11008351 /// TR11008350 /// TR11008349 /// TR11008348 /// TR11008347 /// TR11008346 /// TR11008345 /// TR11003470 /// TR11002280 /// TR11000420	NM_032811 /// ENST00000375005 /// ENST00000284290 /// chr11.1717.12447 /// chr11.1717.12446 /// chr11.1717.12445 /// chr11.1717.12444 /// chr11.1717.12443 /// chr11.1717.12442 /// chr11.1717.12441 /// chr11.1717.12440 /// chr11.1717.12439	84897	11q24.2	GO:0006260 // DNA replication // IMP /// GO:0007050 // cell cycle arrest // IMP /// GO:0008285 // negative regulation of cell proliferation // IMP /// GO:0032066 // nucleolus to nucleoplasm transport // IDA /// GO:0045786 // negative regulation of cell cycle // IEA /// GO:0050821 // protein stabilization // IMP /// GO:0007049 // cell cycle // IEA /// GO:0045786 // negative regulation of cell cycl…	GO:0003677 // DNA binding // IEA /// GO:0005515 // protein binding // IPI /// GO:0003677 // DNA binding // IEA	GO:0005634 // nucleus // IDA /// GO:0005634 // nucleus // IEA
TC0102217	---	---	0.0268582	0.0939	1348.7	1170.12	1.15	up	chr1	45978107	45978339	-	TR01004385	ENST00000366117	---	---	---	---	---
TC0103337	---	---	0.0274863	0.0955	32.1	27.87	1.15	up	chr1	228461063	228462132	-	TR01027137	chr1.3171.26606	---	---	---	---	---
TC2000161	---	---	0.0276034	0.0955	174.87	152.62	1.15	up	chr20	29510771	29541560	+	TR20001982	ENST00000376307	---	---	---	---	---
TC0601717	DYNLT1	dynein, light chain, Tctex-type 1	0.0278376	0.096	124.09	107.88	1.15	up	chr6	158977494	158985759	-	TR06010303 /// TR06010302 /// TR06010301 /// TR06010300 /// TR06004231 /// TR06002149 /// TR06002148 /// TR06002147 /// TR06000497	NM_006519 /// ENST00000367089 /// ENST00000367088 /// ENST00000367085 /// ENST00000275244 /// chr6.1660.12744 /// chr6.1660.12743 /// chr6.1660.12742 /// chr6.1660.12741	6993	6q25.2-q25.3	---	GO:0003774 // motor activity // IEA /// GO:0005515 // protein binding // IPI	GO:0005874 // microtubule // IEA /// GO:0030286 // dynein complex // IEA
TC1701015	MYH10	myosin, heavy chain 10, non-muscle	0.0291481	0.0991	19.29	16.73	1.15	up	chr17	8318248	8474804	-	TR17011883 /// TR17011882 /// TR17011881 /// TR17011880 /// TR17011879 /// TR17002755 /// TR17002288 /// TR17001891 /// TR17000402	NM_005964 /// ENST00000379980 /// ENST00000360416 /// ENST00000269243 /// chr17.269.2413 /// chr17.269.2412 /// chr17.269.2411 /// chr17.269.2410 /// chr17.269.2409	4628	17p13	GO:0000281 // cytokinesis after mitosis // IDA /// GO:0008150 // biological_process // ND /// GO:0008360 // regulation of cell shape // IEA /// GO:0030048 // actin filament-based movement // IDA /// GO:0000281 // cytokinesis after mitosis // IEA /// GO:0001701 // in utero embryonic development // IEA /// GO:0001764 // neuron migration // IEA /// GO:0001778 // plasma membrane repair // IEA /// GO:…	GO:0000146 // microfilament motor activity // IDA /// GO:0000166 // nucleotide binding // IEA /// GO:0005516 // calmodulin binding // IEA /// GO:0005524 // ATP binding // NAS /// GO:0030898 // actin-dependent ATPase activity // IDA /// GO:0043531 // ADP binding // IDA /// GO:0051015 // actin filament binding // IDA /// GO:0000166 // nucleotide binding // IEA /// GO:0003774 // motor activity // IE…	GO:0001725 // stress fiber // IDA /// GO:0005737 // cytoplasm // IDA /// GO:0005938 // cell cortex // IDA /// GO:0016459 // myosin complex // NAS /// GO:0030496 // midbody // IDA /// GO:0032154 // cleavage furrow // IDA /// GO:0001725 // stress fiber // IDA /// GO:0005622 // intracellular // IEA /// GO:0005737 // cytoplasm // IDA /// GO:0005819 // spindle // IEA /// GO:0005886 // plasma membrane …
TC1201243	---	---	0.0297083	0.1	13.07	11.39	1.15	up	chr12	51818596	51818702	-	TR12001433	ENST00000362458 /// ENST00000350910	---	---	---	---	---
TC0700174	---	---	0.0301941	0.101	15.39	13.41	1.15	up	chr7	33812088	33815183	+	TR07001944	ENST00000366310	---	---	---	---	---
TC1601211	PDXDC2P	pyridoxal-dependent decarboxylase domain containing 2, pseudogene	0.0304451	0.102	78.71	68.19	1.15	up	chr16	68567701	68657360	-	TR16004682 /// TR16004681 /// TR16004680 /// TR16004679 /// TR16004678 /// TR16004677 /// TR16004676 /// TR16004675 /// TR16004674 /// TR16004673 /// TR16004672 /// TR16004671 /// TR16004670 /// TR16004669 /// TR16004668 /// TR16004667 /// TR16004666 /// TR16004665 /// TR16004664 /// TR16004663 /// TR16004662 /// TR16004661 /// TR16004660 /// TR16004659 /// TR16004658 /// TR16000842	ENST00000331116 /// chr16.1318.18285 /// chr16.1318.18284 /// chr16.1318.18283 /// chr16.1318.18282 /// chr16.1318.18281 /// chr16.1318.18280 /// chr16.1318.18279 /// chr16.1318.18278 /// chr16.1318.18277 /// chr16.1318.18276 /// chr16.1318.18275 /// chr16.1318.18274 /// chr16.1318.18273 /// chr16.1318.18272 /// chr16.1318.18271 /// chr16.1318.18270 /// chr16.1318.18269 /// chr16.1318.18268 /// c…	283970	---	GO:0019752 // carboxylic acid metabolic process // IEA	GO:0003824 // catalytic activity // IEA /// GO:0016829 // lyase activity // IEA /// GO:0016831 // carboxy-lyase activity // IEA /// GO:0030170 // pyridoxal phosphate binding // IEA	---
TC2000203	---	---	0.0309501	0.103	1393.53	1207.65	1.15	up	chr20	31751923	31752159	+	TR20001900	ENST00000375212	---	---	---	---	---
TC2200279	---	---	0.0312201	0.104	455.49	397.39	1.15	up	chr22	37489661	37490526	+	TR22000936	ENST00000381592	---	---	---	---	---
TC0601466	---	---	0.0317093	0.105	23.25	20.15	1.15	up	chr6	96492752	96493016	-	TR06001314	ENST00000347817	---	---	---	---	---
TC1200816	---	---	0.0325482	0.107	14.4	12.5	1.15	up	chr12	126371853	126372001	+	TR12001853 /// TR12001273	ENST00000363555 /// ENST00000347272	---	---	---	---	---
TC1900805	---	---	0.0333667	0.109	15.22	13.24	1.15	up	chr19	58864223	58864320	+	TR19002173	ENST00000365752	---	---	---	---	---
TC0600160	BTN3A1	butyrophilin, subfamily 3, member A1	0.034139	0.11	258.63	224.74	1.15	up	chr6	26510460	26523445	+	TR06011292 /// TR06011291 /// TR06011290 /// TR06011289 /// TR06011288 /// TR06011287 /// TR06011286 /// TR06011285 /// TR06011284 /// TR06011283 /// TR06011282 /// TR06011281 /// TR06011280 /// TR06011279 /// TR06004256 /// TR06000556 /// TR06000071 /// TR06000025	NM_007048 /// ENST00000289361 /// ENST00000229520 /// ENST00000082468 /// chr6.312.943 /// chr6.312.942 /// chr6.312.941 /// chr6.312.940 /// chr6.312.939 /// chr6.312.938 /// chr6.312.937 /// chr6.312.936 /// chr6.312.935 /// chr6.312.934 /// chr6.312.933 /// chr6.312.932 /// chr6.312.931 /// chr6.312.930	11119	6p22.1	GO:0006629 // lipid metabolic process // TAS	---	GO:0016020 // membrane // IEA /// GO:0016021 // integral to membrane // IEA
TC1601180	---	---	0.0343763	0.111	19.67	17.04	1.15	up	chr16	66109354	66120079	-	TR16003911	chr16.1250.17513	---	---	---	---	---
TC2100358	Q9NSI3_HUMAN	---	0.0347018	0.112	40.37	35.09	1.15	up	chr21	41473220	41480585	-	TR21001680 /// TR21000388	ENST00000356319 /// chr21.274.961	---	---	---	---	---
TC0400316	---	---	0.0347816	0.112	12.54	10.89	1.15	up	chr4	75096163	75096457	+	TR04000973	ENST00000346765	---	---	---	---	---
TC0700189	---	---	0.0352876	0.113	57.65	50.01	1.15	up	chr7	37441243	37441342	+	TR07001875	ENST00000364696	---	---	---	---	---
TC1901280	---	---	0.0360154	0.115	32.67	28.32	1.15	up	chr19	16881602	16881825	-	TR19001632	ENST00000347465	---	---	---	---	---
TC0800678	LOC728731	similar to olfactory receptor 873	0.0363454	0.115	51.22	44.58	1.15	up	chr8	7091658	7093284	-	TR08001730 /// TR08000502	NM_001040066 /// ENST00000318406	728731	8p23.1	---	---	---
TC0X01220	DCAF12L2	DDB1 and CUL4 associated factor 12-like 2	0.0393802	0.121	18.75	16.37	1.15	up	chrX	125126195	125127615	-	TR0X002139 /// TR0X001507	NM_001013628 /// ENST00000371127 /// ENST00000360028	340578	Xq25	---	---	---
TC1300100	---	---	0.0402746	0.123	16.3	14.13	1.15	up	chr13	40605075	40708822	+	TR13002346 /// TR13002345	chr13.240.966 /// chr13.240.965	---	---	---	---	---
TC2100251	CYYR1	cysteine/tyrosine-rich 1	0.0403582	0.123	18.12	15.77	1.15	up	chr21	26760400	26867474	-	TR21002459 /// TR21002458 /// TR21000763 /// TR21000083	NM_052954 /// ENST00000299340 /// chr21.89.150 /// chr21.89.149	116159	21q21.2	GO:0008150 // biological_process // ND	GO:0003674 // molecular_function // ND	GO:0016020 // membrane // IEA /// GO:0016021 // integral to membrane // NAS
TC1200130	---	---	0.0405178	0.124	78.28	68.23	1.15	up	chr12	10926082	10926567	+	TR12009752	chr12.279.1619	---	---	---	---	---
TC0701444	---	---	0.0429475	0.128	15.85	13.73	1.15	up	chr7	97613664	97613736	-	TR07001419	ENST00000351759	---	---	---	---	---
TC0202433	PRR21	proline rich 21	0.0431941	0.129	41.29	35.82	1.15	up	chr2	240629903	240631072	-	TR02002226	ENST00000355104	643905	2q37.3	---	---	---
TC0901115	Q6UXR6_HUMAN	QCWQ6494. [Source:Uniprot/SPTREMBL;Acc:Q6UXR6]	0.0434478	0.129	33.31	28.87	1.15	up	chr9	91469669	91477594	-	TR09002682	ENST00000375767	---	---	---	---	---
TC2200540	---	---	0.043471	0.129	100.58	87.11	1.15	up	chr22	24070256	24070882	-	TR22000478	ENST00000337009	---	---	---	---	---
TC2200025	---	---	0.0437345	0.129	92.59	80.48	1.15	up	chr22	17307298	17309298	+	TR22001019	ENST00000383068	---	---	---	---	---
TC0501349	---	---	0.0461857	0.134	55.26	48.22	1.15	up	chr5	139950644	139951870	-	TR05004513 /// TR05004512	chr5.1222.5553 /// chr5.1222.5552	---	---	---	---	---
TC0301367	---	---	0.0475712	0.137	12.89	11.17	1.15	up	chr3	80924563	80924736	-	TR03001665	ENST00000353336	---	---	---	---	---
TC0X01337	---	---	0.0478512	0.137	62.76	54.48	1.15	up	chrX	148400990	148415691	-	TR0X008769 /// TR0X001963	ENST00000370436 /// chrX.976.4436	---	---	---	---	---
TC1800498	---	---	0.0481496	0.138	22.29	19.34	1.15	up	chr18	52690897	52692165	-	TR18003251	chr18.441.2752	---	---	---	---	---
TC0400769	---	---	0.0482893	0.138	14.77	12.83	1.15	up	chr4	1931566	1931911	-	TR04000731	ENST00000327785	---	---	---	---	---
TC2200199	TUG1	taurine upregulated 1 (non-protein coding)	0.0483241	0.138	711	618.25	1.15	up	chr22	29696663	29702067	+	TR22004177 /// TR22004176 /// TR22004175 /// TR22004174 /// TR22004173 /// TR22000315	ENST00000327903 /// chr22.417.3159 /// chr22.417.3158 /// chr22.417.3157 /// chr22.417.3156 /// chr22.417.3155	55000	---	---	---	---
TC0700805	C7orf34	chromosome 7 open reading frame 34	0.0487395	0.139	23.52	20.5	1.15	up	chr7	142346721	142348072	+	TR07002936 /// TR07000513	NM_178829 /// ENST00000297830 /// chr7.1622.13584	135927	7q34	GO:0006508 // proteolysis // IEA	GO:0004197 // cysteine-type endopeptidase activity // IEA	---
TC1600558	NFAT5	nuclear factor of activated T-cells 5, tonicity-responsive	0.0491908	0.139	146.34	127.29	1.15	up	chr16	68156498	68296054	+	TR16004602 /// TR16004601 /// TR16004600 /// TR16004599 /// TR16004598 /// TR16004597 /// TR16004596 /// TR16004595 /// TR16004594 /// TR16004593 /// TR16004592 /// TR16004591 /// TR16004590 /// TR16004589 /// TR16004588 /// TR16004587 /// TR16004586 /// TR16004585 /// TR16004584 /// TR16004583 /// TR16004582 /// TR16004581 /// TR16004580 /// TR16004579 /// TR16004578 /// TR16004577 /// TR1600457…	NM_173215 /// NM_173214 /// NM_138714 /// NM_138713 /// NM_006599 /// ENST00000354436 /// ENST00000349945 /// chr16.1310.18204 /// chr16.1310.18203 /// chr16.1310.18202 /// chr16.1310.18201 /// chr16.1310.18200 /// chr16.1310.18199 /// chr16.1310.18198 /// chr16.1310.18197 /// chr16.1310.18196 /// chr16.1310.18195 /// chr16.1310.18194 /// chr16.1310.18193 /// chr16.1310.18192 /// chr16.1310.18191…	10725	16q22.1	GO:0006355 // regulation of transcription, DNA-dependent // IEA /// GO:0006366 // transcription from RNA polymerase II promoter // TAS /// GO:0007165 // signal transduction // NAS /// GO:0007588 // excretion // TAS	GO:0003700 // transcription factor activity // TAS /// GO:0003702 // RNA polymerase II transcription factor activity // TAS /// GO:0005515 // protein binding // IDA	GO:0005634 // nucleus // TAS
TC0400566	---	---	0.0493077	0.14	12.31	10.68	1.15	up	chr4	144522551	144536322	+	TR04003181	chr4.1216.5293	---	---	---	---	---
TC1101034	---	---	0.0494042	0.14	107.96	93.9	1.15	up	chr11	430473	430692	-	TR11001755	ENST00000351876	---	---	---	---	---
TC1300011	---	---	0.0495193	0.14	37.92	32.97	1.15	up	chr13	19347327	19347421	+	TR13000533	ENST00000349750	---	---	---	---	---
TC1401155	---	---	0.0069769	0.0422	124.65	109	1.14	up	chr14	104129012	104129560	-	TR14000685	ENST00000339585	731835	---	---	---	---
TC1700445	KRTAP9-8	keratin associated protein 9-8	0.0093322	0.0497	58.41	51.3	1.14	up	chr17	36647830	36648309	+	TR17000238	ENST00000254072	83901	17q12-q21	---	---	GO:0045095 // keratin filament // IEA
TC0500578	---	---	0.0094395	0.05	28	24.51	1.14	up	chr5	146919750	147021765	+	TR05004860 /// TR05004859	chr5.1309.5948 /// chr5.1309.5947	---	---	---	---	---
TC0400460	---	---	0.0100699	0.0518	126.32	110.69	1.14	up	chr4	111132930	111133036	+	TR04000958	ENST00000364692 /// ENST00000346427	---	---	---	---	---
TC0101754	---	---	0.0130659	0.0608	38.13	33.33	1.14	up	chr1	793870	802146	-	TR01028685 /// TR01028684	chr1.44.745 /// chr1.44.744	---	---	---	---	---
TC0900569	---	---	0.0140114	0.063	25.11	21.96	1.14	up	chr9	128442856	128443395	+	TR09004973	chr9.1183.6144	---	---	---	---	---
TC0900033	---	---	0.0143889	0.0641	11.4	10	1.14	up	chr9	5097156	5097223	+	TR09001149	ENST00000347655	---	---	---	---	---
TC0300340	---	---	0.0151672	0.0665	368.1	323.21	1.14	up	chr3	58897342	58906744	+	TR03002299	ENST00000383712	---	---	---	---	---
TC0600737	---	---	0.0159027	0.0683	51.32	44.87	1.14	up	chr6	134619866	134619975	+	TR06001939 /// TR06001507	ENST00000363188 /// ENST00000352258	---	---	---	---	---
TC0101647	---	---	0.0166002	0.0701	29.33	25.77	1.14	up	chr1	235350730	235350936	+	TR01002663	ENST00000346241	---	---	---	---	---
TC1400850	PYGL	phosphorylase, glycogen, liver	0.0181992	0.0741	531.57	465.52	1.14	up	chr14	50441687	50480998	-	TR14009365 /// TR14009364 /// TR14009363 /// TR14009362 /// TR14009361 /// TR14001610 /// TR14000048	NM_002863 /// ENST00000216392 /// chr14.389.6200 /// chr14.389.6199 /// chr14.389.6198 /// chr14.389.6197 /// chr14.389.6196	5836	14q21-q22	GO:0005975 // carbohydrate metabolic process // IEA /// GO:0005977 // glycogen metabolic process // IMP /// GO:0042593 // glucose homeostasis // IMP	GO:0000166 // nucleotide binding // IEA /// GO:0002060 // purine binding // IDA /// GO:0004645 // phosphorylase activity // IEA /// GO:0005524 // ATP binding // IDA /// GO:0005536 // glucose binding // NAS /// GO:0008144 // drug binding // IDA /// GO:0008184 // glycogen phosphorylase activity // IMP /// GO:0016208 // AMP binding // IDA /// GO:0016757 // transferase activity, transferring glycosyl…	GO:0005625 // soluble fraction // ISS
TC0701670	---	---	0.0189523	0.076	13.56	11.91	1.14	up	chr7	138007304	138014364	-	TR07009297	chr7.1545.13264	---	---	---	---	---
TC0102733	---	---	0.0233269	0.0858	29.97	26.24	1.14	up	chr1	149051694	149051798	-	TR01004177 /// TR01002743	ENST00000363305 /// ENST00000347178	---	---	---	---	---
TC0700880	---	---	0.024069	0.0877	17.94	15.72	1.14	up	chr7	149761675	149776161	+	TR07009946	chr7.1710.13907	---	---	---	---	---
TC1000215	---	---	0.0240735	0.0877	26.12	22.92	1.14	up	chr10	47150355	47154558	+	TR10021058	chr10.530.2731	---	---	---	---	---
TC0100361	TSSK3	testis-specific serine kinase 3	0.0243135	0.0882	42.06	36.77	1.14	up	chr1	32600385	32602509	+	TR01031699 /// TR01009614 /// TR01007528 /// TR01001042	NM_052841 /// ENST00000373534 /// ENST00000294528 /// chr1.738.7809	81629	1p35-p34	GO:0006468 // protein amino acid phosphorylation // ISS /// GO:0007275 // multicellular organismal development // IEA /// GO:0007283 // spermatogenesis // ISS /// GO:0030154 // cell differentiation // IEA	GO:0000166 // nucleotide binding // IEA /// GO:0000287 // magnesium ion binding // ISS /// GO:0004674 // protein serine/threonine kinase activity // ISS /// GO:0005524 // ATP binding // ISS /// GO:0016740 // transferase activity // IEA	---
[truncated: 1,645 more rows]

## Sheet: p0.05fold1.5
# Condition pairs: ND vs NC
# Column A: ProbeName, it represents probe name.
[truncated: 166 more rows]
