# Supplementary material for: Microarray Profiling and Co-Expression Network Analysis of Circulating lncRNAs and mRNAs Associated with Major Depressive Disorder
Source: PLoS One. 2014 Mar 27;9(3):e93388. doi: 10.1371/journal.pone.0093388 (PMC3968145; doi:10.1371/journal.pone.0093388)
Supplement: Table S3 — Significantly different GOs targeted by differentially expressed genes. (XLS) [file pone.0093388.s005.xls]

## Sheet: GOs of up-regulated genes
Significantly different GOs targeted by up-regulated genes
# p<0.05
# column A : go_id, it represents GO index number in accordance with Gene Ontology.
# column B : go_name, it represents GO namein accordance with Gene Ontology.
# column C : go_diffgene_count, the number of gene targeted same GOs in different genes.
# column D : go_diffgene_count, the number of gene targeted same GOs in database.
# column E : p-value, P-value calculated from Paired T -Test.
# column F : FDR, corrected p-value calcualted by Multiple Testing Correction.
# column G : enrichment, it represents the significance of the function,as the enrichment increases, the corresponding function is more specific.
go_id	go_name	go_diffgene_count	go_gene_count	pvalue	FDR	enrichment
GO:0002790	peptide secretion	1	1	0.0288683	0.300239	69.2802
GO:0005983	starch catabolic process	1	1	0.0288683	0.300239	69.2802
GO:0010963	regulation of L-arginine import	1	1	0.0288683	0.300239	69.2802
GO:0014866	skeletal myofibril assembly	1	1	0.0288683	0.300239	69.2802
GO:0030683	evasion or tolerance by virus of host immune response	1	1	0.0288683	0.300239	69.2802
GO:0034767	positive regulation of ion transmembrane transport	1	1	0.0288683	0.300239	69.2802
GO:0035304	regulation of protein dephosphorylation	1	1	0.0288683	0.300239	69.2802
GO:0038027	apolipoprotein A-I-mediated signaling pathway	1	1	0.0288683	0.300239	69.2802
GO:0043056	forward locomotion	1	1	0.0288683	0.300239	69.2802
GO:0043380	regulation of memory T cell differentiation	1	1	0.0288683	0.300239	69.2802
GO:0044356	clearance of foreign intracellular DNA by conversion of DNA cytidine to uridine	1	1	0.0288683	0.300239	69.2802
GO:0044557	relaxation of smooth muscle	1	1	0.0288683	0.300239	69.2802
GO:0050928	negative regulation of positive chemotaxis	1	1	0.0288683	0.300239	69.2802
GO:0060330	regulation of response to interferon-gamma	1	1	0.0288683	0.300239	69.2802
GO:0060695	negative regulation of cholesterol transporter activity	1	1	0.0288683	0.300239	69.2802
GO:0061326	renal tubule development	1	1	0.0288683	0.300239	69.2802
GO:0070884	regulation of calcineurin-NFAT signaling cascade	1	1	0.0288683	0.300239	69.2802
GO:0071466	cellular response to xenobiotic stimulus	1	1	0.0288683	0.300239	69.2802
GO:0071774	response to fibroblast growth factor stimulus	1	1	0.0288683	0.300239	69.2802
GO:0075521	microtubule-dependent intracellular transport of viral material to nucleus	1	1	0.0288683	0.300239	69.2802
GO:0097369	sodium ion import	1	1	0.0288683	0.300239	69.2802
GO:1900225	regulation of NLRP3 inflammasome complex assembly	1	1	0.0288683	0.300239	69.2802
GO:1901224	positive regulation of NIK/NF-kappaB cascade	1	1	0.0288683	0.300239	69.2802
GO:1901532	regulation of hematopoietic progenitor cell differentiation	1	1	0.0288683	0.300239	69.2802
GO:1901660	calcium ion export	1	1	0.0288683	0.300239	69.2802
GO:1901740	negative regulation of myoblast fusion	1	1	0.0288683	0.300239	69.2802
GO:1902033	regulation of hematopoietic stem cell proliferation	1	1	0.0288683	0.300239	69.2802
GO:1902036	regulation of hematopoietic stem cell differentiation	1	1	0.0288683	0.300239	69.2802
GO:1902044	regulation of Fas signaling pathway	1	1	0.0288683	0.300239	69.2802
GO:2000300	regulation of synaptic vesicle exocytosis	1	1	0.0288683	0.300239	69.2802
GO:0009642	response to light intensity	2	3	0.00123531	0.231257	46.1868
GO:0021678	third ventricle development	2	3	0.00123531	0.231257	46.1868
GO:0050702	interleukin-1 beta secretion	2	4	0.00244698	0.26245	34.6401
GO:0003300	cardiac muscle hypertrophy	2	5	0.00403933	0.277494	27.7121
GO:0015893	drug transport	2	5	0.00403933	0.277494	27.7121
GO:0034380	high-density lipoprotein particle assembly	2	5	0.00403933	0.277494	27.7121
GO:0001778	plasma membrane repair	2	6	0.00600116	0.285721	23.0934
GO:0007097	nuclear migration	2	6	0.00600116	0.285721	23.0934
GO:0019752	carboxylic acid metabolic process	2	8	0.0109897	0.293864	17.32
GO:0035025	positive regulation of Rho protein signal transduction	2	8	0.0109897	0.293864	17.32
GO:0035458	cellular response to interferon-beta	2	8	0.0109897	0.293864	17.32
GO:0060135	maternal process involved in female pregnancy	3	15	0.0023887	0.261573	13.856
GO:0021670	lateral ventricle development	2	10	0.0173279	0.297596	13.856
GO:0033700	phospholipid efflux	2	10	0.0173279	0.297596	13.856
GO:0050912	detection of chemical stimulus involved in sensory perception of taste	2	10	0.0173279	0.297596	13.856
GO:0055003	cardiac myofibril assembly	2	11	0.0209776	0.29874	12.5964
GO:0045332	phospholipid translocation	2	14	0.0337321	0.317383	9.89717
GO:0007512	adult heart development	2	15	0.0385541	0.331433	9.23736
GO:0035050	embryonic heart tube development	2	15	0.0385541	0.331433	9.23736
GO:0051493	regulation of cytoskeleton organization	2	15	0.0385541	0.331433	9.23736
GO:0001819	positive regulation of cytokine production	2	17	0.049	0.354859	8.15061
GO:0015721	bile acid and bile salt transport	2	17	0.049	0.354859	8.15061
GO:0043691	reverse cholesterol transport	2	17	0.049	0.354859	8.15061
GO:0045071	negative regulation of viral genome replication	3	31	0.0198982	0.298445	6.70453
GO:0031424	keratinization	4	44	0.00736846	0.288994	6.2982
GO:0003007	heart morphogenesis	3	34	0.0256618	0.299739	6.11296
GO:0030819	positive regulation of cAMP biosynthetic process	3	34	0.0256618	0.299739	6.11296
GO:0042157	lipoprotein metabolic process	3	37	0.032282	0.312624	5.61731
GO:0050911	detection of chemical stimulus involved in sensory perception of smell	3	38	0.0346815	0.320356	5.46949
GO:0051607	defense response to virus	9	144	0.000512431	0.231257	4.33001
GO:0006200	ATP catabolic process	4	72	0.0408027	0.337187	3.8489
GO:0007186	G-protein coupled receptor signaling pathway	11	313	0.0123124	0.29495	2.43477
GO:0019048	virus-host interaction	10	309	0.0299309	0.304286	2.24208
GO:0010467	gene expression	3	668	0.0245323	0.299533	0.311139
GO:0008284	positive regulation of cell proliferation	1	411	0.0346322	0.320204	0.168565
GO:0007155	cell adhesion	1	454	0.0200427	0.298486	0.1526

## Sheet: upregulated genes 
Up-regulated genes targeted the significant GOs
# p<0.05
# column A : go_id, it represents GO index number in accordance with Gene Ontology.
# column B : go_name, it represents GO namein accordance with Gene Ontology.
# column C : gene_symbol, it represents gene name.
# column D : p-value, P-value calculated from Paired T -Test.
# column E : FDR, corrected p-value calcualted by Multiple Testing Correction.
# column F : enrichment, it represents the significance of the function,as the enrichment increases, the corresponding function is more specific.
go_id	go_name	gene_symbol	pvalue	FDR	enrichment
GO:0002790	peptide secretion	ABCA1	0.0288683	0.300239	69.2802
GO:0005983	starch catabolic process	MGAM	0.0288683	0.300239	69.2802
GO:0010963	regulation of L-arginine import	ARG1	0.0288683	0.300239	69.2802
GO:0014866	skeletal myofibril assembly	CFLAR	0.0288683	0.300239	69.2802
GO:0030683	evasion or tolerance by virus of host immune response	EIF2AK2	0.0288683	0.300239	69.2802
GO:0034767	positive regulation of ion transmembrane transport	PDZK1	0.0288683	0.300239	69.2802
GO:0035304	regulation of protein dephosphorylation	PPP1R14D	0.0288683	0.300239	69.2802
GO:0038027	apolipoprotein A-I-mediated signaling pathway	ABCA1	0.0288683	0.300239	69.2802
GO:0043056	forward locomotion	TTN	0.0288683	0.300239	69.2802
GO:0043380	regulation of memory T cell differentiation	BCL6	0.0288683	0.300239	69.2802
GO:0044356	clearance of foreign intracellular DNA by conversion of DNA cytidine to uridine	APOBEC3A	0.0288683	0.300239	69.2802
GO:0044557	relaxation of smooth muscle	SLC8A1	0.0288683	0.300239	69.2802
GO:0050928	negative regulation of positive chemotaxis	ANGPT2	0.0288683	0.300239	69.2802
GO:0060330	regulation of response to interferon-gamma	PARP9	0.0288683	0.300239	69.2802
GO:0060695	negative regulation of cholesterol transporter activity	APOA2	0.0288683	0.300239	69.2802
GO:0061326	renal tubule development	STAT1	0.0288683	0.300239	69.2802
GO:0070884	regulation of calcineurin-NFAT signaling cascade	NFAT5	0.0288683	0.300239	69.2802
GO:0071466	cellular response to xenobiotic stimulus	APOBEC3A	0.0288683	0.300239	69.2802
GO:0071774	response to fibroblast growth factor stimulus	SCGB1A1	0.0288683	0.300239	69.2802
GO:0075521	microtubule-dependent intracellular transport of viral material to nucleus	DYNLT1	0.0288683	0.300239	69.2802
GO:0097369	sodium ion import	SLC8A1	0.0288683	0.300239	69.2802
GO:1900225	regulation of NLRP3 inflammasome complex assembly	EIF2AK2	0.0288683	0.300239	69.2802
GO:1901224	positive regulation of NIK/NF-kappaB cascade	EIF2AK2	0.0288683	0.300239	69.2802
GO:1901532	regulation of hematopoietic progenitor cell differentiation	EIF2AK2	0.0288683	0.300239	69.2802
GO:1901660	calcium ion export	SLC8A1	0.0288683	0.300239	69.2802
GO:1901740	negative regulation of myoblast fusion	CFLAR	0.0288683	0.300239	69.2802
GO:1902033	regulation of hematopoietic stem cell proliferation	EIF2AK2	0.0288683	0.300239	69.2802
GO:1902036	regulation of hematopoietic stem cell differentiation	EIF2AK2	0.0288683	0.300239	69.2802
GO:1902044	regulation of Fas signaling pathway	SP100	0.0288683	0.300239	69.2802
GO:2000300	regulation of synaptic vesicle exocytosis	PFN2	0.0288683	0.300239	69.2802
GO:0009642	response to light intensity	GNAT2	0.00123531	0.231257	46.1868
GO:0009642	response to light intensity	SLC24A1	0.00123531	0.231257	46.1868
GO:0021678	third ventricle development	MYH10	0.00123531	0.231257	46.1868
GO:0021678	third ventricle development	DPCD	0.00123531	0.231257	46.1868
GO:0050702	interleukin-1 beta secretion	ABCA1	0.00244698	0.26245	34.6401
GO:0050702	interleukin-1 beta secretion	AIM2	0.00244698	0.26245	34.6401
GO:0003300	cardiac muscle hypertrophy	TTN	0.00403933	0.277494	27.7121
GO:0003300	cardiac muscle hypertrophy	HTR2B	0.00403933	0.277494	27.7121
GO:0015893	drug transport	SLC15A2	0.00403933	0.277494	27.7121
GO:0015893	drug transport	PDZK1	0.00403933	0.277494	27.7121
GO:0034380	high-density lipoprotein particle assembly	ABCA1	0.00403933	0.277494	27.7121
GO:0034380	high-density lipoprotein particle assembly	APOA2	0.00403933	0.277494	27.7121
GO:0001778	plasma membrane repair	DYSF	0.00600116	0.285721	23.0934
GO:0001778	plasma membrane repair	MYH10	0.00600116	0.285721	23.0934
GO:0007097	nuclear migration	MYH10	0.00600116	0.285721	23.0934
GO:0007097	nuclear migration	SYNE2	0.00600116	0.285721	23.0934
GO:0019752	carboxylic acid metabolic process	PDXDC2P	0.0109897	0.293864	17.32
GO:0019752	carboxylic acid metabolic process	CSAD	0.0109897	0.293864	17.32
GO:0035025	positive regulation of Rho protein signal transduction	LPAR2	0.0109897	0.293864	17.32
GO:0035025	positive regulation of Rho protein signal transduction	ABRA	0.0109897	0.293864	17.32
GO:0035458	cellular response to interferon-beta	AIM2	0.0109897	0.293864	17.32
GO:0035458	cellular response to interferon-beta	STAT1	0.0109897	0.293864	17.32
GO:0060135	maternal process involved in female pregnancy	APOL2	0.0023887	0.261573	13.856
GO:0060135	maternal process involved in female pregnancy	ARG1	0.0023887	0.261573	13.856
GO:0060135	maternal process involved in female pregnancy	ANGPT2	0.0023887	0.261573	13.856
GO:0021670	lateral ventricle development	DPCD	0.0173279	0.297596	13.856
GO:0021670	lateral ventricle development	MYH10	0.0173279	0.297596	13.856
GO:0033700	phospholipid efflux	APOA2	0.0173279	0.297596	13.856
GO:0033700	phospholipid efflux	ABCA1	0.0173279	0.297596	13.856
GO:0050912	detection of chemical stimulus involved in sensory perception of taste	TAS2R3	0.0173279	0.297596	13.856
GO:0050912	detection of chemical stimulus involved in sensory perception of taste	TAS2R4	0.0173279	0.297596	13.856
GO:0055003	cardiac myofibril assembly	TTN	0.0209776	0.29874	12.5964
GO:0055003	cardiac myofibril assembly	MYH10	0.0209776	0.29874	12.5964
GO:0045332	phospholipid translocation	ATP8B1	0.0337321	0.317383	9.89717
GO:0045332	phospholipid translocation	ABCA1	0.0337321	0.317383	9.89717
GO:0007512	adult heart development	TTN	0.0385541	0.331433	9.23736
GO:0007512	adult heart development	MYH10	0.0385541	0.331433	9.23736
GO:0035050	embryonic heart tube development	SLC8A1	0.0385541	0.331433	9.23736
GO:0035050	embryonic heart tube development	FOXC2	0.0385541	0.331433	9.23736
GO:0051493	regulation of cytoskeleton organization	CRIPAK	0.0385541	0.331433	9.23736
GO:0051493	regulation of cytoskeleton organization	DYNLT1	0.0385541	0.331433	9.23736
GO:0001819	positive regulation of cytokine production	EIF2AK2	0.049	0.354859	8.15061
GO:0001819	positive regulation of cytokine production	HTR2B	0.049	0.354859	8.15061
GO:0015721	bile acid and bile salt transport	ATP8B1	0.049	0.354859	8.15061
GO:0015721	bile acid and bile salt transport	SLC10A1	0.049	0.354859	8.15061
GO:0043691	reverse cholesterol transport	ABCA1	0.049	0.354859	8.15061
GO:0043691	reverse cholesterol transport	APOA2	0.049	0.354859	8.15061
GO:0045071	negative regulation of viral genome replication	FAM111A	0.0198982	0.298445	6.70453
GO:0045071	negative regulation of viral genome replication	EIF2AK2	0.0198982	0.298445	6.70453
GO:0045071	negative regulation of viral genome replication	APOBEC3A	0.0198982	0.298445	6.70453
GO:0031424	keratinization	LCE1C	0.00736846	0.288994	6.2982
GO:0031424	keratinization	LCE3C	0.00736846	0.288994	6.2982
GO:0031424	keratinization	PPL	0.00736846	0.288994	6.2982
GO:0031424	keratinization	LCE3E	0.00736846	0.288994	6.2982
GO:0003007	heart morphogenesis	HTR2B	0.0256618	0.299739	6.11296
GO:0003007	heart morphogenesis	SLC8A1	0.0256618	0.299739	6.11296
GO:0003007	heart morphogenesis	TTN	0.0256618	0.299739	6.11296
GO:0030819	positive regulation of cAMP biosynthetic process	ABCA1	0.0256618	0.299739	6.11296
GO:0030819	positive regulation of cAMP biosynthetic process	MRAP	0.0256618	0.299739	6.11296
GO:0030819	positive regulation of cAMP biosynthetic process	MC4R	0.0256618	0.299739	6.11296
GO:0042157	lipoprotein metabolic process	APOL2	0.032282	0.312624	5.61731
GO:0042157	lipoprotein metabolic process	APOA2	0.032282	0.312624	5.61731
GO:0042157	lipoprotein metabolic process	ABCA1	0.032282	0.312624	5.61731
GO:0050911	detection of chemical stimulus involved in sensory perception of smell	OR2M4	0.0346815	0.320356	5.46949
GO:0050911	detection of chemical stimulus involved in sensory perception of smell	OR2S2	0.0346815	0.320356	5.46949
GO:0050911	detection of chemical stimulus involved in sensory perception of smell	OR51V1	0.0346815	0.320356	5.46949
GO:0051607	defense response to virus	GBP3	0.000512431	0.231257	4.33001
GO:0051607	defense response to virus	APOBEC3A	0.000512431	0.231257	4.33001
GO:0051607	defense response to virus	EIF2AK2	0.000512431	0.231257	4.33001
GO:0051607	defense response to virus	IFNK	0.000512431	0.231257	4.33001
GO:0051607	defense response to virus	TRIM25	0.000512431	0.231257	4.33001
GO:0051607	defense response to virus	FAM111A	0.000512431	0.231257	4.33001
GO:0051607	defense response to virus	STAT1	0.000512431	0.231257	4.33001
GO:0051607	defense response to virus	TRIM22	0.000512431	0.231257	4.33001
GO:0051607	defense response to virus	STAT2	0.000512431	0.231257	4.33001
GO:0006200	ATP catabolic process	ATP8B1	0.0408027	0.337187	3.8489
GO:0006200	ATP catabolic process	RNF213	0.0408027	0.337187	3.8489
GO:0006200	ATP catabolic process	PSMD6	0.0408027	0.337187	3.8489
GO:0006200	ATP catabolic process	MSH6	0.0408027	0.337187	3.8489
GO:0007186	G-protein coupled receptor signaling pathway	GPR42	0.0123124	0.29495	2.43477
GO:0007186	G-protein coupled receptor signaling pathway	MLNR	0.0123124	0.29495	2.43477
GO:0007186	G-protein coupled receptor signaling pathway	CCRL1	0.0123124	0.29495	2.43477
GO:0007186	G-protein coupled receptor signaling pathway	HTR2B	0.0123124	0.29495	2.43477
GO:0007186	G-protein coupled receptor signaling pathway	GPR52	0.0123124	0.29495	2.43477
GO:0007186	G-protein coupled receptor signaling pathway	GPR21	0.0123124	0.29495	2.43477
GO:0007186	G-protein coupled receptor signaling pathway	ABCA1	0.0123124	0.29495	2.43477
GO:0007186	G-protein coupled receptor signaling pathway	FFAR3	0.0123124	0.29495	2.43477
GO:0007186	G-protein coupled receptor signaling pathway	LPAR2	0.0123124	0.29495	2.43477
GO:0007186	G-protein coupled receptor signaling pathway	GNAT2	0.0123124	0.29495	2.43477
GO:0007186	G-protein coupled receptor signaling pathway	LPAR6	0.0123124	0.29495	2.43477
GO:0019048	virus-host interaction	APOA2	0.0299309	0.304286	2.24208
GO:0019048	virus-host interaction	STAT1	0.0299309	0.304286	2.24208
GO:0019048	virus-host interaction	CFLAR	0.0299309	0.304286	2.24208
GO:0019048	virus-host interaction	SP100	0.0299309	0.304286	2.24208
GO:0019048	virus-host interaction	STAT2	0.0299309	0.304286	2.24208
GO:0019048	virus-host interaction	TRIM22	0.0299309	0.304286	2.24208
GO:0019048	virus-host interaction	TRIM25	0.0299309	0.304286	2.24208
GO:0019048	virus-host interaction	EIF2AK2	0.0299309	0.304286	2.24208
GO:0019048	virus-host interaction	SP110	0.0299309	0.304286	2.24208
GO:0019048	virus-host interaction	FAM111A	0.0299309	0.304286	2.24208
GO:0010467	gene expression	SMG1	0.0245323	0.299533	0.311139
GO:0010467	gene expression	PSMD6	0.0245323	0.299533	0.311139
GO:0010467	gene expression	HNRNPA3	0.0245323	0.299533	0.311139
GO:0008284	positive regulation of cell proliferation	HTR2B	0.0346322	0.320204	0.168565
GO:0007155	cell adhesion	LPP	0.0200427	0.298486	0.1526

## Sheet: GOs of down-regulated genes
Significantly different GOs targeted by down-regulated genes
# p<0.05
# column A : go_id, it represents GO index number in accordance with Gene Ontology.
# column B : go_name, it represents GO namein accordance with Gene Ontology.
# column C : go_diffgene_count, the number of gene targeted same GOs in different genes.
# column D : go_diffgene_count, the number of gene targeted same GOs in database.
# column E : p-value, P-value calculated from Paired T -Test.
# column F : FDR, corrected p-value calcualted by Multiple Testing Correction.
# column G : enrichment, it represents the significance of the function,as the enrichment increases, the corresponding function is more specific.
go_id	go_name	go_diffgene_count	go_gene_count	pvalue	FDR	enrichment
GO:0034048	negative regulation of protein phosphatase type 2A activity	2	2	0.00350667	0.0505753	23.8728
GO:0048570	notochord morphogenesis	2	2	0.00350667	0.0505753	23.8728
GO:0045040	protein import into mitochondrial outer membrane	3	4	0.000568285	0.0118675	17.9046
GO:0016584	nucleosome positioning	4	6	8.5911e-05	0.00237	15.9152
GO:0006177	GMP biosynthetic process	2	3	0.0102267	0.10006	15.9152
GO:0006391	transcription initiation from mitochondrial promoter	2	3	0.0102267	0.10006	15.9152
GO:0010716	negative regulation of extracellular matrix disassembly	2	3	0.0102267	0.10006	15.9152
GO:0015936	coenzyme A metabolic process	2	3	0.0102267	0.10006	15.9152
GO:0016233	telomere capping	2	3	0.0102267	0.10006	15.9152
GO:0019348	dolichol metabolic process	2	3	0.0102267	0.10006	15.9152
GO:0019673	GDP-mannose metabolic process	2	3	0.0102267	0.10006	15.9152
GO:0019724	B cell mediated immunity	2	3	0.0102267	0.10006	15.9152
GO:0033632	regulation of cell-cell adhesion mediated by integrin	2	3	0.0102267	0.10006	15.9152
GO:0045899	positive regulation of RNA polymerase II transcriptional preinitiation complex assembly	2	3	0.0102267	0.10006	15.9152
GO:0048302	regulation of isotype switching to IgG isotypes	2	3	0.0102267	0.10006	15.9152
GO:0051438	regulation of ubiquitin-protein ligase activity	2	3	0.0102267	0.10006	15.9152
GO:0090045	positive regulation of deacetylase activity	2	3	0.0102267	0.10006	15.9152
GO:0006102	isocitrate metabolic process	3	5	0.00137627	0.0251965	14.3237
GO:0050862	positive regulation of T cell receptor signaling pathway	4	7	0.000193781	0.00457456	13.6416
GO:0001731	formation of translation preinitiation complex	8	15	9.17684e-08	4.8557e-06	12.7322
GO:0006189	'de novo' IMP biosynthetic process	3	6	0.00266664	0.0415573	11.9364
GO:0000462	maturation of SSU-rRNA from tricistronic rRNA transcript (SSU-rRNA, 5.8S rRNA, LSU-rRNA)	2	4	0.0198851	0.153592	11.9364
GO:0006725	cellular aromatic compound metabolic process	2	4	0.0198851	0.153592	11.9364
GO:0007000	nucleolus organization	2	4	0.0198851	0.153592	11.9364
GO:0008593	regulation of Notch signaling pathway	2	4	0.0198851	0.153592	11.9364
GO:0031848	protection from non-homologous end joining at telomere	2	4	0.0198851	0.153592	11.9364
GO:0050856	regulation of T cell receptor signaling pathway	2	4	0.0198851	0.153592	11.9364
GO:0090003	regulation of establishment of protein localization to plasma membrane	2	4	0.0198851	0.153592	11.9364
GO:0000028	ribosomal small subunit assembly	3	7	0.00452128	0.0606033	10.2312
GO:0006268	DNA unwinding involved in replication	3	7	0.00452128	0.0606033	10.2312
GO:0045116	protein neddylation	3	7	0.00452128	0.0606033	10.2312
GO:0009303	rRNA transcription	5	12	0.000158378	0.00383115	9.94702
GO:0042273	ribosomal large subunit biogenesis	5	12	0.000158378	0.00383115	9.94702
GO:0042274	ribosomal small subunit biogenesis	5	12	0.000158378	0.00383115	9.94702
GO:0001913	T cell mediated cytotoxicity	2	5	0.0322243	0.196341	9.54914
GO:0006122	mitochondrial electron transport, ubiquinol to cytochrome c	2	5	0.0322243	0.196341	9.54914
GO:0006220	pyrimidine nucleotide metabolic process	2	5	0.0322243	0.196341	9.54914
GO:0007176	regulation of epidermal growth factor-activated receptor activity	2	5	0.0322243	0.196341	9.54914
GO:0009113	purine nucleobase biosynthetic process	2	5	0.0322243	0.196341	9.54914
GO:0009156	ribonucleoside monophosphate biosynthetic process	2	5	0.0322243	0.196341	9.54914
GO:0009410	response to xenobiotic stimulus	2	5	0.0322243	0.196341	9.54914
GO:0010766	negative regulation of sodium ion transport	2	5	0.0322243	0.196341	9.54914
GO:0030033	microvillus assembly	2	5	0.0322243	0.196341	9.54914
GO:0032205	negative regulation of telomere maintenance	2	5	0.0322243	0.196341	9.54914
GO:0032876	negative regulation of DNA endoreduplication	2	5	0.0322243	0.196341	9.54914
GO:0033619	membrane protein proteolysis	2	5	0.0322243	0.196341	9.54914
GO:0034214	protein hexamerization	2	5	0.0322243	0.196341	9.54914
GO:0035065	regulation of histone acetylation	2	5	0.0322243	0.196341	9.54914
GO:0040029	regulation of gene expression, epigenetic	2	5	0.0322243	0.196341	9.54914
GO:0045820	negative regulation of glycolysis	2	5	0.0322243	0.196341	9.54914
GO:0051096	positive regulation of helicase activity	2	5	0.0322243	0.196341	9.54914
GO:0051168	nuclear export	2	5	0.0322243	0.196341	9.54914
GO:0000046	autophagic vacuole fusion	3	8	0.00700924	0.0808992	8.95232
GO:0007172	signal complex assembly	3	8	0.00700924	0.0808992	8.95232
GO:0032609	interferon-gamma production	3	8	0.00700924	0.0808992	8.95232
GO:0032872	regulation of stress-activated MAPK cascade	3	8	0.00700924	0.0808992	8.95232
GO:0009168	purine ribonucleoside monophosphate biosynthetic process	5	14	0.000373191	0.00829175	8.52601
GO:0006370	7-methylguanosine mRNA capping	10	30	4.48112e-07	2.11841e-05	7.95761
GO:0006662	glycerol ether metabolic process	5	15	0.0005405	0.0113847	7.95761
GO:0006164	purine nucleotide biosynthetic process	4	12	0.00231525	0.0373392	7.95761
GO:0006275	regulation of DNA replication	4	12	0.00231525	0.0373392	7.95761
GO:0007004	telomere maintenance via telomerase	4	12	0.00231525	0.0373392	7.95761
GO:0016226	iron-sulfur cluster assembly	4	12	0.00231525	0.0373392	7.95761
GO:0043968	histone H2A acetylation	4	12	0.00231525	0.0373392	7.95761
GO:0006491	N-glycan processing	3	9	0.0101879	0.0998639	7.95761
GO:0006613	cotranslational protein targeting to membrane	3	9	0.0101879	0.0998639	7.95761
GO:0006621	protein retention in ER lumen	3	9	0.0101879	0.0998639	7.95761
GO:0006983	ER overload response	3	9	0.0101879	0.0998639	7.95761
GO:0010867	positive regulation of triglyceride biosynthetic process	3	9	0.0101879	0.0998639	7.95761
GO:0032461	positive regulation of protein oligomerization	3	9	0.0101879	0.0998639	7.95761
GO:0042769	DNA damage response, detection of DNA damage	3	9	0.0101879	0.0998639	7.95761
GO:0000422	mitochondrion degradation	2	6	0.0470031	0.228578	7.95761
GO:0001711	endodermal cell fate commitment	2	6	0.0470031	0.228578	7.95761
GO:0002829	negative regulation of type 2 immune response	2	6	0.0470031	0.228578	7.95761
GO:0006101	citrate metabolic process	2	6	0.0470031	0.228578	7.95761
GO:0006356	regulation of transcription from RNA polymerase I promoter	2	6	0.0470031	0.228578	7.95761
GO:0006398	histone mRNA 3'-end processing	2	6	0.0470031	0.228578	7.95761
GO:0010804	negative regulation of tumor necrosis factor-mediated signaling pathway	2	6	0.0470031	0.228578	7.95761
GO:0022417	protein maturation by protein folding	2	6	0.0470031	0.228578	7.95761
GO:0030850	prostate gland development	2	6	0.0470031	0.228578	7.95761
GO:0032801	receptor catabolic process	2	6	0.0470031	0.228578	7.95761
GO:0032873	negative regulation of stress-activated MAPK cascade	2	6	0.0470031	0.228578	7.95761
GO:0032927	positive regulation of activin receptor signaling pathway	2	6	0.0470031	0.228578	7.95761
GO:0050847	progesterone receptor signaling pathway	2	6	0.0470031	0.228578	7.95761
GO:0060044	negative regulation of cardiac muscle cell proliferation	2	6	0.0470031	0.228578	7.95761
GO:0060055	angiogenesis involved in wound healing	2	6	0.0470031	0.228578	7.95761
GO:0070198	protein localization to chromosome, telomeric region	2	6	0.0470031	0.228578	7.95761
GO:0071229	cellular response to acid	2	6	0.0470031	0.228578	7.95761
GO:2001235	positive regulation of apoptotic signaling pathway	2	6	0.0470031	0.228578	7.95761
GO:0006446	regulation of translational initiation	12	37	3.88354e-08	2.18131e-06	7.74254
GO:0006283	transcription-coupled nucleotide-excision repair	15	47	8.41107e-10	5.69888e-08	7.61899
GO:0045022	early endosome to late endosome transport	4	13	0.00323382	0.0477972	7.34549
GO:0006270	DNA replication initiation	7	23	6.04447e-05	0.00175402	7.26565
GO:0006465	signal peptide processing	3	10	0.0141038	0.12456	7.16185
GO:0043162	ubiquitin-dependent protein catabolic process via the multivesicular body sorting pathway	3	10	0.0141038	0.12456	7.16185
GO:0044262	cellular carbohydrate metabolic process	3	10	0.0141038	0.12456	7.16185
GO:0045176	apical protein localization	3	10	0.0141038	0.12456	7.16185
GO:0006891	intra-Golgi vesicle-mediated transport	5	17	0.00103846	0.0199838	7.02142
GO:0006144	purine nucleobase metabolic process	10	36	3.01375e-06	0.000119732	6.63134
GO:0006099	tricarboxylic acid cycle	8	29	3.62253e-05	0.00110982	6.58561
GO:0006289	nucleotide-excision repair	19	69	7.28814e-11	5.93574e-09	6.57368
GO:0008037	cell recognition	3	11	0.0187942	0.148685	6.51077
GO:0009165	nucleotide biosynthetic process	3	11	0.0187942	0.148685	6.51077
GO:0019372	lipoxygenase pathway	3	11	0.0187942	0.148685	6.51077
GO:0051272	positive regulation of cellular component movement	3	11	0.0187942	0.148685	6.51077
GO:0006413	translational initiation	32	118	2.5163e-17	8.19746e-15	6.47399
GO:0006352	DNA-dependent transcription, initiation	7	26	0.000145253	0.0035938	6.4273
GO:0006364	rRNA processing	25	93	1.10538e-13	1.50044e-11	6.41743
GO:0006614	SRP-dependent cotranslational protein targeting to membrane	28	105	4.29977e-15	8.70419e-13	6.36609
GO:0051084	'de novo' posttranslational protein folding	10	38	5.19275e-06	0.000196706	6.28233
GO:0006362	transcription elongation from RNA polymerase I promoter	5	19	0.00181973	0.0313158	6.28233
GO:0019083	viral transcription	21	82	3.14475e-11	3.01318e-09	6.11378
GO:0022904	respiratory electron transport chain	22	86	1.0613e-11	1.15248e-09	6.10701
GO:0006415	translational termination	21	84	5.18176e-11	4.54106e-09	5.96821
GO:0045664	regulation of neuron differentiation	4	16	0.00744502	0.0838879	5.96821
GO:0006379	mRNA cleavage	3	12	0.0242871	0.17124	5.96821
GO:0006906	vesicle fusion	3	12	0.0242871	0.17124	5.96821
GO:0008334	histone mRNA metabolic process	3	12	0.0242871	0.17124	5.96821
GO:0032968	positive regulation of transcription elongation from RNA polymerase II promoter	3	12	0.0242871	0.17124	5.96821
GO:0045060	negative thymic T cell selection	3	12	0.0242871	0.17124	5.96821
GO:0006626	protein targeting to mitochondrion	12	49	1.21427e-06	5.20498e-05	5.84641
GO:0010977	negative regulation of neuron projection development	6	25	0.000952177	0.0185659	5.72948
GO:0006363	termination of RNA polymerase I transcription	5	21	0.00297016	0.0449786	5.68401
GO:0006414	translational elongation	22	93	5.71199e-11	4.8969e-09	5.64734
GO:0006521	regulation of cellular amino acid metabolic process	12	51	1.93361e-06	8.03487e-05	5.61714
GO:0000084	S phase of mitotic cell cycle	29	125	7.18722e-14	1.0747e-11	5.5385
GO:0006368	transcription elongation from RNA polymerase II promoter	15	65	1.1425e-07	5.90003e-06	5.50912
GO:0030217	T cell differentiation	6	26	0.00119425	0.0224525	5.50912
GO:0006119	oxidative phosphorylation	3	13	0.0306031	0.191784	5.50912
GO:0009967	positive regulation of signal transduction	3	13	0.0306031	0.191784	5.50912
GO:0000184	nuclear-transcribed mRNA catabolic process, nonsense-mediated decay	27	118	7.78105e-13	9.74951e-11	5.46243
GO:0019058	viral infectious cycle	21	92	3.29267e-10	2.34514e-08	5.44924
GO:0050434	positive regulation of viral transcription	10	44	2.1681e-05	0.000692462	5.42565
GO:0006297	nucleotide-excision repair, DNA gap filling	5	22	0.00371233	0.0525819	5.42565
GO:0032201	telomere maintenance via semi-conservative replication	5	22	0.00371233	0.0525819	5.42565
GO:0032508	DNA duplex unwinding	5	22	0.00371233	0.0525819	5.42565
GO:0006271	DNA strand elongation involved in DNA replication	7	31	0.000483418	0.0103663	5.39064
GO:0006334	nucleosome assembly	24	108	3.03674e-11	2.92754e-09	5.30508
GO:0034080	CENP-A containing nucleosome assembly at centromere	5	23	0.00458156	0.0611703	5.18975
GO:0000723	telomere maintenance	11	51	1.35844e-05	0.000460984	5.14904
GO:0007062	sister chromatid cohesion	3	14	0.0377554	0.21015	5.11561
GO:0015986	ATP synthesis coupled proton transport	3	14	0.0377554	0.21015	5.11561
GO:0032781	positive regulation of ATPase activity	3	14	0.0377554	0.21015	5.11561
GO:0042776	mitochondrial ATP synthesis coupled proton transport	3	14	0.0377554	0.21015	5.11561
GO:0006412	translation	54	254	5.96749e-23	3.24009e-20	5.07533
GO:0009060	aerobic respiration	4	19	0.0143473	0.12595	5.02586
GO:0000398	mRNA splicing, via spliceosome	35	168	5.7223e-15	1.03566e-12	4.97351
GO:0006360	transcription from RNA polymerase I promoter	5	24	0.00558984	0.0700695	4.97351
GO:0006361	transcription initiation from RNA polymerase I promoter	5	24	0.00558984	0.0700695	4.97351
GO:0006890	retrograde vesicle-mediated transport, Golgi to ER	5	24	0.00558984	0.0700695	4.97351
GO:0048147	negative regulation of fibroblast proliferation	5	24	0.00558984	0.0700695	4.97351
GO:0015992	proton transport	6	29	0.00221328	0.0361623	4.93921
GO:0000080	G1 phase of mitotic cell cycle	8	39	0.000357835	0.00799079	4.89699
GO:0001836	release of cytochrome c from mitochondria	5	25	0.00674925	0.0790458	4.77457
GO:0006977	DNA damage response, signal transduction by p53 class mediator resulting in cell cycle arrest	13	67	7.09156e-06	0.000260998	4.63204
GO:0007585	respiratory gaseous exchange	6	31	0.00319422	0.0473826	4.62055
GO:0045454	cell redox homeostasis	11	57	4.18094e-05	0.00126115	4.60704
GO:0000722	telomere maintenance via recombination	5	26	0.00807187	0.0879462	4.59093
GO:0042771	intrinsic apoptotic signaling pathway in response to DNA damage by p53 class mediator	5	26	0.00807187	0.0879462	4.59093
GO:0043967	histone H4 acetylation	4	21	0.0207315	0.157242	4.54721
GO:0034660	ncRNA metabolic process	4	22	0.0245135	0.172065	4.34052
GO:2001244	positive regulation of intrinsic apoptotic signaling pathway	4	22	0.0245135	0.172065	4.34052
GO:0000082	G1/S transition of mitotic cell cycle	27	151	3.40872e-10	2.41407e-08	4.26865
GO:0034644	cellular response to UV	5	28	0.0112546	0.106956	4.26301
GO:0051289	protein homotetramerization	9	51	0.000479685	0.0102984	4.21285
GO:0042254	ribosome biogenesis	6	34	0.00524342	0.0671373	4.21285
GO:0045862	positive regulation of proteolysis	4	23	0.0287097	0.186122	4.1518
GO:0016071	mRNA metabolic process	39	225	9.03316e-14	1.28824e-11	4.13796
GO:0006888	ER to Golgi vesicle-mediated transport	9	52	0.000558742	0.0117026	4.13184
GO:0016070	RNA metabolic process	45	261	1.24681e-15	3.38483e-13	4.11601
GO:0015991	ATP hydrolysis coupled proton transport	5	29	0.0131382	0.11888	4.11601
GO:0000075	cell cycle checkpoint	23	135	1.97584e-08	1.14943e-06	4.06722
GO:0016032	viral reproduction	58	342	1.73763e-19	7.07594e-17	4.04861
GO:0051436	negative regulation of ubiquitin-protein ligase activity involved in mitotic cell cycle	11	65	0.000149338	0.00366883	4.04002
GO:0051437	positive regulation of ubiquitin-protein ligase activity involved in mitotic cell cycle	12	71	7.20421e-05	0.00204228	4.03485
GO:0022415	viral reproductive process	19	114	5.32941e-07	2.47275e-05	3.97881
GO:0006139	nucleobase-containing compound metabolic process	7	42	0.00332148	0.0487046	3.97881
GO:0006418	tRNA aminoacylation for protein translation	7	42	0.00332148	0.0487046	3.97881
GO:0006378	mRNA polyadenylation	4	24	0.0333336	0.199317	3.97881
GO:0016925	protein sumoylation	4	24	0.0333336	0.199317	3.97881
GO:1900740	positive regulation of protein insertion into mitochondrial membrane involved in apoptotic signaling pathway	4	24	0.0333336	0.199317	3.97881
GO:0006457	protein folding	28	171	1.30211e-09	8.48389e-08	3.909
GO:0006633	fatty acid biosynthetic process	8	49	0.00181141	0.0312077	3.89761
GO:0010467	gene expression	109	668	2.03842e-34	3.32033e-31	3.89542
GO:0018279	protein N-linked glycosylation via asparagine	15	92	1.25206e-05	0.000429814	3.89231
GO:0022900	electron transport chain	7	43	0.00382593	0.0537238	3.88628
GO:0031145	anaphase-promoting complex-dependent proteasomal ubiquitin-dependent protein catabolic process	13	80	5.32049e-05	0.00156706	3.87934
GO:0007566	embryo implantation	6	37	0.00814775	0.0884193	3.87127
GO:0070936	protein K48-linked ubiquitination	6	37	0.00814775	0.0884193	3.87127
GO:0051439	regulation of ubiquitin-protein ligase activity involved in mitotic cell cycle	12	75	0.000126032	0.00322601	3.81965
GO:0006090	pyruvate metabolic process	4	25	0.0383973	0.2116	3.81965
GO:0044267	cellular protein metabolic process	82	515	2.78156e-25	2.26541e-22	3.80111
GO:0006094	gluconeogenesis	7	44	0.00438774	0.059331	3.79795
GO:0006120	mitochondrial electron transport, NADH to ubiquinone	6	38	0.00933852	0.0953796	3.7694
GO:0055086	nucleobase-containing small molecule metabolic process	12	77	0.000164174	0.00393262	3.72044
GO:0016197	endosomal transport	9	58	0.00129202	0.0239444	3.70441
GO:0000387	spliceosomal snRNP assembly	4	26	0.0439111	0.222957	3.67274
GO:0019827	stem cell maintenance	7	46	0.00570037	0.0709793	3.63282
GO:0042787	protein ubiquitination involved in ubiquitin-dependent protein catabolic process	7	46	0.00570037	0.0709793	3.63282
GO:0010468	regulation of gene expression	8	53	0.00307194	0.0460829	3.60345
GO:0000209	protein polyubiquitination	17	113	9.57718e-06	0.000339832	3.59149
GO:0006284	base-excision repair	5	34	0.0259242	0.177043	3.51071
GO:0002479	antigen processing and presentation of exogenous peptide antigen via MHC class I, TAP-dependent	11	75	0.000558086	0.0116912	3.50135
GO:0008380	RNA splicing	35	240	2.748e-10	2.01081e-08	3.48146
GO:0006302	double-strand break repair	9	62	0.00211999	0.0350583	3.46541
GO:0031124	mRNA 3'-end processing	6	42	0.0154046	0.131796	3.41041
GO:0042110	T cell activation	6	42	0.0154046	0.131796	3.41041
GO:0042590	antigen processing and presentation of exogenous peptide antigen via MHC class I	11	79	0.000884293	0.0174236	3.32407
GO:0008033	tRNA processing	7	51	0.0102927	0.100393	3.27666
GO:0006367	transcription initiation from RNA polymerase II promoter	25	184	4.6512e-07	2.19052e-05	3.24359
GO:0045732	positive regulation of protein catabolic process	5	37	0.0366521	0.20759	3.22606
GO:0000090	mitotic anaphase	22	164	3.00766e-06	0.00011952	3.20245
GO:0042102	positive regulation of T cell proliferation	6	45	0.0215192	0.160524	3.18305
GO:0006184	GTP catabolic process	15	113	0.0001524	0.00372438	3.16896
GO:0031295	T cell costimulation	9	68	0.00411903	0.0567019	3.15964
GO:0000278	mitotic cell cycle	48	363	4.23465e-12	4.92694e-10	3.15674
GO:0016192	vesicle-mediated transport	22	167	4.08902e-06	0.000158584	3.14493
GO:0006606	protein import into nucleus	5	38	0.0407906	0.216759	3.14116
GO:0006635	fatty acid beta-oxidation	5	38	0.0407906	0.216759	3.14116
GO:0006369	termination of RNA polymerase II transcription	6	46	0.0238921	0.169783	3.11385
GO:0031398	positive regulation of protein ubiquitination	6	46	0.0238921	0.169783	3.11385
GO:0042542	response to hydrogen peroxide	5	39	0.0452226	0.225401	3.06062
GO:0097193	intrinsic apoptotic signaling pathway	7	55	0.015622	0.132961	3.03836
GO:0006281	DNA repair	35	276	1.22117e-08	7.36715e-07	3.02735
GO:0006200	ATP catabolic process	9	72	0.00613238	0.074422	2.98411
GO:0006310	DNA recombination	9	72	0.00613238	0.074422	2.98411
GO:0006767	water-soluble vitamin metabolic process	6	48	0.0291787	0.18756	2.98411
GO:0006383	transcription from RNA polymerase III promoter	5	40	0.0499549	0.233517	2.98411
GO:0051259	protein oligomerization	5	40	0.0499549	0.233517	2.98411
GO:0002474	antigen processing and presentation of peptide antigen via MHC class I	12	97	0.00148029	0.026701	2.95334
GO:0040008	regulation of growth	6	49	0.0321048	0.196014	2.92321
GO:0035666	TRIF-dependent toll-like receptor signaling pathway	9	76	0.00885118	0.0926324	2.82705
GO:0006968	cellular defense response	7	60	0.0248517	0.173283	2.78516
GO:0000087	M phase of mitotic cell cycle	23	198	2.06994e-05	0.000665861	2.77311
GO:0002756	MyD88-independent toll-like receptor signaling pathway	9	78	0.0105223	0.101991	2.75456
GO:0034138	toll-like receptor 3 signaling pathway	9	79	0.0114445	0.108212	2.71969
GO:0051028	mRNA transport	6	53	0.0458286	0.2265	2.70259
GO:0050776	regulation of immune response	10	89	0.0081309	0.0883146	2.68234
GO:0016044	cellular membrane organization	16	143	0.000675893	0.0137618	2.67109
GO:0019048	virus-host interaction	34	309	6.49465e-07	2.9386e-05	2.62679
GO:0007050	cell cycle arrest	14	128	0.0019427	0.0328846	2.61109
GO:0030512	negative regulation of transforming growth factor beta receptor signaling pathway	7	64	0.0346523	0.202712	2.61109
GO:0042981	regulation of apoptotic process	21	194	0.000140294	0.00350128	2.58417
GO:0016567	protein ubiquitination	28	259	9.72044e-06	0.000344204	2.58085
GO:0006366	transcription from RNA polymerase II promoter	35	329	9.82463e-07	4.30432e-05	2.53966
GO:0043687	post-translational protein modification	20	188	0.000262331	0.00604841	2.53966
GO:0006952	defense response	7	66	0.0404546	0.216057	2.53197
GO:0015031	protein transport	41	388	1.27834e-07	6.50706e-06	2.52265
GO:0006260	DNA replication	16	152	0.00133421	0.0245752	2.51293
GO:0050852	T cell receptor signaling pathway	9	86	0.0197565	0.153026	2.49832
GO:0007049	cell cycle	23	224	0.000147657	0.00363809	2.45123
GO:0000910	cytokinesis	8	79	0.0350053	0.203596	2.4175
GO:0006396	RNA processing	8	81	0.0401484	0.215411	2.35781
GO:0006511	ubiquitin-dependent protein catabolic process	17	174	0.00214116	0.0353112	2.3324
GO:0034641	cellular nitrogen compound metabolic process	18	185	0.00162697	0.0287485	2.32276
GO:0055114	oxidation-reduction process	10	104	0.0238853	0.169758	2.29547
GO:0009615	response to virus	11	115	0.0178985	0.144474	2.28349
GO:0034142	toll-like receptor 4 signaling pathway	9	96	0.0386074	0.212068	2.23808
GO:0006915	apoptotic process	61	654	1.10932e-08	6.74361e-07	2.22667
GO:0002224	toll-like receptor signaling pathway	10	109	0.0324252	0.196889	2.19017
GO:0043123	positive regulation of I-kappaB kinase/NF-kappaB cascade	13	143	0.0144247	0.126388	2.17026
GO:0000086	G2/M transition of mitotic cell cycle	11	121	0.0256652	0.176149	2.17026
GO:0007179	transforming growth factor beta receptor signaling pathway	11	121	0.0256652	0.176149	2.17026
GO:0000236	mitotic prometaphase	9	100	0.0489507	0.23188	2.14856
GO:0044281	small molecule metabolic process	122	1363	3.78392e-15	8.0039e-13	2.13682
GO:0006461	protein complex assembly	10	113	0.0407402	0.216654	2.11264
GO:0006886	intracellular protein transport	16	181	0.00812304	0.0882657	2.11031
GO:0051301	cell division	26	295	0.000631098	0.0129849	2.10405
GO:0007067	mitosis	16	182	0.00856915	0.0909798	2.09871
GO:0006464	cellular protein modification process	10	116	0.0479259	0.230164	2.058
GO:0043066	negative regulation of apoptotic process	41	484	3.59144e-05	0.00110125	2.02229
GO:0006950	response to stress	11	130	0.041786	0.218798	2.02001
GO:0000122	negative regulation of transcription from RNA polymerase II promoter	36	509	0.00336463	0.0491461	1.68845
GO:0042493	response to drug	19	274	0.0451429	0.225255	1.65542
GO:0008150	biological_process	42	618	0.00313872	0.0467962	1.62243
GO:0008284	positive regulation of cell proliferation	27	411	0.0296449	0.188967	1.56829
GO:0045087	innate immune response	35	554	0.0218805	0.161992	1.50821
GO:0007165	signal transduction	65	1030	0.00144566	0.026205	1.50654
GO:0006351	transcription, DNA-dependent	115	1827	1.65645e-05	0.000549475	1.50267
GO:0045944	positive regulation of transcription from RNA polymerase II promoter	44	708	0.0126797	0.116084	1.48362
GO:0006355	regulation of transcription, DNA-dependent	72	1304	0.0212338	0.159347	1.31813
GO:0007267	cell-cell signaling	4	242	0.0482932	0.230785	0.394592

## Sheet: down-regulated genes
Down-regulated genes targeted the significant GOs
# p<0.05
# column A : go_id, it represents GO index number in accordance with Gene Ontology.
# column B : go_name, it represents GO namein accordance with Gene Ontology.
# column C : gene_symbol, it represents gene name.
# column D : p-value, P-value calculated from Paired T -Test.
# column E : FDR, corrected p-value calcualted by Multiple Testing Correction.
# column F : enrichment, it represents the significance of the function,as the enrichment increases, the corresponding function is more specific.
go_id	go_name	gene_symbol	pvalue	FDR	enrichment
GO:0010467	gene expression	EIF2S1	2.03842e-34	3.32033e-31	3.89542
GO:0010467	gene expression	RNGTT	2.03842e-34	3.32033e-31	3.89542
GO:0010467	gene expression	EIF2S3	2.03842e-34	3.32033e-31	3.89542
GO:0010467	gene expression	PSMD10	2.03842e-34	3.32033e-31	3.89542
GO:0010467	gene expression	RPL11	2.03842e-34	3.32033e-31	3.89542
GO:0010467	gene expression	PSMB6	2.03842e-34	3.32033e-31	3.89542
GO:0010467	gene expression	RPS27	2.03842e-34	3.32033e-31	3.89542
GO:0010467	gene expression	UPF1	2.03842e-34	3.32033e-31	3.89542
GO:0010467	gene expression	PPP2CA	2.03842e-34	3.32033e-31	3.89542
GO:0010467	gene expression	RPS19	2.03842e-34	3.32033e-31	3.89542
GO:0010467	gene expression	TFB2M	2.03842e-34	3.32033e-31	3.89542
GO:0010467	gene expression	TRAM1	2.03842e-34	3.32033e-31	3.89542
GO:0010467	gene expression	PSMD13	2.03842e-34	3.32033e-31	3.89542
GO:0010467	gene expression	TAF12	2.03842e-34	3.32033e-31	3.89542
GO:0010467	gene expression	CSTF1	2.03842e-34	3.32033e-31	3.89542
GO:0010467	gene expression	SF3B5	2.03842e-34	3.32033e-31	3.89542
GO:0010467	gene expression	RPS25	2.03842e-34	3.32033e-31	3.89542
GO:0010467	gene expression	SPCS2	2.03842e-34	3.32033e-31	3.89542
GO:0010467	gene expression	SNRPB	2.03842e-34	3.32033e-31	3.89542
GO:0010467	gene expression	SNRPD3	2.03842e-34	3.32033e-31	3.89542
GO:0010467	gene expression	POLR2C	2.03842e-34	3.32033e-31	3.89542
GO:0010467	gene expression	RPL34	2.03842e-34	3.32033e-31	3.89542
GO:0010467	gene expression	NRBP1	2.03842e-34	3.32033e-31	3.89542
GO:0010467	gene expression	POLR2K	2.03842e-34	3.32033e-31	3.89542
GO:0010467	gene expression	RPL39	2.03842e-34	3.32033e-31	3.89542
GO:0010467	gene expression	PSMA2	2.03842e-34	3.32033e-31	3.89542
GO:0010467	gene expression	RPL41	2.03842e-34	3.32033e-31	3.89542
GO:0010467	gene expression	NR1D2	2.03842e-34	3.32033e-31	3.89542
GO:0010467	gene expression	PSMD12	2.03842e-34	3.32033e-31	3.89542
GO:0010467	gene expression	TFDP2	2.03842e-34	3.32033e-31	3.89542
GO:0010467	gene expression	POLR2B	2.03842e-34	3.32033e-31	3.89542
GO:0010467	gene expression	NARS2	2.03842e-34	3.32033e-31	3.89542
GO:0010467	gene expression	POLR2I	2.03842e-34	3.32033e-31	3.89542
GO:0010467	gene expression	HNRNPA0	2.03842e-34	3.32033e-31	3.89542
GO:0010467	gene expression	RPS3A	2.03842e-34	3.32033e-31	3.89542
GO:0010467	gene expression	GTF2F1	2.03842e-34	3.32033e-31	3.89542
GO:0010467	gene expression	TRIM28	2.03842e-34	3.32033e-31	3.89542
GO:0010467	gene expression	HSPB1	2.03842e-34	3.32033e-31	3.89542
GO:0010467	gene expression	SNRPD1	2.03842e-34	3.32033e-31	3.89542
GO:0010467	gene expression	GTF2A2	2.03842e-34	3.32033e-31	3.89542
GO:0010467	gene expression	SLBP	2.03842e-34	3.32033e-31	3.89542
GO:0010467	gene expression	CLNS1A	2.03842e-34	3.32033e-31	3.89542
GO:0010467	gene expression	SEC11C	2.03842e-34	3.32033e-31	3.89542
GO:0010467	gene expression	MYC	2.03842e-34	3.32033e-31	3.89542
GO:0010467	gene expression	EIF3E	2.03842e-34	3.32033e-31	3.89542
GO:0010467	gene expression	PPA1	2.03842e-34	3.32033e-31	3.89542
GO:0010467	gene expression	RPS28	2.03842e-34	3.32033e-31	3.89542
GO:0010467	gene expression	SRP68	2.03842e-34	3.32033e-31	3.89542
GO:0010467	gene expression	EIF3F	2.03842e-34	3.32033e-31	3.89542
GO:0010467	gene expression	MED17	2.03842e-34	3.32033e-31	3.89542
GO:0010467	gene expression	EIF3C	2.03842e-34	3.32033e-31	3.89542
GO:0010467	gene expression	RPS29	2.03842e-34	3.32033e-31	3.89542
GO:0010467	gene expression	RPL27A	2.03842e-34	3.32033e-31	3.89542
GO:0010467	gene expression	GTF2H1	2.03842e-34	3.32033e-31	3.89542
GO:0010467	gene expression	SNRPA	2.03842e-34	3.32033e-31	3.89542
GO:0010467	gene expression	SMC1A	2.03842e-34	3.32033e-31	3.89542
GO:0010467	gene expression	AARS	2.03842e-34	3.32033e-31	3.89542
GO:0010467	gene expression	SNRPB2	2.03842e-34	3.32033e-31	3.89542
GO:0010467	gene expression	POLR2E	2.03842e-34	3.32033e-31	3.89542
GO:0010467	gene expression	EIF4H	2.03842e-34	3.32033e-31	3.89542
GO:0010467	gene expression	RPL24	2.03842e-34	3.32033e-31	3.89542
GO:0010467	gene expression	TARS	2.03842e-34	3.32033e-31	3.89542
GO:0010467	gene expression	NR1D1	2.03842e-34	3.32033e-31	3.89542
GO:0010467	gene expression	PSME3	2.03842e-34	3.32033e-31	3.89542
GO:0010467	gene expression	PCBP2	2.03842e-34	3.32033e-31	3.89542
GO:0010467	gene expression	EXOSC1	2.03842e-34	3.32033e-31	3.89542
GO:0010467	gene expression	EPRS	2.03842e-34	3.32033e-31	3.89542
GO:0010467	gene expression	EIF1AX	2.03842e-34	3.32033e-31	3.89542
GO:0010467	gene expression	PSMD4	2.03842e-34	3.32033e-31	3.89542
GO:0010467	gene expression	TCEA1	2.03842e-34	3.32033e-31	3.89542
GO:0010467	gene expression	EIF4A3	2.03842e-34	3.32033e-31	3.89542
GO:0010467	gene expression	RPS5	2.03842e-34	3.32033e-31	3.89542
GO:0010467	gene expression	EIF3I	2.03842e-34	3.32033e-31	3.89542
GO:0010467	gene expression	PSMD8	2.03842e-34	3.32033e-31	3.89542
GO:0010467	gene expression	CPSF2	2.03842e-34	3.32033e-31	3.89542
GO:0010467	gene expression	SF3B14	2.03842e-34	3.32033e-31	3.89542
GO:0010467	gene expression	LSM3	2.03842e-34	3.32033e-31	3.89542
GO:0010467	gene expression	POLR1B	2.03842e-34	3.32033e-31	3.89542
GO:0010467	gene expression	TFAM	2.03842e-34	3.32033e-31	3.89542
GO:0010467	gene expression	MED4	2.03842e-34	3.32033e-31	3.89542
GO:0010467	gene expression	RPL23	2.03842e-34	3.32033e-31	3.89542
GO:0010467	gene expression	ALYREF	2.03842e-34	3.32033e-31	3.89542
GO:0010467	gene expression	FARSA	2.03842e-34	3.32033e-31	3.89542
GO:0010467	gene expression	NR1H2	2.03842e-34	3.32033e-31	3.89542
GO:0010467	gene expression	IARS2	2.03842e-34	3.32033e-31	3.89542
GO:0010467	gene expression	GTF2B	2.03842e-34	3.32033e-31	3.89542
GO:0010467	gene expression	FAU	2.03842e-34	3.32033e-31	3.89542
GO:0010467	gene expression	RPL7	2.03842e-34	3.32033e-31	3.89542
GO:0010467	gene expression	EEF2	2.03842e-34	3.32033e-31	3.89542
GO:0010467	gene expression	POLR2H	2.03842e-34	3.32033e-31	3.89542
GO:0010467	gene expression	EIF3G	2.03842e-34	3.32033e-31	3.89542
GO:0010467	gene expression	SRP72	2.03842e-34	3.32033e-31	3.89542
GO:0010467	gene expression	TAF4B	2.03842e-34	3.32033e-31	3.89542
GO:0010467	gene expression	SRP54	2.03842e-34	3.32033e-31	3.89542
GO:0010467	gene expression	E2F5	2.03842e-34	3.32033e-31	3.89542
GO:0010467	gene expression	EXOSC9	2.03842e-34	3.32033e-31	3.89542
GO:0010467	gene expression	RPL12	2.03842e-34	3.32033e-31	3.89542
GO:0010467	gene expression	DNAJC8	2.03842e-34	3.32033e-31	3.89542
GO:0010467	gene expression	RPL9	2.03842e-34	3.32033e-31	3.89542
GO:0010467	gene expression	RPS17	2.03842e-34	3.32033e-31	3.89542
GO:0010467	gene expression	PSMA6	2.03842e-34	3.32033e-31	3.89542
GO:0010467	gene expression	DDX23	2.03842e-34	3.32033e-31	3.89542
GO:0010467	gene expression	LTB	2.03842e-34	3.32033e-31	3.89542
GO:0010467	gene expression	PARP1	2.03842e-34	3.32033e-31	3.89542
GO:0010467	gene expression	SPCS1	2.03842e-34	3.32033e-31	3.89542
GO:0010467	gene expression	MNAT1	2.03842e-34	3.32033e-31	3.89542
GO:0010467	gene expression	RPL29	2.03842e-34	3.32033e-31	3.89542
GO:0010467	gene expression	RPS12	2.03842e-34	3.32033e-31	3.89542
GO:0010467	gene expression	PSMC4	2.03842e-34	3.32033e-31	3.89542
GO:0044267	cellular protein metabolic process	C19orf10	2.78156e-25	2.26541e-22	3.80111
GO:0044267	cellular protein metabolic process	TOMM22	2.78156e-25	2.26541e-22	3.80111
GO:0044267	cellular protein metabolic process	TOMM5	2.78156e-25	2.26541e-22	3.80111
GO:0044267	cellular protein metabolic process	EEF2	2.78156e-25	2.26541e-22	3.80111
GO:0044267	cellular protein metabolic process	TIMM8B	2.78156e-25	2.26541e-22	3.80111
GO:0044267	cellular protein metabolic process	RPL23	2.78156e-25	2.26541e-22	3.80111
GO:0044267	cellular protein metabolic process	EIF3G	2.78156e-25	2.26541e-22	3.80111
GO:0044267	cellular protein metabolic process	TIMM9	2.78156e-25	2.26541e-22	3.80111
GO:0044267	cellular protein metabolic process	RPS19	2.78156e-25	2.26541e-22	3.80111
GO:0044267	cellular protein metabolic process	FAU	2.78156e-25	2.26541e-22	3.80111
GO:0044267	cellular protein metabolic process	MANEA	2.78156e-25	2.26541e-22	3.80111
GO:0044267	cellular protein metabolic process	SPCS1	2.78156e-25	2.26541e-22	3.80111
GO:0044267	cellular protein metabolic process	EIF4H	2.78156e-25	2.26541e-22	3.80111
GO:0044267	cellular protein metabolic process	RPL12	2.78156e-25	2.26541e-22	3.80111
GO:0044267	cellular protein metabolic process	MAN1C1	2.78156e-25	2.26541e-22	3.80111
GO:0044267	cellular protein metabolic process	XBP1	2.78156e-25	2.26541e-22	3.80111
GO:0044267	cellular protein metabolic process	EIF2S3	2.78156e-25	2.26541e-22	3.80111
GO:0044267	cellular protein metabolic process	RPL9	2.78156e-25	2.26541e-22	3.80111
GO:0044267	cellular protein metabolic process	MPI	2.78156e-25	2.26541e-22	3.80111
GO:0044267	cellular protein metabolic process	EDEM2	2.78156e-25	2.26541e-22	3.80111
GO:0044267	cellular protein metabolic process	DHPS	2.78156e-25	2.26541e-22	3.80111
GO:0044267	cellular protein metabolic process	RPS12	2.78156e-25	2.26541e-22	3.80111
GO:0044267	cellular protein metabolic process	DAD1	2.78156e-25	2.26541e-22	3.80111
GO:0044267	cellular protein metabolic process	SRP72	2.78156e-25	2.26541e-22	3.80111
GO:0044267	cellular protein metabolic process	SRP54	2.78156e-25	2.26541e-22	3.80111
GO:0044267	cellular protein metabolic process	RPL29	2.78156e-25	2.26541e-22	3.80111
GO:0044267	cellular protein metabolic process	RPL7	2.78156e-25	2.26541e-22	3.80111
GO:0044267	cellular protein metabolic process	SLC30A5	2.78156e-25	2.26541e-22	3.80111
GO:0044267	cellular protein metabolic process	MTX2	2.78156e-25	2.26541e-22	3.80111
GO:0044267	cellular protein metabolic process	PDIA3	2.78156e-25	2.26541e-22	3.80111
GO:0044267	cellular protein metabolic process	PIGU	2.78156e-25	2.26541e-22	3.80111
GO:0044267	cellular protein metabolic process	SPCS2	2.78156e-25	2.26541e-22	3.80111
GO:0044267	cellular protein metabolic process	RPS27	2.78156e-25	2.26541e-22	3.80111
GO:0044267	cellular protein metabolic process	VBP1	2.78156e-25	2.26541e-22	3.80111
GO:0044267	cellular protein metabolic process	MGAT2	2.78156e-25	2.26541e-22	3.80111
GO:0044267	cellular protein metabolic process	EIF2S1	2.78156e-25	2.26541e-22	3.80111
GO:0044267	cellular protein metabolic process	DPM1	2.78156e-25	2.26541e-22	3.80111
GO:0044267	cellular protein metabolic process	RPS25	2.78156e-25	2.26541e-22	3.80111
GO:0044267	cellular protein metabolic process	PFDN1	2.78156e-25	2.26541e-22	3.80111
GO:0044267	cellular protein metabolic process	KLHDC3	2.78156e-25	2.26541e-22	3.80111
GO:0044267	cellular protein metabolic process	RPL34	2.78156e-25	2.26541e-22	3.80111
GO:0044267	cellular protein metabolic process	RPL39	2.78156e-25	2.26541e-22	3.80111
GO:0044267	cellular protein metabolic process	SLC30A6	2.78156e-25	2.26541e-22	3.80111
GO:0044267	cellular protein metabolic process	CCT4	2.78156e-25	2.26541e-22	3.80111
GO:0044267	cellular protein metabolic process	LMAN1	2.78156e-25	2.26541e-22	3.80111
GO:0044267	cellular protein metabolic process	MLEC	2.78156e-25	2.26541e-22	3.80111
GO:0044267	cellular protein metabolic process	RPL41	2.78156e-25	2.26541e-22	3.80111
GO:0044267	cellular protein metabolic process	TRAM1	2.78156e-25	2.26541e-22	3.80111
GO:0044267	cellular protein metabolic process	TBCC	2.78156e-25	2.26541e-22	3.80111
GO:0044267	cellular protein metabolic process	SEC11C	2.78156e-25	2.26541e-22	3.80111
GO:0044267	cellular protein metabolic process	EIF2AK3	2.78156e-25	2.26541e-22	3.80111
GO:0044267	cellular protein metabolic process	EIF3E	2.78156e-25	2.26541e-22	3.80111
GO:0044267	cellular protein metabolic process	CCT2	2.78156e-25	2.26541e-22	3.80111
GO:0044267	cellular protein metabolic process	GANAB	2.78156e-25	2.26541e-22	3.80111
GO:0044267	cellular protein metabolic process	RPS3A	2.78156e-25	2.26541e-22	3.80111
GO:0044267	cellular protein metabolic process	ATP6AP2	2.78156e-25	2.26541e-22	3.80111
GO:0044267	cellular protein metabolic process	CCT7	2.78156e-25	2.26541e-22	3.80111
GO:0044267	cellular protein metabolic process	EIF3F	2.78156e-25	2.26541e-22	3.80111
GO:0044267	cellular protein metabolic process	RPS17	2.78156e-25	2.26541e-22	3.80111
GO:0044267	cellular protein metabolic process	SUMF2	2.78156e-25	2.26541e-22	3.80111
GO:0044267	cellular protein metabolic process	EIF3C	2.78156e-25	2.26541e-22	3.80111
GO:0044267	cellular protein metabolic process	CHCHD4	2.78156e-25	2.26541e-22	3.80111
GO:0044267	cellular protein metabolic process	RPS29	2.78156e-25	2.26541e-22	3.80111
GO:0044267	cellular protein metabolic process	CCT5	2.78156e-25	2.26541e-22	3.80111
GO:0044267	cellular protein metabolic process	RPL27A	2.78156e-25	2.26541e-22	3.80111
GO:0044267	cellular protein metabolic process	TOMM70A	2.78156e-25	2.26541e-22	3.80111
GO:0044267	cellular protein metabolic process	TOMM7	2.78156e-25	2.26541e-22	3.80111
GO:0044267	cellular protein metabolic process	GPAA1	2.78156e-25	2.26541e-22	3.80111
GO:0044267	cellular protein metabolic process	SRP68	2.78156e-25	2.26541e-22	3.80111
GO:0044267	cellular protein metabolic process	RPL11	2.78156e-25	2.26541e-22	3.80111
GO:0044267	cellular protein metabolic process	EIF1AX	2.78156e-25	2.26541e-22	3.80111
GO:0044267	cellular protein metabolic process	RPL24	2.78156e-25	2.26541e-22	3.80111
GO:0044267	cellular protein metabolic process	SAMM50	2.78156e-25	2.26541e-22	3.80111
GO:0044267	cellular protein metabolic process	MAN1A2	2.78156e-25	2.26541e-22	3.80111
GO:0044267	cellular protein metabolic process	EXOC5	2.78156e-25	2.26541e-22	3.80111
GO:0044267	cellular protein metabolic process	EIF3I	2.78156e-25	2.26541e-22	3.80111
GO:0044267	cellular protein metabolic process	CCT3	2.78156e-25	2.26541e-22	3.80111
GO:0044267	cellular protein metabolic process	RPS28	2.78156e-25	2.26541e-22	3.80111
GO:0044267	cellular protein metabolic process	RPS5	2.78156e-25	2.26541e-22	3.80111
GO:0044267	cellular protein metabolic process	PRKCSH	2.78156e-25	2.26541e-22	3.80111
GO:0044267	cellular protein metabolic process	FUT8	2.78156e-25	2.26541e-22	3.80111
GO:0044267	cellular protein metabolic process	ST6GAL1	2.78156e-25	2.26541e-22	3.80111
GO:0006412	translation	EIF3I	5.96749e-23	3.24009e-20	5.07533
GO:0006412	translation	EIF3C	5.96749e-23	3.24009e-20	5.07533
GO:0006412	translation	MRPL51	5.96749e-23	3.24009e-20	5.07533
GO:0006412	translation	MRPL34	5.96749e-23	3.24009e-20	5.07533
GO:0006412	translation	MRPS23	5.96749e-23	3.24009e-20	5.07533
GO:0006412	translation	MRPL24	5.96749e-23	3.24009e-20	5.07533
GO:0006412	translation	RPS25	5.96749e-23	3.24009e-20	5.07533
GO:0006412	translation	RPL34	5.96749e-23	3.24009e-20	5.07533
GO:0006412	translation	RPL39	5.96749e-23	3.24009e-20	5.07533
GO:0006412	translation	RPS5	5.96749e-23	3.24009e-20	5.07533
GO:0006412	translation	TARS	5.96749e-23	3.24009e-20	5.07533
GO:0006412	translation	RPL41	5.96749e-23	3.24009e-20	5.07533
GO:0006412	translation	MRPS11	5.96749e-23	3.24009e-20	5.07533
GO:0006412	translation	RPL27A	5.96749e-23	3.24009e-20	5.07533
GO:0006412	translation	SRP68	5.96749e-23	3.24009e-20	5.07533
GO:0006412	translation	EIF3G	5.96749e-23	3.24009e-20	5.07533
GO:0006412	translation	RPS17	5.96749e-23	3.24009e-20	5.07533
GO:0006412	translation	EIF1AX	5.96749e-23	3.24009e-20	5.07533
GO:0006412	translation	RPL23	5.96749e-23	3.24009e-20	5.07533
GO:0006412	translation	MRPS21	5.96749e-23	3.24009e-20	5.07533
GO:0006412	translation	SRP54	5.96749e-23	3.24009e-20	5.07533
GO:0006412	translation	MRPL3	5.96749e-23	3.24009e-20	5.07533
GO:0006412	translation	FAU	5.96749e-23	3.24009e-20	5.07533
GO:0006412	translation	RPS28	5.96749e-23	3.24009e-20	5.07533
GO:0006412	translation	SPCS1	5.96749e-23	3.24009e-20	5.07533
GO:0006412	translation	EIF2S1	5.96749e-23	3.24009e-20	5.07533
GO:0006412	translation	RPS29	5.96749e-23	3.24009e-20	5.07533
GO:0006412	translation	EEF2	5.96749e-23	3.24009e-20	5.07533
GO:0006412	translation	RPL29	5.96749e-23	3.24009e-20	5.07533
GO:0006412	translation	EIF2AK3	5.96749e-23	3.24009e-20	5.07533
GO:0006412	translation	RPL24	5.96749e-23	3.24009e-20	5.07533
GO:0006412	translation	TRAM1	5.96749e-23	3.24009e-20	5.07533
GO:0006412	translation	RSL1D1	5.96749e-23	3.24009e-20	5.07533
GO:0006412	translation	RPS19	5.96749e-23	3.24009e-20	5.07533
GO:0006412	translation	SPCS2	5.96749e-23	3.24009e-20	5.07533
GO:0006412	translation	MRPL45	5.96749e-23	3.24009e-20	5.07533
GO:0006412	translation	RPS3A	5.96749e-23	3.24009e-20	5.07533
GO:0006412	translation	MRPL17	5.96749e-23	3.24009e-20	5.07533
GO:0006412	translation	EIF2S3	5.96749e-23	3.24009e-20	5.07533
GO:0006412	translation	RPL9	5.96749e-23	3.24009e-20	5.07533
GO:0006412	translation	DHPS	5.96749e-23	3.24009e-20	5.07533
GO:0006412	translation	SRP72	5.96749e-23	3.24009e-20	5.07533
GO:0006412	translation	RPL7	5.96749e-23	3.24009e-20	5.07533
GO:0006412	translation	RPL11	5.96749e-23	3.24009e-20	5.07533
GO:0006412	translation	MRPL49	5.96749e-23	3.24009e-20	5.07533
GO:0006412	translation	EIF3F	5.96749e-23	3.24009e-20	5.07533
GO:0006412	translation	RPS27	5.96749e-23	3.24009e-20	5.07533
GO:0006412	translation	RPL12	5.96749e-23	3.24009e-20	5.07533
GO:0006412	translation	MRPS30	5.96749e-23	3.24009e-20	5.07533
GO:0006412	translation	RPS12	5.96749e-23	3.24009e-20	5.07533
GO:0006412	translation	EIF4H	5.96749e-23	3.24009e-20	5.07533
GO:0006412	translation	SEC11C	5.96749e-23	3.24009e-20	5.07533
GO:0006412	translation	EIF3E	5.96749e-23	3.24009e-20	5.07533
GO:0006412	translation	MRPL47	5.96749e-23	3.24009e-20	5.07533
GO:0016032	viral reproduction	GTF2B	1.73763e-19	7.07594e-17	4.04861
GO:0016032	viral reproduction	FAU	1.73763e-19	7.07594e-17	4.04861
GO:0016032	viral reproduction	RPL7	1.73763e-19	7.07594e-17	4.04861
GO:0016032	viral reproduction	PSME3	1.73763e-19	7.07594e-17	4.04861
GO:0016032	viral reproduction	POLR2H	1.73763e-19	7.07594e-17	4.04861
GO:0016032	viral reproduction	TAF4B	1.73763e-19	7.07594e-17	4.04861
GO:0016032	viral reproduction	SLC25A5	1.73763e-19	7.07594e-17	4.04861
GO:0016032	viral reproduction	RPL12	1.73763e-19	7.07594e-17	4.04861
GO:0016032	viral reproduction	RPL9	1.73763e-19	7.07594e-17	4.04861
GO:0016032	viral reproduction	NUP43	1.73763e-19	7.07594e-17	4.04861
GO:0016032	viral reproduction	RPS17	1.73763e-19	7.07594e-17	4.04861
GO:0016032	viral reproduction	PSMA6	1.73763e-19	7.07594e-17	4.04861
GO:0016032	viral reproduction	NUP155	1.73763e-19	7.07594e-17	4.04861
GO:0016032	viral reproduction	AP2M1	1.73763e-19	7.07594e-17	4.04861
GO:0016032	viral reproduction	MNAT1	1.73763e-19	7.07594e-17	4.04861
GO:0016032	viral reproduction	RPS12	1.73763e-19	7.07594e-17	4.04861
GO:0016032	viral reproduction	PSMC4	1.73763e-19	7.07594e-17	4.04861
GO:0016032	viral reproduction	RNGTT	1.73763e-19	7.07594e-17	4.04861
GO:0016032	viral reproduction	RPL29	1.73763e-19	7.07594e-17	4.04861
GO:0016032	viral reproduction	PSMD10	1.73763e-19	7.07594e-17	4.04861
GO:0016032	viral reproduction	NPM1	1.73763e-19	7.07594e-17	4.04861
GO:0016032	viral reproduction	RPL11	1.73763e-19	7.07594e-17	4.04861
GO:0016032	viral reproduction	PSMB6	1.73763e-19	7.07594e-17	4.04861
GO:0016032	viral reproduction	RPS27	1.73763e-19	7.07594e-17	4.04861
GO:0016032	viral reproduction	RPS19	1.73763e-19	7.07594e-17	4.04861
GO:0016032	viral reproduction	PSMD13	1.73763e-19	7.07594e-17	4.04861
GO:0016032	viral reproduction	TAF12	1.73763e-19	7.07594e-17	4.04861
GO:0016032	viral reproduction	RPS25	1.73763e-19	7.07594e-17	4.04861
GO:0016032	viral reproduction	POLR2C	1.73763e-19	7.07594e-17	4.04861
GO:0016032	viral reproduction	RPL34	1.73763e-19	7.07594e-17	4.04861
GO:0016032	viral reproduction	POLR2K	1.73763e-19	7.07594e-17	4.04861
GO:0016032	viral reproduction	RPL39	1.73763e-19	7.07594e-17	4.04861
GO:0016032	viral reproduction	PSMA2	1.73763e-19	7.07594e-17	4.04861
GO:0016032	viral reproduction	RPL41	1.73763e-19	7.07594e-17	4.04861
GO:0016032	viral reproduction	PSMD12	1.73763e-19	7.07594e-17	4.04861
GO:0016032	viral reproduction	POLR2B	1.73763e-19	7.07594e-17	4.04861
GO:0016032	viral reproduction	POLR2I	1.73763e-19	7.07594e-17	4.04861
GO:0016032	viral reproduction	RPS3A	1.73763e-19	7.07594e-17	4.04861
GO:0016032	viral reproduction	GTF2F1	1.73763e-19	7.07594e-17	4.04861
GO:0016032	viral reproduction	GTF2A2	1.73763e-19	7.07594e-17	4.04861
GO:0016032	viral reproduction	RBX1	1.73763e-19	7.07594e-17	4.04861
GO:0016032	viral reproduction	RPS28	1.73763e-19	7.07594e-17	4.04861
GO:0016032	viral reproduction	CD247	1.73763e-19	7.07594e-17	4.04861
GO:0016032	viral reproduction	RPS29	1.73763e-19	7.07594e-17	4.04861
GO:0016032	viral reproduction	RPL27A	1.73763e-19	7.07594e-17	4.04861
GO:0016032	viral reproduction	GTF2H1	1.73763e-19	7.07594e-17	4.04861
GO:0016032	viral reproduction	TSG101	1.73763e-19	7.07594e-17	4.04861
GO:0016032	viral reproduction	POLR2E	1.73763e-19	7.07594e-17	4.04861
GO:0016032	viral reproduction	RPL24	1.73763e-19	7.07594e-17	4.04861
GO:0016032	viral reproduction	CUL5	1.73763e-19	7.07594e-17	4.04861
GO:0016032	viral reproduction	PSMD4	1.73763e-19	7.07594e-17	4.04861
GO:0016032	viral reproduction	TCEA1	1.73763e-19	7.07594e-17	4.04861
GO:0016032	viral reproduction	RPS5	1.73763e-19	7.07594e-17	4.04861
GO:0016032	viral reproduction	LCK	1.73763e-19	7.07594e-17	4.04861
GO:0016032	viral reproduction	PSMD8	1.73763e-19	7.07594e-17	4.04861
GO:0016032	viral reproduction	SEH1L	1.73763e-19	7.07594e-17	4.04861
GO:0016032	viral reproduction	RPL23	1.73763e-19	7.07594e-17	4.04861
GO:0016032	viral reproduction	SKP1	1.73763e-19	7.07594e-17	4.04861
GO:0006413	translational initiation	RPL12	2.5163e-17	8.19746e-15	6.47399
GO:0006413	translational initiation	RPL9	2.5163e-17	8.19746e-15	6.47399
GO:0006413	translational initiation	RPS17	2.5163e-17	8.19746e-15	6.47399
GO:0006413	translational initiation	RPS12	2.5163e-17	8.19746e-15	6.47399
GO:0006413	translational initiation	EIF4H	2.5163e-17	8.19746e-15	6.47399
GO:0006413	translational initiation	EIF3E	2.5163e-17	8.19746e-15	6.47399
GO:0006413	translational initiation	RPS3A	2.5163e-17	8.19746e-15	6.47399
GO:0006413	translational initiation	EIF3I	2.5163e-17	8.19746e-15	6.47399
GO:0006413	translational initiation	EIF3C	2.5163e-17	8.19746e-15	6.47399
GO:0006413	translational initiation	RPS25	2.5163e-17	8.19746e-15	6.47399
GO:0006413	translational initiation	RPL34	2.5163e-17	8.19746e-15	6.47399
GO:0006413	translational initiation	RPL39	2.5163e-17	8.19746e-15	6.47399
GO:0006413	translational initiation	RPL41	2.5163e-17	8.19746e-15	6.47399
GO:0006413	translational initiation	EIF3G	2.5163e-17	8.19746e-15	6.47399
GO:0006413	translational initiation	EIF1AX	2.5163e-17	8.19746e-15	6.47399
GO:0006413	translational initiation	EIF3M	2.5163e-17	8.19746e-15	6.47399
GO:0006413	translational initiation	RPS28	2.5163e-17	8.19746e-15	6.47399
GO:0006413	translational initiation	RPS5	2.5163e-17	8.19746e-15	6.47399
GO:0006413	translational initiation	EIF2S1	2.5163e-17	8.19746e-15	6.47399
GO:0006413	translational initiation	EIF3L	2.5163e-17	8.19746e-15	6.47399
GO:0006413	translational initiation	RPS29	2.5163e-17	8.19746e-15	6.47399
GO:0006413	translational initiation	RPL27A	2.5163e-17	8.19746e-15	6.47399
GO:0006413	translational initiation	RPL23	2.5163e-17	8.19746e-15	6.47399
GO:0006413	translational initiation	RPL24	2.5163e-17	8.19746e-15	6.47399
GO:0006413	translational initiation	EIF2S3	2.5163e-17	8.19746e-15	6.47399
GO:0006413	translational initiation	RPS19	2.5163e-17	8.19746e-15	6.47399
GO:0006413	translational initiation	RPL29	2.5163e-17	8.19746e-15	6.47399
GO:0006413	translational initiation	FAU	2.5163e-17	8.19746e-15	6.47399
GO:0006413	translational initiation	RPL7	2.5163e-17	8.19746e-15	6.47399
GO:0006413	translational initiation	RPS27	2.5163e-17	8.19746e-15	6.47399
GO:0006413	translational initiation	RPL11	2.5163e-17	8.19746e-15	6.47399
GO:0006413	translational initiation	EIF3F	2.5163e-17	8.19746e-15	6.47399
GO:0016070	RNA metabolic process	PSMD4	1.24681e-15	3.38483e-13	4.11601
GO:0016070	RNA metabolic process	RPS5	1.24681e-15	3.38483e-13	4.11601
GO:0016070	RNA metabolic process	EXOSC9	1.24681e-15	3.38483e-13	4.11601
GO:0016070	RNA metabolic process	PSMD8	1.24681e-15	3.38483e-13	4.11601
GO:0016070	RNA metabolic process	BZW2	1.24681e-15	3.38483e-13	4.11601
GO:0016070	RNA metabolic process	RPL23	1.24681e-15	3.38483e-13	4.11601
GO:0016070	RNA metabolic process	FAU	1.24681e-15	3.38483e-13	4.11601
GO:0016070	RNA metabolic process	RPL7	1.24681e-15	3.38483e-13	4.11601
GO:0016070	RNA metabolic process	PSME3	1.24681e-15	3.38483e-13	4.11601
GO:0016070	RNA metabolic process	UPF1	1.24681e-15	3.38483e-13	4.11601
GO:0016070	RNA metabolic process	RPL12	1.24681e-15	3.38483e-13	4.11601
GO:0016070	RNA metabolic process	RPL9	1.24681e-15	3.38483e-13	4.11601
GO:0016070	RNA metabolic process	RPS17	1.24681e-15	3.38483e-13	4.11601
GO:0016070	RNA metabolic process	PSMA6	1.24681e-15	3.38483e-13	4.11601
GO:0016070	RNA metabolic process	SNRPB	1.24681e-15	3.38483e-13	4.11601
GO:0016070	RNA metabolic process	SNRPD3	1.24681e-15	3.38483e-13	4.11601
GO:0016070	RNA metabolic process	RPS12	1.24681e-15	3.38483e-13	4.11601
GO:0016070	RNA metabolic process	PSMC4	1.24681e-15	3.38483e-13	4.11601
GO:0016070	RNA metabolic process	RPL29	1.24681e-15	3.38483e-13	4.11601
GO:0016070	RNA metabolic process	PSMD10	1.24681e-15	3.38483e-13	4.11601
GO:0016070	RNA metabolic process	RPL11	1.24681e-15	3.38483e-13	4.11601
GO:0016070	RNA metabolic process	PSMB6	1.24681e-15	3.38483e-13	4.11601
GO:0016070	RNA metabolic process	HSPB1	1.24681e-15	3.38483e-13	4.11601
GO:0016070	RNA metabolic process	SNRPD1	1.24681e-15	3.38483e-13	4.11601
GO:0016070	RNA metabolic process	RPS27	1.24681e-15	3.38483e-13	4.11601
GO:0016070	RNA metabolic process	PPP2CA	1.24681e-15	3.38483e-13	4.11601
GO:0016070	RNA metabolic process	RPS19	1.24681e-15	3.38483e-13	4.11601
GO:0016070	RNA metabolic process	PSMD13	1.24681e-15	3.38483e-13	4.11601
GO:0016070	RNA metabolic process	CLNS1A	1.24681e-15	3.38483e-13	4.11601
GO:0016070	RNA metabolic process	DDX24	1.24681e-15	3.38483e-13	4.11601
GO:0016070	RNA metabolic process	RPS25	1.24681e-15	3.38483e-13	4.11601
GO:0016070	RNA metabolic process	RPL34	1.24681e-15	3.38483e-13	4.11601
GO:0016070	RNA metabolic process	RPL39	1.24681e-15	3.38483e-13	4.11601
GO:0016070	RNA metabolic process	PSMA2	1.24681e-15	3.38483e-13	4.11601
GO:0016070	RNA metabolic process	RPL41	1.24681e-15	3.38483e-13	4.11601
GO:0016070	RNA metabolic process	PSMD12	1.24681e-15	3.38483e-13	4.11601
GO:0016070	RNA metabolic process	RPS3A	1.24681e-15	3.38483e-13	4.11601
GO:0016070	RNA metabolic process	RPS28	1.24681e-15	3.38483e-13	4.11601
GO:0016070	RNA metabolic process	EXOSC1	1.24681e-15	3.38483e-13	4.11601
GO:0016070	RNA metabolic process	EIF4A3	1.24681e-15	3.38483e-13	4.11601
GO:0016070	RNA metabolic process	RPS29	1.24681e-15	3.38483e-13	4.11601
GO:0016070	RNA metabolic process	RPL27A	1.24681e-15	3.38483e-13	4.11601
GO:0016070	RNA metabolic process	LSM3	1.24681e-15	3.38483e-13	4.11601
GO:0016070	RNA metabolic process	CWC22	1.24681e-15	3.38483e-13	4.11601
GO:0016070	RNA metabolic process	RPL24	1.24681e-15	3.38483e-13	4.11601
GO:0044281	small molecule metabolic process	PSMD12	3.78392e-15	8.0039e-13	2.13682
GO:0044281	small molecule metabolic process	NDUFB11	3.78392e-15	8.0039e-13	2.13682
GO:0044281	small molecule metabolic process	NDUFA2	3.78392e-15	8.0039e-13	2.13682
GO:0044281	small molecule metabolic process	FADS2	3.78392e-15	8.0039e-13	2.13682
GO:0044281	small molecule metabolic process	PDPR	3.78392e-15	8.0039e-13	2.13682
GO:0044281	small molecule metabolic process	UQCRH	3.78392e-15	8.0039e-13	2.13682
GO:0044281	small molecule metabolic process	PSMB6	3.78392e-15	8.0039e-13	2.13682
GO:0044281	small molecule metabolic process	ACLY	3.78392e-15	8.0039e-13	2.13682
GO:0044281	small molecule metabolic process	LYPLA1	3.78392e-15	8.0039e-13	2.13682
GO:0044281	small molecule metabolic process	NDUFB5	3.78392e-15	8.0039e-13	2.13682
GO:0044281	small molecule metabolic process	IDH2	3.78392e-15	8.0039e-13	2.13682
GO:0044281	small molecule metabolic process	SDHB	3.78392e-15	8.0039e-13	2.13682
GO:0044281	small molecule metabolic process	HSD17B12	3.78392e-15	8.0039e-13	2.13682
GO:0044281	small molecule metabolic process	PPP1CC	3.78392e-15	8.0039e-13	2.13682
GO:0044281	small molecule metabolic process	TPI1	3.78392e-15	8.0039e-13	2.13682
GO:0044281	small molecule metabolic process	PCCB	3.78392e-15	8.0039e-13	2.13682
GO:0044281	small molecule metabolic process	PLCG1	3.78392e-15	8.0039e-13	2.13682
GO:0044281	small molecule metabolic process	PDK4	3.78392e-15	8.0039e-13	2.13682
GO:0044281	small molecule metabolic process	AASDHPPT	3.78392e-15	8.0039e-13	2.13682
GO:0044281	small molecule metabolic process	ADSL	3.78392e-15	8.0039e-13	2.13682
GO:0044281	small molecule metabolic process	ALDOC	3.78392e-15	8.0039e-13	2.13682
GO:0044281	small molecule metabolic process	COX6B1	3.78392e-15	8.0039e-13	2.13682
GO:0044281	small molecule metabolic process	ATP5C1	3.78392e-15	8.0039e-13	2.13682
GO:0044281	small molecule metabolic process	HADHB	3.78392e-15	8.0039e-13	2.13682
GO:0044281	small molecule metabolic process	IMPDH2	3.78392e-15	8.0039e-13	2.13682
GO:0044281	small molecule metabolic process	CYCS	3.78392e-15	8.0039e-13	2.13682
GO:0044281	small molecule metabolic process	HADHA	3.78392e-15	8.0039e-13	2.13682
GO:0044281	small molecule metabolic process	NDUFA9	3.78392e-15	8.0039e-13	2.13682
GO:0044281	small molecule metabolic process	ATP5G1	3.78392e-15	8.0039e-13	2.13682
GO:0044281	small molecule metabolic process	NDUFC2	3.78392e-15	8.0039e-13	2.13682
GO:0044281	small molecule metabolic process	GMPS	3.78392e-15	8.0039e-13	2.13682
GO:0044281	small molecule metabolic process	DCK	3.78392e-15	8.0039e-13	2.13682
GO:0044281	small molecule metabolic process	FBP1	3.78392e-15	8.0039e-13	2.13682
GO:0044281	small molecule metabolic process	FAM96B	3.78392e-15	8.0039e-13	2.13682
GO:0044281	small molecule metabolic process	MOCS3	3.78392e-15	8.0039e-13	2.13682
GO:0044281	small molecule metabolic process	LDHB	3.78392e-15	8.0039e-13	2.13682
GO:0044281	small molecule metabolic process	PRPS1	3.78392e-15	8.0039e-13	2.13682
GO:0044281	small molecule metabolic process	PRKACB	3.78392e-15	8.0039e-13	2.13682
GO:0044281	small molecule metabolic process	PSMD10	3.78392e-15	8.0039e-13	2.13682
GO:0044281	small molecule metabolic process	ETFA	3.78392e-15	8.0039e-13	2.13682
GO:0044281	small molecule metabolic process	KDSR	3.78392e-15	8.0039e-13	2.13682
GO:0044281	small molecule metabolic process	COX8A	3.78392e-15	8.0039e-13	2.13682
GO:0044281	small molecule metabolic process	GSTP1	3.78392e-15	8.0039e-13	2.13682
GO:0044281	small molecule metabolic process	SRM	3.78392e-15	8.0039e-13	2.13682
GO:0044281	small molecule metabolic process	NNT	3.78392e-15	8.0039e-13	2.13682
GO:0044281	small molecule metabolic process	PLD4	3.78392e-15	8.0039e-13	2.13682
GO:0044281	small molecule metabolic process	CSNK1G2	3.78392e-15	8.0039e-13	2.13682
GO:0044281	small molecule metabolic process	PSMD4	3.78392e-15	8.0039e-13	2.13682
GO:0044281	small molecule metabolic process	NDUFA6	3.78392e-15	8.0039e-13	2.13682
GO:0044281	small molecule metabolic process	AKR1B1	3.78392e-15	8.0039e-13	2.13682
GO:0044281	small molecule metabolic process	PSMD8	3.78392e-15	8.0039e-13	2.13682
GO:0044281	small molecule metabolic process	ITPKC	3.78392e-15	8.0039e-13	2.13682
GO:0044281	small molecule metabolic process	AZIN1	3.78392e-15	8.0039e-13	2.13682
GO:0044281	small molecule metabolic process	RRM1	3.78392e-15	8.0039e-13	2.13682
GO:0044281	small molecule metabolic process	GPX1	3.78392e-15	8.0039e-13	2.13682
GO:0044281	small molecule metabolic process	ACO2	3.78392e-15	8.0039e-13	2.13682
GO:0044281	small molecule metabolic process	CYB5A	3.78392e-15	8.0039e-13	2.13682
GO:0044281	small molecule metabolic process	SLC25A20	3.78392e-15	8.0039e-13	2.13682
GO:0044281	small molecule metabolic process	LDLR	3.78392e-15	8.0039e-13	2.13682
GO:0044281	small molecule metabolic process	SLC25A5	3.78392e-15	8.0039e-13	2.13682
GO:0044281	small molecule metabolic process	AK5	3.78392e-15	8.0039e-13	2.13682
GO:0044281	small molecule metabolic process	COX6A1	3.78392e-15	8.0039e-13	2.13682
GO:0044281	small molecule metabolic process	PSME3	3.78392e-15	8.0039e-13	2.13682
GO:0044281	small molecule metabolic process	SEH1L	3.78392e-15	8.0039e-13	2.13682
GO:0044281	small molecule metabolic process	BSG	3.78392e-15	8.0039e-13	2.13682
GO:0044281	small molecule metabolic process	COX5B	3.78392e-15	8.0039e-13	2.13682
GO:0044281	small molecule metabolic process	PAICS	3.78392e-15	8.0039e-13	2.13682
GO:0044281	small molecule metabolic process	AGPS	3.78392e-15	8.0039e-13	2.13682
GO:0044281	small molecule metabolic process	MDH1	3.78392e-15	8.0039e-13	2.13682
GO:0044281	small molecule metabolic process	UCP2	3.78392e-15	8.0039e-13	2.13682
GO:0044281	small molecule metabolic process	PI4K2A	3.78392e-15	8.0039e-13	2.13682
GO:0044281	small molecule metabolic process	ATP5F1	3.78392e-15	8.0039e-13	2.13682
GO:0044281	small molecule metabolic process	CNDP2	3.78392e-15	8.0039e-13	2.13682
GO:0044281	small molecule metabolic process	ABCB1	3.78392e-15	8.0039e-13	2.13682
GO:0044281	small molecule metabolic process	MSMO1	3.78392e-15	8.0039e-13	2.13682
GO:0044281	small molecule metabolic process	PSMA6	3.78392e-15	8.0039e-13	2.13682
GO:0044281	small molecule metabolic process	RFK	3.78392e-15	8.0039e-13	2.13682
GO:0044281	small molecule metabolic process	SRD5A3	3.78392e-15	8.0039e-13	2.13682
GO:0044281	small molecule metabolic process	INPP5B	3.78392e-15	8.0039e-13	2.13682
GO:0044281	small molecule metabolic process	OXCT1	3.78392e-15	8.0039e-13	2.13682
GO:0044281	small molecule metabolic process	CIAPIN1	3.78392e-15	8.0039e-13	2.13682
GO:0044281	small molecule metabolic process	SLC2A1	3.78392e-15	8.0039e-13	2.13682
GO:0044281	small molecule metabolic process	TPMT	3.78392e-15	8.0039e-13	2.13682
GO:0044281	small molecule metabolic process	PNPO	3.78392e-15	8.0039e-13	2.13682
GO:0044281	small molecule metabolic process	UQCR10	3.78392e-15	8.0039e-13	2.13682
GO:0044281	small molecule metabolic process	PSMC4	3.78392e-15	8.0039e-13	2.13682
GO:0044281	small molecule metabolic process	UGDH	3.78392e-15	8.0039e-13	2.13682
GO:0044281	small molecule metabolic process	MCCC2	3.78392e-15	8.0039e-13	2.13682
GO:0044281	small molecule metabolic process	GPX4	3.78392e-15	8.0039e-13	2.13682
GO:0044281	small molecule metabolic process	GPI	3.78392e-15	8.0039e-13	2.13682
GO:0044281	small molecule metabolic process	PIP5K1A	3.78392e-15	8.0039e-13	2.13682
GO:0044281	small molecule metabolic process	PYGB	3.78392e-15	8.0039e-13	2.13682
GO:0044281	small molecule metabolic process	NUP43	3.78392e-15	8.0039e-13	2.13682
GO:0044281	small molecule metabolic process	ODC1	3.78392e-15	8.0039e-13	2.13682
GO:0044281	small molecule metabolic process	NUP155	3.78392e-15	8.0039e-13	2.13682
GO:0044281	small molecule metabolic process	NT5E	3.78392e-15	8.0039e-13	2.13682
GO:0044281	small molecule metabolic process	HPGD	3.78392e-15	8.0039e-13	2.13682
GO:0044281	small molecule metabolic process	LGMN	3.78392e-15	8.0039e-13	2.13682
GO:0044281	small molecule metabolic process	P4HB	3.78392e-15	8.0039e-13	2.13682
GO:0044281	small molecule metabolic process	CYP1B1	3.78392e-15	8.0039e-13	2.13682
GO:0044281	small molecule metabolic process	CA5B	3.78392e-15	8.0039e-13	2.13682
GO:0044281	small molecule metabolic process	IDH3G	3.78392e-15	8.0039e-13	2.13682
GO:0044281	small molecule metabolic process	SQLE	3.78392e-15	8.0039e-13	2.13682
GO:0044281	small molecule metabolic process	PSMD13	3.78392e-15	8.0039e-13	2.13682
GO:0044281	small molecule metabolic process	SGPP1	3.78392e-15	8.0039e-13	2.13682
GO:0044281	small molecule metabolic process	ATIC	3.78392e-15	8.0039e-13	2.13682
GO:0044281	small molecule metabolic process	SUCLG2	3.78392e-15	8.0039e-13	2.13682
GO:0044281	small molecule metabolic process	OAT	3.78392e-15	8.0039e-13	2.13682
GO:0044281	small molecule metabolic process	MLX	3.78392e-15	8.0039e-13	2.13682
GO:0044281	small molecule metabolic process	PRKAR2A	3.78392e-15	8.0039e-13	2.13682
GO:0044281	small molecule metabolic process	MINPP1	3.78392e-15	8.0039e-13	2.13682
GO:0044281	small molecule metabolic process	DCTD	3.78392e-15	8.0039e-13	2.13682
GO:0044281	small molecule metabolic process	COQ5	3.78392e-15	8.0039e-13	2.13682
GO:0044281	small molecule metabolic process	PSMA2	3.78392e-15	8.0039e-13	2.13682
GO:0044281	small molecule metabolic process	PTDSS1	3.78392e-15	8.0039e-13	2.13682
GO:0044281	small molecule metabolic process	NDUFA12	3.78392e-15	8.0039e-13	2.13682
GO:0044281	small molecule metabolic process	GNG7	3.78392e-15	8.0039e-13	2.13682
GO:0044281	small molecule metabolic process	GOT2	3.78392e-15	8.0039e-13	2.13682
GO:0044281	small molecule metabolic process	SDHC	3.78392e-15	8.0039e-13	2.13682
GO:0044281	small molecule metabolic process	ADK	3.78392e-15	8.0039e-13	2.13682
GO:0044281	small molecule metabolic process	ETHE1	3.78392e-15	8.0039e-13	2.13682
GO:0044281	small molecule metabolic process	NDUFA8	3.78392e-15	8.0039e-13	2.13682
GO:0006614	SRP-dependent cotranslational protein targeting to membrane	RPL41	4.29977e-15	8.70419e-13	6.36609
GO:0006614	SRP-dependent cotranslational protein targeting to membrane	SEC11C	4.29977e-15	8.70419e-13	6.36609
GO:0006614	SRP-dependent cotranslational protein targeting to membrane	RPS28	4.29977e-15	8.70419e-13	6.36609
GO:0006614	SRP-dependent cotranslational protein targeting to membrane	RPS29	4.29977e-15	8.70419e-13	6.36609
GO:0006614	SRP-dependent cotranslational protein targeting to membrane	RPL27A	4.29977e-15	8.70419e-13	6.36609
GO:0006614	SRP-dependent cotranslational protein targeting to membrane	RPL24	4.29977e-15	8.70419e-13	6.36609
GO:0006614	SRP-dependent cotranslational protein targeting to membrane	SRP72	4.29977e-15	8.70419e-13	6.36609
GO:0006614	SRP-dependent cotranslational protein targeting to membrane	RPS5	4.29977e-15	8.70419e-13	6.36609
GO:0006614	SRP-dependent cotranslational protein targeting to membrane	RPS19	4.29977e-15	8.70419e-13	6.36609
GO:0006614	SRP-dependent cotranslational protein targeting to membrane	RPL23	4.29977e-15	8.70419e-13	6.36609
GO:0006614	SRP-dependent cotranslational protein targeting to membrane	RPL29	4.29977e-15	8.70419e-13	6.36609
GO:0006614	SRP-dependent cotranslational protein targeting to membrane	FAU	4.29977e-15	8.70419e-13	6.36609
GO:0006614	SRP-dependent cotranslational protein targeting to membrane	RPL7	4.29977e-15	8.70419e-13	6.36609
GO:0006614	SRP-dependent cotranslational protein targeting to membrane	RPS27	4.29977e-15	8.70419e-13	6.36609
GO:0006614	SRP-dependent cotranslational protein targeting to membrane	RPL12	4.29977e-15	8.70419e-13	6.36609
GO:0006614	SRP-dependent cotranslational protein targeting to membrane	RPL9	4.29977e-15	8.70419e-13	6.36609
GO:0006614	SRP-dependent cotranslational protein targeting to membrane	RPS17	4.29977e-15	8.70419e-13	6.36609
GO:0006614	SRP-dependent cotranslational protein targeting to membrane	SPCS1	4.29977e-15	8.70419e-13	6.36609
GO:0006614	SRP-dependent cotranslational protein targeting to membrane	RPS12	4.29977e-15	8.70419e-13	6.36609
GO:0006614	SRP-dependent cotranslational protein targeting to membrane	SRP54	4.29977e-15	8.70419e-13	6.36609
GO:0006614	SRP-dependent cotranslational protein targeting to membrane	RPS3A	4.29977e-15	8.70419e-13	6.36609
GO:0006614	SRP-dependent cotranslational protein targeting to membrane	RPL11	4.29977e-15	8.70419e-13	6.36609
GO:0006614	SRP-dependent cotranslational protein targeting to membrane	TRAM1	4.29977e-15	8.70419e-13	6.36609
GO:0006614	SRP-dependent cotranslational protein targeting to membrane	RPS25	4.29977e-15	8.70419e-13	6.36609
GO:0006614	SRP-dependent cotranslational protein targeting to membrane	SPCS2	4.29977e-15	8.70419e-13	6.36609
GO:0006614	SRP-dependent cotranslational protein targeting to membrane	SRP68	4.29977e-15	8.70419e-13	6.36609
GO:0006614	SRP-dependent cotranslational protein targeting to membrane	RPL34	4.29977e-15	8.70419e-13	6.36609
GO:0006614	SRP-dependent cotranslational protein targeting to membrane	RPL39	4.29977e-15	8.70419e-13	6.36609
GO:0000398	mRNA splicing, via spliceosome	SNRPA	5.7223e-15	1.03566e-12	4.97351
GO:0000398	mRNA splicing, via spliceosome	SNRPB	5.7223e-15	1.03566e-12	4.97351
GO:0000398	mRNA splicing, via spliceosome	SNRPD3	5.7223e-15	1.03566e-12	4.97351
GO:0000398	mRNA splicing, via spliceosome	PRPF19	5.7223e-15	1.03566e-12	4.97351
GO:0000398	mRNA splicing, via spliceosome	PCBP2	5.7223e-15	1.03566e-12	4.97351
GO:0000398	mRNA splicing, via spliceosome	CWC22	5.7223e-15	1.03566e-12	4.97351
GO:0000398	mRNA splicing, via spliceosome	TRA2B	5.7223e-15	1.03566e-12	4.97351
GO:0000398	mRNA splicing, via spliceosome	EIF4A3	5.7223e-15	1.03566e-12	4.97351
GO:0000398	mRNA splicing, via spliceosome	POLR2C	5.7223e-15	1.03566e-12	4.97351
GO:0000398	mRNA splicing, via spliceosome	PPIL1	5.7223e-15	1.03566e-12	4.97351
GO:0000398	mRNA splicing, via spliceosome	RSRC1	5.7223e-15	1.03566e-12	4.97351
GO:0000398	mRNA splicing, via spliceosome	SF3B14	5.7223e-15	1.03566e-12	4.97351
GO:0000398	mRNA splicing, via spliceosome	SYF2	5.7223e-15	1.03566e-12	4.97351
GO:0000398	mRNA splicing, via spliceosome	LSM3	5.7223e-15	1.03566e-12	4.97351
GO:0000398	mRNA splicing, via spliceosome	POLR2B	5.7223e-15	1.03566e-12	4.97351
GO:0000398	mRNA splicing, via spliceosome	POLR2I	5.7223e-15	1.03566e-12	4.97351
GO:0000398	mRNA splicing, via spliceosome	POLR2H	5.7223e-15	1.03566e-12	4.97351
GO:0000398	mRNA splicing, via spliceosome	CDC5L	5.7223e-15	1.03566e-12	4.97351
GO:0000398	mRNA splicing, via spliceosome	SMC1A	5.7223e-15	1.03566e-12	4.97351
GO:0000398	mRNA splicing, via spliceosome	PLRG1	5.7223e-15	1.03566e-12	4.97351
GO:0000398	mRNA splicing, via spliceosome	CPSF2	5.7223e-15	1.03566e-12	4.97351
GO:0000398	mRNA splicing, via spliceosome	HNRNPA0	5.7223e-15	1.03566e-12	4.97351
GO:0000398	mRNA splicing, via spliceosome	POLR2K	5.7223e-15	1.03566e-12	4.97351
GO:0000398	mRNA splicing, via spliceosome	DNAJC8	5.7223e-15	1.03566e-12	4.97351
GO:0000398	mRNA splicing, via spliceosome	DDX23	5.7223e-15	1.03566e-12	4.97351
GO:0000398	mRNA splicing, via spliceosome	NAA38	5.7223e-15	1.03566e-12	4.97351
GO:0000398	mRNA splicing, via spliceosome	CSTF1	5.7223e-15	1.03566e-12	4.97351
GO:0000398	mRNA splicing, via spliceosome	ALYREF	5.7223e-15	1.03566e-12	4.97351
GO:0000398	mRNA splicing, via spliceosome	SF3B5	5.7223e-15	1.03566e-12	4.97351
GO:0000398	mRNA splicing, via spliceosome	GPATCH1	5.7223e-15	1.03566e-12	4.97351
GO:0000398	mRNA splicing, via spliceosome	XAB2	5.7223e-15	1.03566e-12	4.97351
GO:0000398	mRNA splicing, via spliceosome	SNRPB2	5.7223e-15	1.03566e-12	4.97351
GO:0000398	mRNA splicing, via spliceosome	SNRPD1	5.7223e-15	1.03566e-12	4.97351
GO:0000398	mRNA splicing, via spliceosome	POLR2E	5.7223e-15	1.03566e-12	4.97351
GO:0000398	mRNA splicing, via spliceosome	GTF2F1	5.7223e-15	1.03566e-12	4.97351
GO:0000084	S phase of mitotic cell cycle	MNAT1	7.18722e-14	1.0747e-11	5.5385
GO:0000084	S phase of mitotic cell cycle	PSMD12	7.18722e-14	1.0747e-11	5.5385
GO:0000084	S phase of mitotic cell cycle	PSMC4	7.18722e-14	1.0747e-11	5.5385
GO:0000084	S phase of mitotic cell cycle	SKP2	7.18722e-14	1.0747e-11	5.5385
GO:0000084	S phase of mitotic cell cycle	SMC1A	7.18722e-14	1.0747e-11	5.5385
GO:0000084	S phase of mitotic cell cycle	ORC5	7.18722e-14	1.0747e-11	5.5385
GO:0000084	S phase of mitotic cell cycle	CDKN1B	7.18722e-14	1.0747e-11	5.5385
GO:0000084	S phase of mitotic cell cycle	PCNA	7.18722e-14	1.0747e-11	5.5385
GO:0000084	S phase of mitotic cell cycle	SKP1	7.18722e-14	1.0747e-11	5.5385
GO:0000084	S phase of mitotic cell cycle	MCM5	7.18722e-14	1.0747e-11	5.5385
GO:0000084	S phase of mitotic cell cycle	PSME3	7.18722e-14	1.0747e-11	5.5385
GO:0000084	S phase of mitotic cell cycle	PSMD10	7.18722e-14	1.0747e-11	5.5385
GO:0000084	S phase of mitotic cell cycle	CDK4	7.18722e-14	1.0747e-11	5.5385
GO:0000084	S phase of mitotic cell cycle	SMC3	7.18722e-14	1.0747e-11	5.5385
GO:0000084	S phase of mitotic cell cycle	PSMD4	7.18722e-14	1.0747e-11	5.5385
GO:0000084	S phase of mitotic cell cycle	ORC3	7.18722e-14	1.0747e-11	5.5385
GO:0000084	S phase of mitotic cell cycle	RFC2	7.18722e-14	1.0747e-11	5.5385
GO:0000084	S phase of mitotic cell cycle	PSMD8	7.18722e-14	1.0747e-11	5.5385
GO:0000084	S phase of mitotic cell cycle	MCM6	7.18722e-14	1.0747e-11	5.5385
GO:0000084	S phase of mitotic cell cycle	CDK2AP1	7.18722e-14	1.0747e-11	5.5385
GO:0000084	S phase of mitotic cell cycle	PSMB6	7.18722e-14	1.0747e-11	5.5385
GO:0000084	S phase of mitotic cell cycle	POLD3	7.18722e-14	1.0747e-11	5.5385
GO:0000084	S phase of mitotic cell cycle	PSMD13	7.18722e-14	1.0747e-11	5.5385
GO:0000084	S phase of mitotic cell cycle	PSMA6	7.18722e-14	1.0747e-11	5.5385
GO:0000084	S phase of mitotic cell cycle	POLE2	7.18722e-14	1.0747e-11	5.5385
GO:0000084	S phase of mitotic cell cycle	MCM4	7.18722e-14	1.0747e-11	5.5385
GO:0000084	S phase of mitotic cell cycle	WEE1	7.18722e-14	1.0747e-11	5.5385
GO:0000084	S phase of mitotic cell cycle	PSMA2	7.18722e-14	1.0747e-11	5.5385
GO:0000084	S phase of mitotic cell cycle	RFC3	7.18722e-14	1.0747e-11	5.5385
GO:0016071	mRNA metabolic process	RPS28	9.03316e-14	1.28824e-11	4.13796
GO:0016071	mRNA metabolic process	EXOSC1	9.03316e-14	1.28824e-11	4.13796
GO:0016071	mRNA metabolic process	EIF4A3	9.03316e-14	1.28824e-11	4.13796
GO:0016071	mRNA metabolic process	RPS29	9.03316e-14	1.28824e-11	4.13796
GO:0016071	mRNA metabolic process	RPL27A	9.03316e-14	1.28824e-11	4.13796
GO:0016071	mRNA metabolic process	LSM3	9.03316e-14	1.28824e-11	4.13796
GO:0016071	mRNA metabolic process	RPL24	9.03316e-14	1.28824e-11	4.13796
GO:0016071	mRNA metabolic process	RPS5	9.03316e-14	1.28824e-11	4.13796
GO:0016071	mRNA metabolic process	PSMD4	9.03316e-14	1.28824e-11	4.13796
GO:0016071	mRNA metabolic process	EXOSC9	9.03316e-14	1.28824e-11	4.13796
GO:0016071	mRNA metabolic process	PSMD8	9.03316e-14	1.28824e-11	4.13796
GO:0016071	mRNA metabolic process	RPL23	9.03316e-14	1.28824e-11	4.13796
GO:0016071	mRNA metabolic process	FAU	9.03316e-14	1.28824e-11	4.13796
GO:0016071	mRNA metabolic process	RPL7	9.03316e-14	1.28824e-11	4.13796
GO:0016071	mRNA metabolic process	PSME3	9.03316e-14	1.28824e-11	4.13796
GO:0016071	mRNA metabolic process	UPF1	9.03316e-14	1.28824e-11	4.13796
GO:0016071	mRNA metabolic process	RPL12	9.03316e-14	1.28824e-11	4.13796
GO:0016071	mRNA metabolic process	RPL9	9.03316e-14	1.28824e-11	4.13796
GO:0016071	mRNA metabolic process	RPS17	9.03316e-14	1.28824e-11	4.13796
GO:0016071	mRNA metabolic process	PSMA6	9.03316e-14	1.28824e-11	4.13796
GO:0016071	mRNA metabolic process	RPS12	9.03316e-14	1.28824e-11	4.13796
GO:0016071	mRNA metabolic process	PSMC4	9.03316e-14	1.28824e-11	4.13796
GO:0016071	mRNA metabolic process	RPL29	9.03316e-14	1.28824e-11	4.13796
GO:0016071	mRNA metabolic process	PSMD10	9.03316e-14	1.28824e-11	4.13796
GO:0016071	mRNA metabolic process	RPL11	9.03316e-14	1.28824e-11	4.13796
GO:0016071	mRNA metabolic process	PSMB6	9.03316e-14	1.28824e-11	4.13796
GO:0016071	mRNA metabolic process	HSPB1	9.03316e-14	1.28824e-11	4.13796
GO:0016071	mRNA metabolic process	RPS27	9.03316e-14	1.28824e-11	4.13796
GO:0016071	mRNA metabolic process	PPP2CA	9.03316e-14	1.28824e-11	4.13796
GO:0016071	mRNA metabolic process	RPS19	9.03316e-14	1.28824e-11	4.13796
GO:0016071	mRNA metabolic process	PSMD13	9.03316e-14	1.28824e-11	4.13796
GO:0016071	mRNA metabolic process	RPS25	9.03316e-14	1.28824e-11	4.13796
GO:0016071	mRNA metabolic process	PCBP2	9.03316e-14	1.28824e-11	4.13796
GO:0016071	mRNA metabolic process	RPL34	9.03316e-14	1.28824e-11	4.13796
GO:0016071	mRNA metabolic process	RPL39	9.03316e-14	1.28824e-11	4.13796
GO:0016071	mRNA metabolic process	PSMA2	9.03316e-14	1.28824e-11	4.13796
GO:0016071	mRNA metabolic process	RPL41	9.03316e-14	1.28824e-11	4.13796
GO:0016071	mRNA metabolic process	PSMD12	9.03316e-14	1.28824e-11	4.13796
GO:0016071	mRNA metabolic process	RPS3A	9.03316e-14	1.28824e-11	4.13796
GO:0006364	rRNA processing	RPS28	1.10538e-13	1.50044e-11	6.41743
GO:0006364	rRNA processing	RRP36	1.10538e-13	1.50044e-11	6.41743
GO:0006364	rRNA processing	RPF1	1.10538e-13	1.50044e-11	6.41743
GO:0006364	rRNA processing	TSR2	1.10538e-13	1.50044e-11	6.41743
GO:0006364	rRNA processing	YBEY	1.10538e-13	1.50044e-11	6.41743
GO:0006364	rRNA processing	EXOSC1	1.10538e-13	1.50044e-11	6.41743
GO:0006364	rRNA processing	RRP1B	1.10538e-13	1.50044e-11	6.41743
GO:0006364	rRNA processing	EIF4A3	1.10538e-13	1.50044e-11	6.41743
GO:0006364	rRNA processing	EXOSC9	1.10538e-13	1.50044e-11	6.41743
GO:0006364	rRNA processing	NSA2	1.10538e-13	1.50044e-11	6.41743
GO:0006364	rRNA processing	WDR36	1.10538e-13	1.50044e-11	6.41743
GO:0006364	rRNA processing	RPL7	1.10538e-13	1.50044e-11	6.41743
GO:0006364	rRNA processing	NOP58	1.10538e-13	1.50044e-11	6.41743
GO:0006364	rRNA processing	NOLC1	1.10538e-13	1.50044e-11	6.41743
GO:0006364	rRNA processing	RPL11	1.10538e-13	1.50044e-11	6.41743
GO:0006364	rRNA processing	RPS19	1.10538e-13	1.50044e-11	6.41743
GO:0006364	rRNA processing	UTP6	1.10538e-13	1.50044e-11	6.41743
GO:0006364	rRNA processing	MPHOSPH10	1.10538e-13	1.50044e-11	6.41743
GO:0006364	rRNA processing	FBL	1.10538e-13	1.50044e-11	6.41743
GO:0006364	rRNA processing	UTP14A	1.10538e-13	1.50044e-11	6.41743
GO:0006364	rRNA processing	UTP11L	1.10538e-13	1.50044e-11	6.41743
GO:0006364	rRNA processing	RPS17	1.10538e-13	1.50044e-11	6.41743
GO:0006364	rRNA processing	POP4	1.10538e-13	1.50044e-11	6.41743
GO:0006364	rRNA processing	NOP14	1.10538e-13	1.50044e-11	6.41743
GO:0006364	rRNA processing	SBDS	1.10538e-13	1.50044e-11	6.41743
GO:0000184	nuclear-transcribed mRNA catabolic process, nonsense-mediated decay	PNRC2	7.78105e-13	9.74951e-11	5.46243
GO:0000184	nuclear-transcribed mRNA catabolic process, nonsense-mediated decay	RPS27	7.78105e-13	9.74951e-11	5.46243
GO:0000184	nuclear-transcribed mRNA catabolic process, nonsense-mediated decay	RPS29	7.78105e-13	9.74951e-11	5.46243
GO:0000184	nuclear-transcribed mRNA catabolic process, nonsense-mediated decay	RPL24	7.78105e-13	9.74951e-11	5.46243
GO:0000184	nuclear-transcribed mRNA catabolic process, nonsense-mediated decay	RPL7	7.78105e-13	9.74951e-11	5.46243
GO:0000184	nuclear-transcribed mRNA catabolic process, nonsense-mediated decay	RPL11	7.78105e-13	9.74951e-11	5.46243
GO:0000184	nuclear-transcribed mRNA catabolic process, nonsense-mediated decay	RPS5	7.78105e-13	9.74951e-11	5.46243
GO:0000184	nuclear-transcribed mRNA catabolic process, nonsense-mediated decay	RPL27A	7.78105e-13	9.74951e-11	5.46243
GO:0000184	nuclear-transcribed mRNA catabolic process, nonsense-mediated decay	RPL23	7.78105e-13	9.74951e-11	5.46243
GO:0000184	nuclear-transcribed mRNA catabolic process, nonsense-mediated decay	PPP2CA	7.78105e-13	9.74951e-11	5.46243
GO:0000184	nuclear-transcribed mRNA catabolic process, nonsense-mediated decay	EIF4A3	7.78105e-13	9.74951e-11	5.46243
GO:0000184	nuclear-transcribed mRNA catabolic process, nonsense-mediated decay	UPF1	7.78105e-13	9.74951e-11	5.46243
GO:0000184	nuclear-transcribed mRNA catabolic process, nonsense-mediated decay	RPL12	7.78105e-13	9.74951e-11	5.46243
GO:0000184	nuclear-transcribed mRNA catabolic process, nonsense-mediated decay	RPS17	7.78105e-13	9.74951e-11	5.46243
GO:0000184	nuclear-transcribed mRNA catabolic process, nonsense-mediated decay	RPL29	7.78105e-13	9.74951e-11	5.46243
GO:0000184	nuclear-transcribed mRNA catabolic process, nonsense-mediated decay	RPS12	7.78105e-13	9.74951e-11	5.46243
GO:0000184	nuclear-transcribed mRNA catabolic process, nonsense-mediated decay	FAU	7.78105e-13	9.74951e-11	5.46243
GO:0000184	nuclear-transcribed mRNA catabolic process, nonsense-mediated decay	GSPT1	7.78105e-13	9.74951e-11	5.46243
GO:0000184	nuclear-transcribed mRNA catabolic process, nonsense-mediated decay	EIF3E	7.78105e-13	9.74951e-11	5.46243
GO:0000184	nuclear-transcribed mRNA catabolic process, nonsense-mediated decay	RPL9	7.78105e-13	9.74951e-11	5.46243
GO:0000184	nuclear-transcribed mRNA catabolic process, nonsense-mediated decay	RPS25	7.78105e-13	9.74951e-11	5.46243
GO:0000184	nuclear-transcribed mRNA catabolic process, nonsense-mediated decay	RPS28	7.78105e-13	9.74951e-11	5.46243
GO:0000184	nuclear-transcribed mRNA catabolic process, nonsense-mediated decay	RPL34	7.78105e-13	9.74951e-11	5.46243
GO:0000184	nuclear-transcribed mRNA catabolic process, nonsense-mediated decay	RPL39	7.78105e-13	9.74951e-11	5.46243
GO:0000184	nuclear-transcribed mRNA catabolic process, nonsense-mediated decay	RPL41	7.78105e-13	9.74951e-11	5.46243
GO:0000184	nuclear-transcribed mRNA catabolic process, nonsense-mediated decay	RPS19	7.78105e-13	9.74951e-11	5.46243
GO:0000184	nuclear-transcribed mRNA catabolic process, nonsense-mediated decay	RPS3A	7.78105e-13	9.74951e-11	5.46243
GO:0000278	mitotic cell cycle	E2F5	4.23465e-12	4.92694e-10	3.15674
GO:0000278	mitotic cell cycle	PSMC4	4.23465e-12	4.92694e-10	3.15674
GO:0000278	mitotic cell cycle	RFC3	4.23465e-12	4.92694e-10	3.15674
GO:0000278	mitotic cell cycle	NEDD1	4.23465e-12	4.92694e-10	3.15674
GO:0000278	mitotic cell cycle	SMC1A	4.23465e-12	4.92694e-10	3.15674
GO:0000278	mitotic cell cycle	CENPQ	4.23465e-12	4.92694e-10	3.15674
GO:0000278	mitotic cell cycle	SEH1L	4.23465e-12	4.92694e-10	3.15674
GO:0000278	mitotic cell cycle	ITGB3BP	4.23465e-12	4.92694e-10	3.15674
GO:0000278	mitotic cell cycle	WEE1	4.23465e-12	4.92694e-10	3.15674
GO:0000278	mitotic cell cycle	NUMA1	4.23465e-12	4.92694e-10	3.15674
GO:0000278	mitotic cell cycle	VRK1	4.23465e-12	4.92694e-10	3.15674
GO:0000278	mitotic cell cycle	PSME3	4.23465e-12	4.92694e-10	3.15674
GO:0000278	mitotic cell cycle	ACTR1A	4.23465e-12	4.92694e-10	3.15674
GO:0000278	mitotic cell cycle	SMC3	4.23465e-12	4.92694e-10	3.15674
GO:0000278	mitotic cell cycle	PSMD4	4.23465e-12	4.92694e-10	3.15674
GO:0000278	mitotic cell cycle	PSMD8	4.23465e-12	4.92694e-10	3.15674
GO:0000278	mitotic cell cycle	NCAPD2	4.23465e-12	4.92694e-10	3.15674
GO:0000278	mitotic cell cycle	ORC5	4.23465e-12	4.92694e-10	3.15674
GO:0000278	mitotic cell cycle	CDKN1B	4.23465e-12	4.92694e-10	3.15674
GO:0000278	mitotic cell cycle	MNAT1	4.23465e-12	4.92694e-10	3.15674
GO:0000278	mitotic cell cycle	PCNA	4.23465e-12	4.92694e-10	3.15674
GO:0000278	mitotic cell cycle	PSMD10	4.23465e-12	4.92694e-10	3.15674
GO:0000278	mitotic cell cycle	SKP1	4.23465e-12	4.92694e-10	3.15674
GO:0000278	mitotic cell cycle	PSMB6	4.23465e-12	4.92694e-10	3.15674
GO:0000278	mitotic cell cycle	RPS27	4.23465e-12	4.92694e-10	3.15674
GO:0000278	mitotic cell cycle	PPP1CC	4.23465e-12	4.92694e-10	3.15674
GO:0000278	mitotic cell cycle	PSMD13	4.23465e-12	4.92694e-10	3.15674
GO:0000278	mitotic cell cycle	PSMA6	4.23465e-12	4.92694e-10	3.15674
GO:0000278	mitotic cell cycle	MCM5	4.23465e-12	4.92694e-10	3.15674
GO:0000278	mitotic cell cycle	TFDP2	4.23465e-12	4.92694e-10	3.15674
GO:0000278	mitotic cell cycle	NUP43	4.23465e-12	4.92694e-10	3.15674
GO:0000278	mitotic cell cycle	YWHAE	4.23465e-12	4.92694e-10	3.15674
GO:0000278	mitotic cell cycle	CDK4	4.23465e-12	4.92694e-10	3.15674
GO:0000278	mitotic cell cycle	PSMA2	4.23465e-12	4.92694e-10	3.15674
GO:0000278	mitotic cell cycle	ORC3	4.23465e-12	4.92694e-10	3.15674
GO:0000278	mitotic cell cycle	RFC2	4.23465e-12	4.92694e-10	3.15674
GO:0000278	mitotic cell cycle	ANAPC7	4.23465e-12	4.92694e-10	3.15674
GO:0000278	mitotic cell cycle	HAUS2	4.23465e-12	4.92694e-10	3.15674
GO:0000278	mitotic cell cycle	MCM6	4.23465e-12	4.92694e-10	3.15674
GO:0000278	mitotic cell cycle	MASTL	4.23465e-12	4.92694e-10	3.15674
GO:0000278	mitotic cell cycle	SKP2	4.23465e-12	4.92694e-10	3.15674
GO:0000278	mitotic cell cycle	CETN2	4.23465e-12	4.92694e-10	3.15674
GO:0000278	mitotic cell cycle	POLD3	4.23465e-12	4.92694e-10	3.15674
GO:0000278	mitotic cell cycle	PPP2CA	4.23465e-12	4.92694e-10	3.15674
GO:0000278	mitotic cell cycle	PSMD12	4.23465e-12	4.92694e-10	3.15674
GO:0000278	mitotic cell cycle	LIN54	4.23465e-12	4.92694e-10	3.15674
GO:0000278	mitotic cell cycle	POLE2	4.23465e-12	4.92694e-10	3.15674
GO:0000278	mitotic cell cycle	MCM4	4.23465e-12	4.92694e-10	3.15674
GO:0022904	respiratory electron transport chain	NDUFA9	1.0613e-11	1.15248e-09	6.10701
GO:0022904	respiratory electron transport chain	NDUFC2	1.0613e-11	1.15248e-09	6.10701
GO:0022904	respiratory electron transport chain	ETFA	1.0613e-11	1.15248e-09	6.10701
GO:0022904	respiratory electron transport chain	COX8A	1.0613e-11	1.15248e-09	6.10701
GO:0022904	respiratory electron transport chain	NDUFA6	1.0613e-11	1.15248e-09	6.10701
GO:0022904	respiratory electron transport chain	ATP5F1	1.0613e-11	1.15248e-09	6.10701
GO:0022904	respiratory electron transport chain	COX6A1	1.0613e-11	1.15248e-09	6.10701
GO:0022904	respiratory electron transport chain	COX5B	1.0613e-11	1.15248e-09	6.10701
GO:0022904	respiratory electron transport chain	UCP2	1.0613e-11	1.15248e-09	6.10701
GO:0022904	respiratory electron transport chain	UQCR10	1.0613e-11	1.15248e-09	6.10701
GO:0022904	respiratory electron transport chain	ATP5C1	1.0613e-11	1.15248e-09	6.10701
GO:0022904	respiratory electron transport chain	NDUFA12	1.0613e-11	1.15248e-09	6.10701
GO:0022904	respiratory electron transport chain	SDHC	1.0613e-11	1.15248e-09	6.10701
GO:0022904	respiratory electron transport chain	NDUFA8	1.0613e-11	1.15248e-09	6.10701
GO:0022904	respiratory electron transport chain	ATP5G1	1.0613e-11	1.15248e-09	6.10701
GO:0022904	respiratory electron transport chain	NDUFB11	1.0613e-11	1.15248e-09	6.10701
GO:0022904	respiratory electron transport chain	NDUFA2	1.0613e-11	1.15248e-09	6.10701
GO:0022904	respiratory electron transport chain	UQCRH	1.0613e-11	1.15248e-09	6.10701
GO:0022904	respiratory electron transport chain	NDUFB5	1.0613e-11	1.15248e-09	6.10701
GO:0022904	respiratory electron transport chain	SDHB	1.0613e-11	1.15248e-09	6.10701
GO:0022904	respiratory electron transport chain	COX6B1	1.0613e-11	1.15248e-09	6.10701
GO:0022904	respiratory electron transport chain	CYCS	1.0613e-11	1.15248e-09	6.10701
GO:0006334	nucleosome assembly	HIST1H2BH	3.03674e-11	2.92754e-09	5.30508
GO:0006334	nucleosome assembly	NPM1	3.03674e-11	2.92754e-09	5.30508
GO:0006334	nucleosome assembly	HIST2H2AA3	3.03674e-11	2.92754e-09	5.30508
GO:0006334	nucleosome assembly	HIST1H2BK	3.03674e-11	2.92754e-09	5.30508
GO:0006334	nucleosome assembly	HIST2H2AC	3.03674e-11	2.92754e-09	5.30508
GO:0006334	nucleosome assembly	HIST1H2AG	3.03674e-11	2.92754e-09	5.30508
GO:0006334	nucleosome assembly	CENPQ	3.03674e-11	2.92754e-09	5.30508
GO:0006334	nucleosome assembly	HIST1H1E	3.03674e-11	2.92754e-09	5.30508
GO:0006334	nucleosome assembly	HIST2H2AB	3.03674e-11	2.92754e-09	5.30508
GO:0006334	nucleosome assembly	ITGB3BP	3.03674e-11	2.92754e-09	5.30508
GO:0006334	nucleosome assembly	HIST1H2BC	3.03674e-11	2.92754e-09	5.30508
GO:0006334	nucleosome assembly	HIST1H1C	3.03674e-11	2.92754e-09	5.30508
GO:0006334	nucleosome assembly	HIST1H2AD	3.03674e-11	2.92754e-09	5.30508
GO:0006334	nucleosome assembly	HIST1H2AB	3.03674e-11	2.92754e-09	5.30508
GO:0006334	nucleosome assembly	HIST1H2BL	3.03674e-11	2.92754e-09	5.30508
GO:0006334	nucleosome assembly	SMARCA5	3.03674e-11	2.92754e-09	5.30508
GO:0006334	nucleosome assembly	H1FX	3.03674e-11	2.92754e-09	5.30508
GO:0006334	nucleosome assembly	HIST1H2BJ	3.03674e-11	2.92754e-09	5.30508
GO:0006334	nucleosome assembly	HIST1H2BD	3.03674e-11	2.92754e-09	5.30508
GO:0006334	nucleosome assembly	HIST1H1B	3.03674e-11	2.92754e-09	5.30508
GO:0006334	nucleosome assembly	HIST1H2BO	3.03674e-11	2.92754e-09	5.30508
GO:0006334	nucleosome assembly	RUVBL1	3.03674e-11	2.92754e-09	5.30508
GO:0006334	nucleosome assembly	HIST2H2BE	3.03674e-11	2.92754e-09	5.30508
GO:0006334	nucleosome assembly	H2BFS	3.03674e-11	2.92754e-09	5.30508
GO:0019083	viral transcription	RPL9	3.14475e-11	3.01318e-09	6.11378
GO:0019083	viral transcription	RPS17	3.14475e-11	3.01318e-09	6.11378
GO:0019083	viral transcription	RPS12	3.14475e-11	3.01318e-09	6.11378
GO:0019083	viral transcription	RPL29	3.14475e-11	3.01318e-09	6.11378
GO:0019083	viral transcription	RPL11	3.14475e-11	3.01318e-09	6.11378
GO:0019083	viral transcription	RPS27	3.14475e-11	3.01318e-09	6.11378
GO:0019083	viral transcription	RPS19	3.14475e-11	3.01318e-09	6.11378
GO:0019083	viral transcription	RPS25	3.14475e-11	3.01318e-09	6.11378
GO:0019083	viral transcription	RPL34	3.14475e-11	3.01318e-09	6.11378
GO:0019083	viral transcription	RPL39	3.14475e-11	3.01318e-09	6.11378
GO:0019083	viral transcription	RPL41	3.14475e-11	3.01318e-09	6.11378
GO:0019083	viral transcription	RPS3A	3.14475e-11	3.01318e-09	6.11378
GO:0019083	viral transcription	RPS28	3.14475e-11	3.01318e-09	6.11378
GO:0019083	viral transcription	RPS29	3.14475e-11	3.01318e-09	6.11378
GO:0019083	viral transcription	RPL27A	3.14475e-11	3.01318e-09	6.11378
GO:0019083	viral transcription	RPL24	3.14475e-11	3.01318e-09	6.11378
GO:0019083	viral transcription	RPS5	3.14475e-11	3.01318e-09	6.11378
GO:0019083	viral transcription	RPL23	3.14475e-11	3.01318e-09	6.11378
GO:0019083	viral transcription	FAU	3.14475e-11	3.01318e-09	6.11378
GO:0019083	viral transcription	RPL7	3.14475e-11	3.01318e-09	6.11378
GO:0019083	viral transcription	RPL12	3.14475e-11	3.01318e-09	6.11378
GO:0006415	translational termination	RPS29	5.18176e-11	4.54106e-09	5.96821
GO:0006415	translational termination	RPL27A	5.18176e-11	4.54106e-09	5.96821
GO:0006415	translational termination	RPL23	5.18176e-11	4.54106e-09	5.96821
GO:0006415	translational termination	RPL24	5.18176e-11	4.54106e-09	5.96821
GO:0006415	translational termination	RPS19	5.18176e-11	4.54106e-09	5.96821
GO:0006415	translational termination	RPL29	5.18176e-11	4.54106e-09	5.96821
GO:0006415	translational termination	FAU	5.18176e-11	4.54106e-09	5.96821
GO:0006415	translational termination	RPL7	5.18176e-11	4.54106e-09	5.96821
GO:0006415	translational termination	RPL11	5.18176e-11	4.54106e-09	5.96821
GO:0006415	translational termination	RPS27	5.18176e-11	4.54106e-09	5.96821
GO:0006415	translational termination	RPL12	5.18176e-11	4.54106e-09	5.96821
GO:0006415	translational termination	RPL9	5.18176e-11	4.54106e-09	5.96821
GO:0006415	translational termination	RPS17	5.18176e-11	4.54106e-09	5.96821
GO:0006415	translational termination	RPS12	5.18176e-11	4.54106e-09	5.96821
GO:0006415	translational termination	RPS3A	5.18176e-11	4.54106e-09	5.96821
GO:0006415	translational termination	RPS25	5.18176e-11	4.54106e-09	5.96821
GO:0006415	translational termination	RPL34	5.18176e-11	4.54106e-09	5.96821
GO:0006415	translational termination	RPL39	5.18176e-11	4.54106e-09	5.96821
GO:0006415	translational termination	RPL41	5.18176e-11	4.54106e-09	5.96821
GO:0006415	translational termination	RPS28	5.18176e-11	4.54106e-09	5.96821
GO:0006415	translational termination	RPS5	5.18176e-11	4.54106e-09	5.96821
GO:0006414	translational elongation	RPS19	5.71199e-11	4.8969e-09	5.64734
GO:0006414	translational elongation	RPL29	5.71199e-11	4.8969e-09	5.64734
GO:0006414	translational elongation	FAU	5.71199e-11	4.8969e-09	5.64734
GO:0006414	translational elongation	RPL7	5.71199e-11	4.8969e-09	5.64734
GO:0006414	translational elongation	RPS27	5.71199e-11	4.8969e-09	5.64734
GO:0006414	translational elongation	RPL11	5.71199e-11	4.8969e-09	5.64734
GO:0006414	translational elongation	RPL12	5.71199e-11	4.8969e-09	5.64734
GO:0006414	translational elongation	RPL9	5.71199e-11	4.8969e-09	5.64734
GO:0006414	translational elongation	RPS17	5.71199e-11	4.8969e-09	5.64734
GO:0006414	translational elongation	RPS12	5.71199e-11	4.8969e-09	5.64734
GO:0006414	translational elongation	RPS3A	5.71199e-11	4.8969e-09	5.64734
GO:0006414	translational elongation	RPS25	5.71199e-11	4.8969e-09	5.64734
GO:0006414	translational elongation	RPL34	5.71199e-11	4.8969e-09	5.64734
GO:0006414	translational elongation	RPL39	5.71199e-11	4.8969e-09	5.64734
GO:0006414	translational elongation	RPL41	5.71199e-11	4.8969e-09	5.64734
GO:0006414	translational elongation	EEF2	5.71199e-11	4.8969e-09	5.64734
GO:0006414	translational elongation	RPS28	5.71199e-11	4.8969e-09	5.64734
GO:0006414	translational elongation	RPS5	5.71199e-11	4.8969e-09	5.64734
GO:0006414	translational elongation	RPS29	5.71199e-11	4.8969e-09	5.64734
GO:0006414	translational elongation	RPL27A	5.71199e-11	4.8969e-09	5.64734
GO:0006414	translational elongation	RPL23	5.71199e-11	4.8969e-09	5.64734
GO:0006414	translational elongation	RPL24	5.71199e-11	4.8969e-09	5.64734
GO:0006289	nucleotide-excision repair	RFC2	7.28814e-11	5.93574e-09	6.57368
GO:0006289	nucleotide-excision repair	RFC3	7.28814e-11	5.93574e-09	6.57368
GO:0006289	nucleotide-excision repair	CETN2	7.28814e-11	5.93574e-09	6.57368
GO:0006289	nucleotide-excision repair	POLR2K	7.28814e-11	5.93574e-09	6.57368
GO:0006289	nucleotide-excision repair	GTF2H1	7.28814e-11	5.93574e-09	6.57368
GO:0006289	nucleotide-excision repair	DDB1	7.28814e-11	5.93574e-09	6.57368
GO:0006289	nucleotide-excision repair	MNAT1	7.28814e-11	5.93574e-09	6.57368
GO:0006289	nucleotide-excision repair	SLC30A9	7.28814e-11	5.93574e-09	6.57368
GO:0006289	nucleotide-excision repair	PCNA	7.28814e-11	5.93574e-09	6.57368
GO:0006289	nucleotide-excision repair	XAB2	7.28814e-11	5.93574e-09	6.57368
GO:0006289	nucleotide-excision repair	POLE2	7.28814e-11	5.93574e-09	6.57368
GO:0006289	nucleotide-excision repair	POLR2E	7.28814e-11	5.93574e-09	6.57368
GO:0006289	nucleotide-excision repair	POLD3	7.28814e-11	5.93574e-09	6.57368
GO:0006289	nucleotide-excision repair	TP53	7.28814e-11	5.93574e-09	6.57368
GO:0006289	nucleotide-excision repair	POLR2C	7.28814e-11	5.93574e-09	6.57368
GO:0006289	nucleotide-excision repair	POLR2B	7.28814e-11	5.93574e-09	6.57368
GO:0006289	nucleotide-excision repair	POLR2I	7.28814e-11	5.93574e-09	6.57368
GO:0006289	nucleotide-excision repair	POLR2H	7.28814e-11	5.93574e-09	6.57368
GO:0006289	nucleotide-excision repair	TCEA1	7.28814e-11	5.93574e-09	6.57368
GO:0008380	RNA splicing	RRAGC	2.748e-10	2.01081e-08	3.48146
GO:0008380	RNA splicing	POLR2B	2.748e-10	2.01081e-08	3.48146
GO:0008380	RNA splicing	POLR2I	2.748e-10	2.01081e-08	3.48146
GO:0008380	RNA splicing	HNRNPA0	2.748e-10	2.01081e-08	3.48146
GO:0008380	RNA splicing	SMC1A	2.748e-10	2.01081e-08	3.48146
GO:0008380	RNA splicing	SNRPD1	2.748e-10	2.01081e-08	3.48146
GO:0008380	RNA splicing	SNRPA	2.748e-10	2.01081e-08	3.48146
GO:0008380	RNA splicing	SNRPB2	2.748e-10	2.01081e-08	3.48146
GO:0008380	RNA splicing	POLR2E	2.748e-10	2.01081e-08	3.48146
GO:0008380	RNA splicing	MPHOSPH10	2.748e-10	2.01081e-08	3.48146
GO:0008380	RNA splicing	PCBP2	2.748e-10	2.01081e-08	3.48146
GO:0008380	RNA splicing	SNRNP27	2.748e-10	2.01081e-08	3.48146
GO:0008380	RNA splicing	RSRC1	2.748e-10	2.01081e-08	3.48146
GO:0008380	RNA splicing	PPP2CA	2.748e-10	2.01081e-08	3.48146
GO:0008380	RNA splicing	CPSF2	2.748e-10	2.01081e-08	3.48146
GO:0008380	RNA splicing	STRAP	2.748e-10	2.01081e-08	3.48146
GO:0008380	RNA splicing	SF3B14	2.748e-10	2.01081e-08	3.48146
GO:0008380	RNA splicing	ALYREF	2.748e-10	2.01081e-08	3.48146
GO:0008380	RNA splicing	SNRNP25	2.748e-10	2.01081e-08	3.48146
GO:0008380	RNA splicing	ZCRB1	2.748e-10	2.01081e-08	3.48146
GO:0008380	RNA splicing	POLR2H	2.748e-10	2.01081e-08	3.48146
GO:0008380	RNA splicing	SRSF8	2.748e-10	2.01081e-08	3.48146
GO:0008380	RNA splicing	DNAJC8	2.748e-10	2.01081e-08	3.48146
GO:0008380	RNA splicing	DDX23	2.748e-10	2.01081e-08	3.48146
GO:0008380	RNA splicing	GTF2F1	2.748e-10	2.01081e-08	3.48146
GO:0008380	RNA splicing	LGALS3	2.748e-10	2.01081e-08	3.48146
GO:0008380	RNA splicing	CSTF1	2.748e-10	2.01081e-08	3.48146
GO:0008380	RNA splicing	SF3B5	2.748e-10	2.01081e-08	3.48146
GO:0008380	RNA splicing	SNRPB	2.748e-10	2.01081e-08	3.48146
GO:0008380	RNA splicing	PRPF40A	2.748e-10	2.01081e-08	3.48146
GO:0008380	RNA splicing	SNRPD3	2.748e-10	2.01081e-08	3.48146
GO:0008380	RNA splicing	PPIG	2.748e-10	2.01081e-08	3.48146
GO:0008380	RNA splicing	POLR2C	2.748e-10	2.01081e-08	3.48146
GO:0008380	RNA splicing	POLR2K	2.748e-10	2.01081e-08	3.48146
GO:0008380	RNA splicing	RBM38	2.748e-10	2.01081e-08	3.48146
GO:0019058	viral infectious cycle	RPS25	3.29267e-10	2.34514e-08	5.44924
GO:0019058	viral infectious cycle	RPL34	3.29267e-10	2.34514e-08	5.44924
GO:0019058	viral infectious cycle	RPL39	3.29267e-10	2.34514e-08	5.44924
GO:0019058	viral infectious cycle	RPL41	3.29267e-10	2.34514e-08	5.44924
GO:0019058	viral infectious cycle	RPS3A	3.29267e-10	2.34514e-08	5.44924
GO:0019058	viral infectious cycle	RPS28	3.29267e-10	2.34514e-08	5.44924
GO:0019058	viral infectious cycle	RPS29	3.29267e-10	2.34514e-08	5.44924
GO:0019058	viral infectious cycle	RPL27A	3.29267e-10	2.34514e-08	5.44924
GO:0019058	viral infectious cycle	RPL24	3.29267e-10	2.34514e-08	5.44924
GO:0019058	viral infectious cycle	RPS5	3.29267e-10	2.34514e-08	5.44924
GO:0019058	viral infectious cycle	RPL23	3.29267e-10	2.34514e-08	5.44924
GO:0019058	viral infectious cycle	FAU	3.29267e-10	2.34514e-08	5.44924
GO:0019058	viral infectious cycle	RPL7	3.29267e-10	2.34514e-08	5.44924
GO:0019058	viral infectious cycle	RPL12	3.29267e-10	2.34514e-08	5.44924
GO:0019058	viral infectious cycle	RPL9	3.29267e-10	2.34514e-08	5.44924
GO:0019058	viral infectious cycle	RPS17	3.29267e-10	2.34514e-08	5.44924
GO:0019058	viral infectious cycle	RPS12	3.29267e-10	2.34514e-08	5.44924
GO:0019058	viral infectious cycle	RPL29	3.29267e-10	2.34514e-08	5.44924
GO:0019058	viral infectious cycle	RPL11	3.29267e-10	2.34514e-08	5.44924
GO:0019058	viral infectious cycle	RPS27	3.29267e-10	2.34514e-08	5.44924
GO:0019058	viral infectious cycle	RPS19	3.29267e-10	2.34514e-08	5.44924
GO:0000082	G1/S transition of mitotic cell cycle	CDKN1B	3.40872e-10	2.41407e-08	4.26865
GO:0000082	G1/S transition of mitotic cell cycle	CDC34	3.40872e-10	2.41407e-08	4.26865
GO:0000082	G1/S transition of mitotic cell cycle	SKP1	3.40872e-10	2.41407e-08	4.26865
GO:0000082	G1/S transition of mitotic cell cycle	MCM5	3.40872e-10	2.41407e-08	4.26865
GO:0000082	G1/S transition of mitotic cell cycle	PSME3	3.40872e-10	2.41407e-08	4.26865
GO:0000082	G1/S transition of mitotic cell cycle	PSMD10	3.40872e-10	2.41407e-08	4.26865
GO:0000082	G1/S transition of mitotic cell cycle	CDK4	3.40872e-10	2.41407e-08	4.26865
GO:0000082	G1/S transition of mitotic cell cycle	PSMD4	3.40872e-10	2.41407e-08	4.26865
GO:0000082	G1/S transition of mitotic cell cycle	PSMD8	3.40872e-10	2.41407e-08	4.26865
GO:0000082	G1/S transition of mitotic cell cycle	ORC3	3.40872e-10	2.41407e-08	4.26865
GO:0000082	G1/S transition of mitotic cell cycle	MCM6	3.40872e-10	2.41407e-08	4.26865
GO:0000082	G1/S transition of mitotic cell cycle	MNAT1	3.40872e-10	2.41407e-08	4.26865
GO:0000082	G1/S transition of mitotic cell cycle	PSMB6	3.40872e-10	2.41407e-08	4.26865
GO:0000082	G1/S transition of mitotic cell cycle	GSPT1	3.40872e-10	2.41407e-08	4.26865
GO:0000082	G1/S transition of mitotic cell cycle	PSMD13	3.40872e-10	2.41407e-08	4.26865
GO:0000082	G1/S transition of mitotic cell cycle	PSMA6	3.40872e-10	2.41407e-08	4.26865
GO:0000082	G1/S transition of mitotic cell cycle	POLE2	3.40872e-10	2.41407e-08	4.26865
GO:0000082	G1/S transition of mitotic cell cycle	MCM4	3.40872e-10	2.41407e-08	4.26865
GO:0000082	G1/S transition of mitotic cell cycle	WEE1	3.40872e-10	2.41407e-08	4.26865
GO:0000082	G1/S transition of mitotic cell cycle	PSMA2	3.40872e-10	2.41407e-08	4.26865
GO:0000082	G1/S transition of mitotic cell cycle	PIM2	3.40872e-10	2.41407e-08	4.26865
GO:0000082	G1/S transition of mitotic cell cycle	CUL5	3.40872e-10	2.41407e-08	4.26865
GO:0000082	G1/S transition of mitotic cell cycle	PSMD12	3.40872e-10	2.41407e-08	4.26865
GO:0000082	G1/S transition of mitotic cell cycle	PCNA	3.40872e-10	2.41407e-08	4.26865
GO:0000082	G1/S transition of mitotic cell cycle	PSMC4	3.40872e-10	2.41407e-08	4.26865
GO:0000082	G1/S transition of mitotic cell cycle	SKP2	3.40872e-10	2.41407e-08	4.26865
GO:0000082	G1/S transition of mitotic cell cycle	ORC5	3.40872e-10	2.41407e-08	4.26865
GO:0006283	transcription-coupled nucleotide-excision repair	PCNA	8.41107e-10	5.69888e-08	7.61899
GO:0006283	transcription-coupled nucleotide-excision repair	MNAT1	8.41107e-10	5.69888e-08	7.61899
GO:0006283	transcription-coupled nucleotide-excision repair	POLD3	8.41107e-10	5.69888e-08	7.61899
GO:0006283	transcription-coupled nucleotide-excision repair	GTF2H1	8.41107e-10	5.69888e-08	7.61899
GO:0006283	transcription-coupled nucleotide-excision repair	XAB2	8.41107e-10	5.69888e-08	7.61899
GO:0006283	transcription-coupled nucleotide-excision repair	POLE2	8.41107e-10	5.69888e-08	7.61899
GO:0006283	transcription-coupled nucleotide-excision repair	POLR2E	8.41107e-10	5.69888e-08	7.61899
GO:0006283	transcription-coupled nucleotide-excision repair	POLR2C	8.41107e-10	5.69888e-08	7.61899
GO:0006283	transcription-coupled nucleotide-excision repair	POLR2B	8.41107e-10	5.69888e-08	7.61899
GO:0006283	transcription-coupled nucleotide-excision repair	POLR2I	8.41107e-10	5.69888e-08	7.61899
GO:0006283	transcription-coupled nucleotide-excision repair	POLR2H	8.41107e-10	5.69888e-08	7.61899
GO:0006283	transcription-coupled nucleotide-excision repair	TCEA1	8.41107e-10	5.69888e-08	7.61899
GO:0006283	transcription-coupled nucleotide-excision repair	RFC2	8.41107e-10	5.69888e-08	7.61899
GO:0006283	transcription-coupled nucleotide-excision repair	RFC3	8.41107e-10	5.69888e-08	7.61899
GO:0006283	transcription-coupled nucleotide-excision repair	POLR2K	8.41107e-10	5.69888e-08	7.61899
GO:0006457	protein folding	PRKCSH	1.30211e-09	8.48389e-08	3.909
GO:0006457	protein folding	AARS	1.30211e-09	8.48389e-08	3.909
GO:0006457	protein folding	TBCC	1.30211e-09	8.48389e-08	3.909
GO:0006457	protein folding	ST13	1.30211e-09	8.48389e-08	3.909
GO:0006457	protein folding	VBP1	1.30211e-09	8.48389e-08	3.909
GO:0006457	protein folding	CCT4	1.30211e-09	8.48389e-08	3.909
GO:0006457	protein folding	AIP	1.30211e-09	8.48389e-08	3.909
GO:0006457	protein folding	CCT5	1.30211e-09	8.48389e-08	3.909
GO:0006457	protein folding	CCT2	1.30211e-09	8.48389e-08	3.909
GO:0006457	protein folding	EDEM2	1.30211e-09	8.48389e-08	3.909
GO:0006457	protein folding	DNAJA2	1.30211e-09	8.48389e-08	3.909
GO:0006457	protein folding	CCT7	1.30211e-09	8.48389e-08	3.909
GO:0006457	protein folding	FKBP4	1.30211e-09	8.48389e-08	3.909
GO:0006457	protein folding	PPIL1	1.30211e-09	8.48389e-08	3.909
GO:0006457	protein folding	URI1	1.30211e-09	8.48389e-08	3.909
GO:0006457	protein folding	PDIA3	1.30211e-09	8.48389e-08	3.909
GO:0006457	protein folding	CCT3	1.30211e-09	8.48389e-08	3.909
GO:0006457	protein folding	LRPAP1	1.30211e-09	8.48389e-08	3.909
GO:0006457	protein folding	PDRG1	1.30211e-09	8.48389e-08	3.909
GO:0006457	protein folding	P4HB	1.30211e-09	8.48389e-08	3.909
GO:0006457	protein folding	PPIG	1.30211e-09	8.48389e-08	3.909
GO:0006457	protein folding	UXT	1.30211e-09	8.48389e-08	3.909
GO:0006457	protein folding	AHSA1	1.30211e-09	8.48389e-08	3.909
GO:0006457	protein folding	MLEC	1.30211e-09	8.48389e-08	3.909
GO:0006457	protein folding	FKBP3	1.30211e-09	8.48389e-08	3.909
GO:0006457	protein folding	GANAB	1.30211e-09	8.48389e-08	3.909
GO:0006457	protein folding	PFDN1	1.30211e-09	8.48389e-08	3.909
GO:0006457	protein folding	LMAN1	1.30211e-09	8.48389e-08	3.909
GO:0006915	apoptotic process	MRPS30	1.10932e-08	6.74361e-07	2.22667
GO:0006915	apoptotic process	C1D	1.10932e-08	6.74361e-07	2.22667
GO:0006915	apoptotic process	AHR	1.10932e-08	6.74361e-07	2.22667
GO:0006915	apoptotic process	ITGB3BP	1.10932e-08	6.74361e-07	2.22667
GO:0006915	apoptotic process	BID	1.10932e-08	6.74361e-07	2.22667
GO:0006915	apoptotic process	APPL1	1.10932e-08	6.74361e-07	2.22667
GO:0006915	apoptotic process	IFT57	1.10932e-08	6.74361e-07	2.22667
GO:0006915	apoptotic process	MSH2	1.10932e-08	6.74361e-07	2.22667
GO:0006915	apoptotic process	PRF1	1.10932e-08	6.74361e-07	2.22667
GO:0006915	apoptotic process	BFAR	1.10932e-08	6.74361e-07	2.22667
GO:0006915	apoptotic process	PPP3CC	1.10932e-08	6.74361e-07	2.22667
GO:0006915	apoptotic process	FAM32A	1.10932e-08	6.74361e-07	2.22667
GO:0006915	apoptotic process	PTK2	1.10932e-08	6.74361e-07	2.22667
GO:0006915	apoptotic process	PSME3	1.10932e-08	6.74361e-07	2.22667
GO:0006915	apoptotic process	PSMD4	1.10932e-08	6.74361e-07	2.22667
GO:0006915	apoptotic process	API5	1.10932e-08	6.74361e-07	2.22667
GO:0006915	apoptotic process	PNMA1	1.10932e-08	6.74361e-07	2.22667
GO:0006915	apoptotic process	PSMD8	1.10932e-08	6.74361e-07	2.22667
GO:0006915	apoptotic process	TCTN3	1.10932e-08	6.74361e-07	2.22667
GO:0006915	apoptotic process	PSMG2	1.10932e-08	6.74361e-07	2.22667
GO:0006915	apoptotic process	YWHAE	1.10932e-08	6.74361e-07	2.22667
GO:0006915	apoptotic process	TAX1BP1	1.10932e-08	6.74361e-07	2.22667
GO:0006915	apoptotic process	EBAG9	1.10932e-08	6.74361e-07	2.22667
GO:0006915	apoptotic process	C3orf38	1.10932e-08	6.74361e-07	2.22667
GO:0006915	apoptotic process	PSMD10	1.10932e-08	6.74361e-07	2.22667
GO:0006915	apoptotic process	FEM1B	1.10932e-08	6.74361e-07	2.22667
GO:0006915	apoptotic process	SGPP1	1.10932e-08	6.74361e-07	2.22667
GO:0006915	apoptotic process	NAE1	1.10932e-08	6.74361e-07	2.22667
GO:0006915	apoptotic process	CKAP2	1.10932e-08	6.74361e-07	2.22667
GO:0006915	apoptotic process	PSMD13	1.10932e-08	6.74361e-07	2.22667
GO:0006915	apoptotic process	NCKAP1	1.10932e-08	6.74361e-07	2.22667
GO:0006915	apoptotic process	PEA15	1.10932e-08	6.74361e-07	2.22667
GO:0006915	apoptotic process	PSMA6	1.10932e-08	6.74361e-07	2.22667
GO:0006915	apoptotic process	NOA1	1.10932e-08	6.74361e-07	2.22667
GO:0006915	apoptotic process	LCK	1.10932e-08	6.74361e-07	2.22667
GO:0006915	apoptotic process	ALDOC	1.10932e-08	6.74361e-07	2.22667
GO:0006915	apoptotic process	DFFA	1.10932e-08	6.74361e-07	2.22667
GO:0006915	apoptotic process	CYCS	1.10932e-08	6.74361e-07	2.22667
GO:0006915	apoptotic process	PSMC4	1.10932e-08	6.74361e-07	2.22667
GO:0006915	apoptotic process	PSMA2	1.10932e-08	6.74361e-07	2.22667
GO:0006915	apoptotic process	RRAGA	1.10932e-08	6.74361e-07	2.22667
GO:0006915	apoptotic process	RRAGC	1.10932e-08	6.74361e-07	2.22667
GO:0006915	apoptotic process	SLC9A3R1	1.10932e-08	6.74361e-07	2.22667
GO:0006915	apoptotic process	PSMB6	1.10932e-08	6.74361e-07	2.22667
GO:0006915	apoptotic process	LGALS1	1.10932e-08	6.74361e-07	2.22667
GO:0006915	apoptotic process	TP53	1.10932e-08	6.74361e-07	2.22667
GO:0006915	apoptotic process	PDCD10	1.10932e-08	6.74361e-07	2.22667
GO:0006915	apoptotic process	PSMD12	1.10932e-08	6.74361e-07	2.22667
GO:0006915	apoptotic process	MNAT1	1.10932e-08	6.74361e-07	2.22667
GO:0006915	apoptotic process	CIAPIN1	1.10932e-08	6.74361e-07	2.22667
GO:0006915	apoptotic process	GHITM	1.10932e-08	6.74361e-07	2.22667
GO:0006915	apoptotic process	MAPK8	1.10932e-08	6.74361e-07	2.22667
GO:0006915	apoptotic process	SPTAN1	1.10932e-08	6.74361e-07	2.22667
GO:0006915	apoptotic process	BCAP31	1.10932e-08	6.74361e-07	2.22667
GO:0006915	apoptotic process	RHBDD1	1.10932e-08	6.74361e-07	2.22667
GO:0006915	apoptotic process	UBE2Z	1.10932e-08	6.74361e-07	2.22667
GO:0006915	apoptotic process	FADD	1.10932e-08	6.74361e-07	2.22667
GO:0006915	apoptotic process	CST3	1.10932e-08	6.74361e-07	2.22667
GO:0006915	apoptotic process	ZFAND6	1.10932e-08	6.74361e-07	2.22667
GO:0006915	apoptotic process	PPP1R15A	1.10932e-08	6.74361e-07	2.22667
GO:0006915	apoptotic process	DAD1	1.10932e-08	6.74361e-07	2.22667
GO:0006281	DNA repair	POLD3	1.22117e-08	7.36715e-07	3.02735
GO:0006281	DNA repair	UPF1	1.22117e-08	7.36715e-07	3.02735
GO:0006281	DNA repair	GTF2H1	1.22117e-08	7.36715e-07	3.02735
GO:0006281	DNA repair	XAB2	1.22117e-08	7.36715e-07	3.02735
GO:0006281	DNA repair	POLE2	1.22117e-08	7.36715e-07	3.02735
GO:0006281	DNA repair	POLR2E	1.22117e-08	7.36715e-07	3.02735
GO:0006281	DNA repair	TDP1	1.22117e-08	7.36715e-07	3.02735
GO:0006281	DNA repair	RAD50	1.22117e-08	7.36715e-07	3.02735
GO:0006281	DNA repair	PARP1	1.22117e-08	7.36715e-07	3.02735
GO:0006281	DNA repair	NSMCE1	1.22117e-08	7.36715e-07	3.02735
GO:0006281	DNA repair	FANCF	1.22117e-08	7.36715e-07	3.02735
GO:0006281	DNA repair	PRPF19	1.22117e-08	7.36715e-07	3.02735
GO:0006281	DNA repair	MSH2	1.22117e-08	7.36715e-07	3.02735
GO:0006281	DNA repair	ACTL6A	1.22117e-08	7.36715e-07	3.02735
GO:0006281	DNA repair	POLR2C	1.22117e-08	7.36715e-07	3.02735
GO:0006281	DNA repair	RUVBL1	1.22117e-08	7.36715e-07	3.02735
GO:0006281	DNA repair	POLR2B	1.22117e-08	7.36715e-07	3.02735
GO:0006281	DNA repair	POLR2I	1.22117e-08	7.36715e-07	3.02735
GO:0006281	DNA repair	POLR2H	1.22117e-08	7.36715e-07	3.02735
GO:0006281	DNA repair	TCEA1	1.22117e-08	7.36715e-07	3.02735
GO:0006281	DNA repair	RFC2	1.22117e-08	7.36715e-07	3.02735
GO:0006281	DNA repair	RFC3	1.22117e-08	7.36715e-07	3.02735
GO:0006281	DNA repair	NDNL2	1.22117e-08	7.36715e-07	3.02735
GO:0006281	DNA repair	POLR2K	1.22117e-08	7.36715e-07	3.02735
GO:0006281	DNA repair	SMC1A	1.22117e-08	7.36715e-07	3.02735
GO:0006281	DNA repair	APEX1	1.22117e-08	7.36715e-07	3.02735
GO:0006281	DNA repair	PCNA	1.22117e-08	7.36715e-07	3.02735
GO:0006281	DNA repair	TRIM28	1.22117e-08	7.36715e-07	3.02735
GO:0006281	DNA repair	NPM1	1.22117e-08	7.36715e-07	3.02735
GO:0006281	DNA repair	RAD51C	1.22117e-08	7.36715e-07	3.02735
GO:0006281	DNA repair	MNAT1	1.22117e-08	7.36715e-07	3.02735
GO:0006281	DNA repair	RBX1	1.22117e-08	7.36715e-07	3.02735
GO:0006281	DNA repair	SMC3	1.22117e-08	7.36715e-07	3.02735
GO:0006281	DNA repair	DDB1	1.22117e-08	7.36715e-07	3.02735
GO:0006281	DNA repair	CDC14B	1.22117e-08	7.36715e-07	3.02735
GO:0000075	cell cycle checkpoint	PSMD4	1.97584e-08	1.14943e-06	4.06722
GO:0000075	cell cycle checkpoint	PSMD8	1.97584e-08	1.14943e-06	4.06722
GO:0000075	cell cycle checkpoint	ANAPC7	1.97584e-08	1.14943e-06	4.06722
GO:0000075	cell cycle checkpoint	ORC3	1.97584e-08	1.14943e-06	4.06722
GO:0000075	cell cycle checkpoint	MCM6	1.97584e-08	1.14943e-06	4.06722
GO:0000075	cell cycle checkpoint	TP53	1.97584e-08	1.14943e-06	4.06722
GO:0000075	cell cycle checkpoint	PSMB6	1.97584e-08	1.14943e-06	4.06722
GO:0000075	cell cycle checkpoint	RFC2	1.97584e-08	1.14943e-06	4.06722
GO:0000075	cell cycle checkpoint	PSMD13	1.97584e-08	1.14943e-06	4.06722
GO:0000075	cell cycle checkpoint	PSMA6	1.97584e-08	1.14943e-06	4.06722
GO:0000075	cell cycle checkpoint	MCM4	1.97584e-08	1.14943e-06	4.06722
GO:0000075	cell cycle checkpoint	WEE1	1.97584e-08	1.14943e-06	4.06722
GO:0000075	cell cycle checkpoint	CDKN1B	1.97584e-08	1.14943e-06	4.06722
GO:0000075	cell cycle checkpoint	PSMA2	1.97584e-08	1.14943e-06	4.06722
GO:0000075	cell cycle checkpoint	DDB1	1.97584e-08	1.14943e-06	4.06722
GO:0000075	cell cycle checkpoint	RFC3	1.97584e-08	1.14943e-06	4.06722
GO:0000075	cell cycle checkpoint	PSMD12	1.97584e-08	1.14943e-06	4.06722
GO:0000075	cell cycle checkpoint	PSMC4	1.97584e-08	1.14943e-06	4.06722
GO:0000075	cell cycle checkpoint	ORC5	1.97584e-08	1.14943e-06	4.06722
GO:0000075	cell cycle checkpoint	MCM5	1.97584e-08	1.14943e-06	4.06722
GO:0000075	cell cycle checkpoint	PSME3	1.97584e-08	1.14943e-06	4.06722
GO:0000075	cell cycle checkpoint	SMC1A	1.97584e-08	1.14943e-06	4.06722
GO:0000075	cell cycle checkpoint	PSMD10	1.97584e-08	1.14943e-06	4.06722
GO:0006446	regulation of translational initiation	EIF4H	3.88354e-08	2.18131e-06	7.74254
GO:0006446	regulation of translational initiation	EIF3L	3.88354e-08	2.18131e-06	7.74254
GO:0006446	regulation of translational initiation	EIF3I	3.88354e-08	2.18131e-06	7.74254
GO:0006446	regulation of translational initiation	EIF3E	3.88354e-08	2.18131e-06	7.74254
GO:0006446	regulation of translational initiation	EIF3F	3.88354e-08	2.18131e-06	7.74254
GO:0006446	regulation of translational initiation	EIF3G	3.88354e-08	2.18131e-06	7.74254
GO:0006446	regulation of translational initiation	EIF1B	3.88354e-08	2.18131e-06	7.74254
GO:0006446	regulation of translational initiation	EIF3M	3.88354e-08	2.18131e-06	7.74254
GO:0006446	regulation of translational initiation	HSPB1	3.88354e-08	2.18131e-06	7.74254
GO:0006446	regulation of translational initiation	EIF3C	3.88354e-08	2.18131e-06	7.74254
GO:0006446	regulation of translational initiation	DDX1	3.88354e-08	2.18131e-06	7.74254
GO:0006446	regulation of translational initiation	EIF3CL	3.88354e-08	2.18131e-06	7.74254
GO:0001731	formation of translation preinitiation complex	EIF3L	9.17684e-08	4.8557e-06	12.7322
GO:0001731	formation of translation preinitiation complex	EIF3M	9.17684e-08	4.8557e-06	12.7322
GO:0001731	formation of translation preinitiation complex	EIF3E	9.17684e-08	4.8557e-06	12.7322
GO:0001731	formation of translation preinitiation complex	EIF3F	9.17684e-08	4.8557e-06	12.7322
GO:0001731	formation of translation preinitiation complex	EIF3C	9.17684e-08	4.8557e-06	12.7322
GO:0001731	formation of translation preinitiation complex	EIF3CL	9.17684e-08	4.8557e-06	12.7322
GO:0001731	formation of translation preinitiation complex	EIF3I	9.17684e-08	4.8557e-06	12.7322
GO:0001731	formation of translation preinitiation complex	EIF3G	9.17684e-08	4.8557e-06	12.7322
GO:0006368	transcription elongation from RNA polymerase II promoter	MNAT1	1.1425e-07	5.90003e-06	5.50912
GO:0006368	transcription elongation from RNA polymerase II promoter	GTF2A2	1.1425e-07	5.90003e-06	5.50912
GO:0006368	transcription elongation from RNA polymerase II promoter	ELP4	1.1425e-07	5.90003e-06	5.50912
GO:0006368	transcription elongation from RNA polymerase II promoter	POLR2E	1.1425e-07	5.90003e-06	5.50912
GO:0006368	transcription elongation from RNA polymerase II promoter	GTF2F1	1.1425e-07	5.90003e-06	5.50912
GO:0006368	transcription elongation from RNA polymerase II promoter	TCEA1	1.1425e-07	5.90003e-06	5.50912
GO:0006368	transcription elongation from RNA polymerase II promoter	POLR2H	1.1425e-07	5.90003e-06	5.50912
GO:0006368	transcription elongation from RNA polymerase II promoter	POLR2C	1.1425e-07	5.90003e-06	5.50912
GO:0006368	transcription elongation from RNA polymerase II promoter	GTF2B	1.1425e-07	5.90003e-06	5.50912
GO:0006368	transcription elongation from RNA polymerase II promoter	POLR2B	1.1425e-07	5.90003e-06	5.50912
GO:0006368	transcription elongation from RNA polymerase II promoter	POLR2I	1.1425e-07	5.90003e-06	5.50912
GO:0006368	transcription elongation from RNA polymerase II promoter	TAF4B	1.1425e-07	5.90003e-06	5.50912
GO:0006368	transcription elongation from RNA polymerase II promoter	GTF2H1	1.1425e-07	5.90003e-06	5.50912
GO:0006368	transcription elongation from RNA polymerase II promoter	POLR2K	1.1425e-07	5.90003e-06	5.50912
GO:0006368	transcription elongation from RNA polymerase II promoter	TAF12	1.1425e-07	5.90003e-06	5.50912
GO:0015031	protein transport	VPS25	1.27834e-07	6.50706e-06	2.52265
GO:0015031	protein transport	LIN7C	1.27834e-07	6.50706e-06	2.52265
GO:0015031	protein transport	RAB33A	1.27834e-07	6.50706e-06	2.52265
GO:0015031	protein transport	RAB1B	1.27834e-07	6.50706e-06	2.52265
GO:0015031	protein transport	ATG4C	1.27834e-07	6.50706e-06	2.52265
GO:0015031	protein transport	TSG101	1.27834e-07	6.50706e-06	2.52265
GO:0015031	protein transport	NMD3	1.27834e-07	6.50706e-06	2.52265
GO:0015031	protein transport	VAMP8	1.27834e-07	6.50706e-06	2.52265
GO:0015031	protein transport	CHMP6	1.27834e-07	6.50706e-06	2.52265
GO:0015031	protein transport	VTA1	1.27834e-07	6.50706e-06	2.52265
GO:0015031	protein transport	HOOK3	1.27834e-07	6.50706e-06	2.52265
GO:0015031	protein transport	COG5	1.27834e-07	6.50706e-06	2.52265
GO:0015031	protein transport	SCFD2	1.27834e-07	6.50706e-06	2.52265
GO:0015031	protein transport	GABARAPL2	1.27834e-07	6.50706e-06	2.52265
GO:0015031	protein transport	CCDC91	1.27834e-07	6.50706e-06	2.52265
GO:0015031	protein transport	EXOC6B	1.27834e-07	6.50706e-06	2.52265
GO:0015031	protein transport	TIMM8B	1.27834e-07	6.50706e-06	2.52265
GO:0015031	protein transport	TIMM9	1.27834e-07	6.50706e-06	2.52265
GO:0015031	protein transport	CHMP4B	1.27834e-07	6.50706e-06	2.52265
GO:0015031	protein transport	RAB35	1.27834e-07	6.50706e-06	2.52265
GO:0015031	protein transport	EXOC5	1.27834e-07	6.50706e-06	2.52265
GO:0015031	protein transport	SNAP29	1.27834e-07	6.50706e-06	2.52265
GO:0015031	protein transport	SENP2	1.27834e-07	6.50706e-06	2.52265
GO:0015031	protein transport	SEH1L	1.27834e-07	6.50706e-06	2.52265
GO:0015031	protein transport	RAB5B	1.27834e-07	6.50706e-06	2.52265
GO:0015031	protein transport	SEC22B	1.27834e-07	6.50706e-06	2.52265
GO:0015031	protein transport	VPS35	1.27834e-07	6.50706e-06	2.52265
GO:0015031	protein transport	GDI2	1.27834e-07	6.50706e-06	2.52265
GO:0015031	protein transport	C11orf73	1.27834e-07	6.50706e-06	2.52265
GO:0015031	protein transport	SCFD1	1.27834e-07	6.50706e-06	2.52265
GO:0015031	protein transport	NUP43	1.27834e-07	6.50706e-06	2.52265
GO:0015031	protein transport	RAB11A	1.27834e-07	6.50706e-06	2.52265
GO:0015031	protein transport	LSG1	1.27834e-07	6.50706e-06	2.52265
GO:0015031	protein transport	COG6	1.27834e-07	6.50706e-06	2.52265
GO:0015031	protein transport	LMAN2	1.27834e-07	6.50706e-06	2.52265
GO:0015031	protein transport	CHMP1B	1.27834e-07	6.50706e-06	2.52265
GO:0015031	protein transport	RAB7L1	1.27834e-07	6.50706e-06	2.52265
GO:0015031	protein transport	RANBP6	1.27834e-07	6.50706e-06	2.52265
GO:0015031	protein transport	VPS4A	1.27834e-07	6.50706e-06	2.52265
GO:0015031	protein transport	RAB2B	1.27834e-07	6.50706e-06	2.52265
GO:0015031	protein transport	SDAD1	1.27834e-07	6.50706e-06	2.52265
GO:0006370	7-methylguanosine mRNA capping	GTF2H1	4.48112e-07	2.11841e-05	7.95761
GO:0006370	7-methylguanosine mRNA capping	POLR2K	4.48112e-07	2.11841e-05	7.95761
GO:0006370	7-methylguanosine mRNA capping	MNAT1	4.48112e-07	2.11841e-05	7.95761
GO:0006370	7-methylguanosine mRNA capping	RNGTT	4.48112e-07	2.11841e-05	7.95761
GO:0006370	7-methylguanosine mRNA capping	POLR2E	4.48112e-07	2.11841e-05	7.95761
GO:0006370	7-methylguanosine mRNA capping	GTF2F1	4.48112e-07	2.11841e-05	7.95761
GO:0006370	7-methylguanosine mRNA capping	POLR2H	4.48112e-07	2.11841e-05	7.95761
GO:0006370	7-methylguanosine mRNA capping	POLR2C	4.48112e-07	2.11841e-05	7.95761
GO:0006370	7-methylguanosine mRNA capping	POLR2B	4.48112e-07	2.11841e-05	7.95761
GO:0006370	7-methylguanosine mRNA capping	POLR2I	4.48112e-07	2.11841e-05	7.95761
GO:0006367	transcription initiation from RNA polymerase II promoter	POLR2E	4.6512e-07	2.19052e-05	3.24359
GO:0006367	transcription initiation from RNA polymerase II promoter	NR1D2	4.6512e-07	2.19052e-05	3.24359
GO:0006367	transcription initiation from RNA polymerase II promoter	TRIM28	4.6512e-07	2.19052e-05	3.24359
GO:0006367	transcription initiation from RNA polymerase II promoter	NR1D1	4.6512e-07	2.19052e-05	3.24359
GO:0006367	transcription initiation from RNA polymerase II promoter	MED17	4.6512e-07	2.19052e-05	3.24359
GO:0006367	transcription initiation from RNA polymerase II promoter	E2F5	4.6512e-07	2.19052e-05	3.24359
GO:0006367	transcription initiation from RNA polymerase II promoter	POLR2H	4.6512e-07	2.19052e-05	3.24359
GO:0006367	transcription initiation from RNA polymerase II promoter	PARP1	4.6512e-07	2.19052e-05	3.24359
GO:0006367	transcription initiation from RNA polymerase II promoter	POLR2C	4.6512e-07	2.19052e-05	3.24359
GO:0006367	transcription initiation from RNA polymerase II promoter	GTF2B	4.6512e-07	2.19052e-05	3.24359
GO:0006367	transcription initiation from RNA polymerase II promoter	POLR2B	4.6512e-07	2.19052e-05	3.24359
GO:0006367	transcription initiation from RNA polymerase II promoter	POLR2I	4.6512e-07	2.19052e-05	3.24359
GO:0006367	transcription initiation from RNA polymerase II promoter	TAF4B	4.6512e-07	2.19052e-05	3.24359
GO:0006367	transcription initiation from RNA polymerase II promoter	MED4	4.6512e-07	2.19052e-05	3.24359
GO:0006367	transcription initiation from RNA polymerase II promoter	GTF2F1	4.6512e-07	2.19052e-05	3.24359
GO:0006367	transcription initiation from RNA polymerase II promoter	NR1H2	4.6512e-07	2.19052e-05	3.24359
GO:0006367	transcription initiation from RNA polymerase II promoter	GTF2H1	4.6512e-07	2.19052e-05	3.24359
GO:0006367	transcription initiation from RNA polymerase II promoter	MYC	4.6512e-07	2.19052e-05	3.24359
GO:0006367	transcription initiation from RNA polymerase II promoter	POLR2K	4.6512e-07	2.19052e-05	3.24359
GO:0006367	transcription initiation from RNA polymerase II promoter	GTF2A2	4.6512e-07	2.19052e-05	3.24359
GO:0006367	transcription initiation from RNA polymerase II promoter	TAF12	4.6512e-07	2.19052e-05	3.24359
GO:0006367	transcription initiation from RNA polymerase II promoter	TAF7	4.6512e-07	2.19052e-05	3.24359
GO:0006367	transcription initiation from RNA polymerase II promoter	NRBP1	4.6512e-07	2.19052e-05	3.24359
GO:0006367	transcription initiation from RNA polymerase II promoter	TFDP2	4.6512e-07	2.19052e-05	3.24359
GO:0006367	transcription initiation from RNA polymerase II promoter	MNAT1	4.6512e-07	2.19052e-05	3.24359
GO:0022415	viral reproductive process	TCEA1	5.32941e-07	2.47275e-05	3.97881
GO:0022415	viral reproductive process	POLR2E	5.32941e-07	2.47275e-05	3.97881
GO:0022415	viral reproductive process	POLR2H	5.32941e-07	2.47275e-05	3.97881
GO:0022415	viral reproductive process	TAF4B	5.32941e-07	2.47275e-05	3.97881
GO:0022415	viral reproductive process	SEH1L	5.32941e-07	2.47275e-05	3.97881
GO:0022415	viral reproductive process	MNAT1	5.32941e-07	2.47275e-05	3.97881
GO:0022415	viral reproductive process	GTF2B	5.32941e-07	2.47275e-05	3.97881
GO:0022415	viral reproductive process	TAF12	5.32941e-07	2.47275e-05	3.97881
GO:0022415	viral reproductive process	NUP43	5.32941e-07	2.47275e-05	3.97881
GO:0022415	viral reproductive process	NUP155	5.32941e-07	2.47275e-05	3.97881
GO:0022415	viral reproductive process	POLR2C	5.32941e-07	2.47275e-05	3.97881
GO:0022415	viral reproductive process	POLR2K	5.32941e-07	2.47275e-05	3.97881
GO:0022415	viral reproductive process	RNGTT	5.32941e-07	2.47275e-05	3.97881
GO:0022415	viral reproductive process	POLR2B	5.32941e-07	2.47275e-05	3.97881
GO:0022415	viral reproductive process	POLR2I	5.32941e-07	2.47275e-05	3.97881
GO:0022415	viral reproductive process	GTF2F1	5.32941e-07	2.47275e-05	3.97881
GO:0022415	viral reproductive process	TSG101	5.32941e-07	2.47275e-05	3.97881
GO:0022415	viral reproductive process	GTF2H1	5.32941e-07	2.47275e-05	3.97881
GO:0022415	viral reproductive process	GTF2A2	5.32941e-07	2.47275e-05	3.97881
GO:0019048	virus-host interaction	RRAGA	6.49465e-07	2.9386e-05	2.62679
GO:0019048	virus-host interaction	RBX1	6.49465e-07	2.9386e-05	2.62679
GO:0019048	virus-host interaction	LCK	6.49465e-07	2.9386e-05	2.62679
GO:0019048	virus-host interaction	BIN1	6.49465e-07	2.9386e-05	2.62679
GO:0019048	virus-host interaction	CRTC3	6.49465e-07	2.9386e-05	2.62679
GO:0019048	virus-host interaction	2013-09-06	6.49465e-07	2.9386e-05	2.62679
GO:0019048	virus-host interaction	GTF2B	6.49465e-07	2.9386e-05	2.62679
GO:0019048	virus-host interaction	UBE3A	6.49465e-07	2.9386e-05	2.62679
GO:0019048	virus-host interaction	LDLR	6.49465e-07	2.9386e-05	2.62679
GO:0019048	virus-host interaction	CUL5	6.49465e-07	2.9386e-05	2.62679
GO:0019048	virus-host interaction	IPO7	6.49465e-07	2.9386e-05	2.62679
GO:0019048	virus-host interaction	RALA	6.49465e-07	2.9386e-05	2.62679
GO:0019048	virus-host interaction	SLC25A5	6.49465e-07	2.9386e-05	2.62679
GO:0019048	virus-host interaction	TRAM1	6.49465e-07	2.9386e-05	2.62679
GO:0019048	virus-host interaction	ABCE1	6.49465e-07	2.9386e-05	2.62679
GO:0019048	virus-host interaction	DDB1	6.49465e-07	2.9386e-05	2.62679
GO:0019048	virus-host interaction	RNGTT	6.49465e-07	2.9386e-05	2.62679
GO:0019048	virus-host interaction	CREB3	6.49465e-07	2.9386e-05	2.62679
GO:0019048	virus-host interaction	NPM1	6.49465e-07	2.9386e-05	2.62679
GO:0019048	virus-host interaction	FADD	6.49465e-07	2.9386e-05	2.62679
GO:0019048	virus-host interaction	CD200R1	6.49465e-07	2.9386e-05	2.62679
GO:0019048	virus-host interaction	NEDD4	6.49465e-07	2.9386e-05	2.62679
GO:0019048	virus-host interaction	GRB2	6.49465e-07	2.9386e-05	2.62679
GO:0019048	virus-host interaction	KCTD5	6.49465e-07	2.9386e-05	2.62679
GO:0019048	virus-host interaction	TP53	6.49465e-07	2.9386e-05	2.62679
GO:0019048	virus-host interaction	YWHAE	6.49465e-07	2.9386e-05	2.62679
GO:0019048	virus-host interaction	ZMYND11	6.49465e-07	2.9386e-05	2.62679
GO:0019048	virus-host interaction	EIF4H	6.49465e-07	2.9386e-05	2.62679
GO:0019048	virus-host interaction	GTF2A2	6.49465e-07	2.9386e-05	2.62679
GO:0019048	virus-host interaction	PLCG1	6.49465e-07	2.9386e-05	2.62679
GO:0019048	virus-host interaction	CD247	6.49465e-07	2.9386e-05	2.62679
GO:0019048	virus-host interaction	C14orf166	6.49465e-07	2.9386e-05	2.62679
GO:0019048	virus-host interaction	PSMB6	6.49465e-07	2.9386e-05	2.62679
GO:0019048	virus-host interaction	POLR2E	6.49465e-07	2.9386e-05	2.62679
GO:0006366	transcription from RNA polymerase II promoter	PAX5	9.82463e-07	4.30432e-05	2.53966
GO:0006366	transcription from RNA polymerase II promoter	POLR2H	9.82463e-07	4.30432e-05	2.53966
GO:0006366	transcription from RNA polymerase II promoter	PARP1	9.82463e-07	4.30432e-05	2.53966
GO:0006366	transcription from RNA polymerase II promoter	POLR2C	9.82463e-07	4.30432e-05	2.53966
GO:0006366	transcription from RNA polymerase II promoter	GTF2B	9.82463e-07	4.30432e-05	2.53966
GO:0006366	transcription from RNA polymerase II promoter	POLR2B	9.82463e-07	4.30432e-05	2.53966
GO:0006366	transcription from RNA polymerase II promoter	POLR2I	9.82463e-07	4.30432e-05	2.53966
GO:0006366	transcription from RNA polymerase II promoter	GTF2F1	9.82463e-07	4.30432e-05	2.53966
GO:0006366	transcription from RNA polymerase II promoter	TAF4B	9.82463e-07	4.30432e-05	2.53966
GO:0006366	transcription from RNA polymerase II promoter	TCEA1	9.82463e-07	4.30432e-05	2.53966
GO:0006366	transcription from RNA polymerase II promoter	SNRPB	9.82463e-07	4.30432e-05	2.53966
GO:0006366	transcription from RNA polymerase II promoter	MED4	9.82463e-07	4.30432e-05	2.53966
GO:0006366	transcription from RNA polymerase II promoter	SNRPD3	9.82463e-07	4.30432e-05	2.53966
GO:0006366	transcription from RNA polymerase II promoter	HSF2	9.82463e-07	4.30432e-05	2.53966
GO:0006366	transcription from RNA polymerase II promoter	GTF2H1	9.82463e-07	4.30432e-05	2.53966
GO:0006366	transcription from RNA polymerase II promoter	RUNX3	9.82463e-07	4.30432e-05	2.53966
GO:0006366	transcription from RNA polymerase II promoter	POLR2K	9.82463e-07	4.30432e-05	2.53966
GO:0006366	transcription from RNA polymerase II promoter	SLBP	9.82463e-07	4.30432e-05	2.53966
GO:0006366	transcription from RNA polymerase II promoter	TAF12	9.82463e-07	4.30432e-05	2.53966
GO:0006366	transcription from RNA polymerase II promoter	TAF7	9.82463e-07	4.30432e-05	2.53966
GO:0006366	transcription from RNA polymerase II promoter	ASH2L	9.82463e-07	4.30432e-05	2.53966
GO:0006366	transcription from RNA polymerase II promoter	RNGTT	9.82463e-07	4.30432e-05	2.53966
GO:0006366	transcription from RNA polymerase II promoter	CPSF2	9.82463e-07	4.30432e-05	2.53966
GO:0006366	transcription from RNA polymerase II promoter	AHR	9.82463e-07	4.30432e-05	2.53966
GO:0006366	transcription from RNA polymerase II promoter	MNAT1	9.82463e-07	4.30432e-05	2.53966
GO:0006366	transcription from RNA polymerase II promoter	TBPL1	9.82463e-07	4.30432e-05	2.53966
GO:0006366	transcription from RNA polymerase II promoter	FOXO4	9.82463e-07	4.30432e-05	2.53966
GO:0006366	transcription from RNA polymerase II promoter	POLR2E	9.82463e-07	4.30432e-05	2.53966
GO:0006366	transcription from RNA polymerase II promoter	CSTF1	9.82463e-07	4.30432e-05	2.53966
GO:0006366	transcription from RNA polymerase II promoter	ALYREF	9.82463e-07	4.30432e-05	2.53966
GO:0006366	transcription from RNA polymerase II promoter	ABT1	9.82463e-07	4.30432e-05	2.53966
GO:0006366	transcription from RNA polymerase II promoter	ETS1	9.82463e-07	4.30432e-05	2.53966
GO:0006366	transcription from RNA polymerase II promoter	GTF2A2	9.82463e-07	4.30432e-05	2.53966
GO:0006366	transcription from RNA polymerase II promoter	XBP1	9.82463e-07	4.30432e-05	2.53966
GO:0006366	transcription from RNA polymerase II promoter	COPS2	9.82463e-07	4.30432e-05	2.53966
GO:0006626	protein targeting to mitochondrion	MAPK9	1.21427e-06	5.20498e-05	5.84641
GO:0006626	protein targeting to mitochondrion	CHCHD4	1.21427e-06	5.20498e-05	5.84641
GO:0006626	protein targeting to mitochondrion	AIP	1.21427e-06	5.20498e-05	5.84641
GO:0006626	protein targeting to mitochondrion	TOMM70A	1.21427e-06	5.20498e-05	5.84641
GO:0006626	protein targeting to mitochondrion	TOMM7	1.21427e-06	5.20498e-05	5.84641
GO:0006626	protein targeting to mitochondrion	TIMM8B	1.21427e-06	5.20498e-05	5.84641
GO:0006626	protein targeting to mitochondrion	TIMM9	1.21427e-06	5.20498e-05	5.84641
GO:0006626	protein targeting to mitochondrion	SAMM50	1.21427e-06	5.20498e-05	5.84641
GO:0006626	protein targeting to mitochondrion	TOMM22	1.21427e-06	5.20498e-05	5.84641
GO:0006626	protein targeting to mitochondrion	TOMM5	1.21427e-06	5.20498e-05	5.84641
GO:0006626	protein targeting to mitochondrion	BID	1.21427e-06	5.20498e-05	5.84641
GO:0006626	protein targeting to mitochondrion	MTX2	1.21427e-06	5.20498e-05	5.84641
GO:0006521	regulation of cellular amino acid metabolic process	PSMD8	1.93361e-06	8.03487e-05	5.61714
GO:0006521	regulation of cellular amino acid metabolic process	PSMD10	1.93361e-06	8.03487e-05	5.61714
GO:0006521	regulation of cellular amino acid metabolic process	PSMD13	1.93361e-06	8.03487e-05	5.61714
GO:0006521	regulation of cellular amino acid metabolic process	PSMA6	1.93361e-06	8.03487e-05	5.61714
GO:0006521	regulation of cellular amino acid metabolic process	PSMC4	1.93361e-06	8.03487e-05	5.61714
GO:0006521	regulation of cellular amino acid metabolic process	PSMA2	1.93361e-06	8.03487e-05	5.61714
GO:0006521	regulation of cellular amino acid metabolic process	PSMB6	1.93361e-06	8.03487e-05	5.61714
GO:0006521	regulation of cellular amino acid metabolic process	ODC1	1.93361e-06	8.03487e-05	5.61714
GO:0006521	regulation of cellular amino acid metabolic process	PSMD12	1.93361e-06	8.03487e-05	5.61714
GO:0006521	regulation of cellular amino acid metabolic process	AZIN1	1.93361e-06	8.03487e-05	5.61714
GO:0006521	regulation of cellular amino acid metabolic process	PSME3	1.93361e-06	8.03487e-05	5.61714
GO:0006521	regulation of cellular amino acid metabolic process	PSMD4	1.93361e-06	8.03487e-05	5.61714
GO:0000090	mitotic anaphase	NUMA1	3.00766e-06	0.00011952	3.20245
GO:0000090	mitotic anaphase	VRK1	3.00766e-06	0.00011952	3.20245
GO:0000090	mitotic anaphase	PSMB6	3.00766e-06	0.00011952	3.20245
GO:0000090	mitotic anaphase	PPP1CC	3.00766e-06	0.00011952	3.20245
GO:0000090	mitotic anaphase	PSMD13	3.00766e-06	0.00011952	3.20245
GO:0000090	mitotic anaphase	PSMA6	3.00766e-06	0.00011952	3.20245
GO:0000090	mitotic anaphase	NUP43	3.00766e-06	0.00011952	3.20245
GO:0000090	mitotic anaphase	PSMA2	3.00766e-06	0.00011952	3.20245
GO:0000090	mitotic anaphase	PPP2CA	3.00766e-06	0.00011952	3.20245
GO:0000090	mitotic anaphase	ANAPC7	3.00766e-06	0.00011952	3.20245
GO:0000090	mitotic anaphase	PSMD12	3.00766e-06	0.00011952	3.20245
GO:0000090	mitotic anaphase	PSMC4	3.00766e-06	0.00011952	3.20245
GO:0000090	mitotic anaphase	SMC1A	3.00766e-06	0.00011952	3.20245
GO:0000090	mitotic anaphase	CENPQ	3.00766e-06	0.00011952	3.20245
GO:0000090	mitotic anaphase	SEH1L	3.00766e-06	0.00011952	3.20245
GO:0000090	mitotic anaphase	ITGB3BP	3.00766e-06	0.00011952	3.20245
GO:0000090	mitotic anaphase	PSME3	3.00766e-06	0.00011952	3.20245
GO:0000090	mitotic anaphase	PSMD10	3.00766e-06	0.00011952	3.20245
GO:0000090	mitotic anaphase	SMC3	3.00766e-06	0.00011952	3.20245
GO:0000090	mitotic anaphase	RPS27	3.00766e-06	0.00011952	3.20245
GO:0000090	mitotic anaphase	PSMD4	3.00766e-06	0.00011952	3.20245
GO:0000090	mitotic anaphase	PSMD8	3.00766e-06	0.00011952	3.20245
GO:0006144	purine nucleobase metabolic process	PRPS1	3.01375e-06	0.000119732	6.63134
GO:0006144	purine nucleobase metabolic process	ATIC	3.01375e-06	0.000119732	6.63134
GO:0006144	purine nucleobase metabolic process	ADK	3.01375e-06	0.000119732	6.63134
GO:0006144	purine nucleobase metabolic process	GPX1	3.01375e-06	0.000119732	6.63134
GO:0006144	purine nucleobase metabolic process	GMPS	3.01375e-06	0.000119732	6.63134
GO:0006144	purine nucleobase metabolic process	IMPDH2	3.01375e-06	0.000119732	6.63134
GO:0006144	purine nucleobase metabolic process	NT5E	3.01375e-06	0.000119732	6.63134
GO:0006144	purine nucleobase metabolic process	ADSL	3.01375e-06	0.000119732	6.63134
GO:0006144	purine nucleobase metabolic process	DCK	3.01375e-06	0.000119732	6.63134
GO:0006144	purine nucleobase metabolic process	PAICS	3.01375e-06	0.000119732	6.63134
GO:0016192	vesicle-mediated transport	VAMP7	4.08902e-06	0.000158584	3.14493
GO:0016192	vesicle-mediated transport	RAB11A	4.08902e-06	0.000158584	3.14493
GO:0016192	vesicle-mediated transport	VPS11	4.08902e-06	0.000158584	3.14493
GO:0016192	vesicle-mediated transport	AP5M1	4.08902e-06	0.000158584	3.14493
GO:0016192	vesicle-mediated transport	CNIH	4.08902e-06	0.000158584	3.14493
GO:0016192	vesicle-mediated transport	FBXO8	4.08902e-06	0.000158584	3.14493
GO:0016192	vesicle-mediated transport	LRPAP1	4.08902e-06	0.000158584	3.14493
GO:0016192	vesicle-mediated transport	RAB2B	4.08902e-06	0.000158584	3.14493
GO:0016192	vesicle-mediated transport	ERGIC3	4.08902e-06	0.000158584	3.14493
GO:0016192	vesicle-mediated transport	GGA2	4.08902e-06	0.000158584	3.14493
GO:0016192	vesicle-mediated transport	AP2M1	4.08902e-06	0.000158584	3.14493
GO:0016192	vesicle-mediated transport	PLIN3	4.08902e-06	0.000158584	3.14493
GO:0016192	vesicle-mediated transport	MLC1	4.08902e-06	0.000158584	3.14493
GO:0016192	vesicle-mediated transport	VPS4A	4.08902e-06	0.000158584	3.14493
GO:0016192	vesicle-mediated transport	ACTR1A	4.08902e-06	0.000158584	3.14493
GO:0016192	vesicle-mediated transport	BCAP31	4.08902e-06	0.000158584	3.14493
GO:0016192	vesicle-mediated transport	SEC23B	4.08902e-06	0.000158584	3.14493
GO:0016192	vesicle-mediated transport	COPZ1	4.08902e-06	0.000158584	3.14493
GO:0016192	vesicle-mediated transport	ZFPL1	4.08902e-06	0.000158584	3.14493
GO:0016192	vesicle-mediated transport	CPNE3	4.08902e-06	0.000158584	3.14493
GO:0016192	vesicle-mediated transport	VAMP8	4.08902e-06	0.000158584	3.14493
GO:0016192	vesicle-mediated transport	ARFGAP3	4.08902e-06	0.000158584	3.14493
GO:0051084	'de novo' posttranslational protein folding	CCT3	5.19275e-06	0.000196706	6.28233
GO:0051084	'de novo' posttranslational protein folding	CHCHD4	5.19275e-06	0.000196706	6.28233
GO:0051084	'de novo' posttranslational protein folding	2013-09-15	5.19275e-06	0.000196706	6.28233
GO:0051084	'de novo' posttranslational protein folding	VBP1	5.19275e-06	0.000196706	6.28233
GO:0051084	'de novo' posttranslational protein folding	PFDN1	5.19275e-06	0.000196706	6.28233
GO:0051084	'de novo' posttranslational protein folding	CCT4	5.19275e-06	0.000196706	6.28233
GO:0051084	'de novo' posttranslational protein folding	TBCC	5.19275e-06	0.000196706	6.28233
GO:0051084	'de novo' posttranslational protein folding	CCT2	5.19275e-06	0.000196706	6.28233
GO:0051084	'de novo' posttranslational protein folding	CCT7	5.19275e-06	0.000196706	6.28233
GO:0051084	'de novo' posttranslational protein folding	CCT5	5.19275e-06	0.000196706	6.28233
GO:0006977	DNA damage response, signal transduction by p53 class mediator resulting in cell cycle arrest	PSMD12	7.09156e-06	0.000260998	4.63204
GO:0006977	DNA damage response, signal transduction by p53 class mediator resulting in cell cycle arrest	CDKN1B	7.09156e-06	0.000260998	4.63204
GO:0006977	DNA damage response, signal transduction by p53 class mediator resulting in cell cycle arrest	PSME3	7.09156e-06	0.000260998	4.63204
GO:0006977	DNA damage response, signal transduction by p53 class mediator resulting in cell cycle arrest	PSMD4	7.09156e-06	0.000260998	4.63204
GO:0006977	DNA damage response, signal transduction by p53 class mediator resulting in cell cycle arrest	PSMD8	7.09156e-06	0.000260998	4.63204
GO:0006977	DNA damage response, signal transduction by p53 class mediator resulting in cell cycle arrest	PSMD10	7.09156e-06	0.000260998	4.63204
GO:0006977	DNA damage response, signal transduction by p53 class mediator resulting in cell cycle arrest	PSMD13	7.09156e-06	0.000260998	4.63204
GO:0006977	DNA damage response, signal transduction by p53 class mediator resulting in cell cycle arrest	PSMA6	7.09156e-06	0.000260998	4.63204
GO:0006977	DNA damage response, signal transduction by p53 class mediator resulting in cell cycle arrest	TP53	7.09156e-06	0.000260998	4.63204
GO:0006977	DNA damage response, signal transduction by p53 class mediator resulting in cell cycle arrest	PSMC4	7.09156e-06	0.000260998	4.63204
GO:0006977	DNA damage response, signal transduction by p53 class mediator resulting in cell cycle arrest	PSMA2	7.09156e-06	0.000260998	4.63204
GO:0006977	DNA damage response, signal transduction by p53 class mediator resulting in cell cycle arrest	PSMB6	7.09156e-06	0.000260998	4.63204
GO:0006977	DNA damage response, signal transduction by p53 class mediator resulting in cell cycle arrest	RBM38	7.09156e-06	0.000260998	4.63204
GO:0000209	protein polyubiquitination	PSME3	9.57718e-06	0.000339832	3.59149
GO:0000209	protein polyubiquitination	PSMD4	9.57718e-06	0.000339832	3.59149
GO:0000209	protein polyubiquitination	PSMD8	9.57718e-06	0.000339832	3.59149
GO:0000209	protein polyubiquitination	FBXO4	9.57718e-06	0.000339832	3.59149
GO:0000209	protein polyubiquitination	CDC34	9.57718e-06	0.000339832	3.59149
GO:0000209	protein polyubiquitination	PSMD10	9.57718e-06	0.000339832	3.59149
GO:0000209	protein polyubiquitination	PSMB6	9.57718e-06	0.000339832	3.59149
GO:0000209	protein polyubiquitination	PSMD13	9.57718e-06	0.000339832	3.59149
GO:0000209	protein polyubiquitination	PSMA6	9.57718e-06	0.000339832	3.59149
GO:0000209	protein polyubiquitination	PSMA2	9.57718e-06	0.000339832	3.59149
GO:0000209	protein polyubiquitination	SKP2	9.57718e-06	0.000339832	3.59149
GO:0000209	protein polyubiquitination	TRIM32	9.57718e-06	0.000339832	3.59149
GO:0000209	protein polyubiquitination	PRPF19	9.57718e-06	0.000339832	3.59149
GO:0000209	protein polyubiquitination	PSMD12	9.57718e-06	0.000339832	3.59149
GO:0000209	protein polyubiquitination	PSMC4	9.57718e-06	0.000339832	3.59149
GO:0000209	protein polyubiquitination	UBE2D2	9.57718e-06	0.000339832	3.59149
GO:0000209	protein polyubiquitination	UBE2L3	9.57718e-06	0.000339832	3.59149
GO:0016567	protein ubiquitination	MID2	9.72044e-06	0.000344204	2.58085
GO:0016567	protein ubiquitination	CUL5	9.72044e-06	0.000344204	2.58085
GO:0016567	protein ubiquitination	TRIM32	9.72044e-06	0.000344204	2.58085
GO:0016567	protein ubiquitination	WWP1	9.72044e-06	0.000344204	2.58085
GO:0016567	protein ubiquitination	ZER1	9.72044e-06	0.000344204	2.58085
GO:0016567	protein ubiquitination	FBXO25	9.72044e-06	0.000344204	2.58085
GO:0016567	protein ubiquitination	SKP1	9.72044e-06	0.000344204	2.58085
GO:0016567	protein ubiquitination	UBE2L3	9.72044e-06	0.000344204	2.58085
GO:0016567	protein ubiquitination	RNF168	9.72044e-06	0.000344204	2.58085
GO:0016567	protein ubiquitination	ANAPC16	9.72044e-06	0.000344204	2.58085
GO:0016567	protein ubiquitination	BTBD1	9.72044e-06	0.000344204	2.58085
GO:0016567	protein ubiquitination	HLTF	9.72044e-06	0.000344204	2.58085
GO:0016567	protein ubiquitination	DCAF17	9.72044e-06	0.000344204	2.58085
GO:0016567	protein ubiquitination	RNF7	9.72044e-06	0.000344204	2.58085
GO:0016567	protein ubiquitination	TRIM28	9.72044e-06	0.000344204	2.58085
GO:0016567	protein ubiquitination	TRIM27	9.72044e-06	0.000344204	2.58085
GO:0016567	protein ubiquitination	RNF138	9.72044e-06	0.000344204	2.58085
GO:0016567	protein ubiquitination	NSMCE1	9.72044e-06	0.000344204	2.58085
GO:0016567	protein ubiquitination	DCAF12	9.72044e-06	0.000344204	2.58085
GO:0016567	protein ubiquitination	MALT1	9.72044e-06	0.000344204	2.58085
GO:0016567	protein ubiquitination	FEM1B	9.72044e-06	0.000344204	2.58085
GO:0016567	protein ubiquitination	CAND1	9.72044e-06	0.000344204	2.58085
GO:0016567	protein ubiquitination	RBX1	9.72044e-06	0.000344204	2.58085
GO:0016567	protein ubiquitination	FBXO4	9.72044e-06	0.000344204	2.58085
GO:0016567	protein ubiquitination	CDC34	9.72044e-06	0.000344204	2.58085
GO:0016567	protein ubiquitination	2013-03-02	9.72044e-06	0.000344204	2.58085
GO:0016567	protein ubiquitination	UBE2D2	9.72044e-06	0.000344204	2.58085
GO:0016567	protein ubiquitination	RCHY1	9.72044e-06	0.000344204	2.58085
GO:0018279	protein N-linked glycosylation via asparagine	LMAN1	1.25206e-05	0.000429814	3.89231
GO:0018279	protein N-linked glycosylation via asparagine	MLEC	1.25206e-05	0.000429814	3.89231
GO:0018279	protein N-linked glycosylation via asparagine	DPM1	1.25206e-05	0.000429814	3.89231
GO:0018279	protein N-linked glycosylation via asparagine	GANAB	1.25206e-05	0.000429814	3.89231
GO:0018279	protein N-linked glycosylation via asparagine	DAD1	1.25206e-05	0.000429814	3.89231
GO:0018279	protein N-linked glycosylation via asparagine	MAN1A2	1.25206e-05	0.000429814	3.89231
GO:0018279	protein N-linked glycosylation via asparagine	PDIA3	1.25206e-05	0.000429814	3.89231
GO:0018279	protein N-linked glycosylation via asparagine	PRKCSH	1.25206e-05	0.000429814	3.89231
GO:0018279	protein N-linked glycosylation via asparagine	ST6GAL1	1.25206e-05	0.000429814	3.89231
GO:0018279	protein N-linked glycosylation via asparagine	MANEA	1.25206e-05	0.000429814	3.89231
GO:0018279	protein N-linked glycosylation via asparagine	MAN1C1	1.25206e-05	0.000429814	3.89231
GO:0018279	protein N-linked glycosylation via asparagine	MPI	1.25206e-05	0.000429814	3.89231
GO:0018279	protein N-linked glycosylation via asparagine	EDEM2	1.25206e-05	0.000429814	3.89231
GO:0018279	protein N-linked glycosylation via asparagine	FUT8	1.25206e-05	0.000429814	3.89231
GO:0018279	protein N-linked glycosylation via asparagine	MGAT2	1.25206e-05	0.000429814	3.89231
GO:0000723	telomere maintenance	RFC2	1.35844e-05	0.000460984	5.14904
GO:0000723	telomere maintenance	POLD3	1.35844e-05	0.000460984	5.14904
GO:0000723	telomere maintenance	FBXO4	1.35844e-05	0.000460984	5.14904
GO:0000723	telomere maintenance	POLE2	1.35844e-05	0.000460984	5.14904
GO:0000723	telomere maintenance	RFC3	1.35844e-05	0.000460984	5.14904
GO:0000723	telomere maintenance	TERF2	1.35844e-05	0.000460984	5.14904
GO:0000723	telomere maintenance	RAD50	1.35844e-05	0.000460984	5.14904
GO:0000723	telomere maintenance	TERF2IP	1.35844e-05	0.000460984	5.14904
GO:0000723	telomere maintenance	POT1	1.35844e-05	0.000460984	5.14904
GO:0000723	telomere maintenance	PCNA	1.35844e-05	0.000460984	5.14904
GO:0000723	telomere maintenance	PARP1	1.35844e-05	0.000460984	5.14904
GO:0006351	transcription, DNA-dependent	MLX	1.65645e-05	0.000549475	1.50267
GO:0006351	transcription, DNA-dependent	ZNF626	1.65645e-05	0.000549475	1.50267
GO:0006351	transcription, DNA-dependent	SRFBP1	1.65645e-05	0.000549475	1.50267
GO:0006351	transcription, DNA-dependent	EBF1	1.65645e-05	0.000549475	1.50267
GO:0006351	transcription, DNA-dependent	LRPPRC	1.65645e-05	0.000549475	1.50267
GO:0006351	transcription, DNA-dependent	ZNF92	1.65645e-05	0.000549475	1.50267
GO:0006351	transcription, DNA-dependent	POLR2B	1.65645e-05	0.000549475	1.50267
GO:0006351	transcription, DNA-dependent	TERF2IP	1.65645e-05	0.000549475	1.50267
GO:0006351	transcription, DNA-dependent	POLR2I	1.65645e-05	0.000549475	1.50267
GO:0006351	transcription, DNA-dependent	POLR2H	1.65645e-05	0.000549475	1.50267
GO:0006351	transcription, DNA-dependent	ASH2L	1.65645e-05	0.000549475	1.50267
GO:0006351	transcription, DNA-dependent	LBH	1.65645e-05	0.000549475	1.50267
GO:0006351	transcription, DNA-dependent	ZNF543	1.65645e-05	0.000549475	1.50267
GO:0006351	transcription, DNA-dependent	NR1H2	1.65645e-05	0.000549475	1.50267
GO:0006351	transcription, DNA-dependent	EID1	1.65645e-05	0.000549475	1.50267
GO:0006351	transcription, DNA-dependent	UBE2L3	1.65645e-05	0.000549475	1.50267
GO:0006351	transcription, DNA-dependent	RUVBL1	1.65645e-05	0.000549475	1.50267
GO:0006351	transcription, DNA-dependent	CREB3	1.65645e-05	0.000549475	1.50267
GO:0006351	transcription, DNA-dependent	USP16	1.65645e-05	0.000549475	1.50267
GO:0006351	transcription, DNA-dependent	ZNF75A	1.65645e-05	0.000549475	1.50267
GO:0006351	transcription, DNA-dependent	LIN54	1.65645e-05	0.000549475	1.50267
GO:0006351	transcription, DNA-dependent	EOMES	1.65645e-05	0.000549475	1.50267
GO:0006351	transcription, DNA-dependent	CTR9	1.65645e-05	0.000549475	1.50267
GO:0006351	transcription, DNA-dependent	MXI1	1.65645e-05	0.000549475	1.50267
GO:0006351	transcription, DNA-dependent	GABPB1	1.65645e-05	0.000549475	1.50267
GO:0006351	transcription, DNA-dependent	ZBTB10	1.65645e-05	0.000549475	1.50267
GO:0006351	transcription, DNA-dependent	PNRC2	1.65645e-05	0.000549475	1.50267
GO:0006351	transcription, DNA-dependent	ZNF786	1.65645e-05	0.000549475	1.50267
GO:0006351	transcription, DNA-dependent	POLR2K	1.65645e-05	0.000549475	1.50267
GO:0006351	transcription, DNA-dependent	CTCF	1.65645e-05	0.000549475	1.50267
GO:0006351	transcription, DNA-dependent	HABP4	1.65645e-05	0.000549475	1.50267
GO:0006351	transcription, DNA-dependent	TADA2B	1.65645e-05	0.000549475	1.50267
GO:0006351	transcription, DNA-dependent	ATF7IP2	1.65645e-05	0.000549475	1.50267
GO:0006351	transcription, DNA-dependent	ILF2	1.65645e-05	0.000549475	1.50267
GO:0006351	transcription, DNA-dependent	YEATS4	1.65645e-05	0.000549475	1.50267
GO:0006351	transcription, DNA-dependent	ING3	1.65645e-05	0.000549475	1.50267
GO:0006351	transcription, DNA-dependent	TCEA1	1.65645e-05	0.000549475	1.50267
GO:0006351	transcription, DNA-dependent	PWP1	1.65645e-05	0.000549475	1.50267
GO:0006351	transcription, DNA-dependent	CBX6	1.65645e-05	0.000549475	1.50267
GO:0006351	transcription, DNA-dependent	RRAGC	1.65645e-05	0.000549475	1.50267
GO:0006351	transcription, DNA-dependent	ATF1	1.65645e-05	0.000549475	1.50267
GO:0006351	transcription, DNA-dependent	SCYL1	1.65645e-05	0.000549475	1.50267
GO:0006351	transcription, DNA-dependent	CDCA7L	1.65645e-05	0.000549475	1.50267
GO:0006351	transcription, DNA-dependent	VPS72	1.65645e-05	0.000549475	1.50267
GO:0006351	transcription, DNA-dependent	ZNF416	1.65645e-05	0.000549475	1.50267
GO:0006351	transcription, DNA-dependent	MYC	1.65645e-05	0.000549475	1.50267
GO:0006351	transcription, DNA-dependent	ZNF429	1.65645e-05	0.000549475	1.50267
GO:0006351	transcription, DNA-dependent	GTF2H1	1.65645e-05	0.000549475	1.50267
GO:0006351	transcription, DNA-dependent	KLF2	1.65645e-05	0.000549475	1.50267
GO:0006351	transcription, DNA-dependent	ZNF681	1.65645e-05	0.000549475	1.50267
GO:0006351	transcription, DNA-dependent	HDAC2	1.65645e-05	0.000549475	1.50267
GO:0006351	transcription, DNA-dependent	MLLT3	1.65645e-05	0.000549475	1.50267
GO:0006351	transcription, DNA-dependent	NPAT	1.65645e-05	0.000549475	1.50267
GO:0006351	transcription, DNA-dependent	ZNF614	1.65645e-05	0.000549475	1.50267
GO:0006351	transcription, DNA-dependent	DDX1	1.65645e-05	0.000549475	1.50267
GO:0006351	transcription, DNA-dependent	TP53	1.65645e-05	0.000549475	1.50267
GO:0006351	transcription, DNA-dependent	ZNF17	1.65645e-05	0.000549475	1.50267
GO:0006351	transcription, DNA-dependent	KLF9	1.65645e-05	0.000549475	1.50267
GO:0006351	transcription, DNA-dependent	CRCP	1.65645e-05	0.000549475	1.50267
GO:0006351	transcription, DNA-dependent	CDC5L	1.65645e-05	0.000549475	1.50267
GO:0006351	transcription, DNA-dependent	E2F5	1.65645e-05	0.000549475	1.50267
GO:0006351	transcription, DNA-dependent	BCL11A	1.65645e-05	0.000549475	1.50267
GO:0006351	transcription, DNA-dependent	NKAP	1.65645e-05	0.000549475	1.50267
GO:0006351	transcription, DNA-dependent	GTF3C6	1.65645e-05	0.000549475	1.50267
GO:0006351	transcription, DNA-dependent	SUB1	1.65645e-05	0.000549475	1.50267
GO:0006351	transcription, DNA-dependent	VPS25	1.65645e-05	0.000549475	1.50267
GO:0006351	transcription, DNA-dependent	POLR1E	1.65645e-05	0.000549475	1.50267
GO:0006351	transcription, DNA-dependent	ZNF845	1.65645e-05	0.000549475	1.50267
GO:0006351	transcription, DNA-dependent	ITGB3BP	1.65645e-05	0.000549475	1.50267
GO:0006351	transcription, DNA-dependent	ZBTB41	1.65645e-05	0.000549475	1.50267
GO:0006351	transcription, DNA-dependent	POLR1B	1.65645e-05	0.000549475	1.50267
GO:0006351	transcription, DNA-dependent	IFT57	1.65645e-05	0.000549475	1.50267
GO:0006351	transcription, DNA-dependent	ZNF304	1.65645e-05	0.000549475	1.50267
GO:0006351	transcription, DNA-dependent	C14orf166	1.65645e-05	0.000549475	1.50267
GO:0006351	transcription, DNA-dependent	TRIM27	1.65645e-05	0.000549475	1.50267
GO:0006351	transcription, DNA-dependent	SLC30A9	1.65645e-05	0.000549475	1.50267
GO:0006351	transcription, DNA-dependent	ETS1	1.65645e-05	0.000549475	1.50267
GO:0006351	transcription, DNA-dependent	PHB2	1.65645e-05	0.000549475	1.50267
GO:0006351	transcription, DNA-dependent	POLR2E	1.65645e-05	0.000549475	1.50267
GO:0006351	transcription, DNA-dependent	NR1D2	1.65645e-05	0.000549475	1.50267
GO:0006351	transcription, DNA-dependent	PAX5	1.65645e-05	0.000549475	1.50267
GO:0006351	transcription, DNA-dependent	XAB2	1.65645e-05	0.000549475	1.50267
GO:0006351	transcription, DNA-dependent	CCDC59	1.65645e-05	0.000549475	1.50267
GO:0006351	transcription, DNA-dependent	HLTF	1.65645e-05	0.000549475	1.50267
GO:0006351	transcription, DNA-dependent	ZNF570	1.65645e-05	0.000549475	1.50267
GO:0006351	transcription, DNA-dependent	ZIK1	1.65645e-05	0.000549475	1.50267
GO:0006351	transcription, DNA-dependent	ZNF20	1.65645e-05	0.000549475	1.50267
GO:0006351	transcription, DNA-dependent	CREBL2	1.65645e-05	0.000549475	1.50267
GO:0006351	transcription, DNA-dependent	NRIP1	1.65645e-05	0.000549475	1.50267
GO:0006351	transcription, DNA-dependent	C1D	1.65645e-05	0.000549475	1.50267
GO:0006351	transcription, DNA-dependent	ZBTB6	1.65645e-05	0.000549475	1.50267
GO:0006351	transcription, DNA-dependent	EDF1	1.65645e-05	0.000549475	1.50267
GO:0006351	transcription, DNA-dependent	HIF1AN	1.65645e-05	0.000549475	1.50267
GO:0006351	transcription, DNA-dependent	IRF2BP2	1.65645e-05	0.000549475	1.50267
GO:0006351	transcription, DNA-dependent	PARP1	1.65645e-05	0.000549475	1.50267
GO:0006351	transcription, DNA-dependent	DRG1	1.65645e-05	0.000549475	1.50267
GO:0006351	transcription, DNA-dependent	ACTL6A	1.65645e-05	0.000549475	1.50267
GO:0006351	transcription, DNA-dependent	ZNF319	1.65645e-05	0.000549475	1.50267
GO:0006351	transcription, DNA-dependent	ZMYND11	1.65645e-05	0.000549475	1.50267
GO:0006351	transcription, DNA-dependent	CIRH1A	1.65645e-05	0.000549475	1.50267
GO:0006351	transcription, DNA-dependent	ZNF256	1.65645e-05	0.000549475	1.50267
GO:0006351	transcription, DNA-dependent	CRTC3	1.65645e-05	0.000549475	1.50267
GO:0006351	transcription, DNA-dependent	ZNF675	1.65645e-05	0.000549475	1.50267
GO:0006351	transcription, DNA-dependent	SLIRP	1.65645e-05	0.000549475	1.50267
GO:0006351	transcription, DNA-dependent	TFDP2	1.65645e-05	0.000549475	1.50267
GO:0006351	transcription, DNA-dependent	MAF1	1.65645e-05	0.000549475	1.50267
GO:0006351	transcription, DNA-dependent	ZNF277	1.65645e-05	0.000549475	1.50267
GO:0006351	transcription, DNA-dependent	OLIG1	1.65645e-05	0.000549475	1.50267
GO:0006351	transcription, DNA-dependent	APEX1	1.65645e-05	0.000549475	1.50267
GO:0006351	transcription, DNA-dependent	ID3	1.65645e-05	0.000549475	1.50267
GO:0006351	transcription, DNA-dependent	SP4	1.65645e-05	0.000549475	1.50267
GO:0006351	transcription, DNA-dependent	TCEAL8	1.65645e-05	0.000549475	1.50267
GO:0006351	transcription, DNA-dependent	FUBP3	1.65645e-05	0.000549475	1.50267
GO:0006351	transcription, DNA-dependent	THAP11	1.65645e-05	0.000549475	1.50267
GO:0006351	transcription, DNA-dependent	POLR2C	1.65645e-05	0.000549475	1.50267
GO:0000087	M phase of mitotic cell cycle	PSMA2	2.06994e-05	0.000665861	2.77311
GO:0000087	M phase of mitotic cell cycle	PPP2CA	2.06994e-05	0.000665861	2.77311
GO:0000087	M phase of mitotic cell cycle	ANAPC7	2.06994e-05	0.000665861	2.77311
GO:0000087	M phase of mitotic cell cycle	PSMD12	2.06994e-05	0.000665861	2.77311
GO:0000087	M phase of mitotic cell cycle	PSMC4	2.06994e-05	0.000665861	2.77311
GO:0000087	M phase of mitotic cell cycle	MASTL	2.06994e-05	0.000665861	2.77311
GO:0000087	M phase of mitotic cell cycle	SMC1A	2.06994e-05	0.000665861	2.77311
GO:0000087	M phase of mitotic cell cycle	CENPQ	2.06994e-05	0.000665861	2.77311
GO:0000087	M phase of mitotic cell cycle	SEH1L	2.06994e-05	0.000665861	2.77311
GO:0000087	M phase of mitotic cell cycle	ITGB3BP	2.06994e-05	0.000665861	2.77311
GO:0000087	M phase of mitotic cell cycle	VRK1	2.06994e-05	0.000665861	2.77311
GO:0000087	M phase of mitotic cell cycle	PSME3	2.06994e-05	0.000665861	2.77311
GO:0000087	M phase of mitotic cell cycle	PSMD10	2.06994e-05	0.000665861	2.77311
GO:0000087	M phase of mitotic cell cycle	SMC3	2.06994e-05	0.000665861	2.77311
GO:0000087	M phase of mitotic cell cycle	RPS27	2.06994e-05	0.000665861	2.77311
GO:0000087	M phase of mitotic cell cycle	PSMD4	2.06994e-05	0.000665861	2.77311
GO:0000087	M phase of mitotic cell cycle	PSMD8	2.06994e-05	0.000665861	2.77311
GO:0000087	M phase of mitotic cell cycle	PSMB6	2.06994e-05	0.000665861	2.77311
GO:0000087	M phase of mitotic cell cycle	PPP1CC	2.06994e-05	0.000665861	2.77311
GO:0000087	M phase of mitotic cell cycle	PSMD13	2.06994e-05	0.000665861	2.77311
GO:0000087	M phase of mitotic cell cycle	PSMA6	2.06994e-05	0.000665861	2.77311
GO:0000087	M phase of mitotic cell cycle	NUP43	2.06994e-05	0.000665861	2.77311
GO:0000087	M phase of mitotic cell cycle	NCAPD2	2.06994e-05	0.000665861	2.77311
GO:0050434	positive regulation of viral transcription	TCEA1	2.1681e-05	0.000692462	5.42565
GO:0050434	positive regulation of viral transcription	GTF2F1	2.1681e-05	0.000692462	5.42565
GO:0050434	positive regulation of viral transcription	GTF2H1	2.1681e-05	0.000692462	5.42565
GO:0050434	positive regulation of viral transcription	POLR2E	2.1681e-05	0.000692462	5.42565
GO:0050434	positive regulation of viral transcription	POLR2H	2.1681e-05	0.000692462	5.42565
GO:0050434	positive regulation of viral transcription	MNAT1	2.1681e-05	0.000692462	5.42565
GO:0050434	positive regulation of viral transcription	POLR2C	2.1681e-05	0.000692462	5.42565
GO:0050434	positive regulation of viral transcription	POLR2K	2.1681e-05	0.000692462	5.42565
GO:0050434	positive regulation of viral transcription	POLR2B	2.1681e-05	0.000692462	5.42565
GO:0050434	positive regulation of viral transcription	POLR2I	2.1681e-05	0.000692462	5.42565
GO:0043066	negative regulation of apoptotic process	MAPK8	3.59144e-05	0.00110125	2.02229
GO:0043066	negative regulation of apoptotic process	ITGA6	3.59144e-05	0.00110125	2.02229
GO:0043066	negative regulation of apoptotic process	TP53	3.59144e-05	0.00110125	2.02229
GO:0043066	negative regulation of apoptotic process	BCL11B	3.59144e-05	0.00110125	2.02229
GO:0043066	negative regulation of apoptotic process	TAX1BP1	3.59144e-05	0.00110125	2.02229
GO:0043066	negative regulation of apoptotic process	TRIM32	3.59144e-05	0.00110125	2.02229
GO:0043066	negative regulation of apoptotic process	FAIM3	3.59144e-05	0.00110125	2.02229
GO:0043066	negative regulation of apoptotic process	PTK2	3.59144e-05	0.00110125	2.02229
GO:0043066	negative regulation of apoptotic process	HDAC2	3.59144e-05	0.00110125	2.02229
GO:0043066	negative regulation of apoptotic process	HIGD2A	3.59144e-05	0.00110125	2.02229
GO:0043066	negative regulation of apoptotic process	RHBDD1	3.59144e-05	0.00110125	2.02229
GO:0043066	negative regulation of apoptotic process	PDCD10	3.59144e-05	0.00110125	2.02229
GO:0043066	negative regulation of apoptotic process	CTSH	3.59144e-05	0.00110125	2.02229
GO:0043066	negative regulation of apoptotic process	GSTP1	3.59144e-05	0.00110125	2.02229
GO:0043066	negative regulation of apoptotic process	SUPV3L1	3.59144e-05	0.00110125	2.02229
GO:0043066	negative regulation of apoptotic process	PRDX3	3.59144e-05	0.00110125	2.02229
GO:0043066	negative regulation of apoptotic process	BFAR	3.59144e-05	0.00110125	2.02229
GO:0043066	negative regulation of apoptotic process	HSPB1	3.59144e-05	0.00110125	2.02229
GO:0043066	negative regulation of apoptotic process	NPM1	3.59144e-05	0.00110125	2.02229
GO:0043066	negative regulation of apoptotic process	PPP2CB	3.59144e-05	0.00110125	2.02229
GO:0043066	negative regulation of apoptotic process	GPX1	3.59144e-05	0.00110125	2.02229
GO:0043066	negative regulation of apoptotic process	API5	3.59144e-05	0.00110125	2.02229
GO:0043066	negative regulation of apoptotic process	CIAPIN1	3.59144e-05	0.00110125	2.02229
GO:0043066	negative regulation of apoptotic process	MNAT1	3.59144e-05	0.00110125	2.02229
GO:0043066	negative regulation of apoptotic process	PIM2	3.59144e-05	0.00110125	2.02229
GO:0043066	negative regulation of apoptotic process	MALT1	3.59144e-05	0.00110125	2.02229
GO:0043066	negative regulation of apoptotic process	MTDH	3.59144e-05	0.00110125	2.02229
GO:0043066	negative regulation of apoptotic process	NOG	3.59144e-05	0.00110125	2.02229
GO:0043066	negative regulation of apoptotic process	RNF7	3.59144e-05	0.00110125	2.02229
GO:0043066	negative regulation of apoptotic process	PSMD10	3.59144e-05	0.00110125	2.02229
GO:0043066	negative regulation of apoptotic process	TMX1	3.59144e-05	0.00110125	2.02229
GO:0043066	negative regulation of apoptotic process	CDKN1B	3.59144e-05	0.00110125	2.02229
GO:0043066	negative regulation of apoptotic process	CCNG1	3.59144e-05	0.00110125	2.02229
GO:0043066	negative regulation of apoptotic process	DFFA	3.59144e-05	0.00110125	2.02229
GO:0043066	negative regulation of apoptotic process	DAD1	3.59144e-05	0.00110125	2.02229
GO:0043066	negative regulation of apoptotic process	ANXA5	3.59144e-05	0.00110125	2.02229
GO:0043066	negative regulation of apoptotic process	MYC	3.59144e-05	0.00110125	2.02229
GO:0043066	negative regulation of apoptotic process	SERPINB9	3.59144e-05	0.00110125	2.02229
GO:0043066	negative regulation of apoptotic process	IL6ST	3.59144e-05	0.00110125	2.02229
GO:0043066	negative regulation of apoptotic process	RPS6KA1	3.59144e-05	0.00110125	2.02229
GO:0043066	negative regulation of apoptotic process	GLO1	3.59144e-05	0.00110125	2.02229
GO:0006099	tricarboxylic acid cycle	NNT	3.62253e-05	0.00110982	6.58561
GO:0006099	tricarboxylic acid cycle	IDH3G	3.62253e-05	0.00110982	6.58561
GO:0006099	tricarboxylic acid cycle	SDHB	3.62253e-05	0.00110982	6.58561
GO:0006099	tricarboxylic acid cycle	MDH1	3.62253e-05	0.00110982	6.58561
GO:0006099	tricarboxylic acid cycle	SDHC	3.62253e-05	0.00110982	6.58561
GO:0006099	tricarboxylic acid cycle	ACO2	3.62253e-05	0.00110982	6.58561
GO:0006099	tricarboxylic acid cycle	SUCLG2	3.62253e-05	0.00110982	6.58561
GO:0006099	tricarboxylic acid cycle	IDH2	3.62253e-05	0.00110982	6.58561
GO:0045454	cell redox homeostasis	TMX1	4.18094e-05	0.00126115	4.60704
GO:0045454	cell redox homeostasis	TXNDC12	4.18094e-05	0.00126115	4.60704
GO:0045454	cell redox homeostasis	SELT	4.18094e-05	0.00126115	4.60704
GO:0045454	cell redox homeostasis	TXNL1	4.18094e-05	0.00126115	4.60704
GO:0045454	cell redox homeostasis	DNAJC10	4.18094e-05	0.00126115	4.60704
GO:0045454	cell redox homeostasis	TXNDC11	4.18094e-05	0.00126115	4.60704
GO:0045454	cell redox homeostasis	P4HB	4.18094e-05	0.00126115	4.60704
GO:0045454	cell redox homeostasis	APEX1	4.18094e-05	0.00126115	4.60704
GO:0045454	cell redox homeostasis	PDIA4	4.18094e-05	0.00126115	4.60704
GO:0045454	cell redox homeostasis	GPX1	4.18094e-05	0.00126115	4.60704
GO:0045454	cell redox homeostasis	PDIA3	4.18094e-05	0.00126115	4.60704
GO:0031145	anaphase-promoting complex-dependent proteasomal ubiquitin-dependent protein catabolic process	PSMA2	5.32049e-05	0.00156706	3.87934
GO:0031145	anaphase-promoting complex-dependent proteasomal ubiquitin-dependent protein catabolic process	PSMD12	5.32049e-05	0.00156706	3.87934
GO:0031145	anaphase-promoting complex-dependent proteasomal ubiquitin-dependent protein catabolic process	ANAPC7	5.32049e-05	0.00156706	3.87934
GO:0031145	anaphase-promoting complex-dependent proteasomal ubiquitin-dependent protein catabolic process	PSMD10	5.32049e-05	0.00156706	3.87934
GO:0031145	anaphase-promoting complex-dependent proteasomal ubiquitin-dependent protein catabolic process	PSMB6	5.32049e-05	0.00156706	3.87934
GO:0031145	anaphase-promoting complex-dependent proteasomal ubiquitin-dependent protein catabolic process	SKP2	5.32049e-05	0.00156706	3.87934
GO:0031145	anaphase-promoting complex-dependent proteasomal ubiquitin-dependent protein catabolic process	SKP1	5.32049e-05	0.00156706	3.87934
GO:0031145	anaphase-promoting complex-dependent proteasomal ubiquitin-dependent protein catabolic process	PSMD4	5.32049e-05	0.00156706	3.87934
GO:0031145	anaphase-promoting complex-dependent proteasomal ubiquitin-dependent protein catabolic process	PSMD8	5.32049e-05	0.00156706	3.87934
GO:0031145	anaphase-promoting complex-dependent proteasomal ubiquitin-dependent protein catabolic process	PSME3	5.32049e-05	0.00156706	3.87934
GO:0031145	anaphase-promoting complex-dependent proteasomal ubiquitin-dependent protein catabolic process	PSMA6	5.32049e-05	0.00156706	3.87934
GO:0031145	anaphase-promoting complex-dependent proteasomal ubiquitin-dependent protein catabolic process	PSMC4	5.32049e-05	0.00156706	3.87934
GO:0031145	anaphase-promoting complex-dependent proteasomal ubiquitin-dependent protein catabolic process	PSMD13	5.32049e-05	0.00156706	3.87934
GO:0006270	DNA replication initiation	PURA	6.04447e-05	0.00175402	7.26565
GO:0006270	DNA replication initiation	MCM4	6.04447e-05	0.00175402	7.26565
GO:0006270	DNA replication initiation	MCM5	6.04447e-05	0.00175402	7.26565
GO:0006270	DNA replication initiation	MCM6	6.04447e-05	0.00175402	7.26565
GO:0006270	DNA replication initiation	CDC34	6.04447e-05	0.00175402	7.26565
GO:0006270	DNA replication initiation	ORC5	6.04447e-05	0.00175402	7.26565
GO:0006270	DNA replication initiation	POLE2	6.04447e-05	0.00175402	7.26565
GO:0051437	positive regulation of ubiquitin-protein ligase activity involved in mitotic cell cycle	PSMC4	7.20421e-05	0.00204228	4.03485
GO:0051437	positive regulation of ubiquitin-protein ligase activity involved in mitotic cell cycle	PSMD13	7.20421e-05	0.00204228	4.03485
GO:0051437	positive regulation of ubiquitin-protein ligase activity involved in mitotic cell cycle	PSMA2	7.20421e-05	0.00204228	4.03485
GO:0051437	positive regulation of ubiquitin-protein ligase activity involved in mitotic cell cycle	PSMD12	7.20421e-05	0.00204228	4.03485
GO:0051437	positive regulation of ubiquitin-protein ligase activity involved in mitotic cell cycle	PSMB6	7.20421e-05	0.00204228	4.03485
GO:0051437	positive regulation of ubiquitin-protein ligase activity involved in mitotic cell cycle	PSMA6	7.20421e-05	0.00204228	4.03485
GO:0051437	positive regulation of ubiquitin-protein ligase activity involved in mitotic cell cycle	ANAPC7	7.20421e-05	0.00204228	4.03485
GO:0051437	positive regulation of ubiquitin-protein ligase activity involved in mitotic cell cycle	PSMD4	7.20421e-05	0.00204228	4.03485
GO:0051437	positive regulation of ubiquitin-protein ligase activity involved in mitotic cell cycle	SKP1	7.20421e-05	0.00204228	4.03485
GO:0051437	positive regulation of ubiquitin-protein ligase activity involved in mitotic cell cycle	PSMD8	7.20421e-05	0.00204228	4.03485
GO:0051437	positive regulation of ubiquitin-protein ligase activity involved in mitotic cell cycle	PSMD10	7.20421e-05	0.00204228	4.03485
GO:0051437	positive regulation of ubiquitin-protein ligase activity involved in mitotic cell cycle	PSME3	7.20421e-05	0.00204228	4.03485
GO:0016584	nucleosome positioning	CTCF	8.5911e-05	0.00237	15.9152
GO:0016584	nucleosome positioning	HIST1H1E	8.5911e-05	0.00237	15.9152
GO:0016584	nucleosome positioning	HIST1H1C	8.5911e-05	0.00237	15.9152
GO:0016584	nucleosome positioning	SMARCA5	8.5911e-05	0.00237	15.9152
GO:0051439	regulation of ubiquitin-protein ligase activity involved in mitotic cell cycle	ANAPC7	0.000126032	0.00322601	3.81965
GO:0051439	regulation of ubiquitin-protein ligase activity involved in mitotic cell cycle	PSMD4	0.000126032	0.00322601	3.81965
GO:0051439	regulation of ubiquitin-protein ligase activity involved in mitotic cell cycle	SKP1	0.000126032	0.00322601	3.81965
GO:0051439	regulation of ubiquitin-protein ligase activity involved in mitotic cell cycle	PSMD8	0.000126032	0.00322601	3.81965
GO:0051439	regulation of ubiquitin-protein ligase activity involved in mitotic cell cycle	PSMD10	0.000126032	0.00322601	3.81965
GO:0051439	regulation of ubiquitin-protein ligase activity involved in mitotic cell cycle	PSME3	0.000126032	0.00322601	3.81965
GO:0051439	regulation of ubiquitin-protein ligase activity involved in mitotic cell cycle	PSMC4	0.000126032	0.00322601	3.81965
GO:0051439	regulation of ubiquitin-protein ligase activity involved in mitotic cell cycle	PSMD13	0.000126032	0.00322601	3.81965
GO:0051439	regulation of ubiquitin-protein ligase activity involved in mitotic cell cycle	PSMA2	0.000126032	0.00322601	3.81965
GO:0051439	regulation of ubiquitin-protein ligase activity involved in mitotic cell cycle	PSMD12	0.000126032	0.00322601	3.81965
GO:0051439	regulation of ubiquitin-protein ligase activity involved in mitotic cell cycle	PSMB6	0.000126032	0.00322601	3.81965
GO:0051439	regulation of ubiquitin-protein ligase activity involved in mitotic cell cycle	PSMA6	0.000126032	0.00322601	3.81965
GO:0042981	regulation of apoptotic process	PEA15	0.000140294	0.00350128	2.58417
GO:0042981	regulation of apoptotic process	APPL1	0.000140294	0.00350128	2.58417
GO:0042981	regulation of apoptotic process	PSMD4	0.000140294	0.00350128	2.58417
GO:0042981	regulation of apoptotic process	PSMD8	0.000140294	0.00350128	2.58417
GO:0042981	regulation of apoptotic process	NAE1	0.000140294	0.00350128	2.58417
GO:0042981	regulation of apoptotic process	MALT1	0.000140294	0.00350128	2.58417
GO:0042981	regulation of apoptotic process	PSME3	0.000140294	0.00350128	2.58417
GO:0042981	regulation of apoptotic process	ZFAND6	0.000140294	0.00350128	2.58417
GO:0042981	regulation of apoptotic process	LGALS1	0.000140294	0.00350128	2.58417
GO:0042981	regulation of apoptotic process	PSMA6	0.000140294	0.00350128	2.58417
GO:0042981	regulation of apoptotic process	PSMD10	0.000140294	0.00350128	2.58417
GO:0042981	regulation of apoptotic process	PSMC4	0.000140294	0.00350128	2.58417
GO:0042981	regulation of apoptotic process	IFT57	0.000140294	0.00350128	2.58417
GO:0042981	regulation of apoptotic process	CD3E	0.000140294	0.00350128	2.58417
GO:0042981	regulation of apoptotic process	PSMD13	0.000140294	0.00350128	2.58417
GO:0042981	regulation of apoptotic process	TP53	0.000140294	0.00350128	2.58417
GO:0042981	regulation of apoptotic process	PSMG2	0.000140294	0.00350128	2.58417
GO:0042981	regulation of apoptotic process	PSMA2	0.000140294	0.00350128	2.58417
GO:0042981	regulation of apoptotic process	URI1	0.000140294	0.00350128	2.58417
GO:0042981	regulation of apoptotic process	PSMD12	0.000140294	0.00350128	2.58417
GO:0042981	regulation of apoptotic process	PSMB6	0.000140294	0.00350128	2.58417
GO:0006352	DNA-dependent transcription, initiation	SMARCA5	0.000145253	0.0035938	6.4273
GO:0006352	DNA-dependent transcription, initiation	TAF12	0.000145253	0.0035938	6.4273
GO:0006352	DNA-dependent transcription, initiation	TAF7	0.000145253	0.0035938	6.4273
GO:0006352	DNA-dependent transcription, initiation	RTF1	0.000145253	0.0035938	6.4273
GO:0006352	DNA-dependent transcription, initiation	TBPL1	0.000145253	0.0035938	6.4273
GO:0006352	DNA-dependent transcription, initiation	GTF2B	0.000145253	0.0035938	6.4273
GO:0006352	DNA-dependent transcription, initiation	TAF4B	0.000145253	0.0035938	6.4273
GO:0007049	cell cycle	CREBL2	0.000147657	0.00363809	2.45123
GO:0007049	cell cycle	ZMYND11	0.000147657	0.00363809	2.45123
GO:0007049	cell cycle	MNAT1	0.000147657	0.00363809	2.45123
GO:0007049	cell cycle	ERH	0.000147657	0.00363809	2.45123
GO:0007049	cell cycle	APPL1	0.000147657	0.00363809	2.45123
GO:0007049	cell cycle	CCND2	0.000147657	0.00363809	2.45123
GO:0007049	cell cycle	RBM38	0.000147657	0.00363809	2.45123
GO:0007049	cell cycle	FAM32A	0.000147657	0.00363809	2.45123
GO:0007049	cell cycle	EID1	0.000147657	0.00363809	2.45123
GO:0007049	cell cycle	PFDN1	0.000147657	0.00363809	2.45123
GO:0007049	cell cycle	TERF2	0.000147657	0.00363809	2.45123
GO:0007049	cell cycle	AHR	0.000147657	0.00363809	2.45123
GO:0007049	cell cycle	PRPF40A	0.000147657	0.00363809	2.45123
GO:0007049	cell cycle	CHTF8	0.000147657	0.00363809	2.45123
GO:0007049	cell cycle	USP16	0.000147657	0.00363809	2.45123
GO:0007049	cell cycle	NAE1	0.000147657	0.00363809	2.45123
GO:0007049	cell cycle	TUSC2	0.000147657	0.00363809	2.45123
GO:0007049	cell cycle	UPF1	0.000147657	0.00363809	2.45123
GO:0007049	cell cycle	2013-09-06	0.000147657	0.00363809	2.45123
GO:0007049	cell cycle	RPS6KA1	0.000147657	0.00363809	2.45123
GO:0007049	cell cycle	TP53	0.000147657	0.00363809	2.45123
GO:0007049	cell cycle	CDC5L	0.000147657	0.00363809	2.45123
GO:0007049	cell cycle	NOLC1	0.000147657	0.00363809	2.45123
GO:0051436	negative regulation of ubiquitin-protein ligase activity involved in mitotic cell cycle	PSMD13	0.000149338	0.00366883	4.04002
GO:0051436	negative regulation of ubiquitin-protein ligase activity involved in mitotic cell cycle	PSMA2	0.000149338	0.00366883	4.04002
GO:0051436	negative regulation of ubiquitin-protein ligase activity involved in mitotic cell cycle	PSMD12	0.000149338	0.00366883	4.04002
GO:0051436	negative regulation of ubiquitin-protein ligase activity involved in mitotic cell cycle	PSMB6	0.000149338	0.00366883	4.04002
GO:0051436	negative regulation of ubiquitin-protein ligase activity involved in mitotic cell cycle	PSMA6	0.000149338	0.00366883	4.04002
GO:0051436	negative regulation of ubiquitin-protein ligase activity involved in mitotic cell cycle	ANAPC7	0.000149338	0.00366883	4.04002
GO:0051436	negative regulation of ubiquitin-protein ligase activity involved in mitotic cell cycle	PSMD4	0.000149338	0.00366883	4.04002
GO:0051436	negative regulation of ubiquitin-protein ligase activity involved in mitotic cell cycle	PSMD8	0.000149338	0.00366883	4.04002
GO:0051436	negative regulation of ubiquitin-protein ligase activity involved in mitotic cell cycle	PSMD10	0.000149338	0.00366883	4.04002
GO:0051436	negative regulation of ubiquitin-protein ligase activity involved in mitotic cell cycle	PSME3	0.000149338	0.00366883	4.04002
GO:0051436	negative regulation of ubiquitin-protein ligase activity involved in mitotic cell cycle	PSMC4	0.000149338	0.00366883	4.04002
GO:0006184	GTP catabolic process	RRAGC	0.0001524	0.00372438	3.16896
GO:0006184	GTP catabolic process	NOA1	0.0001524	0.00372438	3.16896
GO:0006184	GTP catabolic process	EIF2S3	0.0001524	0.00372438	3.16896
GO:0006184	GTP catabolic process	RAB5B	0.0001524	0.00372438	3.16896
GO:0006184	GTP catabolic process	ARL4C	0.0001524	0.00372438	3.16896
GO:0006184	GTP catabolic process	LSG1	0.0001524	0.00372438	3.16896
GO:0006184	GTP catabolic process	ARHGAP5	0.0001524	0.00372438	3.16896
GO:0006184	GTP catabolic process	RAB33A	0.0001524	0.00372438	3.16896
GO:0006184	GTP catabolic process	RAB7L1	0.0001524	0.00372438	3.16896
GO:0006184	GTP catabolic process	RAB35	0.0001524	0.00372438	3.16896
GO:0006184	GTP catabolic process	GSPT1	0.0001524	0.00372438	3.16896
GO:0006184	GTP catabolic process	TBCC	0.0001524	0.00372438	3.16896
GO:0006184	GTP catabolic process	RAB11A	0.0001524	0.00372438	3.16896
GO:0006184	GTP catabolic process	SRP54	0.0001524	0.00372438	3.16896
GO:0006184	GTP catabolic process	GIMAP7	0.0001524	0.00372438	3.16896
GO:0009303	rRNA transcription	RNASEK	0.000158378	0.00383115	9.94702
GO:0009303	rRNA transcription	MKI67IP	0.000158378	0.00383115	9.94702
GO:0009303	rRNA transcription	TP53	0.000158378	0.00383115	9.94702
GO:0009303	rRNA transcription	POLR1E	0.000158378	0.00383115	9.94702
GO:0009303	rRNA transcription	POLR1B	0.000158378	0.00383115	9.94702
GO:0042273	ribosomal large subunit biogenesis	SBDS	0.000158378	0.00383115	9.94702
GO:0042273	ribosomal large subunit biogenesis	RPL7	0.000158378	0.00383115	9.94702
GO:0042273	ribosomal large subunit biogenesis	MALSU1	0.000158378	0.00383115	9.94702
GO:0042273	ribosomal large subunit biogenesis	RPL11	0.000158378	0.00383115	9.94702
GO:0042273	ribosomal large subunit biogenesis	SDAD1	0.000158378	0.00383115	9.94702
GO:0042274	ribosomal small subunit biogenesis	NOP14	0.000158378	0.00383115	9.94702
GO:0042274	ribosomal small subunit biogenesis	RRP36	0.000158378	0.00383115	9.94702
GO:0042274	ribosomal small subunit biogenesis	RPS17	0.000158378	0.00383115	9.94702
GO:0042274	ribosomal small subunit biogenesis	RPS28	0.000158378	0.00383115	9.94702
GO:0042274	ribosomal small subunit biogenesis	RPS19	0.000158378	0.00383115	9.94702
GO:0055086	nucleobase-containing small molecule metabolic process	GPX1	0.000164174	0.00393262	3.72044
GO:0055086	nucleobase-containing small molecule metabolic process	ATIC	0.000164174	0.00393262	3.72044
GO:0055086	nucleobase-containing small molecule metabolic process	DCTD	0.000164174	0.00393262	3.72044
GO:0055086	nucleobase-containing small molecule metabolic process	GMPS	0.000164174	0.00393262	3.72044
GO:0055086	nucleobase-containing small molecule metabolic process	DCK	0.000164174	0.00393262	3.72044
GO:0055086	nucleobase-containing small molecule metabolic process	ADSL	0.000164174	0.00393262	3.72044
GO:0055086	nucleobase-containing small molecule metabolic process	ADK	0.000164174	0.00393262	3.72044
GO:0055086	nucleobase-containing small molecule metabolic process	NT5E	0.000164174	0.00393262	3.72044
GO:0055086	nucleobase-containing small molecule metabolic process	RRM1	0.000164174	0.00393262	3.72044
GO:0055086	nucleobase-containing small molecule metabolic process	PAICS	0.000164174	0.00393262	3.72044
GO:0055086	nucleobase-containing small molecule metabolic process	IMPDH2	0.000164174	0.00393262	3.72044
GO:0055086	nucleobase-containing small molecule metabolic process	AK5	0.000164174	0.00393262	3.72044
GO:0050862	positive regulation of T cell receptor signaling pathway	LCK	0.000193781	0.00457456	13.6416
GO:0050862	positive regulation of T cell receptor signaling pathway	TRAT1	0.000193781	0.00457456	13.6416
GO:0050862	positive regulation of T cell receptor signaling pathway	KCNN4	0.000193781	0.00457456	13.6416
GO:0050862	positive regulation of T cell receptor signaling pathway	CCR7	0.000193781	0.00457456	13.6416
GO:0043687	post-translational protein modification	MPI	0.000262331	0.00604841	2.53966
GO:0043687	post-translational protein modification	EDEM2	0.000262331	0.00604841	2.53966
GO:0043687	post-translational protein modification	DHPS	0.000262331	0.00604841	2.53966
GO:0043687	post-translational protein modification	DAD1	0.000262331	0.00604841	2.53966
GO:0043687	post-translational protein modification	PDIA3	0.000262331	0.00604841	2.53966
GO:0043687	post-translational protein modification	PIGU	0.000262331	0.00604841	2.53966
GO:0043687	post-translational protein modification	MGAT2	0.000262331	0.00604841	2.53966
GO:0043687	post-translational protein modification	DPM1	0.000262331	0.00604841	2.53966
GO:0043687	post-translational protein modification	LMAN1	0.000262331	0.00604841	2.53966
GO:0043687	post-translational protein modification	MLEC	0.000262331	0.00604841	2.53966
GO:0043687	post-translational protein modification	GANAB	0.000262331	0.00604841	2.53966
GO:0043687	post-translational protein modification	SUMF2	0.000262331	0.00604841	2.53966
GO:0043687	post-translational protein modification	RHBDD1	0.000262331	0.00604841	2.53966
GO:0043687	post-translational protein modification	GPAA1	0.000262331	0.00604841	2.53966
GO:0043687	post-translational protein modification	MAN1A2	0.000262331	0.00604841	2.53966
GO:0043687	post-translational protein modification	PRKCSH	0.000262331	0.00604841	2.53966
GO:0043687	post-translational protein modification	FUT8	0.000262331	0.00604841	2.53966
GO:0043687	post-translational protein modification	ST6GAL1	0.000262331	0.00604841	2.53966
GO:0043687	post-translational protein modification	MANEA	0.000262331	0.00604841	2.53966
GO:0043687	post-translational protein modification	MAN1C1	0.000262331	0.00604841	2.53966
GO:0000080	G1 phase of mitotic cell cycle	FOXO4	0.000357835	0.00799079	4.89699
GO:0000080	G1 phase of mitotic cell cycle	TFDP2	0.000357835	0.00799079	4.89699
GO:0000080	G1 phase of mitotic cell cycle	SKP2	0.000357835	0.00799079	4.89699
GO:0000080	G1 phase of mitotic cell cycle	E2F5	0.000357835	0.00799079	4.89699
GO:0000080	G1 phase of mitotic cell cycle	CDKN1B	0.000357835	0.00799079	4.89699
GO:0000080	G1 phase of mitotic cell cycle	MNAT1	0.000357835	0.00799079	4.89699
GO:0000080	G1 phase of mitotic cell cycle	SKP1	0.000357835	0.00799079	4.89699
GO:0000080	G1 phase of mitotic cell cycle	CDK4	0.000357835	0.00799079	4.89699
GO:0009168	purine ribonucleoside monophosphate biosynthetic process	GMPS	0.000373191	0.00829175	8.52601
GO:0009168	purine ribonucleoside monophosphate biosynthetic process	ADSL	0.000373191	0.00829175	8.52601
GO:0009168	purine ribonucleoside monophosphate biosynthetic process	PAICS	0.000373191	0.00829175	8.52601
GO:0009168	purine ribonucleoside monophosphate biosynthetic process	ATIC	0.000373191	0.00829175	8.52601
GO:0009168	purine ribonucleoside monophosphate biosynthetic process	IMPDH2	0.000373191	0.00829175	8.52601
GO:0051289	protein homotetramerization	DCTPP1	0.000479685	0.0102984	4.21285
GO:0051289	protein homotetramerization	ALDOC	0.000479685	0.0102984	4.21285
GO:0051289	protein homotetramerization	IMPDH2	0.000479685	0.0102984	4.21285
GO:0051289	protein homotetramerization	CRTC3	0.000479685	0.0102984	4.21285
GO:0051289	protein homotetramerization	USP16	0.000479685	0.0102984	4.21285
GO:0051289	protein homotetramerization	CRYZ	0.000479685	0.0102984	4.21285
GO:0051289	protein homotetramerization	DHPS	0.000479685	0.0102984	4.21285
GO:0051289	protein homotetramerization	FBP1	0.000479685	0.0102984	4.21285
GO:0051289	protein homotetramerization	SHMT2	0.000479685	0.0102984	4.21285
GO:0006271	DNA strand elongation involved in DNA replication	MCM4	0.000483418	0.0103663	5.39064
GO:0006271	DNA strand elongation involved in DNA replication	RFC2	0.000483418	0.0103663	5.39064
GO:0006271	DNA strand elongation involved in DNA replication	PCNA	0.000483418	0.0103663	5.39064
GO:0006271	DNA strand elongation involved in DNA replication	RFC3	0.000483418	0.0103663	5.39064
GO:0006271	DNA strand elongation involved in DNA replication	MCM6	0.000483418	0.0103663	5.39064
GO:0006271	DNA strand elongation involved in DNA replication	POLD3	0.000483418	0.0103663	5.39064
GO:0006271	DNA strand elongation involved in DNA replication	MCM5	0.000483418	0.0103663	5.39064
GO:0006662	glycerol ether metabolic process	TXNL1	0.0005405	0.0113847	7.95761
GO:0006662	glycerol ether metabolic process	PDIA4	0.0005405	0.0113847	7.95761
GO:0006662	glycerol ether metabolic process	P4HB	0.0005405	0.0113847	7.95761
GO:0006662	glycerol ether metabolic process	PDIA3	0.0005405	0.0113847	7.95761
GO:0006662	glycerol ether metabolic process	DNAJC10	0.0005405	0.0113847	7.95761
GO:0002479	antigen processing and presentation of exogenous peptide antigen via MHC class I, TAP-dependent	PSMD13	0.000558086	0.0116912	3.50135
GO:0002479	antigen processing and presentation of exogenous peptide antigen via MHC class I, TAP-dependent	PSMA6	0.000558086	0.0116912	3.50135
GO:0002479	antigen processing and presentation of exogenous peptide antigen via MHC class I, TAP-dependent	PSMA2	0.000558086	0.0116912	3.50135
GO:0002479	antigen processing and presentation of exogenous peptide antigen via MHC class I, TAP-dependent	PSMD12	0.000558086	0.0116912	3.50135
GO:0002479	antigen processing and presentation of exogenous peptide antigen via MHC class I, TAP-dependent	PDIA3	0.000558086	0.0116912	3.50135
GO:0002479	antigen processing and presentation of exogenous peptide antigen via MHC class I, TAP-dependent	PSMC4	0.000558086	0.0116912	3.50135
GO:0002479	antigen processing and presentation of exogenous peptide antigen via MHC class I, TAP-dependent	PSME3	0.000558086	0.0116912	3.50135
GO:0002479	antigen processing and presentation of exogenous peptide antigen via MHC class I, TAP-dependent	PSMD4	0.000558086	0.0116912	3.50135
GO:0002479	antigen processing and presentation of exogenous peptide antigen via MHC class I, TAP-dependent	PSMD8	0.000558086	0.0116912	3.50135
GO:0002479	antigen processing and presentation of exogenous peptide antigen via MHC class I, TAP-dependent	PSMD10	0.000558086	0.0116912	3.50135
GO:0002479	antigen processing and presentation of exogenous peptide antigen via MHC class I, TAP-dependent	PSMB6	0.000558086	0.0116912	3.50135
GO:0006888	ER to Golgi vesicle-mediated transport	TRAPPC3	0.000558742	0.0117026	4.13184
GO:0006888	ER to Golgi vesicle-mediated transport	LMAN1	0.000558742	0.0117026	4.13184
GO:0006888	ER to Golgi vesicle-mediated transport	SEC23B	0.000558742	0.0117026	4.13184
GO:0006888	ER to Golgi vesicle-mediated transport	SEC22B	0.000558742	0.0117026	4.13184
GO:0006888	ER to Golgi vesicle-mediated transport	TRAPPC4	0.000558742	0.0117026	4.13184
GO:0006888	ER to Golgi vesicle-mediated transport	TMX1	0.000558742	0.0117026	4.13184
GO:0006888	ER to Golgi vesicle-mediated transport	VAMP7	0.000558742	0.0117026	4.13184
GO:0006888	ER to Golgi vesicle-mediated transport	COG3	0.000558742	0.0117026	4.13184
GO:0006888	ER to Golgi vesicle-mediated transport	NRBP1	0.000558742	0.0117026	4.13184
GO:0045040	protein import into mitochondrial outer membrane	SAMM50	0.000568285	0.0118675	17.9046
GO:0045040	protein import into mitochondrial outer membrane	HSPA4	0.000568285	0.0118675	17.9046
GO:0045040	protein import into mitochondrial outer membrane	TOMM22	0.000568285	0.0118675	17.9046
GO:0051301	cell division	SEH1L	0.000631098	0.0129849	2.10405
GO:0051301	cell division	RUVBL1	0.000631098	0.0129849	2.10405
GO:0051301	cell division	ITGB3BP	0.000631098	0.0129849	2.10405
GO:0051301	cell division	CETN2	0.000631098	0.0129849	2.10405
GO:0051301	cell division	SKA3	0.000631098	0.0129849	2.10405
GO:0051301	cell division	NUP43	0.000631098	0.0129849	2.10405
GO:0051301	cell division	CDK4	0.000631098	0.0129849	2.10405
GO:0051301	cell division	VRK1	0.000631098	0.0129849	2.10405
GO:0051301	cell division	ANAPC7	0.000631098	0.0129849	2.10405
GO:0051301	cell division	CCNG1	0.000631098	0.0129849	2.10405
GO:0051301	cell division	ANAPC16	0.000631098	0.0129849	2.10405
GO:0051301	cell division	TSG101	0.000631098	0.0129849	2.10405
GO:0051301	cell division	MCM5	0.000631098	0.0129849	2.10405
GO:0051301	cell division	NEDD1	0.000631098	0.0129849	2.10405
GO:0051301	cell division	PPP1CC	0.000631098	0.0129849	2.10405
GO:0051301	cell division	HAUS2	0.000631098	0.0129849	2.10405
GO:0051301	cell division	PRPF40A	0.000631098	0.0129849	2.10405
GO:0051301	cell division	MASTL	0.000631098	0.0129849	2.10405
GO:0051301	cell division	NUMA1	0.000631098	0.0129849	2.10405
GO:0051301	cell division	CCND2	0.000631098	0.0129849	2.10405
GO:0051301	cell division	NCAPD2	0.000631098	0.0129849	2.10405
GO:0051301	cell division	ASUN	0.000631098	0.0129849	2.10405
GO:0051301	cell division	WEE1	0.000631098	0.0129849	2.10405
GO:0051301	cell division	ANAPC13	0.000631098	0.0129849	2.10405
GO:0051301	cell division	USP16	0.000631098	0.0129849	2.10405
GO:0051301	cell division	HAUS1	0.000631098	0.0129849	2.10405
GO:0016044	cellular membrane organization	CHMP7	0.000675893	0.0137618	2.67109
GO:0016044	cellular membrane organization	RALA	0.000675893	0.0137618	2.67109
GO:0016044	cellular membrane organization	VPS4A	0.000675893	0.0137618	2.67109
GO:0016044	cellular membrane organization	VPS25	0.000675893	0.0137618	2.67109
GO:0016044	cellular membrane organization	AP2M1	0.000675893	0.0137618	2.67109
GO:0016044	cellular membrane organization	COPZ1	0.000675893	0.0137618	2.67109
GO:0016044	cellular membrane organization	VAMP8	0.000675893	0.0137618	2.67109
GO:0016044	cellular membrane organization	YWHAE	0.000675893	0.0137618	2.67109
GO:0016044	cellular membrane organization	ARCN1	0.000675893	0.0137618	2.67109
GO:0016044	cellular membrane organization	CHMP6	0.000675893	0.0137618	2.67109
GO:0016044	cellular membrane organization	VTA1	0.000675893	0.0137618	2.67109
GO:0016044	cellular membrane organization	KIF3A	0.000675893	0.0137618	2.67109
GO:0016044	cellular membrane organization	CHMP4B	0.000675893	0.0137618	2.67109
GO:0016044	cellular membrane organization	EXOC5	0.000675893	0.0137618	2.67109
GO:0016044	cellular membrane organization	VAMP7	0.000675893	0.0137618	2.67109
GO:0016044	cellular membrane organization	TSG101	0.000675893	0.0137618	2.67109
GO:0042590	antigen processing and presentation of exogenous peptide antigen via MHC class I	PSME3	0.000884293	0.0174236	3.32407
GO:0042590	antigen processing and presentation of exogenous peptide antigen via MHC class I	PSMA6	0.000884293	0.0174236	3.32407
GO:0042590	antigen processing and presentation of exogenous peptide antigen via MHC class I	PSMD10	0.000884293	0.0174236	3.32407
GO:0042590	antigen processing and presentation of exogenous peptide antigen via MHC class I	PSMC4	0.000884293	0.0174236	3.32407
GO:0042590	antigen processing and presentation of exogenous peptide antigen via MHC class I	PSMD13	0.000884293	0.0174236	3.32407
GO:0042590	antigen processing and presentation of exogenous peptide antigen via MHC class I	PSMA2	0.000884293	0.0174236	3.32407
GO:0042590	antigen processing and presentation of exogenous peptide antigen via MHC class I	PSMD12	0.000884293	0.0174236	3.32407
GO:0042590	antigen processing and presentation of exogenous peptide antigen via MHC class I	PSMB6	0.000884293	0.0174236	3.32407
GO:0042590	antigen processing and presentation of exogenous peptide antigen via MHC class I	PDIA3	0.000884293	0.0174236	3.32407
GO:0042590	antigen processing and presentation of exogenous peptide antigen via MHC class I	PSMD4	0.000884293	0.0174236	3.32407
GO:0042590	antigen processing and presentation of exogenous peptide antigen via MHC class I	PSMD8	0.000884293	0.0174236	3.32407
GO:0010977	negative regulation of neuron projection development	HDAC2	0.000952177	0.0185659	5.72948
GO:0010977	negative regulation of neuron projection development	LGALS1	0.000952177	0.0185659	5.72948
GO:0010977	negative regulation of neuron projection development	BCL11A	0.000952177	0.0185659	5.72948
GO:0010977	negative regulation of neuron projection development	FKBP4	0.000952177	0.0185659	5.72948
GO:0010977	negative regulation of neuron projection development	PRKCSH	0.000952177	0.0185659	5.72948
GO:0010977	negative regulation of neuron projection development	ITM2C	0.000952177	0.0185659	5.72948
GO:0006891	intra-Golgi vesicle-mediated transport	COG5	0.00103846	0.0199838	7.02142
GO:0006891	intra-Golgi vesicle-mediated transport	COPZ1	0.00103846	0.0199838	7.02142
GO:0006891	intra-Golgi vesicle-mediated transport	COG3	0.00103846	0.0199838	7.02142
GO:0006891	intra-Golgi vesicle-mediated transport	COG6	0.00103846	0.0199838	7.02142
GO:0006891	intra-Golgi vesicle-mediated transport	GABARAPL2	0.00103846	0.0199838	7.02142
GO:0030217	T cell differentiation	BCL11A	0.00119425	0.0224525	5.50912
GO:0030217	T cell differentiation	IL7R	0.00119425	0.0224525	5.50912
GO:0030217	T cell differentiation	LCK	0.00119425	0.0224525	5.50912
GO:0030217	T cell differentiation	RHOH	0.00119425	0.0224525	5.50912
GO:0030217	T cell differentiation	CD3D	0.00119425	0.0224525	5.50912
GO:0030217	T cell differentiation	GIMAP1	0.00119425	0.0224525	5.50912
GO:0016197	endosomal transport	TSG101	0.00129202	0.0239444	3.70441
GO:0016197	endosomal transport	CHMP7	0.00129202	0.0239444	3.70441
[truncated: 1,249 more rows]
