# Supplementary material for: Microarray Profiling and Co-Expression Network Analysis of Circulating lncRNAs and mRNAs Associated with Major Depressive Disorder
Source: PLoS One. 2014 Mar 27;9(3):e93388. doi: 10.1371/journal.pone.0093388 (PMC3968145; doi:10.1371/journal.pone.0093388)
Supplement: Table S4 — GO-Enrichment histogram. (XLS) [file pone.0093388.s006.xls]

## Sheet: GO-Enrichment histogram
GO-Enrichment histogram
# column A: go_name, go_id, it represents GO index number in accordance with Gene Ontology.
# column B : enrichment, it represents the significance of the function,as the enrichment increases, the corresponding function is more specific.
go_name	enrichment
peptide secretion	69.2802
starch catabolic process	69.2802
regulation of L-arginine import	69.2802
skeletal myofibril assembly	69.2802
evasion or tolerance by virus of host immune response	69.2802
positive regulation of ion transmembrane transport	69.2802
regulation of protein dephosphorylation	69.2802
apolipoprotein A-I-mediated signaling pathway	69.2802
forward locomotion	69.2802
regulation of memory T cell differentiation	69.2802
clearance of foreign intracellular DNA by conversion of DNA cytidine to uridine	69.2802
relaxation of smooth muscle	69.2802
negative regulation of positive chemotaxis	69.2802
regulation of response to interferon-gamma	69.2802
negative regulation of cholesterol transporter activity	69.2802
renal tubule development	69.2802
regulation of calcineurin-NFAT signaling cascade	69.2802
cellular response to xenobiotic stimulus	69.2802
response to fibroblast growth factor stimulus	69.2802
microtubule-dependent intracellular transport of viral material to nucleus	69.2802
sodium ion import	69.2802
regulation of NLRP3 inflammasome complex assembly	69.2802
positive regulation of NIK/NF-kappaB cascade	69.2802
regulation of hematopoietic progenitor cell differentiation	69.2802
calcium ion export	69.2802
negative regulation of myoblast fusion	69.2802
regulation of hematopoietic stem cell proliferation	69.2802
regulation of hematopoietic stem cell differentiation	69.2802
regulation of Fas signaling pathway	69.2802
regulation of synaptic vesicle exocytosis	69.2802
response to light intensity	46.1868
third ventricle development	46.1868
interleukin-1 beta secretion	34.6401
cardiac muscle hypertrophy	27.7121
drug transport	27.7121
high-density lipoprotein particle assembly	27.7121
plasma membrane repair	23.0934
nuclear migration	23.0934
carboxylic acid metabolic process	17.32
positive regulation of Rho protein signal transduction	17.32
cellular response to interferon-beta	17.32
maternal process involved in female pregnancy	13.856
lateral ventricle development	13.856
phospholipid efflux	13.856
detection of chemical stimulus involved in sensory perception of taste	13.856
cardiac myofibril assembly	12.5964
phospholipid translocation	9.89717
adult heart development	9.23736
embryonic heart tube development	9.23736
regulation of cytoskeleton organization	9.23736
positive regulation of cytokine production	8.15061
bile acid and bile salt transport	8.15061
reverse cholesterol transport	8.15061
negative regulation of viral genome replication	6.70453
keratinization	6.2982
heart morphogenesis	6.11296
positive regulation of cAMP biosynthetic process	6.11296
lipoprotein metabolic process	5.61731
detection of chemical stimulus involved in sensory perception of smell	5.46949
defense response to virus	4.33001
ATP catabolic process	3.8489
G-protein coupled receptor signaling pathway	2.43477
virus-host interaction	2.24208
gene expression	0.311139
positive regulation of cell proliferation	0.168565
cell adhesion	0.1526
cell-cell signaling	-0.394592
regulation of transcription, DNA-dependent	-1.31813
positive regulation of transcription from RNA polymerase II promoter	-1.48362
transcription, DNA-dependent	-1.50267
signal transduction	-1.50654
innate immune response	-1.50821
positive regulation of cell proliferation	-1.56829
biological_process	-1.62243
response to drug	-1.65542
negative regulation of transcription from RNA polymerase II promoter	-1.68845
response to stress	-2.02001
negative regulation of apoptotic process	-2.02229
cellular protein modification process	-2.058
mitosis	-2.09871
cell division	-2.10405
intracellular protein transport	-2.11031
protein complex assembly	-2.11264
small molecule metabolic process	-2.13682
mitotic prometaphase	-2.14856
positive regulation of I-kappaB kinase/NF-kappaB cascade	-2.17026
G2/M transition of mitotic cell cycle	-2.17026
transforming growth factor beta receptor signaling pathway	-2.17026
toll-like receptor signaling pathway	-2.19017
apoptotic process	-2.22667
toll-like receptor 4 signaling pathway	-2.23808
response to virus	-2.28349
oxidation-reduction process	-2.29547
cellular nitrogen compound metabolic process	-2.32276
ubiquitin-dependent protein catabolic process	-2.3324
RNA processing	-2.35781
cytokinesis	-2.4175
cell cycle	-2.45123
T cell receptor signaling pathway	-2.49832
DNA replication	-2.51293
protein transport	-2.52265
defense response	-2.53197
transcription from RNA polymerase II promoter	-2.53966
post-translational protein modification	-2.53966
protein ubiquitination	-2.58085
regulation of apoptotic process	-2.58417
cell cycle arrest	-2.61109
negative regulation of transforming growth factor beta receptor signaling pathway	-2.61109
virus-host interaction	-2.62679
cellular membrane organization	-2.67109
regulation of immune response	-2.68234
mRNA transport	-2.70259
toll-like receptor 3 signaling pathway	-2.71969
MyD88-independent toll-like receptor signaling pathway	-2.75456
M phase of mitotic cell cycle	-2.77311
cellular defense response	-2.78516
TRIF-dependent toll-like receptor signaling pathway	-2.82705
regulation of growth	-2.92321
antigen processing and presentation of peptide antigen via MHC class I	-2.95334
ATP catabolic process	-2.98411
DNA recombination	-2.98411
water-soluble vitamin metabolic process	-2.98411
transcription from RNA polymerase III promoter	-2.98411
protein oligomerization	-2.98411
DNA repair	-3.02735
intrinsic apoptotic signaling pathway	-3.03836
response to hydrogen peroxide	-3.06062
termination of RNA polymerase II transcription	-3.11385
positive regulation of protein ubiquitination	-3.11385
protein import into nucleus	-3.14116
fatty acid beta-oxidation	-3.14116
vesicle-mediated transport	-3.14493
mitotic cell cycle	-3.15674
T cell costimulation	-3.15964
GTP catabolic process	-3.16896
positive regulation of T cell proliferation	-3.18305
mitotic anaphase	-3.20245
positive regulation of protein catabolic process	-3.22606
transcription initiation from RNA polymerase II promoter	-3.24359
tRNA processing	-3.27666
antigen processing and presentation of exogenous peptide antigen via MHC class I	-3.32407
mRNA 3'-end processing	-3.41041
T cell activation	-3.41041
double-strand break repair	-3.46541
RNA splicing	-3.48146
antigen processing and presentation of exogenous peptide antigen via MHC class I, TAP-dependent	-3.50135
base-excision repair	-3.51071
protein polyubiquitination	-3.59149
regulation of gene expression	-3.60345
stem cell maintenance	-3.63282
protein ubiquitination involved in ubiquitin-dependent protein catabolic process	-3.63282
spliceosomal snRNP assembly	-3.67274
endosomal transport	-3.70441
nucleobase-containing small molecule metabolic process	-3.72044
mitochondrial electron transport, NADH to ubiquinone	-3.7694
gluconeogenesis	-3.79795
cellular protein metabolic process	-3.80111
regulation of ubiquitin-protein ligase activity involved in mitotic cell cycle	-3.81965
pyruvate metabolic process	-3.81965
embryo implantation	-3.87127
protein K48-linked ubiquitination	-3.87127
anaphase-promoting complex-dependent proteasomal ubiquitin-dependent protein catabolic process	-3.87934
electron transport chain	-3.88628
protein N-linked glycosylation via asparagine	-3.89231
gene expression	-3.89542
fatty acid biosynthetic process	-3.89761
protein folding	-3.909
viral reproductive process	-3.97881
nucleobase-containing compound metabolic process	-3.97881
tRNA aminoacylation for protein translation	-3.97881
mRNA polyadenylation	-3.97881
protein sumoylation	-3.97881
positive regulation of protein insertion into mitochondrial membrane involved in apoptotic signaling pathway	-3.97881
positive regulation of ubiquitin-protein ligase activity involved in mitotic cell cycle	-4.03485
negative regulation of ubiquitin-protein ligase activity involved in mitotic cell cycle	-4.04002
viral reproduction	-4.04861
cell cycle checkpoint	-4.06722
RNA metabolic process	-4.11601
ATP hydrolysis coupled proton transport	-4.11601
ER to Golgi vesicle-mediated transport	-4.13184
mRNA metabolic process	-4.13796
positive regulation of proteolysis	-4.1518
protein homotetramerization	-4.21285
ribosome biogenesis	-4.21285
cellular response to UV	-4.26301
G1/S transition of mitotic cell cycle	-4.26865
ncRNA metabolic process	-4.34052
positive regulation of intrinsic apoptotic signaling pathway	-4.34052
histone H4 acetylation	-4.54721
telomere maintenance via recombination	-4.59093
intrinsic apoptotic signaling pathway in response to DNA damage by p53 class mediator	-4.59093
cell redox homeostasis	-4.60704
respiratory gaseous exchange	-4.62055
DNA damage response, signal transduction by p53 class mediator resulting in cell cycle arrest	-4.63204
release of cytochrome c from mitochondria	-4.77457
G1 phase of mitotic cell cycle	-4.89699
proton transport	-4.93921
mRNA splicing, via spliceosome	-4.97351
transcription from RNA polymerase I promoter	-4.97351
transcription initiation from RNA polymerase I promoter	-4.97351
retrograde vesicle-mediated transport, Golgi to ER	-4.97351
negative regulation of fibroblast proliferation	-4.97351
aerobic respiration	-5.02586
translation	-5.07533
sister chromatid cohesion	-5.11561
ATP synthesis coupled proton transport	-5.11561
positive regulation of ATPase activity	-5.11561
mitochondrial ATP synthesis coupled proton transport	-5.11561
telomere maintenance	-5.14904
CENP-A containing nucleosome assembly at centromere	-5.18975
nucleosome assembly	-5.30508
DNA strand elongation involved in DNA replication	-5.39064
positive regulation of viral transcription	-5.42565
nucleotide-excision repair, DNA gap filling	-5.42565
telomere maintenance via semi-conservative replication	-5.42565
DNA duplex unwinding	-5.42565
viral infectious cycle	-5.44924
nuclear-transcribed mRNA catabolic process, nonsense-mediated decay	-5.46243
transcription elongation from RNA polymerase II promoter	-5.50912
T cell differentiation	-5.50912
oxidative phosphorylation	-5.50912
positive regulation of signal transduction	-5.50912
S phase of mitotic cell cycle	-5.5385
regulation of cellular amino acid metabolic process	-5.61714
translational elongation	-5.64734
termination of RNA polymerase I transcription	-5.68401
negative regulation of neuron projection development	-5.72948
protein targeting to mitochondrion	-5.84641
translational termination	-5.96821
regulation of neuron differentiation	-5.96821
mRNA cleavage	-5.96821
vesicle fusion	-5.96821
histone mRNA metabolic process	-5.96821
positive regulation of transcription elongation from RNA polymerase II promoter	-5.96821
negative thymic T cell selection	-5.96821
respiratory electron transport chain	-6.10701
viral transcription	-6.11378
'de novo' posttranslational protein folding	-6.28233
transcription elongation from RNA polymerase I promoter	-6.28233
SRP-dependent cotranslational protein targeting to membrane	-6.36609
rRNA processing	-6.41743
DNA-dependent transcription, initiation	-6.4273
translational initiation	-6.47399
cell recognition	-6.51077
nucleotide biosynthetic process	-6.51077
lipoxygenase pathway	-6.51077
positive regulation of cellular component movement	-6.51077
nucleotide-excision repair	-6.57368
tricarboxylic acid cycle	-6.58561
purine nucleobase metabolic process	-6.63134
intra-Golgi vesicle-mediated transport	-7.02142
signal peptide processing	-7.16185
ubiquitin-dependent protein catabolic process via the multivesicular body sorting pathway	-7.16185
cellular carbohydrate metabolic process	-7.16185
apical protein localization	-7.16185
DNA replication initiation	-7.26565
early endosome to late endosome transport	-7.34549
transcription-coupled nucleotide-excision repair	-7.61899
regulation of translational initiation	-7.74254
7-methylguanosine mRNA capping	-7.95761
glycerol ether metabolic process	-7.95761
purine nucleotide biosynthetic process	-7.95761
regulation of DNA replication	-7.95761
telomere maintenance via telomerase	-7.95761
iron-sulfur cluster assembly	-7.95761
histone H2A acetylation	-7.95761
N-glycan processing	-7.95761
cotranslational protein targeting to membrane	-7.95761
protein retention in ER lumen	-7.95761
ER overload response	-7.95761
positive regulation of triglyceride biosynthetic process	-7.95761
positive regulation of protein oligomerization	-7.95761
DNA damage response, detection of DNA damage	-7.95761
mitochondrion degradation	-7.95761
endodermal cell fate commitment	-7.95761
negative regulation of type 2 immune response	-7.95761
citrate metabolic process	-7.95761
regulation of transcription from RNA polymerase I promoter	-7.95761
histone mRNA 3'-end processing	-7.95761
negative regulation of tumor necrosis factor-mediated signaling pathway	-7.95761
protein maturation by protein folding	-7.95761
prostate gland development	-7.95761
receptor catabolic process	-7.95761
negative regulation of stress-activated MAPK cascade	-7.95761
positive regulation of activin receptor signaling pathway	-7.95761
progesterone receptor signaling pathway	-7.95761
negative regulation of cardiac muscle cell proliferation	-7.95761
angiogenesis involved in wound healing	-7.95761
protein localization to chromosome, telomeric region	-7.95761
cellular response to acid	-7.95761
positive regulation of apoptotic signaling pathway	-7.95761
purine ribonucleoside monophosphate biosynthetic process	-8.52601
autophagic vacuole fusion	-8.95232
signal complex assembly	-8.95232
interferon-gamma production	-8.95232
regulation of stress-activated MAPK cascade	-8.95232
T cell mediated cytotoxicity	-9.54914
mitochondrial electron transport, ubiquinol to cytochrome c	-9.54914
pyrimidine nucleotide metabolic process	-9.54914
regulation of epidermal growth factor-activated receptor activity	-9.54914
purine nucleobase biosynthetic process	-9.54914
ribonucleoside monophosphate biosynthetic process	-9.54914
response to xenobiotic stimulus	-9.54914
negative regulation of sodium ion transport	-9.54914
microvillus assembly	-9.54914
negative regulation of telomere maintenance	-9.54914
negative regulation of DNA endoreduplication	-9.54914
membrane protein proteolysis	-9.54914
protein hexamerization	-9.54914
regulation of histone acetylation	-9.54914
regulation of gene expression, epigenetic	-9.54914
negative regulation of glycolysis	-9.54914
positive regulation of helicase activity	-9.54914
nuclear export	-9.54914
rRNA transcription	-9.94702
ribosomal large subunit biogenesis	-9.94702
ribosomal small subunit biogenesis	-9.94702
ribosomal small subunit assembly	-10.2312
DNA unwinding involved in replication	-10.2312
protein neddylation	-10.2312
'de novo' IMP biosynthetic process	-11.9364
maturation of SSU-rRNA from tricistronic rRNA transcript (SSU-rRNA, 5.8S rRNA, LSU-rRNA)	-11.9364
cellular aromatic compound metabolic process	-11.9364
nucleolus organization	-11.9364
regulation of Notch signaling pathway	-11.9364
protection from non-homologous end joining at telomere	-11.9364
regulation of T cell receptor signaling pathway	-11.9364
regulation of establishment of protein localization to plasma membrane	-11.9364
formation of translation preinitiation complex	-12.7322
positive regulation of T cell receptor signaling pathway	-13.6416
isocitrate metabolic process	-14.3237
nucleosome positioning	-15.9152
GMP biosynthetic process	-15.9152
transcription initiation from mitochondrial promoter	-15.9152
negative regulation of extracellular matrix disassembly	-15.9152
coenzyme A metabolic process	-15.9152
telomere capping	-15.9152
dolichol metabolic process	-15.9152
GDP-mannose metabolic process	-15.9152
B cell mediated immunity	-15.9152
regulation of cell-cell adhesion mediated by integrin	-15.9152
positive regulation of RNA polymerase II transcriptional preinitiation complex assembly	-15.9152
regulation of isotype switching to IgG isotypes	-15.9152
regulation of ubiquitin-protein ligase activity	-15.9152
positive regulation of deacetylase activity	-15.9152
protein import into mitochondrial outer membrane	-17.9046
negative regulation of protein phosphatase type 2A activity	-23.8728
notochord morphogenesis	-23.8728

## Sheet: up GO-(-LgP) histogram
Up-regulated GO-(-LgP) histogram
# column A: go_name, go_id, it represents GO index number in accordance with Gene Ontology.
# column B: (-LgP), negtive logarithm of P value, the larger -LgP is, the stronger significance is.
go_name	(-LgP)
defense response to virus	3.29036
response to light intensity	2.90822
third ventricle development	2.90822
maternal process involved in female pregnancy	2.62184
interleukin-1 beta secretion	2.61137
cardiac muscle hypertrophy	2.39369
drug transport	2.39369
high-density lipoprotein particle assembly	2.39369
plasma membrane repair	2.22176
nuclear migration	2.22176
keratinization	2.13262
carboxylic acid metabolic process	1.95901
positive regulation of Rho protein signal transduction	1.95901
cellular response to interferon-beta	1.95901
G-protein coupled receptor signaling pathway	1.90966
lateral ventricle development	1.76125
phospholipid efflux	1.76125
detection of chemical stimulus involved in sensory perception of taste	1.76125
negative regulation of viral genome replication	1.70119
cell adhesion	1.69804
cardiac myofibril assembly	1.67825
gene expression	1.61026
heart morphogenesis	1.59071
positive regulation of cAMP biosynthetic process	1.59071
peptide secretion	1.53958
starch catabolic process	1.53958
regulation of L-arginine import	1.53958
skeletal myofibril assembly	1.53958
evasion or tolerance by virus of host immune response	1.53958
positive regulation of ion transmembrane transport	1.53958
regulation of protein dephosphorylation	1.53958
apolipoprotein A-I-mediated signaling pathway	1.53958
forward locomotion	1.53958
regulation of memory T cell differentiation	1.53958
clearance of foreign intracellular DNA by conversion of DNA cytidine to uridine	1.53958
relaxation of smooth muscle	1.53958
negative regulation of positive chemotaxis	1.53958
regulation of response to interferon-gamma	1.53958
negative regulation of cholesterol transporter activity	1.53958
renal tubule development	1.53958
regulation of calcineurin-NFAT signaling cascade	1.53958
cellular response to xenobiotic stimulus	1.53958
response to fibroblast growth factor stimulus	1.53958
microtubule-dependent intracellular transport of viral material to nucleus	1.53958
sodium ion import	1.53958
regulation of NLRP3 inflammasome complex assembly	1.53958
positive regulation of NIK/NF-kappaB cascade	1.53958
regulation of hematopoietic progenitor cell differentiation	1.53958
calcium ion export	1.53958
negative regulation of myoblast fusion	1.53958
regulation of hematopoietic stem cell proliferation	1.53958
regulation of hematopoietic stem cell differentiation	1.53958
regulation of Fas signaling pathway	1.53958
regulation of synaptic vesicle exocytosis	1.53958
virus-host interaction	1.52388
lipoprotein metabolic process	1.49104
phospholipid translocation	1.47196
positive regulation of cell proliferation	1.46052
detection of chemical stimulus involved in sensory perception of smell	1.4599
adult heart development	1.41393
embryonic heart tube development	1.41393
regulation of cytoskeleton organization	1.41393
ATP catabolic process	1.38931
positive regulation of cytokine production	1.3098
bile acid and bile salt transport	1.3098
reverse cholesterol transport	1.3098

## Sheet: down GO-(-LgP) histogram
Down-regulated GO-(-LgP) histogram
# column A: go_name, go_id, it represents GO index number in accordance with Gene Ontology.
# column B: (-LgP), negtive logarithm of P value, the larger -LgP is, the stronger significance is.
go_name	(-LgP)
gene expression	33.6907
cellular protein metabolic process	24.5557
translation	22.2242
viral reproduction	18.76
translational initiation	16.5992
RNA metabolic process	14.9042
small molecule metabolic process	14.4221
SRP-dependent cotranslational protein targeting to membrane	14.3666
mRNA splicing, via spliceosome	14.2424
S phase of mitotic cell cycle	13.1434
mRNA metabolic process	13.0442
rRNA processing	12.9565
nuclear-transcribed mRNA catabolic process, nonsense-mediated decay	12.109
mitotic cell cycle	11.3732
respiratory electron transport chain	10.9742
nucleosome assembly	10.5176
viral transcription	10.5024
translational termination	10.2855
translational elongation	10.2432
nucleotide-excision repair	10.1374
RNA splicing	9.56098
viral infectious cycle	9.48245
G1/S transition of mitotic cell cycle	9.46741
transcription-coupled nucleotide-excision repair	9.07515
protein folding	8.88535
apoptotic process	7.95494
DNA repair	7.91322
cell cycle checkpoint	7.70425
regulation of translational initiation	7.41077
formation of translation preinitiation complex	7.03731
transcription elongation from RNA polymerase II promoter	6.94214
protein transport	6.89335
7-methylguanosine mRNA capping	6.34861
transcription initiation from RNA polymerase II promoter	6.33244
viral reproductive process	6.27332
virus-host interaction	6.18744
transcription from RNA polymerase II promoter	6.00768
protein targeting to mitochondrion	5.91569
regulation of cellular amino acid metabolic process	5.71363
mitotic anaphase	5.52177
purine nucleobase metabolic process	5.52089
vesicle-mediated transport	5.38838
'de novo' posttranslational protein folding	5.2846
DNA damage response, signal transduction by p53 class mediator resulting in cell cycle arrest	5.14926
protein polyubiquitination	5.01876
protein ubiquitination	5.01231
protein N-linked glycosylation via asparagine	4.90238
telomere maintenance	4.86696
transcription, DNA-dependent	4.78082
M phase of mitotic cell cycle	4.68404
positive regulation of viral transcription	4.66392
negative regulation of apoptotic process	4.44473
tricarboxylic acid cycle	4.44099
cell redox homeostasis	4.37873
anaphase-promoting complex-dependent proteasomal ubiquitin-dependent protein catabolic process	4.27405
DNA replication initiation	4.21864
positive regulation of ubiquitin-protein ligase activity involved in mitotic cell cycle	4.14241
nucleosome positioning	4.06595
regulation of ubiquitin-protein ligase activity involved in mitotic cell cycle	3.89952
regulation of apoptotic process	3.85296
DNA-dependent transcription, initiation	3.83788
cell cycle	3.83074
negative regulation of ubiquitin-protein ligase activity involved in mitotic cell cycle	3.82583
GTP catabolic process	3.81701
rRNA transcription	3.80031
ribosomal large subunit biogenesis	3.80031
ribosomal small subunit biogenesis	3.80031
nucleobase-containing small molecule metabolic process	3.7847
positive regulation of T cell receptor signaling pathway	3.71269
post-translational protein modification	3.58115
G1 phase of mitotic cell cycle	3.44632
purine ribonucleoside monophosphate biosynthetic process	3.42807
protein homotetramerization	3.31904
DNA strand elongation involved in DNA replication	3.31568
glycerol ether metabolic process	3.2672
antigen processing and presentation of exogenous peptide antigen via MHC class I, TAP-dependent	3.2533
ER to Golgi vesicle-mediated transport	3.25279
protein import into mitochondrial outer membrane	3.24543
cell division	3.1999
cellular membrane organization	3.17012
antigen processing and presentation of exogenous peptide antigen via MHC class I	3.0534
negative regulation of neuron projection development	3.02128
intra-Golgi vesicle-mediated transport	2.98361
T cell differentiation	2.9229
endosomal transport	2.88873
DNA replication	2.87478
isocitrate metabolic process	2.8613
signal transduction	2.83993
antigen processing and presentation of peptide antigen via MHC class I	2.82965
cellular nitrogen compound metabolic process	2.78862
fatty acid biosynthetic process	2.74198
transcription elongation from RNA polymerase I promoter	2.73999
cell cycle arrest	2.7116
double-strand break repair	2.67367
ubiquitin-dependent protein catabolic process	2.66935
proton transport	2.65496
purine nucleotide biosynthetic process	2.6354
regulation of DNA replication	2.6354
telomere maintenance via telomerase	2.6354
iron-sulfur cluster assembly	2.6354
histone H2A acetylation	2.6354
'de novo' IMP biosynthetic process	2.57404
termination of RNA polymerase I transcription	2.52722
regulation of gene expression	2.51259
biological_process	2.50325
respiratory gaseous exchange	2.49563
early endosome to late endosome transport	2.49028
nucleobase-containing compound metabolic process	2.47867
tRNA aminoacylation for protein translation	2.47867
negative regulation of transcription from RNA polymerase II promoter	2.47306
negative regulation of protein phosphatase type 2A activity	2.4551
notochord morphogenesis	2.4551
nucleotide-excision repair, DNA gap filling	2.43035
telomere maintenance via semi-conservative replication	2.43035
DNA duplex unwinding	2.43035
electron transport chain	2.41726
T cell costimulation	2.38521
gluconeogenesis	2.35776
ribosomal small subunit assembly	2.34474
DNA unwinding involved in replication	2.34474
protein neddylation	2.34474
CENP-A containing nucleosome assembly at centromere	2.33899
ribosome biogenesis	2.28039
transcription from RNA polymerase I promoter	2.2526
transcription initiation from RNA polymerase I promoter	2.2526
retrograde vesicle-mediated transport, Golgi to ER	2.2526
negative regulation of fibroblast proliferation	2.2526
stem cell maintenance	2.2441
protein ubiquitination involved in ubiquitin-dependent protein catabolic process	2.2441
ATP catabolic process	2.21237
DNA recombination	2.21237
release of cytochrome c from mitochondria	2.17074
autophagic vacuole fusion	2.15433
signal complex assembly	2.15433
interferon-gamma production	2.15433
regulation of stress-activated MAPK cascade	2.15433
regulation of neuron differentiation	2.12813
telomere maintenance via recombination	2.09303
intrinsic apoptotic signaling pathway in response to DNA damage by p53 class mediator	2.09303
intracellular protein transport	2.09028
regulation of immune response	2.08986
embryo implantation	2.08896
protein K48-linked ubiquitination	2.08896
mitosis	2.06706
TRIF-dependent toll-like receptor signaling pathway	2.053
mitochondrial electron transport, NADH to ubiquinone	2.02972
N-glycan processing	1.99192
cotranslational protein targeting to membrane	1.99192
protein retention in ER lumen	1.99192
ER overload response	1.99192
positive regulation of triglyceride biosynthetic process	1.99192
positive regulation of protein oligomerization	1.99192
DNA damage response, detection of DNA damage	1.99192
GMP biosynthetic process	1.99027
transcription initiation from mitochondrial promoter	1.99027
negative regulation of extracellular matrix disassembly	1.99027
coenzyme A metabolic process	1.99027
telomere capping	1.99027
dolichol metabolic process	1.99027
GDP-mannose metabolic process	1.99027
B cell mediated immunity	1.99027
regulation of cell-cell adhesion mediated by integrin	1.99027
positive regulation of RNA polymerase II transcriptional preinitiation complex assembly	1.99027
regulation of isotype switching to IgG isotypes	1.99027
regulation of ubiquitin-protein ligase activity	1.99027
positive regulation of deacetylase activity	1.99027
tRNA processing	1.98747
MyD88-independent toll-like receptor signaling pathway	1.97789
cellular response to UV	1.94867
toll-like receptor 3 signaling pathway	1.9414
positive regulation of transcription from RNA polymerase II promoter	1.89689
ATP hydrolysis coupled proton transport	1.88146
signal peptide processing	1.85066
ubiquitin-dependent protein catabolic process via the multivesicular body sorting pathway	1.85066
cellular carbohydrate metabolic process	1.85066
apical protein localization	1.85066
aerobic respiration	1.84323
positive regulation of I-kappaB kinase/NF-kappaB cascade	1.84089
mRNA 3'-end processing	1.81235
T cell activation	1.81235
intrinsic apoptotic signaling pathway	1.80626
response to virus	1.74718
cell recognition	1.72598
nucleotide biosynthetic process	1.72598
lipoxygenase pathway	1.72598
positive regulation of cellular component movement	1.72598
T cell receptor signaling pathway	1.70429
maturation of SSU-rRNA from tricistronic rRNA transcript (SSU-rRNA, 5.8S rRNA, LSU-rRNA)	1.70147
cellular aromatic compound metabolic process	1.70147
nucleolus organization	1.70147
regulation of Notch signaling pathway	1.70147
protection from non-homologous end joining at telomere	1.70147
regulation of T cell receptor signaling pathway	1.70147
regulation of establishment of protein localization to plasma membrane	1.70147
histone H4 acetylation	1.68337
regulation of transcription, DNA-dependent	1.67297
positive regulation of T cell proliferation	1.66717
innate immune response	1.65994
oxidation-reduction process	1.62187
termination of RNA polymerase II transcription	1.62175
positive regulation of protein ubiquitination	1.62175
mRNA cleavage	1.61462
vesicle fusion	1.61462
histone mRNA metabolic process	1.61462
positive regulation of transcription elongation from RNA polymerase II promoter	1.61462
negative thymic T cell selection	1.61462
ncRNA metabolic process	1.61059
positive regulation of intrinsic apoptotic signaling pathway	1.61059
cellular defense response	1.60464
G2/M transition of mitotic cell cycle	1.59066
transforming growth factor beta receptor signaling pathway	1.59066
base-excision repair	1.5863
positive regulation of proteolysis	1.54197
water-soluble vitamin metabolic process	1.53493
positive regulation of cell proliferation	1.52805
oxidative phosphorylation	1.51423
positive regulation of signal transduction	1.51423
regulation of growth	1.49343
T cell mediated cytotoxicity	1.49182
mitochondrial electron transport, ubiquinol to cytochrome c	1.49182
pyrimidine nucleotide metabolic process	1.49182
regulation of epidermal growth factor-activated receptor activity	1.49182
purine nucleobase biosynthetic process	1.49182
ribonucleoside monophosphate biosynthetic process	1.49182
response to xenobiotic stimulus	1.49182
negative regulation of sodium ion transport	1.49182
microvillus assembly	1.49182
negative regulation of telomere maintenance	1.49182
negative regulation of DNA endoreduplication	1.49182
membrane protein proteolysis	1.49182
protein hexamerization	1.49182
regulation of histone acetylation	1.49182
regulation of gene expression, epigenetic	1.49182
negative regulation of glycolysis	1.49182
positive regulation of helicase activity	1.49182
nuclear export	1.49182
toll-like receptor signaling pathway	1.48912
mRNA polyadenylation	1.47712
protein sumoylation	1.47712
positive regulation of protein insertion into mitochondrial membrane involved in apoptotic signaling pathway	1.47712
negative regulation of transforming growth factor beta receptor signaling pathway	1.46027
cytokinesis	1.45587
positive regulation of protein catabolic process	1.4359
sister chromatid cohesion	1.42302
ATP synthesis coupled proton transport	1.42302
positive regulation of ATPase activity	1.42302
mitochondrial ATP synthesis coupled proton transport	1.42302
pyruvate metabolic process	1.4157
toll-like receptor 4 signaling pathway	1.41333
RNA processing	1.39633
defense response	1.39303
protein complex assembly	1.38998
protein import into nucleus	1.38944
fatty acid beta-oxidation	1.38944
response to stress	1.37897
spliceosomal snRNP assembly	1.35743
response to drug	1.34541
response to hydrogen peroxide	1.34464
mRNA transport	1.33886
mitochondrion degradation	1.32787
endodermal cell fate commitment	1.32787
negative regulation of type 2 immune response	1.32787
citrate metabolic process	1.32787
regulation of transcription from RNA polymerase I promoter	1.32787
histone mRNA 3'-end processing	1.32787
negative regulation of tumor necrosis factor-mediated signaling pathway	1.32787
protein maturation by protein folding	1.32787
prostate gland development	1.32787
receptor catabolic process	1.32787
negative regulation of stress-activated MAPK cascade	1.32787
positive regulation of activin receptor signaling pathway	1.32787
progesterone receptor signaling pathway	1.32787
negative regulation of cardiac muscle cell proliferation	1.32787
angiogenesis involved in wound healing	1.32787
protein localization to chromosome, telomeric region	1.32787
cellular response to acid	1.32787
positive regulation of apoptotic signaling pathway	1.32787
cellular protein modification process	1.31943
cell-cell signaling	1.31611
mitotic prometaphase	1.31024
transcription from RNA polymerase III promoter	1.30142
protein oligomerization	1.30142
