# Supplementary material for: Microarray Profiling and Co-Expression Network Analysis of Circulating lncRNAs and mRNAs Associated with Major Depressive Disorder
Source: PLoS One. 2014 Mar 27;9(3):e93388. doi: 10.1371/journal.pone.0093388 (PMC3968145; doi:10.1371/journal.pone.0093388)
Supplement: Table S5 — Significantly different pathway targeted by differentially expressed genes. (XLS) [file pone.0093388.s007.xls]

## Sheet: 文件说明
表名称	列头	列头的含义
上调基因显著性pathway	path_id	pathway索引号,与KEGG数据库的pathway索引号一致
	path_name	pathway名称,与KEGG数据库中pathway的命名方式一致
	path_diffgene_count	基因计数,表示所有差异基因中属于某一pathway的基因数量
	path_gene_count	基因计数,表示数据库中属于某一pathway的基因数量
	pvalue	p值,评估pathway的显著性水平,(p<0.05表示pathway具有显著性差异,用黄色标注)
	FDR	误判率,对p值准确率的判断,对pathway显著性水平的再判断
	enrichment	富集度,若p值相同，富集度越大的pathway,表示该pathway受到实验的影响越大
显著性pathway所属上调基因	path_id	pathway索引号,与KEGG数据库的pathway索引号一致
	path_name	pathway名称,与KEGG数据库中pathway的命名方式一致
	gene_name	基因名称,与NCBI GenBank的基因标识一致
	pvalue	p值,评估pathway的显著性水平,(p<0.05表示pathway具有显著性差异,用黄色标注)
	FDR	误判率,对p值准确率的判断,对pathway显著性水平的再判断
	enrichment	富集度,若p值相同，富集度越大的pathway,表示该pathway受到实验的影响越大
下调基因显著性pathway	path_id	pathway索引号,与KEGG数据库的pathway索引号一致
	path_name	pathway名称,与KEGG数据库中pathway的命名方式一致
	path_diffgene_count	基因计数,表示所有差异基因中属于某一pathway的基因数量
	path_gene_count	基因计数,表示数据库中属于某一pathway的基因数量
	pvalue	p值,评估pathway的显著性水平,(p<0.05表示pathway具有显著性差异,用黄色标注)
	FDR	误判率,对p值准确率的判断,对pathway显著性水平的再判断
	enrichment	富集度,若p值相同，富集度越大的pathway,表示该pathway受到实验的影响越大
显著性pathway所属下调基因	path_id	pathway索引号,与KEGG数据库的pathway索引号一致
	path_name	pathway名称,与KEGG数据库中pathway的命名方式一致
	gene_name	基因名称,与NCBI GenBank的基因标识一致
	pvalue	p值,评估pathway的显著性水平,(p<0.05表示pathway具有显著性差异,用黄色标注)
	FDR	误判率,对p值准确率的判断,对pathway显著性水平的再判断
	enrichment	富集度,若p值相同，富集度越大的pathway,表示该pathway受到实验的影响越大
significantly different pathway targeted by up-regulated genes
# p<0.05
# column A : path_id, it represents pathway index number in accordance with KEGG.
# column B : path_name, it represents pathway name in accordance with KEGG.
# column C : Path_diffgene_count, the number of gene targeted same pathway in different genes.
# column D : Path_diffgene_count, the number of gene targeted same pathway in database.
# column E : p-value, P-value calculated from Paired T -Test.
# column F : FDR, corrected p-value calcualted by Multiple Testing Correction.
# column G : enrichment, it represents the significance of the function,as the enrichment increases, the corresponding pathway is more specific.
Up-regulated genes targeted the significant pathways
# p<0.05
# column A : path_id, it represents pathway index number in accordance with Gene Ontology.
# column B : path_name, it represents pathway name in accordance with Gene Ontology.
# column C : gene_symbol, it represents gene name.
# column D : p-value, P-value calculated from Paired T -Test.
# column E : FDR, corrected p-value calcualted by Multiple Testing Correction.
# column F : enrichment, it represents the significance of the function,as the enrichment increases, the corresponding pathway is more specific.

## Sheet: pathways of up-regulated gene
significantly different pathway targeted by up-regulated genes
# p<0.05
# column A : path_id, it represents pathway index number in accordance with KEGG.
# column B : path_name, it represents pathway name in accordance with KEGG.
# column C : Path_diffgene_count, the number of gene targeted same pathway in different genes.
# column D : Path_diffgene_count, the number of gene targeted same pathway in database.
# column E : p-value, P-value calculated from Paired T -Test.
# column F : FDR, corrected p-value calcualted by Multiple Testing Correction.
# column G : enrichment, it represents the significance of the function,as the enrichment increases, the corresponding pathway is more specific.
path_id	path_name	path_diffgene_count	path_gene_count	pvalue	FDR	enrichment
4740	Olfactory transduction	14	408	0.00531583	1	2.37726
1100	Metabolic pathways	7	1189	0.00824117	1	0.407873

## Sheet: up-regulated genes
Up-regulated genes targeted the significant pathways
# p<0.05
# column A : path_id, it represents pathway index number in accordance with Gene Ontology.
# column B : path_name, it represents pathway name in accordance with Gene Ontology.
# column C : gene_symbol, it represents gene name.
# column D : p-value, P-value calculated from Paired T -Test.
# column E : FDR, corrected p-value calcualted by Multiple Testing Correction.
# column F : enrichment, it represents the significance of the function,as the enrichment increases, the corresponding pathway is more specific.
path_id	path_name	gene_name	pvalue	FDR	enrichment
4740	Olfactory transduction	OR4S1	0.00531583	1	2.37726
4740	Olfactory transduction	OR9A4	0.00531583	1	2.37726
4740	Olfactory transduction	OR2S2	0.00531583	1	2.37726
4740	Olfactory transduction	OR52K2	0.00531583	1	2.37726
4740	Olfactory transduction	OR52K1	0.00531583	1	2.37726
4740	Olfactory transduction	OR6N1	0.00531583	1	2.37726
4740	Olfactory transduction	OR51V1	0.00531583	1	2.37726
4740	Olfactory transduction	OR7D4	0.00531583	1	2.37726
4740	Olfactory transduction	OR10A4	0.00531583	1	2.37726
4740	Olfactory transduction	OR10AD1	0.00531583	1	2.37726
4740	Olfactory transduction	OR51G1	0.00531583	1	2.37726
4740	Olfactory transduction	OR51S1	0.00531583	1	2.37726
4740	Olfactory transduction	OR52W1	0.00531583	1	2.37726
4740	Olfactory transduction	OR2M4	0.00531583	1	2.37726
1100	Metabolic pathways	CYP3A5	0.00824117	1	0.407873
1100	Metabolic pathways	AGPAT4	0.00824117	1	0.407873
1100	Metabolic pathways	MGAM	0.00824117	1	0.407873
1100	Metabolic pathways	ARG1	0.00824117	1	0.407873
1100	Metabolic pathways	ACSL1	0.00824117	1	0.407873
1100	Metabolic pathways	PYGL	0.00824117	1	0.407873
1100	Metabolic pathways	CSAD	0.00824117	1	0.407873

## Sheet: pathways of down-regulated gene
significantly different pathway targeted by down-regulated genes
# p<0.05
# column A : path_id, it represents pathway index number in accordance with KEGG.
# column B : path_name, it represents pathway name in accordance with KEGG.
# column C : Path_diffgene_count, the number of gene targeted same pathway in different genes.
# column D : Path_diffgene_count, the number of gene targeted same pathway in database.
# column E : p-value, P-value calculated from Paired T -Test.
# column F : FDR, corrected p-value calcualted by Multiple Testing Correction.
# column G : enrichment, it represents the significance of the function,as the enrichment increases, the corresponding pathway is more specific.
path_id	path_name	path_diffgene_count	path_gene_count	pvalue	FDR	enrichment
3060	Protein export	7	23	6.04447e-05	0.000509881	7.26565
1040	Biosynthesis of unsaturated fatty acids	6	21	0.000336824	0.0020011	6.82081
20	Citrate cycle (TCA cycle)	8	30	4.75884e-05	0.000414901	6.36609
3020	RNA polymerase	8	34	0.000127175	0.000954123	5.61714
1210	2-Oxocarboxylic acid metabolism	4	17	0.00941628	0.0327069	5.61714
3030	DNA replication	8	36	0.000196757	0.00134056	5.30508
62	Fatty acid elongation	5	23	0.00458156	0.0193544	5.18975
3430	Mismatch repair	5	23	0.00458156	0.0193544	5.18975
3420	Nucleotide excision repair	10	47	4.03618e-05	0.000358661	5.07933
3010	Ribosome	28	136	4.57102e-12	2.69912e-10	4.915
3050	Proteasome	9	44	0.00014539	0.00106264	4.88308
3022	Basal transcription factors	9	45	0.000175029	0.00122774	4.77457
5016	Huntington's disease	36	183	1.51825e-14	1.34476e-12	4.6963
51	Fructose and mannose metabolism	7	36	0.00127846	0.00666096	4.64194
4110	Cell cycle	24	124	6.45326e-10	1.63309e-08	4.62055
190	Oxidative phosphorylation	25	133	5.33277e-10	1.46876e-08	4.48738
3040	Spliceosome	24	132	2.44945e-09	5.2733e-08	4.34052
3008	Ribosome biogenesis in eukaryotes	15	84	3.87129e-06	3.8099e-05	4.26301
5012	Parkinson's disease	23	131	1.08828e-08	1.60653e-07	4.19141
4120	Ubiquitin mediated proteolysis	24	138	6.20489e-09	1.01912e-07	4.1518
4141	Protein processing in endoplasmic reticulum	29	167	1.51394e-10	6.39775e-09	4.14558
30	Pentose phosphate pathway	5	29	0.0131382	0.0432824	4.11601
5340	Primary immunodeficiency	6	36	0.00707303	0.0267	3.97881
630	Glyoxylate and dicarboxylate metabolism	4	24	0.0333336	0.091454	3.97881
510	N-Glycan biosynthesis	8	49	0.00181141	0.00893826	3.89761
480	Glutathione metabolism	8	50	0.00207832	0.00999051	3.81965
5322	Systemic lupus erythematosus	22	138	1.41706e-07	1.6735e-06	3.80582
5010	Alzheimer's disease	27	170	5.22059e-09	9.14264e-08	3.79157
5169	Epstein-Barr virus infection	32	204	2.50939e-10	8.89054e-09	3.74476
3013	RNA transport	25	165	5.30282e-08	7.22592e-07	3.6171
3410	Base excision repair	5	33	0.0228829	0.0664524	3.6171
4115	p53 signaling pathway	10	68	0.00102272	0.0054808	3.51071
5210	Colorectal cancer	9	62	0.00211999	0.0101499	3.46541
5203	Viral carcinogenesis	30	207	6.51993e-09	1.04998e-07	3.45983
230	Purine metabolism	25	173	1.37999e-07	1.63886e-06	3.44983
240	Pyrimidine metabolism	15	107	8.02171e-05	0.000645913	3.34666
5034	Alcoholism	25	180	3.02792e-07	3.35239e-06	3.31567
4962	Vasopressin-regulated water reabsorption	6	45	0.0215192	0.0635339	3.18305
562	Inositol phosphate metabolism	8	61	0.00760829	0.0280786	3.13086
4660	T cell receptor signaling pathway	14	108	0.000337935	0.00200566	3.09463
5110	Vibrio cholerae infection	7	54	0.0141327	0.0459263	3.09463
4114	Oocyte meiosis	14	112	0.000497703	0.00284406	2.98411
520	Amino sugar and nucleotide sugar metabolism	6	49	0.0321048	0.0886583	2.92321
3015	mRNA surveillance pathway	11	92	0.00321284	0.0145224	2.85436
4662	B cell receptor signaling pathway	9	76	0.00885118	0.0313199	2.82705
5120	Epithelial cell signaling in Helicobacter pylori infection	8	68	0.0147877	0.0476287	2.80857
5161	Hepatitis B	17	148	0.000325243	0.00195297	2.74215
1230	Biosynthesis of amino acids	8	70	0.0175585	0.0545129	2.72832
4012	ErbB signaling pathway	10	88	0.00749206	0.0277845	2.71282
4210	Apoptosis	10	88	0.00749206	0.0277845	2.71282
4640	Hematopoietic cell lineage	10	88	0.00749206	0.0277845	2.71282
4350	TGF-beta signaling pathway	9	81	0.0134748	0.0441853	2.65254
5160	Hepatitis C	14	133	0.00282036	0.0130095	2.51293
5142	Chagas disease (American trypanosomiasis)	11	105	0.00912059	0.0319875	2.50096
5222	Small cell lung cancer	9	86	0.0197565	0.0596308	2.49832
5168	Herpes simplex infection	19	188	0.000736973	0.00407973	2.41268
1100	Metabolic pathways	112	1189	1.77142e-15	3.13799e-13	2.24875
5166	HTLV-I infection	25	268	0.000343538	0.00202854	2.22694
4142	Lysosome	11	122	0.0271755	0.0770672	2.15247
5162	Measles	12	134	0.021519	0.0635334	2.13787
4144	Endocytosis	18	204	0.00489407	0.0203704	2.10643
4728	Dopaminergic synapse	11	131	0.0439534	0.115571	2.00459
4310	Wnt signaling pathway	12	143	0.0346025	0.0943027	2.00332
5202	Transcriptional misregulation in cancer	14	180	0.0392511	0.105066	1.85678
5200	Pathways in cancer	25	327	0.00596028	0.0236221	1.82514
5152	Tuberculosis	14	184	0.0464346	0.120966	1.81641
4080	Neuroactive ligand-receptor interaction	4	275	0.018509	0.0567616	0.347241
4740	Olfactory transduction	1	408	8.85653e-07	9.22879e-06	0.0585119

## Sheet: down-regulated genes
Down-regulated genes targeted the significant pathways
# p<0.05
# column A : path_id, it represents pathway index number in accordance with Gene Ontology.
# column B : path_name, it represents pathway name in accordance with Gene Ontology.
# column C : gene_symbol, it represents gene name.
# column D : p-value, P-value calculated from Paired T -Test.
# column E : FDR, corrected p-value calcualted by Multiple Testing Correction.
# column F : enrichment, it represents the significance of the function,as the enrichment increases, the corresponding pathway is more specific.
path_id	path_name	gene_name	pvalue	FDR	enrichment
3060	Protein export	SRP72	6.04447e-05	0.000509881	7.26565
3060	Protein export	SRP54	6.04447e-05	0.000509881	7.26565
3060	Protein export	SRP68	6.04447e-05	0.000509881	7.26565
3060	Protein export	SEC11C	6.04447e-05	0.000509881	7.26565
3060	Protein export	SEC62	6.04447e-05	0.000509881	7.26565
3060	Protein export	SPCS1	6.04447e-05	0.000509881	7.26565
3060	Protein export	SPCS2	6.04447e-05	0.000509881	7.26565
1040	Biosynthesis of unsaturated fatty acids	PTPLB	0.000336824	0.0020011	6.82081
1040	Biosynthesis of unsaturated fatty acids	ACOT2	0.000336824	0.0020011	6.82081
1040	Biosynthesis of unsaturated fatty acids	HSD17B12	0.000336824	0.0020011	6.82081
1040	Biosynthesis of unsaturated fatty acids	SCD	0.000336824	0.0020011	6.82081
1040	Biosynthesis of unsaturated fatty acids	FADS2	0.000336824	0.0020011	6.82081
1040	Biosynthesis of unsaturated fatty acids	HADHA	0.000336824	0.0020011	6.82081
20	Citrate cycle (TCA cycle)	IDH2	4.75884e-05	0.000414901	6.36609
20	Citrate cycle (TCA cycle)	SDHB	4.75884e-05	0.000414901	6.36609
20	Citrate cycle (TCA cycle)	IDH3G	4.75884e-05	0.000414901	6.36609
20	Citrate cycle (TCA cycle)	SDHC	4.75884e-05	0.000414901	6.36609
20	Citrate cycle (TCA cycle)	ACLY	4.75884e-05	0.000414901	6.36609
20	Citrate cycle (TCA cycle)	ACO2	4.75884e-05	0.000414901	6.36609
20	Citrate cycle (TCA cycle)	SUCLG2	4.75884e-05	0.000414901	6.36609
20	Citrate cycle (TCA cycle)	MDH1	4.75884e-05	0.000414901	6.36609
3020	RNA polymerase	POLR2H	0.000127175	0.000954123	5.61714
3020	RNA polymerase	POLR2E	0.000127175	0.000954123	5.61714
3020	RNA polymerase	POLR2K	0.000127175	0.000954123	5.61714
3020	RNA polymerase	POLR2I	0.000127175	0.000954123	5.61714
3020	RNA polymerase	POLR2C	0.000127175	0.000954123	5.61714
3020	RNA polymerase	POLR2B	0.000127175	0.000954123	5.61714
3020	RNA polymerase	POLR1E	0.000127175	0.000954123	5.61714
3020	RNA polymerase	POLR1B	0.000127175	0.000954123	5.61714
1210	2-Oxocarboxylic acid metabolism	IDH2	0.00941628	0.0327069	5.61714
1210	2-Oxocarboxylic acid metabolism	IDH3G	0.00941628	0.0327069	5.61714
1210	2-Oxocarboxylic acid metabolism	GOT2	0.00941628	0.0327069	5.61714
1210	2-Oxocarboxylic acid metabolism	ACO2	0.00941628	0.0327069	5.61714
3030	DNA replication	POLE2	0.000196757	0.00134056	5.30508
3030	DNA replication	PCNA	0.000196757	0.00134056	5.30508
3030	DNA replication	POLD3	0.000196757	0.00134056	5.30508
3030	DNA replication	RFC3	0.000196757	0.00134056	5.30508
3030	DNA replication	MCM4	0.000196757	0.00134056	5.30508
3030	DNA replication	MCM5	0.000196757	0.00134056	5.30508
3030	DNA replication	RFC2	0.000196757	0.00134056	5.30508
3030	DNA replication	MCM6	0.000196757	0.00134056	5.30508
62	Fatty acid elongation	PTPLB	0.00458156	0.0193544	5.18975
62	Fatty acid elongation	ACOT2	0.00458156	0.0193544	5.18975
62	Fatty acid elongation	HSD17B12	0.00458156	0.0193544	5.18975
62	Fatty acid elongation	HADHA	0.00458156	0.0193544	5.18975
62	Fatty acid elongation	HADHB	0.00458156	0.0193544	5.18975
3430	Mismatch repair	RFC2	0.00458156	0.0193544	5.18975
3430	Mismatch repair	PCNA	0.00458156	0.0193544	5.18975
3430	Mismatch repair	POLD3	0.00458156	0.0193544	5.18975
3430	Mismatch repair	MSH2	0.00458156	0.0193544	5.18975
3430	Mismatch repair	RFC3	0.00458156	0.0193544	5.18975
3420	Nucleotide excision repair	GTF2H1	4.03618e-05	0.000358661	5.07933
3420	Nucleotide excision repair	POLE2	4.03618e-05	0.000358661	5.07933
3420	Nucleotide excision repair	PCNA	4.03618e-05	0.000358661	5.07933
3420	Nucleotide excision repair	CETN2	4.03618e-05	0.000358661	5.07933
3420	Nucleotide excision repair	POLD3	4.03618e-05	0.000358661	5.07933
3420	Nucleotide excision repair	DDB1	4.03618e-05	0.000358661	5.07933
3420	Nucleotide excision repair	MNAT1	4.03618e-05	0.000358661	5.07933
3420	Nucleotide excision repair	RFC3	4.03618e-05	0.000358661	5.07933
3420	Nucleotide excision repair	RBX1	4.03618e-05	0.000358661	5.07933
3420	Nucleotide excision repair	RFC2	4.03618e-05	0.000358661	5.07933
3010	Ribosome	RPS5	4.57102e-12	2.69912e-10	4.915
3010	Ribosome	MRPL3	4.57102e-12	2.69912e-10	4.915
3010	Ribosome	RPL9	4.57102e-12	2.69912e-10	4.915
3010	Ribosome	RPL41	4.57102e-12	2.69912e-10	4.915
3010	Ribosome	RSL24D1	4.57102e-12	2.69912e-10	4.915
3010	Ribosome	RPS19	4.57102e-12	2.69912e-10	4.915
3010	Ribosome	RPS17	4.57102e-12	2.69912e-10	4.915
3010	Ribosome	RPS3A	4.57102e-12	2.69912e-10	4.915
3010	Ribosome	RPL24	4.57102e-12	2.69912e-10	4.915
3010	Ribosome	RPS12	4.57102e-12	2.69912e-10	4.915
3010	Ribosome	MRPS21	4.57102e-12	2.69912e-10	4.915
3010	Ribosome	RPL29	4.57102e-12	2.69912e-10	4.915
3010	Ribosome	FAU	4.57102e-12	2.69912e-10	4.915
3010	Ribosome	RPL11	4.57102e-12	2.69912e-10	4.915
3010	Ribosome	RPL27A	4.57102e-12	2.69912e-10	4.915
3010	Ribosome	RPL12	4.57102e-12	2.69912e-10	4.915
3010	Ribosome	RPL39	4.57102e-12	2.69912e-10	4.915
3010	Ribosome	MRPL34	4.57102e-12	2.69912e-10	4.915
3010	Ribosome	RPL23	4.57102e-12	2.69912e-10	4.915
3010	Ribosome	RPL34	4.57102e-12	2.69912e-10	4.915
3010	Ribosome	RPS25	4.57102e-12	2.69912e-10	4.915
3010	Ribosome	MRPS11	4.57102e-12	2.69912e-10	4.915
3010	Ribosome	RPS27	4.57102e-12	2.69912e-10	4.915
3010	Ribosome	RPS28	4.57102e-12	2.69912e-10	4.915
3010	Ribosome	RPS29	4.57102e-12	2.69912e-10	4.915
3010	Ribosome	MRPL17	4.57102e-12	2.69912e-10	4.915
3010	Ribosome	MRPL24	4.57102e-12	2.69912e-10	4.915
3010	Ribosome	RPL7	4.57102e-12	2.69912e-10	4.915
3050	Proteasome	PSMB6	0.00014539	0.00106264	4.88308
3050	Proteasome	PSME3	0.00014539	0.00106264	4.88308
3050	Proteasome	PSMC4	0.00014539	0.00106264	4.88308
3050	Proteasome	PSMA2	0.00014539	0.00106264	4.88308
3050	Proteasome	PSMA6	0.00014539	0.00106264	4.88308
3050	Proteasome	PSMD4	0.00014539	0.00106264	4.88308
3050	Proteasome	PSMD13	0.00014539	0.00106264	4.88308
3050	Proteasome	PSMD12	0.00014539	0.00106264	4.88308
3050	Proteasome	PSMD8	0.00014539	0.00106264	4.88308
3022	Basal transcription factors	GTF2H1	0.000175029	0.00122774	4.77457
3022	Basal transcription factors	GTF2B	0.000175029	0.00122774	4.77457
3022	Basal transcription factors	TBPL1	0.000175029	0.00122774	4.77457
3022	Basal transcription factors	TAF7	0.000175029	0.00122774	4.77457
3022	Basal transcription factors	TAF4B	0.000175029	0.00122774	4.77457
3022	Basal transcription factors	GTF2F1	0.000175029	0.00122774	4.77457
3022	Basal transcription factors	GTF2A2	0.000175029	0.00122774	4.77457
3022	Basal transcription factors	TAF12	0.000175029	0.00122774	4.77457
3022	Basal transcription factors	MNAT1	0.000175029	0.00122774	4.77457
5016	Huntington's disease	NDUFB11	1.51825e-14	1.34476e-12	4.6963
5016	Huntington's disease	IFT57	1.51825e-14	1.34476e-12	4.6963
5016	Huntington's disease	ATP5F1	1.51825e-14	1.34476e-12	4.6963
5016	Huntington's disease	TBPL1	1.51825e-14	1.34476e-12	4.6963
5016	Huntington's disease	TP53	1.51825e-14	1.34476e-12	4.6963
5016	Huntington's disease	UQCR10	1.51825e-14	1.34476e-12	4.6963
5016	Huntington's disease	POLR2H	1.51825e-14	1.34476e-12	4.6963
5016	Huntington's disease	TAF4B	1.51825e-14	1.34476e-12	4.6963
5016	Huntington's disease	SDHB	1.51825e-14	1.34476e-12	4.6963
5016	Huntington's disease	COX6B1	1.51825e-14	1.34476e-12	4.6963
5016	Huntington's disease	NDUFB5	1.51825e-14	1.34476e-12	4.6963
5016	Huntington's disease	POLR2E	1.51825e-14	1.34476e-12	4.6963
5016	Huntington's disease	SDHC	1.51825e-14	1.34476e-12	4.6963
5016	Huntington's disease	CYCS	1.51825e-14	1.34476e-12	4.6963
5016	Huntington's disease	AP2M1	1.51825e-14	1.34476e-12	4.6963
5016	Huntington's disease	POLR2K	1.51825e-14	1.34476e-12	4.6963
5016	Huntington's disease	COX8A	1.51825e-14	1.34476e-12	4.6963
5016	Huntington's disease	ATP5G1	1.51825e-14	1.34476e-12	4.6963
5016	Huntington's disease	NDUFA2	1.51825e-14	1.34476e-12	4.6963
5016	Huntington's disease	POLR2I	1.51825e-14	1.34476e-12	4.6963
5016	Huntington's disease	COX6A1	1.51825e-14	1.34476e-12	4.6963
5016	Huntington's disease	GPX1	1.51825e-14	1.34476e-12	4.6963
5016	Huntington's disease	NDUFA8	1.51825e-14	1.34476e-12	4.6963
5016	Huntington's disease	ATP5C1	1.51825e-14	1.34476e-12	4.6963
5016	Huntington's disease	POLR2C	1.51825e-14	1.34476e-12	4.6963
5016	Huntington's disease	UQCRH	1.51825e-14	1.34476e-12	4.6963
5016	Huntington's disease	COX5B	1.51825e-14	1.34476e-12	4.6963
5016	Huntington's disease	NDUFA9	1.51825e-14	1.34476e-12	4.6963
5016	Huntington's disease	POLR2B	1.51825e-14	1.34476e-12	4.6963
5016	Huntington's disease	TFAM	1.51825e-14	1.34476e-12	4.6963
5016	Huntington's disease	NDUFA6	1.51825e-14	1.34476e-12	4.6963
5016	Huntington's disease	SLC25A5	1.51825e-14	1.34476e-12	4.6963
5016	Huntington's disease	NDUFC2	1.51825e-14	1.34476e-12	4.6963
5016	Huntington's disease	CREB3	1.51825e-14	1.34476e-12	4.6963
5016	Huntington's disease	HDAC2	1.51825e-14	1.34476e-12	4.6963
5016	Huntington's disease	NDUFA12	1.51825e-14	1.34476e-12	4.6963
51	Fructose and mannose metabolism	C12orf5	0.00127846	0.00666096	4.64194
51	Fructose and mannose metabolism	TPI1	0.00127846	0.00666096	4.64194
51	Fructose and mannose metabolism	MPI	0.00127846	0.00666096	4.64194
51	Fructose and mannose metabolism	AKR1B1	0.00127846	0.00666096	4.64194
51	Fructose and mannose metabolism	TSTA3	0.00127846	0.00666096	4.64194
51	Fructose and mannose metabolism	FBP1	0.00127846	0.00666096	4.64194
51	Fructose and mannose metabolism	ALDOC	0.00127846	0.00666096	4.64194
4110	Cell cycle	MCM6	6.45326e-10	1.63309e-08	4.62055
4110	Cell cycle	ANAPC13	6.45326e-10	1.63309e-08	4.62055
4110	Cell cycle	TP53	6.45326e-10	1.63309e-08	4.62055
4110	Cell cycle	E2F5	6.45326e-10	1.63309e-08	4.62055
4110	Cell cycle	CDC14B	6.45326e-10	1.63309e-08	4.62055
4110	Cell cycle	PCNA	6.45326e-10	1.63309e-08	4.62055
4110	Cell cycle	CCND2	6.45326e-10	1.63309e-08	4.62055
4110	Cell cycle	SKP2	6.45326e-10	1.63309e-08	4.62055
4110	Cell cycle	SMC3	6.45326e-10	1.63309e-08	4.62055
4110	Cell cycle	SKP1	6.45326e-10	1.63309e-08	4.62055
4110	Cell cycle	ORC5	6.45326e-10	1.63309e-08	4.62055
4110	Cell cycle	TFDP2	6.45326e-10	1.63309e-08	4.62055
4110	Cell cycle	MYC	6.45326e-10	1.63309e-08	4.62055
4110	Cell cycle	ORC3	6.45326e-10	1.63309e-08	4.62055
4110	Cell cycle	YWHAE	6.45326e-10	1.63309e-08	4.62055
4110	Cell cycle	WEE1	6.45326e-10	1.63309e-08	4.62055
4110	Cell cycle	SMC1A	6.45326e-10	1.63309e-08	4.62055
4110	Cell cycle	CDKN1B	6.45326e-10	1.63309e-08	4.62055
4110	Cell cycle	CDK4	6.45326e-10	1.63309e-08	4.62055
4110	Cell cycle	ANAPC7	6.45326e-10	1.63309e-08	4.62055
4110	Cell cycle	MCM4	6.45326e-10	1.63309e-08	4.62055
4110	Cell cycle	HDAC2	6.45326e-10	1.63309e-08	4.62055
4110	Cell cycle	MCM5	6.45326e-10	1.63309e-08	4.62055
4110	Cell cycle	RBX1	6.45326e-10	1.63309e-08	4.62055
190	Oxidative phosphorylation	ATP5F1	5.33277e-10	1.46876e-08	4.48738
190	Oxidative phosphorylation	ATP6V1A	5.33277e-10	1.46876e-08	4.48738
190	Oxidative phosphorylation	UQCR10	5.33277e-10	1.46876e-08	4.48738
190	Oxidative phosphorylation	SDHB	5.33277e-10	1.46876e-08	4.48738
190	Oxidative phosphorylation	COX6B1	5.33277e-10	1.46876e-08	4.48738
190	Oxidative phosphorylation	PPA1	5.33277e-10	1.46876e-08	4.48738
190	Oxidative phosphorylation	NDUFB5	5.33277e-10	1.46876e-08	4.48738
190	Oxidative phosphorylation	SDHC	5.33277e-10	1.46876e-08	4.48738
190	Oxidative phosphorylation	COX11	5.33277e-10	1.46876e-08	4.48738
190	Oxidative phosphorylation	COX8A	5.33277e-10	1.46876e-08	4.48738
190	Oxidative phosphorylation	ATP5G1	5.33277e-10	1.46876e-08	4.48738
190	Oxidative phosphorylation	NDUFA2	5.33277e-10	1.46876e-08	4.48738
190	Oxidative phosphorylation	COX6A1	5.33277e-10	1.46876e-08	4.48738
190	Oxidative phosphorylation	NDUFA8	5.33277e-10	1.46876e-08	4.48738
190	Oxidative phosphorylation	ATP5C1	5.33277e-10	1.46876e-08	4.48738
190	Oxidative phosphorylation	UQCRH	5.33277e-10	1.46876e-08	4.48738
190	Oxidative phosphorylation	COX5B	5.33277e-10	1.46876e-08	4.48738
190	Oxidative phosphorylation	NDUFA9	5.33277e-10	1.46876e-08	4.48738
190	Oxidative phosphorylation	NDUFA6	5.33277e-10	1.46876e-08	4.48738
190	Oxidative phosphorylation	NDUFC2	5.33277e-10	1.46876e-08	4.48738
190	Oxidative phosphorylation	NDUFA12	5.33277e-10	1.46876e-08	4.48738
190	Oxidative phosphorylation	ATP6AP1	5.33277e-10	1.46876e-08	4.48738
190	Oxidative phosphorylation	ATP6V1E1	5.33277e-10	1.46876e-08	4.48738
190	Oxidative phosphorylation	NDUFB11	5.33277e-10	1.46876e-08	4.48738
190	Oxidative phosphorylation	ATP6V1F	5.33277e-10	1.46876e-08	4.48738
3040	Spliceosome	PPIL1	2.44945e-09	5.2733e-08	4.34052
3040	Spliceosome	TRA2B	2.44945e-09	5.2733e-08	4.34052
3040	Spliceosome	PLRG1	2.44945e-09	5.2733e-08	4.34052
3040	Spliceosome	DDX23	2.44945e-09	5.2733e-08	4.34052
3040	Spliceosome	XAB2	2.44945e-09	5.2733e-08	4.34052
3040	Spliceosome	SF3B14	2.44945e-09	5.2733e-08	4.34052
3040	Spliceosome	SNRPD3	2.44945e-09	5.2733e-08	4.34052
3040	Spliceosome	ZMAT2	2.44945e-09	5.2733e-08	4.34052
3040	Spliceosome	NAA38	2.44945e-09	5.2733e-08	4.34052
3040	Spliceosome	EIF4A3	2.44945e-09	5.2733e-08	4.34052
3040	Spliceosome	SNRNP27	2.44945e-09	5.2733e-08	4.34052
3040	Spliceosome	LSM3	2.44945e-09	5.2733e-08	4.34052
3040	Spliceosome	SNRPD1	2.44945e-09	5.2733e-08	4.34052
3040	Spliceosome	CDC5L	2.44945e-09	5.2733e-08	4.34052
3040	Spliceosome	SNRPB	2.44945e-09	5.2733e-08	4.34052
3040	Spliceosome	SNRPA	2.44945e-09	5.2733e-08	4.34052
3040	Spliceosome	SF3B5	2.44945e-09	5.2733e-08	4.34052
3040	Spliceosome	SRSF8	2.44945e-09	5.2733e-08	4.34052
3040	Spliceosome	SYF2	2.44945e-09	5.2733e-08	4.34052
3040	Spliceosome	BUD31	2.44945e-09	5.2733e-08	4.34052
3040	Spliceosome	PRPF19	2.44945e-09	5.2733e-08	4.34052
3040	Spliceosome	SNRPB2	2.44945e-09	5.2733e-08	4.34052
3040	Spliceosome	ALYREF	2.44945e-09	5.2733e-08	4.34052
3040	Spliceosome	PRPF40A	2.44945e-09	5.2733e-08	4.34052
3008	Ribosome biogenesis in eukaryotes	UTP6	3.87129e-06	3.8099e-05	4.26301
3008	Ribosome biogenesis in eukaryotes	NMD3	3.87129e-06	3.8099e-05	4.26301
3008	Ribosome biogenesis in eukaryotes	FBL	3.87129e-06	3.8099e-05	4.26301
3008	Ribosome biogenesis in eukaryotes	SNORD3B-1	3.87129e-06	3.8099e-05	4.26301
3008	Ribosome biogenesis in eukaryotes	WDR36	3.87129e-06	3.8099e-05	4.26301
3008	Ribosome biogenesis in eukaryotes	NAT10	3.87129e-06	3.8099e-05	4.26301
3008	Ribosome biogenesis in eukaryotes	WDR43	3.87129e-06	3.8099e-05	4.26301
3008	Ribosome biogenesis in eukaryotes	MPHOSPH10	3.87129e-06	3.8099e-05	4.26301
3008	Ribosome biogenesis in eukaryotes	UTP14A	3.87129e-06	3.8099e-05	4.26301
3008	Ribosome biogenesis in eukaryotes	NOP58	3.87129e-06	3.8099e-05	4.26301
3008	Ribosome biogenesis in eukaryotes	LSG1	3.87129e-06	3.8099e-05	4.26301
3008	Ribosome biogenesis in eukaryotes	POP4	3.87129e-06	3.8099e-05	4.26301
3008	Ribosome biogenesis in eukaryotes	SBDS	3.87129e-06	3.8099e-05	4.26301
3008	Ribosome biogenesis in eukaryotes	RIOK1	3.87129e-06	3.8099e-05	4.26301
3008	Ribosome biogenesis in eukaryotes	CIRH1A	3.87129e-06	3.8099e-05	4.26301
5012	Parkinson's disease	NDUFB11	1.08828e-08	1.60653e-07	4.19141
5012	Parkinson's disease	ATP5F1	1.08828e-08	1.60653e-07	4.19141
5012	Parkinson's disease	UQCR10	1.08828e-08	1.60653e-07	4.19141
5012	Parkinson's disease	SDHB	1.08828e-08	1.60653e-07	4.19141
5012	Parkinson's disease	COX6B1	1.08828e-08	1.60653e-07	4.19141
5012	Parkinson's disease	NDUFB5	1.08828e-08	1.60653e-07	4.19141
5012	Parkinson's disease	SDHC	1.08828e-08	1.60653e-07	4.19141
5012	Parkinson's disease	CYCS	1.08828e-08	1.60653e-07	4.19141
5012	Parkinson's disease	COX8A	1.08828e-08	1.60653e-07	4.19141
5012	Parkinson's disease	ATP5G1	1.08828e-08	1.60653e-07	4.19141
5012	Parkinson's disease	NDUFA2	1.08828e-08	1.60653e-07	4.19141
5012	Parkinson's disease	COX6A1	1.08828e-08	1.60653e-07	4.19141
5012	Parkinson's disease	NDUFA8	1.08828e-08	1.60653e-07	4.19141
5012	Parkinson's disease	ATP5C1	1.08828e-08	1.60653e-07	4.19141
5012	Parkinson's disease	UQCRH	1.08828e-08	1.60653e-07	4.19141
5012	Parkinson's disease	COX5B	1.08828e-08	1.60653e-07	4.19141
5012	Parkinson's disease	UBE2L3	1.08828e-08	1.60653e-07	4.19141
5012	Parkinson's disease	NDUFA9	1.08828e-08	1.60653e-07	4.19141
5012	Parkinson's disease	NDUFA6	1.08828e-08	1.60653e-07	4.19141
5012	Parkinson's disease	SLC25A5	1.08828e-08	1.60653e-07	4.19141
5012	Parkinson's disease	NDUFC2	1.08828e-08	1.60653e-07	4.19141
5012	Parkinson's disease	NDUFA12	1.08828e-08	1.60653e-07	4.19141
5012	Parkinson's disease	UBE2G1	1.08828e-08	1.60653e-07	4.19141
4120	Ubiquitin mediated proteolysis	RBX1	6.20489e-09	1.01912e-07	4.1518
4120	Ubiquitin mediated proteolysis	UBE2K	6.20489e-09	1.01912e-07	4.1518
4120	Ubiquitin mediated proteolysis	ANAPC13	6.20489e-09	1.01912e-07	4.1518
4120	Ubiquitin mediated proteolysis	UBA2	6.20489e-09	1.01912e-07	4.1518
4120	Ubiquitin mediated proteolysis	UBE2Q2	6.20489e-09	1.01912e-07	4.1518
4120	Ubiquitin mediated proteolysis	UBE2Z	6.20489e-09	1.01912e-07	4.1518
4120	Ubiquitin mediated proteolysis	UBE2Q1	6.20489e-09	1.01912e-07	4.1518
4120	Ubiquitin mediated proteolysis	UBE3A	6.20489e-09	1.01912e-07	4.1518
4120	Ubiquitin mediated proteolysis	CUL5	6.20489e-09	1.01912e-07	4.1518
4120	Ubiquitin mediated proteolysis	UBE2D2	6.20489e-09	1.01912e-07	4.1518
4120	Ubiquitin mediated proteolysis	CDC34	6.20489e-09	1.01912e-07	4.1518
4120	Ubiquitin mediated proteolysis	FBXO4	6.20489e-09	1.01912e-07	4.1518
4120	Ubiquitin mediated proteolysis	SKP2	6.20489e-09	1.01912e-07	4.1518
4120	Ubiquitin mediated proteolysis	WWP1	6.20489e-09	1.01912e-07	4.1518
4120	Ubiquitin mediated proteolysis	TRIM32	6.20489e-09	1.01912e-07	4.1518
4120	Ubiquitin mediated proteolysis	SKP1	6.20489e-09	1.01912e-07	4.1518
4120	Ubiquitin mediated proteolysis	RNF7	6.20489e-09	1.01912e-07	4.1518
4120	Ubiquitin mediated proteolysis	DDB1	6.20489e-09	1.01912e-07	4.1518
4120	Ubiquitin mediated proteolysis	UBE2L3	6.20489e-09	1.01912e-07	4.1518
4120	Ubiquitin mediated proteolysis	ANAPC7	6.20489e-09	1.01912e-07	4.1518
4120	Ubiquitin mediated proteolysis	NEDD4	6.20489e-09	1.01912e-07	4.1518
4120	Ubiquitin mediated proteolysis	PRPF19	6.20489e-09	1.01912e-07	4.1518
4120	Ubiquitin mediated proteolysis	RCHY1	6.20489e-09	1.01912e-07	4.1518
4120	Ubiquitin mediated proteolysis	UBE2G1	6.20489e-09	1.01912e-07	4.1518
4141	Protein processing in endoplasmic reticulum	RBX1	1.51394e-10	6.39775e-09	4.14558
4141	Protein processing in endoplasmic reticulum	EIF2AK3	1.51394e-10	6.39775e-09	4.14558
4141	Protein processing in endoplasmic reticulum	UBE2D2	1.51394e-10	6.39775e-09	4.14558
4141	Protein processing in endoplasmic reticulum	PPP1R15A	1.51394e-10	6.39775e-09	4.14558
4141	Protein processing in endoplasmic reticulum	PDIA3	1.51394e-10	6.39775e-09	4.14558
4141	Protein processing in endoplasmic reticulum	PDIA4	1.51394e-10	6.39775e-09	4.14558
4141	Protein processing in endoplasmic reticulum	MAN1C1	1.51394e-10	6.39775e-09	4.14558
4141	Protein processing in endoplasmic reticulum	BCAP31	1.51394e-10	6.39775e-09	4.14558
4141	Protein processing in endoplasmic reticulum	EDEM2	1.51394e-10	6.39775e-09	4.14558
4141	Protein processing in endoplasmic reticulum	XBP1	1.51394e-10	6.39775e-09	4.14558
4141	Protein processing in endoplasmic reticulum	EIF2AK1	1.51394e-10	6.39775e-09	4.14558
4141	Protein processing in endoplasmic reticulum	SKP1	1.51394e-10	6.39775e-09	4.14558
4141	Protein processing in endoplasmic reticulum	TRAM1	1.51394e-10	6.39775e-09	4.14558
4141	Protein processing in endoplasmic reticulum	SEC23B	1.51394e-10	6.39775e-09	4.14558
4141	Protein processing in endoplasmic reticulum	DNAJA2	1.51394e-10	6.39775e-09	4.14558
4141	Protein processing in endoplasmic reticulum	P4HB	1.51394e-10	6.39775e-09	4.14558
4141	Protein processing in endoplasmic reticulum	EIF2S1	1.51394e-10	6.39775e-09	4.14558
4141	Protein processing in endoplasmic reticulum	MAPK8	1.51394e-10	6.39775e-09	4.14558
4141	Protein processing in endoplasmic reticulum	GANAB	1.51394e-10	6.39775e-09	4.14558
4141	Protein processing in endoplasmic reticulum	SEC62	1.51394e-10	6.39775e-09	4.14558
4141	Protein processing in endoplasmic reticulum	CAPN1	1.51394e-10	6.39775e-09	4.14558
4141	Protein processing in endoplasmic reticulum	DAD1	1.51394e-10	6.39775e-09	4.14558
4141	Protein processing in endoplasmic reticulum	MAN1A2	1.51394e-10	6.39775e-09	4.14558
4141	Protein processing in endoplasmic reticulum	DNAJC10	1.51394e-10	6.39775e-09	4.14558
4141	Protein processing in endoplasmic reticulum	PRKCSH	1.51394e-10	6.39775e-09	4.14558
4141	Protein processing in endoplasmic reticulum	LMAN2	1.51394e-10	6.39775e-09	4.14558
4141	Protein processing in endoplasmic reticulum	LMAN1	1.51394e-10	6.39775e-09	4.14558
4141	Protein processing in endoplasmic reticulum	MAPK9	1.51394e-10	6.39775e-09	4.14558
4141	Protein processing in endoplasmic reticulum	UBE2G1	1.51394e-10	6.39775e-09	4.14558
30	Pentose phosphate pathway	H6PD	0.0131382	0.0432824	4.11601
30	Pentose phosphate pathway	FBP1	0.0131382	0.0432824	4.11601
30	Pentose phosphate pathway	PRPS1	0.0131382	0.0432824	4.11601
30	Pentose phosphate pathway	ALDOC	0.0131382	0.0432824	4.11601
30	Pentose phosphate pathway	GPI	0.0131382	0.0432824	4.11601
5340	Primary immunodeficiency	BLNK	0.00707303	0.0267	3.97881
5340	Primary immunodeficiency	LCK	0.00707303	0.0267	3.97881
5340	Primary immunodeficiency	CD3D	0.00707303	0.0267	3.97881
5340	Primary immunodeficiency	CD3E	0.00707303	0.0267	3.97881
5340	Primary immunodeficiency	IL7R	0.00707303	0.0267	3.97881
5340	Primary immunodeficiency	CD79A	0.00707303	0.0267	3.97881
630	Glyoxylate and dicarboxylate metabolism	SHMT2	0.0333336	0.091454	3.97881
630	Glyoxylate and dicarboxylate metabolism	ACO2	0.0333336	0.091454	3.97881
630	Glyoxylate and dicarboxylate metabolism	PCCB	0.0333336	0.091454	3.97881
630	Glyoxylate and dicarboxylate metabolism	MDH1	0.0333336	0.091454	3.97881
510	N-Glycan biosynthesis	FUT8	0.00181141	0.00893826	3.89761
510	N-Glycan biosynthesis	MAN1C1	0.00181141	0.00893826	3.89761
510	N-Glycan biosynthesis	ST6GAL1	0.00181141	0.00893826	3.89761
510	N-Glycan biosynthesis	GANAB	0.00181141	0.00893826	3.89761
510	N-Glycan biosynthesis	DAD1	0.00181141	0.00893826	3.89761
510	N-Glycan biosynthesis	MAN1A2	0.00181141	0.00893826	3.89761
510	N-Glycan biosynthesis	DPM1	0.00181141	0.00893826	3.89761
510	N-Glycan biosynthesis	MGAT2	0.00181141	0.00893826	3.89761
480	Glutathione metabolism	IDH2	0.00207832	0.00999051	3.81965
480	Glutathione metabolism	GSTP1	0.00207832	0.00999051	3.81965
480	Glutathione metabolism	TXNDC12	0.00207832	0.00999051	3.81965
480	Glutathione metabolism	RRM1	0.00207832	0.00999051	3.81965
480	Glutathione metabolism	GPX1	0.00207832	0.00999051	3.81965
480	Glutathione metabolism	GPX4	0.00207832	0.00999051	3.81965
480	Glutathione metabolism	SRM	0.00207832	0.00999051	3.81965
480	Glutathione metabolism	ODC1	0.00207832	0.00999051	3.81965
5322	Systemic lupus erythematosus	HIST1H3F	1.41706e-07	1.6735e-06	3.80582
5322	Systemic lupus erythematosus	HIST2H2AB	1.41706e-07	1.6735e-06	3.80582
5322	Systemic lupus erythematosus	HIST2H2AC	1.41706e-07	1.6735e-06	3.80582
5322	Systemic lupus erythematosus	HIST1H2BC	1.41706e-07	1.6735e-06	3.80582
5322	Systemic lupus erythematosus	HIST2H2BE	1.41706e-07	1.6735e-06	3.80582
5322	Systemic lupus erythematosus	HIST1H4B	1.41706e-07	1.6735e-06	3.80582
5322	Systemic lupus erythematosus	HIST1H2BD	1.41706e-07	1.6735e-06	3.80582
5322	Systemic lupus erythematosus	HIST2H2AA3	1.41706e-07	1.6735e-06	3.80582
5322	Systemic lupus erythematosus	HIST1H2BO	1.41706e-07	1.6735e-06	3.80582
5322	Systemic lupus erythematosus	HIST1H2BH	1.41706e-07	1.6735e-06	3.80582
5322	Systemic lupus erythematosus	HIST1H2AB	1.41706e-07	1.6735e-06	3.80582
5322	Systemic lupus erythematosus	SNRPD3	1.41706e-07	1.6735e-06	3.80582
5322	Systemic lupus erythematosus	HIST1H2BK	1.41706e-07	1.6735e-06	3.80582
5322	Systemic lupus erythematosus	HIST1H2BL	1.41706e-07	1.6735e-06	3.80582
5322	Systemic lupus erythematosus	HIST1H2AG	1.41706e-07	1.6735e-06	3.80582
5322	Systemic lupus erythematosus	HIST1H2BJ	1.41706e-07	1.6735e-06	3.80582
5322	Systemic lupus erythematosus	HIST1H2AD	1.41706e-07	1.6735e-06	3.80582
5322	Systemic lupus erythematosus	HLA-DOA	1.41706e-07	1.6735e-06	3.80582
5322	Systemic lupus erythematosus	SNRPD1	1.41706e-07	1.6735e-06	3.80582
5322	Systemic lupus erythematosus	SNRPB	1.41706e-07	1.6735e-06	3.80582
5322	Systemic lupus erythematosus	HIST4H4	1.41706e-07	1.6735e-06	3.80582
5322	Systemic lupus erythematosus	HIST2H4A	1.41706e-07	1.6735e-06	3.80582
5010	Alzheimer's disease	NDUFB11	5.22059e-09	9.14264e-08	3.79157
5010	Alzheimer's disease	PPP3CC	5.22059e-09	9.14264e-08	3.79157
5010	Alzheimer's disease	ATP5F1	5.22059e-09	9.14264e-08	3.79157
5010	Alzheimer's disease	EIF2AK3	5.22059e-09	9.14264e-08	3.79157
5010	Alzheimer's disease	APP	5.22059e-09	9.14264e-08	3.79157
5010	Alzheimer's disease	UQCR10	5.22059e-09	9.14264e-08	3.79157
5010	Alzheimer's disease	SDHB	5.22059e-09	9.14264e-08	3.79157
5010	Alzheimer's disease	COX6B1	5.22059e-09	9.14264e-08	3.79157
5010	Alzheimer's disease	NDUFB5	5.22059e-09	9.14264e-08	3.79157
5010	Alzheimer's disease	SDHC	5.22059e-09	9.14264e-08	3.79157
5010	Alzheimer's disease	CYCS	5.22059e-09	9.14264e-08	3.79157
5010	Alzheimer's disease	COX8A	5.22059e-09	9.14264e-08	3.79157
5010	Alzheimer's disease	ATP5G1	5.22059e-09	9.14264e-08	3.79157
5010	Alzheimer's disease	NDUFA2	5.22059e-09	9.14264e-08	3.79157
5010	Alzheimer's disease	COX6A1	5.22059e-09	9.14264e-08	3.79157
5010	Alzheimer's disease	CAPN1	5.22059e-09	9.14264e-08	3.79157
5010	Alzheimer's disease	NDUFA8	5.22059e-09	9.14264e-08	3.79157
5010	Alzheimer's disease	NAE1	5.22059e-09	9.14264e-08	3.79157
5010	Alzheimer's disease	ATP5C1	5.22059e-09	9.14264e-08	3.79157
5010	Alzheimer's disease	UQCRH	5.22059e-09	9.14264e-08	3.79157
5010	Alzheimer's disease	COX5B	5.22059e-09	9.14264e-08	3.79157
5010	Alzheimer's disease	NDUFA9	5.22059e-09	9.14264e-08	3.79157
5010	Alzheimer's disease	NDUFA6	5.22059e-09	9.14264e-08	3.79157
5010	Alzheimer's disease	FADD	5.22059e-09	9.14264e-08	3.79157
5010	Alzheimer's disease	NDUFC2	5.22059e-09	9.14264e-08	3.79157
5010	Alzheimer's disease	NDUFA12	5.22059e-09	9.14264e-08	3.79157
5010	Alzheimer's disease	BID	5.22059e-09	9.14264e-08	3.79157
5169	Epstein-Barr virus infection	MAPK8	2.50939e-10	8.89054e-09	3.74476
5169	Epstein-Barr virus infection	GTF2B	2.50939e-10	8.89054e-09	3.74476
5169	Epstein-Barr virus infection	FCER2	2.50939e-10	8.89054e-09	3.74476
5169	Epstein-Barr virus infection	PRKACB	2.50939e-10	8.89054e-09	3.74476
5169	Epstein-Barr virus infection	EIF2AK3	2.50939e-10	8.89054e-09	3.74476
5169	Epstein-Barr virus infection	SKP2	2.50939e-10	8.89054e-09	3.74476
5169	Epstein-Barr virus infection	TBPL1	2.50939e-10	8.89054e-09	3.74476
5169	Epstein-Barr virus infection	POLR2H	2.50939e-10	8.89054e-09	3.74476
5169	Epstein-Barr virus infection	TP53	2.50939e-10	8.89054e-09	3.74476
5169	Epstein-Barr virus infection	PSMC4	2.50939e-10	8.89054e-09	3.74476
5169	Epstein-Barr virus infection	MAPK9	2.50939e-10	8.89054e-09	3.74476
5169	Epstein-Barr virus infection	SPN	2.50939e-10	8.89054e-09	3.74476
5169	Epstein-Barr virus infection	IL10RA	2.50939e-10	8.89054e-09	3.74476
5169	Epstein-Barr virus infection	POLR2E	2.50939e-10	8.89054e-09	3.74476
5169	Epstein-Barr virus infection	EIF2AK1	2.50939e-10	8.89054e-09	3.74476
5169	Epstein-Barr virus infection	MYC	2.50939e-10	8.89054e-09	3.74476
5169	Epstein-Barr virus infection	POLR2K	2.50939e-10	8.89054e-09	3.74476
5169	Epstein-Barr virus infection	AKT3	2.50939e-10	8.89054e-09	3.74476
5169	Epstein-Barr virus infection	PLCG1	2.50939e-10	8.89054e-09	3.74476
5169	Epstein-Barr virus infection	YWHAE	2.50939e-10	8.89054e-09	3.74476
5169	Epstein-Barr virus infection	POLR2I	2.50939e-10	8.89054e-09	3.74476
5169	Epstein-Barr virus infection	POLR2C	2.50939e-10	8.89054e-09	3.74476
5169	Epstein-Barr virus infection	JUN	2.50939e-10	8.89054e-09	3.74476
5169	Epstein-Barr virus infection	CDKN1B	2.50939e-10	8.89054e-09	3.74476
5169	Epstein-Barr virus infection	POLR2B	2.50939e-10	8.89054e-09	3.74476
5169	Epstein-Barr virus infection	NEDD4	2.50939e-10	8.89054e-09	3.74476
5169	Epstein-Barr virus infection	HSPB1	2.50939e-10	8.89054e-09	3.74476
5169	Epstein-Barr virus infection	PSMD4	2.50939e-10	8.89054e-09	3.74476
5169	Epstein-Barr virus infection	PSMD13	2.50939e-10	8.89054e-09	3.74476
5169	Epstein-Barr virus infection	PSMD12	2.50939e-10	8.89054e-09	3.74476
5169	Epstein-Barr virus infection	PSMD8	2.50939e-10	8.89054e-09	3.74476
5169	Epstein-Barr virus infection	HDAC2	2.50939e-10	8.89054e-09	3.74476
3013	RNA transport	FXR2	5.30282e-08	7.22592e-07	3.6171
3013	RNA transport	NUP43	5.30282e-08	7.22592e-07	3.6171
3013	RNA transport	EIF3C	5.30282e-08	7.22592e-07	3.6171
3013	RNA transport	EIF3G	5.30282e-08	7.22592e-07	3.6171
3013	RNA transport	UPF1	5.30282e-08	7.22592e-07	3.6171
3013	RNA transport	EIF3E	5.30282e-08	7.22592e-07	3.6171
3013	RNA transport	NMD3	5.30282e-08	7.22592e-07	3.6171
3013	RNA transport	NUP155	5.30282e-08	7.22592e-07	3.6171
3013	RNA transport	RPP14	5.30282e-08	7.22592e-07	3.6171
3013	RNA transport	EIF1AX	5.30282e-08	7.22592e-07	3.6171
3013	RNA transport	EIF2S3	5.30282e-08	7.22592e-07	3.6171
3013	RNA transport	SNORD3B-1	5.30282e-08	7.22592e-07	3.6171
3013	RNA transport	EIF3F	5.30282e-08	7.22592e-07	3.6171
3013	RNA transport	EIF3I	5.30282e-08	7.22592e-07	3.6171
3013	RNA transport	EIF2S1	5.30282e-08	7.22592e-07	3.6171
3013	RNA transport	EIF1B	5.30282e-08	7.22592e-07	3.6171
3013	RNA transport	EIF4A3	5.30282e-08	7.22592e-07	3.6171
3013	RNA transport	SEH1L	5.30282e-08	7.22592e-07	3.6171
3013	RNA transport	CLNS1A	5.30282e-08	7.22592e-07	3.6171
3013	RNA transport	EIF3CL	5.30282e-08	7.22592e-07	3.6171
3013	RNA transport	POP4	5.30282e-08	7.22592e-07	3.6171
3013	RNA transport	SENP2	5.30282e-08	7.22592e-07	3.6171
3013	RNA transport	SUMO3	5.30282e-08	7.22592e-07	3.6171
3013	RNA transport	ALYREF	5.30282e-08	7.22592e-07	3.6171
3013	RNA transport	STRAP	5.30282e-08	7.22592e-07	3.6171
3410	Base excision repair	POLE2	0.0228829	0.0664524	3.6171
3410	Base excision repair	PCNA	0.0228829	0.0664524	3.6171
3410	Base excision repair	POLD3	0.0228829	0.0664524	3.6171
3410	Base excision repair	APEX1	0.0228829	0.0664524	3.6171
3410	Base excision repair	PARP1	0.0228829	0.0664524	3.6171
4115	p53 signaling pathway	CD82	0.00102272	0.0054808	3.51071
4115	p53 signaling pathway	TP53	0.00102272	0.0054808	3.51071
4115	p53 signaling pathway	CCND2	0.00102272	0.0054808	3.51071
4115	p53 signaling pathway	CYCS	0.00102272	0.0054808	3.51071
4115	p53 signaling pathway	CDK4	0.00102272	0.0054808	3.51071
4115	p53 signaling pathway	RCHY1	0.00102272	0.0054808	3.51071
4115	p53 signaling pathway	CCNG1	0.00102272	0.0054808	3.51071
4115	p53 signaling pathway	SESN1	0.00102272	0.0054808	3.51071
4115	p53 signaling pathway	BID	0.00102272	0.0054808	3.51071
4115	p53 signaling pathway	SESN3	0.00102272	0.0054808	3.51071
5210	Colorectal cancer	MAPK8	0.00211999	0.0101499	3.46541
5210	Colorectal cancer	APPL1	0.00211999	0.0101499	3.46541
5210	Colorectal cancer	TP53	0.00211999	0.0101499	3.46541
5210	Colorectal cancer	MAPK9	0.00211999	0.0101499	3.46541
5210	Colorectal cancer	MYC	0.00211999	0.0101499	3.46541
5210	Colorectal cancer	CYCS	0.00211999	0.0101499	3.46541
5210	Colorectal cancer	AKT3	0.00211999	0.0101499	3.46541
5210	Colorectal cancer	MSH2	0.00211999	0.0101499	3.46541
5210	Colorectal cancer	JUN	0.00211999	0.0101499	3.46541
5203	Viral carcinogenesis	HDAC2	6.51993e-09	1.04998e-07	3.45983
5203	Viral carcinogenesis	CREB3	6.51993e-09	1.04998e-07	3.45983
5203	Viral carcinogenesis	GTF2H1	6.51993e-09	1.04998e-07	3.45983
5203	Viral carcinogenesis	GTF2B	6.51993e-09	1.04998e-07	3.45983
5203	Viral carcinogenesis	UBE3A	6.51993e-09	1.04998e-07	3.45983
5203	Viral carcinogenesis	PRKACB	6.51993e-09	1.04998e-07	3.45983
5203	Viral carcinogenesis	IL6ST	6.51993e-09	1.04998e-07	3.45983
5203	Viral carcinogenesis	TBPL1	6.51993e-09	1.04998e-07	3.45983
5203	Viral carcinogenesis	SKP2	6.51993e-09	1.04998e-07	3.45983
5203	Viral carcinogenesis	CCND2	6.51993e-09	1.04998e-07	3.45983
5203	Viral carcinogenesis	TP53	6.51993e-09	1.04998e-07	3.45983
5203	Viral carcinogenesis	HIST1H2BC	6.51993e-09	1.04998e-07	3.45983
5203	Viral carcinogenesis	HIST2H2BE	6.51993e-09	1.04998e-07	3.45983
5203	Viral carcinogenesis	HIST1H4B	6.51993e-09	1.04998e-07	3.45983
5203	Viral carcinogenesis	DDB1	6.51993e-09	1.04998e-07	3.45983
5203	Viral carcinogenesis	HIST1H2BD	6.51993e-09	1.04998e-07	3.45983
5203	Viral carcinogenesis	HIST1H2BO	6.51993e-09	1.04998e-07	3.45983
5203	Viral carcinogenesis	HIST1H2BH	6.51993e-09	1.04998e-07	3.45983
5203	Viral carcinogenesis	HIST1H2BK	6.51993e-09	1.04998e-07	3.45983
5203	Viral carcinogenesis	HIST1H2BL	6.51993e-09	1.04998e-07	3.45983
5203	Viral carcinogenesis	GTF2A2	6.51993e-09	1.04998e-07	3.45983
5203	Viral carcinogenesis	HIST1H2BJ	6.51993e-09	1.04998e-07	3.45983
5203	Viral carcinogenesis	YWHAE	6.51993e-09	1.04998e-07	3.45983
5203	Viral carcinogenesis	CCR4	6.51993e-09	1.04998e-07	3.45983
5203	Viral carcinogenesis	GRB2	6.51993e-09	1.04998e-07	3.45983
5203	Viral carcinogenesis	HIST4H4	6.51993e-09	1.04998e-07	3.45983
5203	Viral carcinogenesis	HIST2H4A	6.51993e-09	1.04998e-07	3.45983
5203	Viral carcinogenesis	JUN	6.51993e-09	1.04998e-07	3.45983
5203	Viral carcinogenesis	CDKN1B	6.51993e-09	1.04998e-07	3.45983
5203	Viral carcinogenesis	CDK4	6.51993e-09	1.04998e-07	3.45983
230	Purine metabolism	POLE2	1.37999e-07	1.63886e-06	3.44983
230	Purine metabolism	PRUNE	1.37999e-07	1.63886e-06	3.44983
230	Purine metabolism	PAICS	1.37999e-07	1.63886e-06	3.44983
230	Purine metabolism	POLR2H	1.37999e-07	1.63886e-06	3.44983
230	Purine metabolism	HDDC3	1.37999e-07	1.63886e-06	3.44983
230	Purine metabolism	POLD3	1.37999e-07	1.63886e-06	3.44983
230	Purine metabolism	IMPDH2	1.37999e-07	1.63886e-06	3.44983
230	Purine metabolism	POLR2E	1.37999e-07	1.63886e-06	3.44983
230	Purine metabolism	PDE7A	1.37999e-07	1.63886e-06	3.44983
230	Purine metabolism	RRM1	1.37999e-07	1.63886e-06	3.44983
230	Purine metabolism	DCK	1.37999e-07	1.63886e-06	3.44983
230	Purine metabolism	POLR2K	1.37999e-07	1.63886e-06	3.44983
230	Purine metabolism	AK5	1.37999e-07	1.63886e-06	3.44983
230	Purine metabolism	POLR2I	1.37999e-07	1.63886e-06	3.44983
230	Purine metabolism	POLR2C	1.37999e-07	1.63886e-06	3.44983
230	Purine metabolism	NT5E	1.37999e-07	1.63886e-06	3.44983
230	Purine metabolism	POLR2B	1.37999e-07	1.63886e-06	3.44983
230	Purine metabolism	POLR1E	1.37999e-07	1.63886e-06	3.44983
230	Purine metabolism	PRPS1	1.37999e-07	1.63886e-06	3.44983
230	Purine metabolism	ADSL	1.37999e-07	1.63886e-06	3.44983
230	Purine metabolism	ATIC	1.37999e-07	1.63886e-06	3.44983
230	Purine metabolism	ADK	1.37999e-07	1.63886e-06	3.44983
230	Purine metabolism	POLR1B	1.37999e-07	1.63886e-06	3.44983
230	Purine metabolism	GMPS	1.37999e-07	1.63886e-06	3.44983
230	Purine metabolism	PDE6D	1.37999e-07	1.63886e-06	3.44983
240	Pyrimidine metabolism	POLE2	8.02171e-05	0.000645913	3.34666
240	Pyrimidine metabolism	POLR2H	8.02171e-05	0.000645913	3.34666
240	Pyrimidine metabolism	POLD3	8.02171e-05	0.000645913	3.34666
240	Pyrimidine metabolism	POLR2E	8.02171e-05	0.000645913	3.34666
240	Pyrimidine metabolism	RRM1	8.02171e-05	0.000645913	3.34666
240	Pyrimidine metabolism	DCK	8.02171e-05	0.000645913	3.34666
240	Pyrimidine metabolism	DCTPP1	8.02171e-05	0.000645913	3.34666
240	Pyrimidine metabolism	POLR2K	8.02171e-05	0.000645913	3.34666
240	Pyrimidine metabolism	DCTD	8.02171e-05	0.000645913	3.34666
240	Pyrimidine metabolism	POLR2I	8.02171e-05	0.000645913	3.34666
240	Pyrimidine metabolism	POLR2C	8.02171e-05	0.000645913	3.34666
240	Pyrimidine metabolism	NT5E	8.02171e-05	0.000645913	3.34666
240	Pyrimidine metabolism	POLR2B	8.02171e-05	0.000645913	3.34666
240	Pyrimidine metabolism	POLR1E	8.02171e-05	0.000645913	3.34666
240	Pyrimidine metabolism	POLR1B	8.02171e-05	0.000645913	3.34666
5034	Alcoholism	HIST1H3F	3.02792e-07	3.35239e-06	3.31567
5034	Alcoholism	HAT1	3.02792e-07	3.35239e-06	3.31567
5034	Alcoholism	GNG7	3.02792e-07	3.35239e-06	3.31567
5034	Alcoholism	HIST2H2AB	3.02792e-07	3.35239e-06	3.31567
5034	Alcoholism	HIST2H2AC	3.02792e-07	3.35239e-06	3.31567
5034	Alcoholism	HIST1H2BC	3.02792e-07	3.35239e-06	3.31567
5034	Alcoholism	HIST2H2BE	3.02792e-07	3.35239e-06	3.31567
5034	Alcoholism	HIST1H4B	3.02792e-07	3.35239e-06	3.31567
5034	Alcoholism	HIST1H2BD	3.02792e-07	3.35239e-06	3.31567
5034	Alcoholism	HIST2H2AA3	3.02792e-07	3.35239e-06	3.31567
5034	Alcoholism	HIST1H2BO	3.02792e-07	3.35239e-06	3.31567
5034	Alcoholism	HIST1H2BH	3.02792e-07	3.35239e-06	3.31567
5034	Alcoholism	HIST1H2AB	3.02792e-07	3.35239e-06	3.31567
5034	Alcoholism	HIST1H2BK	3.02792e-07	3.35239e-06	3.31567
5034	Alcoholism	HIST1H2BL	3.02792e-07	3.35239e-06	3.31567
5034	Alcoholism	HIST1H2AG	3.02792e-07	3.35239e-06	3.31567
5034	Alcoholism	PPP1CC	3.02792e-07	3.35239e-06	3.31567
5034	Alcoholism	HIST1H2BJ	3.02792e-07	3.35239e-06	3.31567
5034	Alcoholism	HIST1H2AD	3.02792e-07	3.35239e-06	3.31567
5034	Alcoholism	GRB2	3.02792e-07	3.35239e-06	3.31567
5034	Alcoholism	HIST4H4	3.02792e-07	3.35239e-06	3.31567
5034	Alcoholism	HIST2H4A	3.02792e-07	3.35239e-06	3.31567
5034	Alcoholism	HDAC2	3.02792e-07	3.35239e-06	3.31567
5034	Alcoholism	PKIA	3.02792e-07	3.35239e-06	3.31567
5034	Alcoholism	CREB3	3.02792e-07	3.35239e-06	3.31567
4962	Vasopressin-regulated water reabsorption	RAB11A	0.0215192	0.0635339	3.18305
4962	Vasopressin-regulated water reabsorption	RAB5B	0.0215192	0.0635339	3.18305
4962	Vasopressin-regulated water reabsorption	AQP3	0.0215192	0.0635339	3.18305
4962	Vasopressin-regulated water reabsorption	DCTN6	0.0215192	0.0635339	3.18305
4962	Vasopressin-regulated water reabsorption	CREB3	0.0215192	0.0635339	3.18305
4962	Vasopressin-regulated water reabsorption	PRKACB	0.0215192	0.0635339	3.18305
562	Inositol phosphate metabolism	TPI1	0.00760829	0.0280786	3.13086
562	Inositol phosphate metabolism	ITPKC	0.00760829	0.0280786	3.13086
562	Inositol phosphate metabolism	PLCG1	0.00760829	0.0280786	3.13086
562	Inositol phosphate metabolism	PIP5K1A	0.00760829	0.0280786	3.13086
562	Inositol phosphate metabolism	PI4K2A	0.00760829	0.0280786	3.13086
562	Inositol phosphate metabolism	MINPP1	0.00760829	0.0280786	3.13086
562	Inositol phosphate metabolism	INPP5B	0.00760829	0.0280786	3.13086
562	Inositol phosphate metabolism	IMPAD1	0.00760829	0.0280786	3.13086
4660	T cell receptor signaling pathway	PPP3CC	0.000337935	0.00200566	3.09463
4660	T cell receptor signaling pathway	MAPK9	0.000337935	0.00200566	3.09463
4660	T cell receptor signaling pathway	NCK2	0.000337935	0.00200566	3.09463
4660	T cell receptor signaling pathway	ITK	0.000337935	0.00200566	3.09463
4660	T cell receptor signaling pathway	AKT3	0.000337935	0.00200566	3.09463
4660	T cell receptor signaling pathway	MALT1	0.000337935	0.00200566	3.09463
4660	T cell receptor signaling pathway	CD3D	0.000337935	0.00200566	3.09463
4660	T cell receptor signaling pathway	LCK	0.000337935	0.00200566	3.09463
4660	T cell receptor signaling pathway	CD247	0.000337935	0.00200566	3.09463
4660	T cell receptor signaling pathway	CD3E	0.000337935	0.00200566	3.09463
4660	T cell receptor signaling pathway	PLCG1	0.000337935	0.00200566	3.09463
4660	T cell receptor signaling pathway	GRB2	0.000337935	0.00200566	3.09463
4660	T cell receptor signaling pathway	JUN	0.000337935	0.00200566	3.09463
4660	T cell receptor signaling pathway	CDK4	0.000337935	0.00200566	3.09463
5110	Vibrio cholerae infection	ATP6AP1	0.0141327	0.0459263	3.09463
5110	Vibrio cholerae infection	ATP6V1E1	0.0141327	0.0459263	3.09463
5110	Vibrio cholerae infection	PRKACB	0.0141327	0.0459263	3.09463
5110	Vibrio cholerae infection	ATP6V1F	0.0141327	0.0459263	3.09463
5110	Vibrio cholerae infection	ATP6V1A	0.0141327	0.0459263	3.09463
5110	Vibrio cholerae infection	PDIA4	0.0141327	0.0459263	3.09463
5110	Vibrio cholerae infection	PLCG1	0.0141327	0.0459263	3.09463
4114	Oocyte meiosis	ANAPC13	0.000497703	0.00284406	2.98411
4114	Oocyte meiosis	SMC3	0.000497703	0.00284406	2.98411
4114	Oocyte meiosis	SKP1	0.000497703	0.00284406	2.98411
4114	Oocyte meiosis	PPP1CC	0.000497703	0.00284406	2.98411
4114	Oocyte meiosis	PPP2R5E	0.000497703	0.00284406	2.98411
4114	Oocyte meiosis	YWHAE	0.000497703	0.00284406	2.98411
4114	Oocyte meiosis	SMC1A	0.000497703	0.00284406	2.98411
4114	Oocyte meiosis	RPS6KA1	0.000497703	0.00284406	2.98411
4114	Oocyte meiosis	ANAPC7	0.000497703	0.00284406	2.98411
4114	Oocyte meiosis	PPP2CA	0.000497703	0.00284406	2.98411
4114	Oocyte meiosis	PRKACB	0.000497703	0.00284406	2.98411
4114	Oocyte meiosis	PPP3CC	0.000497703	0.00284406	2.98411
4114	Oocyte meiosis	RBX1	0.000497703	0.00284406	2.98411
4114	Oocyte meiosis	PPP2CB	0.000497703	0.00284406	2.98411
520	Amino sugar and nucleotide sugar metabolism	GPI	0.0321048	0.0886583	2.92321
520	Amino sugar and nucleotide sugar metabolism	MPI	0.0321048	0.0886583	2.92321
520	Amino sugar and nucleotide sugar metabolism	TSTA3	0.0321048	0.0886583	2.92321
520	Amino sugar and nucleotide sugar metabolism	UGDH	0.0321048	0.0886583	2.92321
520	Amino sugar and nucleotide sugar metabolism	CMAS	0.0321048	0.0886583	2.92321
520	Amino sugar and nucleotide sugar metabolism	GNPDA2	0.0321048	0.0886583	2.92321
3015	mRNA surveillance pathway	UPF1	0.00321284	0.0145224	2.85436
3015	mRNA surveillance pathway	GSPT1	0.00321284	0.0145224	2.85436
3015	mRNA surveillance pathway	CPSF2	0.00321284	0.0145224	2.85436
3015	mRNA surveillance pathway	PPP1CC	0.00321284	0.0145224	2.85436
3015	mRNA surveillance pathway	PPP2R5E	0.00321284	0.0145224	2.85436
3015	mRNA surveillance pathway	EIF4A3	0.00321284	0.0145224	2.85436
3015	mRNA surveillance pathway	RNGTT	0.00321284	0.0145224	2.85436
3015	mRNA surveillance pathway	CSTF1	0.00321284	0.0145224	2.85436
3015	mRNA surveillance pathway	PPP2CA	0.00321284	0.0145224	2.85436
3015	mRNA surveillance pathway	ALYREF	0.00321284	0.0145224	2.85436
3015	mRNA surveillance pathway	PPP2CB	0.00321284	0.0145224	2.85436
4662	B cell receptor signaling pathway	PPP3CC	0.00885118	0.0313199	2.82705
4662	B cell receptor signaling pathway	CD72	0.00885118	0.0313199	2.82705
4662	B cell receptor signaling pathway	BLNK	0.00885118	0.0313199	2.82705
4662	B cell receptor signaling pathway	AKT3	0.00885118	0.0313199	2.82705
4662	B cell receptor signaling pathway	MALT1	0.00885118	0.0313199	2.82705
4662	B cell receptor signaling pathway	GRB2	0.00885118	0.0313199	2.82705
4662	B cell receptor signaling pathway	JUN	0.00885118	0.0313199	2.82705
4662	B cell receptor signaling pathway	CD79B	0.00885118	0.0313199	2.82705
4662	B cell receptor signaling pathway	CD79A	0.00885118	0.0313199	2.82705
5120	Epithelial cell signaling in Helicobacter pylori infection	ATP6AP1	0.0147877	0.0476287	2.80857
5120	Epithelial cell signaling in Helicobacter pylori infection	ATP6V1E1	0.0147877	0.0476287	2.80857
5120	Epithelial cell signaling in Helicobacter pylori infection	ATP6V1F	0.0147877	0.0476287	2.80857
5120	Epithelial cell signaling in Helicobacter pylori infection	MAPK9	0.0147877	0.0476287	2.80857
5120	Epithelial cell signaling in Helicobacter pylori infection	ATP6V1A	0.0147877	0.0476287	2.80857
5120	Epithelial cell signaling in Helicobacter pylori infection	PLCG1	0.0147877	0.0476287	2.80857
5120	Epithelial cell signaling in Helicobacter pylori infection	JUN	0.0147877	0.0476287	2.80857
5120	Epithelial cell signaling in Helicobacter pylori infection	MAPK8	0.0147877	0.0476287	2.80857
5161	Hepatitis B	CREB3	0.000325243	0.00195297	2.74215
5161	Hepatitis B	ATP6AP1	0.000325243	0.00195297	2.74215
5161	Hepatitis B	PCNA	0.000325243	0.00195297	2.74215
5161	Hepatitis B	TP53	0.000325243	0.00195297	2.74215
5161	Hepatitis B	MAPK9	0.000325243	0.00195297	2.74215
5161	Hepatitis B	DDB1	0.000325243	0.00195297	2.74215
5161	Hepatitis B	MYC	0.000325243	0.00195297	2.74215
5161	Hepatitis B	AKT3	0.000325243	0.00195297	2.74215
5161	Hepatitis B	CYCS	0.000325243	0.00195297	2.74215
5161	Hepatitis B	IKBKE	0.000325243	0.00195297	2.74215
5161	Hepatitis B	GRB2	0.000325243	0.00195297	2.74215
5161	Hepatitis B	JUN	0.000325243	0.00195297	2.74215
5161	Hepatitis B	CDKN1B	0.000325243	0.00195297	2.74215
5161	Hepatitis B	CDK4	0.000325243	0.00195297	2.74215
5161	Hepatitis B	FADD	0.000325243	0.00195297	2.74215
5161	Hepatitis B	MAPK8	0.000325243	0.00195297	2.74215
5161	Hepatitis B	TICAM2	0.000325243	0.00195297	2.74215
1230	Biosynthesis of amino acids	ALDOC	0.0175585	0.0545129	2.72832
1230	Biosynthesis of amino acids	IDH2	0.0175585	0.0545129	2.72832
1230	Biosynthesis of amino acids	TPI1	0.0175585	0.0545129	2.72832
1230	Biosynthesis of amino acids	IDH3G	0.0175585	0.0545129	2.72832
1230	Biosynthesis of amino acids	SHMT2	0.0175585	0.0545129	2.72832
1230	Biosynthesis of amino acids	GOT2	0.0175585	0.0545129	2.72832
1230	Biosynthesis of amino acids	ACO2	0.0175585	0.0545129	2.72832
1230	Biosynthesis of amino acids	PRPS1	0.0175585	0.0545129	2.72832
4012	ErbB signaling pathway	AKT3	0.00749206	0.0277845	2.71282
4012	ErbB signaling pathway	NCK2	0.00749206	0.0277845	2.71282
4012	ErbB signaling pathway	PTK2	0.00749206	0.0277845	2.71282
4012	ErbB signaling pathway	PLCG1	0.00749206	0.0277845	2.71282
4012	ErbB signaling pathway	GRB2	0.00749206	0.0277845	2.71282
4012	ErbB signaling pathway	MYC	0.00749206	0.0277845	2.71282
4012	ErbB signaling pathway	JUN	0.00749206	0.0277845	2.71282
4012	ErbB signaling pathway	MAPK8	0.00749206	0.0277845	2.71282
4012	ErbB signaling pathway	CDKN1B	0.00749206	0.0277845	2.71282
4012	ErbB signaling pathway	MAPK9	0.00749206	0.0277845	2.71282
4210	Apoptosis	AKT3	0.00749206	0.0277845	2.71282
4210	Apoptosis	TP53	0.00749206	0.0277845	2.71282
4210	Apoptosis	PRKAR2A	0.00749206	0.0277845	2.71282
4210	Apoptosis	CYCS	0.00749206	0.0277845	2.71282
4210	Apoptosis	CAPN1	0.00749206	0.0277845	2.71282
4210	Apoptosis	DFFA	0.00749206	0.0277845	2.71282
4210	Apoptosis	FADD	0.00749206	0.0277845	2.71282
4210	Apoptosis	PRKACB	0.00749206	0.0277845	2.71282
4210	Apoptosis	PPP3CC	0.00749206	0.0277845	2.71282
4210	Apoptosis	BID	0.00749206	0.0277845	2.71282
4640	Hematopoietic cell lineage	CD5	0.00749206	0.0277845	2.71282
4640	Hematopoietic cell lineage	FCER2	0.00749206	0.0277845	2.71282
4640	Hematopoietic cell lineage	CD3D	0.00749206	0.0277845	2.71282
4640	Hematopoietic cell lineage	CD3E	0.00749206	0.0277845	2.71282
4640	Hematopoietic cell lineage	CD1C	0.00749206	0.0277845	2.71282
4640	Hematopoietic cell lineage	FLT3LG	0.00749206	0.0277845	2.71282
4640	Hematopoietic cell lineage	ITGA6	0.00749206	0.0277845	2.71282
4640	Hematopoietic cell lineage	MS4A1	0.00749206	0.0277845	2.71282
4640	Hematopoietic cell lineage	IL7R	0.00749206	0.0277845	2.71282
4640	Hematopoietic cell lineage	CD9	0.00749206	0.0277845	2.71282
4350	TGF-beta signaling pathway	RBX1	0.0134748	0.0441853	2.65254
4350	TGF-beta signaling pathway	PPP2CB	0.0134748	0.0441853	2.65254
4350	TGF-beta signaling pathway	ACVR2A	0.0134748	0.0441853	2.65254
4350	TGF-beta signaling pathway	ID3	0.0134748	0.0441853	2.65254
4350	TGF-beta signaling pathway	E2F5	0.0134748	0.0441853	2.65254
4350	TGF-beta signaling pathway	SKP1	0.0134748	0.0441853	2.65254
4350	TGF-beta signaling pathway	MYC	0.0134748	0.0441853	2.65254
4350	TGF-beta signaling pathway	NOG	0.0134748	0.0441853	2.65254
4350	TGF-beta signaling pathway	PPP2CA	0.0134748	0.0441853	2.65254
5160	Hepatitis C	EIF2AK3	0.00282036	0.0130095	2.51293
5160	Hepatitis C	PPP2CB	0.00282036	0.0130095	2.51293
5160	Hepatitis C	PSME3	0.00282036	0.0130095	2.51293
5160	Hepatitis C	EIF3E	0.00282036	0.0130095	2.51293
5160	Hepatitis C	TP53	0.00282036	0.0130095	2.51293
5160	Hepatitis C	MAPK9	0.00282036	0.0130095	2.51293
5160	Hepatitis C	EIF2AK1	0.00282036	0.0130095	2.51293
5160	Hepatitis C	AKT3	0.00282036	0.0130095	2.51293
5160	Hepatitis C	EIF2S1	0.00282036	0.0130095	2.51293
5160	Hepatitis C	IKBKE	0.00282036	0.0130095	2.51293
5160	Hepatitis C	GRB2	0.00282036	0.0130095	2.51293
5160	Hepatitis C	MAPK8	0.00282036	0.0130095	2.51293
5160	Hepatitis C	LDLR	0.00282036	0.0130095	2.51293
5160	Hepatitis C	PPP2CA	0.00282036	0.0130095	2.51293
5142	Chagas disease (American trypanosomiasis)	PPP2CB	0.00912059	0.0319875	2.50096
5142	Chagas disease (American trypanosomiasis)	MAPK9	0.00912059	0.0319875	2.50096
5142	Chagas disease (American trypanosomiasis)	CD3D	0.00912059	0.0319875	2.50096
5142	Chagas disease (American trypanosomiasis)	CD247	0.00912059	0.0319875	2.50096
5142	Chagas disease (American trypanosomiasis)	AKT3	0.00912059	0.0319875	2.50096
5142	Chagas disease (American trypanosomiasis)	CD3E	0.00912059	0.0319875	2.50096
5142	Chagas disease (American trypanosomiasis)	GNA11	0.00912059	0.0319875	2.50096
5142	Chagas disease (American trypanosomiasis)	JUN	0.00912059	0.0319875	2.50096
5142	Chagas disease (American trypanosomiasis)	MAPK8	0.00912059	0.0319875	2.50096
5142	Chagas disease (American trypanosomiasis)	FADD	0.00912059	0.0319875	2.50096
5142	Chagas disease (American trypanosomiasis)	PPP2CA	0.00912059	0.0319875	2.50096
5222	Small cell lung cancer	SKP2	0.0197565	0.0596308	2.49832
5222	Small cell lung cancer	PTK2	0.0197565	0.0596308	2.49832
5222	Small cell lung cancer	TP53	0.0197565	0.0596308	2.49832
5222	Small cell lung cancer	CYCS	0.0197565	0.0596308	2.49832
5222	Small cell lung cancer	MYC	0.0197565	0.0596308	2.49832
5222	Small cell lung cancer	ITGA6	0.0197565	0.0596308	2.49832
5222	Small cell lung cancer	AKT3	0.0197565	0.0596308	2.49832
5222	Small cell lung cancer	CDKN1B	0.0197565	0.0596308	2.49832
5222	Small cell lung cancer	CDK4	0.0197565	0.0596308	2.49832
5168	Herpes simplex infection	MAPK8	0.000736973	0.00407973	2.41268
5168	Herpes simplex infection	CDC34	0.000736973	0.00407973	2.41268
5168	Herpes simplex infection	EIF2AK3	0.000736973	0.00407973	2.41268
5168	Herpes simplex infection	SKP2	0.000736973	0.00407973	2.41268
5168	Herpes simplex infection	TBPL1	0.000736973	0.00407973	2.41268
5168	Herpes simplex infection	TP53	0.000736973	0.00407973	2.41268
5168	Herpes simplex infection	TAF4B	0.000736973	0.00407973	2.41268
5168	Herpes simplex infection	MAPK9	0.000736973	0.00407973	2.41268
5168	Herpes simplex infection	EIF2AK1	0.000736973	0.00407973	2.41268
5168	Herpes simplex infection	SKP1	0.000736973	0.00407973	2.41268
5168	Herpes simplex infection	EIF2S1	0.000736973	0.00407973	2.41268
5168	Herpes simplex infection	CYCS	0.000736973	0.00407973	2.41268
5168	Herpes simplex infection	HLA-DOA	0.000736973	0.00407973	2.41268
5168	Herpes simplex infection	PPP1CC	0.000736973	0.00407973	2.41268
5168	Herpes simplex infection	IKBKE	0.000736973	0.00407973	2.41268
5168	Herpes simplex infection	JUN	0.000736973	0.00407973	2.41268
5168	Herpes simplex infection	SRSF8	0.000736973	0.00407973	2.41268
5168	Herpes simplex infection	ALYREF	0.000736973	0.00407973	2.41268
5168	Herpes simplex infection	FADD	0.000736973	0.00407973	2.41268
1100	Metabolic pathways	NDUFB11	1.77142e-15	3.13799e-13	2.24875
1100	Metabolic pathways	COQ5	1.77142e-15	3.13799e-13	2.24875
1100	Metabolic pathways	ATP6V1E1	1.77142e-15	3.13799e-13	2.24875
1100	Metabolic pathways	GMPS	1.77142e-15	3.13799e-13	2.24875
1100	Metabolic pathways	ATP6V1F	1.77142e-15	3.13799e-13	2.24875
1100	Metabolic pathways	ATIC	1.77142e-15	3.13799e-13	2.24875
1100	Metabolic pathways	GPI	1.77142e-15	3.13799e-13	2.24875
1100	Metabolic pathways	POLE2	1.77142e-15	3.13799e-13	2.24875
1100	Metabolic pathways	ATP5F1	1.77142e-15	3.13799e-13	2.24875
1100	Metabolic pathways	LDHB	1.77142e-15	3.13799e-13	2.24875
1100	Metabolic pathways	IDH2	1.77142e-15	3.13799e-13	2.24875
1100	Metabolic pathways	H6PD	1.77142e-15	3.13799e-13	2.24875
1100	Metabolic pathways	ATP6V1A	1.77142e-15	3.13799e-13	2.24875
1100	Metabolic pathways	UQCR10	1.77142e-15	3.13799e-13	2.24875
1100	Metabolic pathways	SQLE	1.77142e-15	3.13799e-13	2.24875
1100	Metabolic pathways	PAICS	1.77142e-15	3.13799e-13	2.24875
1100	Metabolic pathways	MSMO1	1.77142e-15	3.13799e-13	2.24875
1100	Metabolic pathways	ACOT2	1.77142e-15	3.13799e-13	2.24875
1100	Metabolic pathways	FUT8	1.77142e-15	3.13799e-13	2.24875
1100	Metabolic pathways	PYGB	1.77142e-15	3.13799e-13	2.24875
1100	Metabolic pathways	TPI1	1.77142e-15	3.13799e-13	2.24875
1100	Metabolic pathways	MAN1C1	1.77142e-15	3.13799e-13	2.24875
1100	Metabolic pathways	POLR2H	1.77142e-15	3.13799e-13	2.24875
1100	Metabolic pathways	POLD3	1.77142e-15	3.13799e-13	2.24875
1100	Metabolic pathways	SDHB	1.77142e-15	3.13799e-13	2.24875
1100	Metabolic pathways	ST6GAL1	1.77142e-15	3.13799e-13	2.24875
1100	Metabolic pathways	COX6B1	1.77142e-15	3.13799e-13	2.24875
1100	Metabolic pathways	IDH3G	1.77142e-15	3.13799e-13	2.24875
1100	Metabolic pathways	MTHFD2	1.77142e-15	3.13799e-13	2.24875
1100	Metabolic pathways	MPI	1.77142e-15	3.13799e-13	2.24875
1100	Metabolic pathways	IMPDH2	1.77142e-15	3.13799e-13	2.24875
1100	Metabolic pathways	SHMT2	1.77142e-15	3.13799e-13	2.24875
1100	Metabolic pathways	NDUFB5	1.77142e-15	3.13799e-13	2.24875
1100	Metabolic pathways	ITPKC	1.77142e-15	3.13799e-13	2.24875
1100	Metabolic pathways	PLCG1	1.77142e-15	3.13799e-13	2.24875
1100	Metabolic pathways	POLR2E	1.77142e-15	3.13799e-13	2.24875
1100	Metabolic pathways	HSD17B12	1.77142e-15	3.13799e-13	2.24875
1100	Metabolic pathways	SDHC	1.77142e-15	3.13799e-13	2.24875
1100	Metabolic pathways	AKR1B1	1.77142e-15	3.13799e-13	2.24875
1100	Metabolic pathways	PIP5K1A	1.77142e-15	3.13799e-13	2.24875
1100	Metabolic pathways	RRM1	1.77142e-15	3.13799e-13	2.24875
1100	Metabolic pathways	COX11	1.77142e-15	3.13799e-13	2.24875
1100	Metabolic pathways	TSTA3	1.77142e-15	3.13799e-13	2.24875
1100	Metabolic pathways	BDH2	1.77142e-15	3.13799e-13	2.24875
1100	Metabolic pathways	COX8A	1.77142e-15	3.13799e-13	2.24875
1100	Metabolic pathways	DCK	1.77142e-15	3.13799e-13	2.24875
1100	Metabolic pathways	DCTPP1	1.77142e-15	3.13799e-13	2.24875
1100	Metabolic pathways	POLR2K	1.77142e-15	3.13799e-13	2.24875
1100	Metabolic pathways	EPRS	1.77142e-15	3.13799e-13	2.24875
1100	Metabolic pathways	CNDP2	1.77142e-15	3.13799e-13	2.24875
1100	Metabolic pathways	DCTD	1.77142e-15	3.13799e-13	2.24875
1100	Metabolic pathways	ATP5G1	1.77142e-15	3.13799e-13	2.24875
1100	Metabolic pathways	FBP1	1.77142e-15	3.13799e-13	2.24875
1100	Metabolic pathways	GANAB	1.77142e-15	3.13799e-13	2.24875
1100	Metabolic pathways	PLD4	1.77142e-15	3.13799e-13	2.24875
1100	Metabolic pathways	NDUFA2	1.77142e-15	3.13799e-13	2.24875
1100	Metabolic pathways	COX6A1	1.77142e-15	3.13799e-13	2.24875
1100	Metabolic pathways	AK5	1.77142e-15	3.13799e-13	2.24875
1100	Metabolic pathways	ACLY	1.77142e-15	3.13799e-13	2.24875
1100	Metabolic pathways	POLR2I	1.77142e-15	3.13799e-13	2.24875
1100	Metabolic pathways	PTDSS1	1.77142e-15	3.13799e-13	2.24875
1100	Metabolic pathways	GOT2	1.77142e-15	3.13799e-13	2.24875
1100	Metabolic pathways	NDUFA8	1.77142e-15	3.13799e-13	2.24875
1100	Metabolic pathways	DAD1	1.77142e-15	3.13799e-13	2.24875
1100	Metabolic pathways	MAN1A2	1.77142e-15	3.13799e-13	2.24875
1100	Metabolic pathways	GPAA1	1.77142e-15	3.13799e-13	2.24875
1100	Metabolic pathways	DHRS3	1.77142e-15	3.13799e-13	2.24875
1100	Metabolic pathways	MCCC2	1.77142e-15	3.13799e-13	2.24875
1100	Metabolic pathways	ATP5C1	1.77142e-15	3.13799e-13	2.24875
1100	Metabolic pathways	AHCYL1	1.77142e-15	3.13799e-13	2.24875
1100	Metabolic pathways	PI4K2A	1.77142e-15	3.13799e-13	2.24875
1100	Metabolic pathways	UQCRH	1.77142e-15	3.13799e-13	2.24875
1100	Metabolic pathways	COX5B	1.77142e-15	3.13799e-13	2.24875
1100	Metabolic pathways	POLR2C	1.77142e-15	3.13799e-13	2.24875
1100	Metabolic pathways	AGPS	1.77142e-15	3.13799e-13	2.24875
1100	Metabolic pathways	UGDH	1.77142e-15	3.13799e-13	2.24875
1100	Metabolic pathways	PNPO	1.77142e-15	3.13799e-13	2.24875
1100	Metabolic pathways	HADHA	1.77142e-15	3.13799e-13	2.24875
1100	Metabolic pathways	NDUFA9	1.77142e-15	3.13799e-13	2.24875
1100	Metabolic pathways	NT5E	1.77142e-15	3.13799e-13	2.24875
1100	Metabolic pathways	KDSR	1.77142e-15	3.13799e-13	2.24875
1100	Metabolic pathways	POLR2B	1.77142e-15	3.13799e-13	2.24875
1100	Metabolic pathways	OAT	1.77142e-15	3.13799e-13	2.24875
1100	Metabolic pathways	CMAS	1.77142e-15	3.13799e-13	2.24875
1100	Metabolic pathways	ACO2	1.77142e-15	3.13799e-13	2.24875
1100	Metabolic pathways	PIGY	1.77142e-15	3.13799e-13	2.24875
1100	Metabolic pathways	INPP5B	1.77142e-15	3.13799e-13	2.24875
1100	Metabolic pathways	POLR1E	1.77142e-15	3.13799e-13	2.24875
1100	Metabolic pathways	SUCLG2	1.77142e-15	3.13799e-13	2.24875
1100	Metabolic pathways	HADHB	1.77142e-15	3.13799e-13	2.24875
1100	Metabolic pathways	PIGU	1.77142e-15	3.13799e-13	2.24875
1100	Metabolic pathways	PCCB	1.77142e-15	3.13799e-13	2.24875
1100	Metabolic pathways	RFK	1.77142e-15	3.13799e-13	2.24875
1100	Metabolic pathways	NDUFA6	1.77142e-15	3.13799e-13	2.24875
1100	Metabolic pathways	NDUFC2	1.77142e-15	3.13799e-13	2.24875
1100	Metabolic pathways	DPM1	1.77142e-15	3.13799e-13	2.24875
1100	Metabolic pathways	ADO	1.77142e-15	3.13799e-13	2.24875
1100	Metabolic pathways	MDH1	1.77142e-15	3.13799e-13	2.24875
1100	Metabolic pathways	PRPS1	1.77142e-15	3.13799e-13	2.24875
1100	Metabolic pathways	MGAT2	1.77142e-15	3.13799e-13	2.24875
1100	Metabolic pathways	ADSL	1.77142e-15	3.13799e-13	2.24875
1100	Metabolic pathways	IMPAD1	1.77142e-15	3.13799e-13	2.24875
1100	Metabolic pathways	ADK	1.77142e-15	3.13799e-13	2.24875
1100	Metabolic pathways	TGDS	1.77142e-15	3.13799e-13	2.24875
1100	Metabolic pathways	POLR1B	1.77142e-15	3.13799e-13	2.24875
1100	Metabolic pathways	GNPDA2	1.77142e-15	3.13799e-13	2.24875
1100	Metabolic pathways	NDUFA12	1.77142e-15	3.13799e-13	2.24875
1100	Metabolic pathways	NNT	1.77142e-15	3.13799e-13	2.24875
1100	Metabolic pathways	SRM	1.77142e-15	3.13799e-13	2.24875
1100	Metabolic pathways	ATP6AP1	1.77142e-15	3.13799e-13	2.24875
1100	Metabolic pathways	ODC1	1.77142e-15	3.13799e-13	2.24875
1100	Metabolic pathways	ALDOC	1.77142e-15	3.13799e-13	2.24875
5166	HTLV-I infection	ATF1	0.000343538	0.00202854	2.22694
5166	HTLV-I infection	PRKACB	0.000343538	0.00202854	2.22694
5166	HTLV-I infection	POLE2	0.000343538	0.00202854	2.22694
5166	HTLV-I infection	PPP3CC	0.000343538	0.00202854	2.22694
5166	HTLV-I infection	PCNA	0.000343538	0.00202854	2.22694
5166	HTLV-I infection	TBPL1	0.000343538	0.00202854	2.22694
5166	HTLV-I infection	CRTC3	0.000343538	0.00202854	2.22694
5166	HTLV-I infection	TP53	0.000343538	0.00202854	2.22694
5166	HTLV-I infection	CCND2	0.000343538	0.00202854	2.22694
5166	HTLV-I infection	XBP1	0.000343538	0.00202854	2.22694
5166	HTLV-I infection	LCK	0.000343538	0.00202854	2.22694
5166	HTLV-I infection	POLD3	0.000343538	0.00202854	2.22694
5166	HTLV-I infection	CD3D	0.000343538	0.00202854	2.22694
5166	HTLV-I infection	MAPK9	0.000343538	0.00202854	2.22694
5166	HTLV-I infection	ETS1	0.000343538	0.00202854	2.22694
5166	HTLV-I infection	SLC2A1	0.000343538	0.00202854	2.22694
5166	HTLV-I infection	CD3E	0.000343538	0.00202854	2.22694
5166	HTLV-I infection	MYC	0.000343538	0.00202854	2.22694
5166	HTLV-I infection	AKT3	0.000343538	0.00202854	2.22694
5166	HTLV-I infection	HLA-DOA	0.000343538	0.00202854	2.22694
5166	HTLV-I infection	JUN	0.000343538	0.00202854	2.22694
5166	HTLV-I infection	ANAPC7	0.000343538	0.00202854	2.22694
5166	HTLV-I infection	CDK4	0.000343538	0.00202854	2.22694
5166	HTLV-I infection	SLC25A5	0.000343538	0.00202854	2.22694
5166	HTLV-I infection	MAPK8	0.000343538	0.00202854	2.22694
4142	Lysosome	CTSO	0.0271755	0.0770672	2.15247
4142	Lysosome	CTSD	0.0271755	0.0770672	2.15247
4142	Lysosome	SLC17A5	0.0271755	0.0770672	2.15247
4142	Lysosome	CTSH	0.0271755	0.0770672	2.15247
4142	Lysosome	FUCA1	0.0271755	0.0770672	2.15247
4142	Lysosome	LGMN	0.0271755	0.0770672	2.15247
4142	Lysosome	GGA2	0.0271755	0.0770672	2.15247
4142	Lysosome	AGA	0.0271755	0.0770672	2.15247
4142	Lysosome	LAPTM4B	0.0271755	0.0770672	2.15247
4142	Lysosome	LAPTM4A	0.0271755	0.0770672	2.15247
4142	Lysosome	ATP6AP1	0.0271755	0.0770672	2.15247
5162	Measles	EIF2AK3	0.021519	0.0635334	2.13787
5162	Measles	TP53	0.021519	0.0635334	2.13787
5162	Measles	CCND2	0.021519	0.0635334	2.13787
5162	Measles	CD3D	0.021519	0.0635334	2.13787
5162	Measles	EIF2AK1	0.021519	0.0635334	2.13787
5162	Measles	CD3E	0.021519	0.0635334	2.13787
5162	Measles	AKT3	0.021519	0.0635334	2.13787
5162	Measles	EIF2S1	0.021519	0.0635334	2.13787
5162	Measles	IKBKE	0.021519	0.0635334	2.13787
5162	Measles	CDKN1B	0.021519	0.0635334	2.13787
5162	Measles	CDK4	0.021519	0.0635334	2.13787
5162	Measles	RCHY1	0.021519	0.0635334	2.13787
4144	Endocytosis	ARFGAP3	0.00489407	0.0203704	2.10643
4144	Endocytosis	LDLRAP1	0.00489407	0.0203704	2.10643
4144	Endocytosis	CHMP1B	0.00489407	0.0203704	2.10643
4144	Endocytosis	VPS25	0.00489407	0.0203704	2.10643
4144	Endocytosis	VPS4A	0.00489407	0.0203704	2.10643
4144	Endocytosis	RAB11A	0.00489407	0.0203704	2.10643
4144	Endocytosis	CHMP4B	0.00489407	0.0203704	2.10643
4144	Endocytosis	WWP1	0.00489407	0.0203704	2.10643
4144	Endocytosis	AP2M1	0.00489407	0.0203704	2.10643
4144	Endocytosis	VTA1	0.00489407	0.0203704	2.10643
4144	Endocytosis	PIP5K1A	0.00489407	0.0203704	2.10643
4144	Endocytosis	RAB5B	0.00489407	0.0203704	2.10643
4144	Endocytosis	CHMP6	0.00489407	0.0203704	2.10643
4144	Endocytosis	CHMP7	0.00489407	0.0203704	2.10643
4144	Endocytosis	EEA1	0.00489407	0.0203704	2.10643
4144	Endocytosis	NEDD4	0.00489407	0.0203704	2.10643
4144	Endocytosis	LDLR	0.00489407	0.0203704	2.10643
4144	Endocytosis	TSG101	0.00489407	0.0203704	2.10643
4728	Dopaminergic synapse	PPP3CC	0.0439534	0.115571	2.00459
4728	Dopaminergic synapse	PPP2CB	0.0439534	0.115571	2.00459
4728	Dopaminergic synapse	MAPK9	0.0439534	0.115571	2.00459
4728	Dopaminergic synapse	GNG7	0.0439534	0.115571	2.00459
4728	Dopaminergic synapse	AKT3	0.0439534	0.115571	2.00459
4728	Dopaminergic synapse	PPP2R5E	0.0439534	0.115571	2.00459
4728	Dopaminergic synapse	PPP1CC	0.0439534	0.115571	2.00459
4728	Dopaminergic synapse	MAPK8	0.0439534	0.115571	2.00459
4728	Dopaminergic synapse	PRKACB	0.0439534	0.115571	2.00459
4728	Dopaminergic synapse	CREB3	0.0439534	0.115571	2.00459
4728	Dopaminergic synapse	PPP2CA	0.0439534	0.115571	2.00459
4310	Wnt signaling pathway	RBX1	0.0346025	0.0943027	2.00332
4310	Wnt signaling pathway	TP53	0.0346025	0.0943027	2.00332
4310	Wnt signaling pathway	CCND2	0.0346025	0.0943027	2.00332
4310	Wnt signaling pathway	SKP1	0.0346025	0.0943027	2.00332
4310	Wnt signaling pathway	MYC	0.0346025	0.0943027	2.00332
4310	Wnt signaling pathway	RUVBL1	0.0346025	0.0943027	2.00332
4310	Wnt signaling pathway	JUN	0.0346025	0.0943027	2.00332
4310	Wnt signaling pathway	MAPK8	0.0346025	0.0943027	2.00332
4310	Wnt signaling pathway	SENP2	0.0346025	0.0943027	2.00332
4310	Wnt signaling pathway	PRKACB	0.0346025	0.0943027	2.00332
4310	Wnt signaling pathway	PPP3CC	0.0346025	0.0943027	2.00332
4310	Wnt signaling pathway	MAPK9	0.0346025	0.0943027	2.00332
5202	Transcriptional misregulation in cancer	HDAC2	0.0392511	0.105066	1.85678
5202	Transcriptional misregulation in cancer	HIST1H3F	0.0392511	0.105066	1.85678
5202	Transcriptional misregulation in cancer	ATF1	0.0392511	0.105066	1.85678
5202	Transcriptional misregulation in cancer	PAX5	0.0392511	0.105066	1.85678
5202	Transcriptional misregulation in cancer	FUT8	0.0392511	0.105066	1.85678
5202	Transcriptional misregulation in cancer	PTK2	0.0392511	0.105066	1.85678
5202	Transcriptional misregulation in cancer	CCND2	0.0392511	0.105066	1.85678
5202	Transcriptional misregulation in cancer	ITGB7	0.0392511	0.105066	1.85678
5202	Transcriptional misregulation in cancer	TP53	0.0392511	0.105066	1.85678
5202	Transcriptional misregulation in cancer	HPGD	0.0392511	0.105066	1.85678
5202	Transcriptional misregulation in cancer	MLLT3	0.0392511	0.105066	1.85678
5202	Transcriptional misregulation in cancer	MYC	0.0392511	0.105066	1.85678
5202	Transcriptional misregulation in cancer	CCR7	0.0392511	0.105066	1.85678
5202	Transcriptional misregulation in cancer	CDKN1B	0.0392511	0.105066	1.85678
5200	Pathways in cancer	HDAC2	0.00596028	0.0236221	1.82514
5200	Pathways in cancer	MAPK8	0.00596028	0.0236221	1.82514
5200	Pathways in cancer	BID	0.00596028	0.0236221	1.82514
5200	Pathways in cancer	RBX1	0.00596028	0.0236221	1.82514
5200	Pathways in cancer	APPL1	0.00596028	0.0236221	1.82514
5200	Pathways in cancer	SKP2	0.00596028	0.0236221	1.82514
5200	Pathways in cancer	GSTP1	0.00596028	0.0236221	1.82514
5200	Pathways in cancer	PTK2	0.00596028	0.0236221	1.82514
5200	Pathways in cancer	TP53	0.00596028	0.0236221	1.82514
5200	Pathways in cancer	ETS1	0.00596028	0.0236221	1.82514
5200	Pathways in cancer	MAPK9	0.00596028	0.0236221	1.82514
5200	Pathways in cancer	SLC2A1	0.00596028	0.0236221	1.82514
5200	Pathways in cancer	MYC	0.00596028	0.0236221	1.82514
5200	Pathways in cancer	AKT3	0.00596028	0.0236221	1.82514
5200	Pathways in cancer	CYCS	0.00596028	0.0236221	1.82514
5200	Pathways in cancer	FLT3LG	0.00596028	0.0236221	1.82514
5200	Pathways in cancer	PLCG1	0.00596028	0.0236221	1.82514
5200	Pathways in cancer	GRB2	0.00596028	0.0236221	1.82514
5200	Pathways in cancer	ITGA6	0.00596028	0.0236221	1.82514
5200	Pathways in cancer	MSH2	0.00596028	0.0236221	1.82514
5200	Pathways in cancer	RALA	0.00596028	0.0236221	1.82514
5200	Pathways in cancer	JUN	0.00596028	0.0236221	1.82514
5200	Pathways in cancer	CDKN1B	0.00596028	0.0236221	1.82514
5200	Pathways in cancer	CDK4	0.00596028	0.0236221	1.82514
5200	Pathways in cancer	FADD	0.00596028	0.0236221	1.82514
5152	Tuberculosis	BID	0.0464346	0.120966	1.81641
5152	Tuberculosis	ATP6AP1	0.0464346	0.120966	1.81641
5152	Tuberculosis	CTSD	0.0464346	0.120966	1.81641
5152	Tuberculosis	PPP3CC	0.0464346	0.120966	1.81641
5152	Tuberculosis	MALT1	0.0464346	0.120966	1.81641
5152	Tuberculosis	MAPK9	0.0464346	0.120966	1.81641
5152	Tuberculosis	IL10RA	0.0464346	0.120966	1.81641
5152	Tuberculosis	AKT3	0.0464346	0.120966	1.81641
5152	Tuberculosis	CYCS	0.0464346	0.120966	1.81641
5152	Tuberculosis	RAB5B	0.0464346	0.120966	1.81641
5152	Tuberculosis	HLA-DOA	0.0464346	0.120966	1.81641
5152	Tuberculosis	EEA1	0.0464346	0.120966	1.81641
5152	Tuberculosis	MAPK8	0.0464346	0.120966	1.81641
5152	Tuberculosis	FADD	0.0464346	0.120966	1.81641
4080	Neuroactive ligand-receptor interaction	PTGER2	0.018509	0.0567616	0.347241
4080	Neuroactive ligand-receptor interaction	VIPR1	0.018509	0.0567616	0.347241
4080	Neuroactive ligand-receptor interaction	S1PR1	0.018509	0.0567616	0.347241
4080	Neuroactive ligand-receptor interaction	S1PR5	0.018509	0.0567616	0.347241
4740	Olfactory transduction	PRKACB	8.85653e-07	9.22879e-06	0.0585119
