# Supplementary material for: Microarray Profiling and Co-Expression Network Analysis of Circulating lncRNAs and mRNAs Associated with Major Depressive Disorder
Source: PLoS One. 2014 Mar 27;9(3):e93388. doi: 10.1371/journal.pone.0093388 (PMC3968145; doi:10.1371/journal.pone.0093388)
Supplement: Table S6 — Up and down-regulated pathway—(-LgP) histogram. (XLS) [file pone.0093388.s008.xls]

## Sheet: up pathway—(-LgP) histogram
Up-regulated pathway—(-LgP) histogram
# column A: path_name, go_id, it represents pathway index number in accordance with KEGG.
# column B: (-LgP), negtive logarithm of P value, the larger -LgP is, the stronger significance is.
path_name	(-LgP)
Olfactory transduction	2.27443
Metabolic pathways	2.08401

## Sheet: down pathway—(-LgP) histogram
Down-regulated pathway—(-LgP) histogram
# column A: path_name, go_id, it represents pathway index number in accordance with KEGG.
# column B: (-LgP), negtive logarithm of P value, the larger -LgP is, the stronger significance is.
path_name	(-LgP)
Metabolic pathways	14.7517
Huntington's disease	13.8187
Ribosome	11.34
Protein processing in endoplasmic reticulum	9.81989
Epstein-Barr virus infection	9.60043
Oxidative phosphorylation	9.27305
Cell cycle	9.19022
Spliceosome	8.61093
Alzheimer's disease	8.28228
Ubiquitin mediated proteolysis	8.20727
Viral carcinogenesis	8.18576
Parkinson's disease	7.96326
RNA transport	7.27549
Purine metabolism	6.86012
Systemic lupus erythematosus	6.84861
Alcoholism	6.51886
Olfactory transduction	6.05274
Ribosome biogenesis in eukaryotes	5.41214
Nucleotide excision repair	4.39403
Citrate cycle (TCA cycle)	4.3225
Protein export	4.21864
Pyrimidine metabolism	4.09573
RNA polymerase	3.8956
Proteasome	3.83747
Basal transcription factors	3.75689
DNA replication	3.70607
Hepatitis B	3.48779
Biosynthesis of unsaturated fatty acids	3.4726
T cell receptor signaling pathway	3.47117
HTLV-I infection	3.46403
Oocyte meiosis	3.30303
Herpes simplex infection	3.13255
p53 signaling pathway	2.99024
Fructose and mannose metabolism	2.89331
N-Glycan biosynthesis	2.74198
Glutathione metabolism	2.68229
Colorectal cancer	2.67367
Hepatitis C	2.5497
mRNA surveillance pathway	2.49311
Fatty acid elongation	2.33899
Mismatch repair	2.33899
Endocytosis	2.31033
Pathways in cancer	2.22473
Primary immunodeficiency	2.15039
ErbB signaling pathway	2.1254
Apoptosis	2.1254
Hematopoietic cell lineage	2.1254
Inositol phosphate metabolism	2.11871
B cell receptor signaling pathway	2.053
Chagas disease (American trypanosomiasis)	2.03998
2-Oxocarboxylic acid metabolism	2.02612
Pentose phosphate pathway	1.88146
TGF-beta signaling pathway	1.87048
Vibrio cholerae infection	1.84977
Epithelial cell signaling in Helicobacter pylori infection	1.8301
Biosynthesis of amino acids	1.75551
Neuroactive ligand-receptor interaction	1.73262
Small cell lung cancer	1.70429
Measles	1.66718
Vasopressin-regulated water reabsorption	1.66717
Base excision repair	1.64049
Lysosome	1.56582
Amino sugar and nucleotide sugar metabolism	1.49343
Glyoxylate and dicarboxylate metabolism	1.47712
Wnt signaling pathway	1.46089
Transcriptional misregulation in cancer	1.40615
Dopaminergic synapse	1.35701
Tuberculosis	1.33316
