# Supplementary material for: Microarray Profiling and Co-Expression Network Analysis of Circulating lncRNAs and mRNAs Associated with Major Depressive Disorder
Source: PLoS One. 2014 Mar 27;9(3):e93388. doi: 10.1371/journal.pone.0093388 (PMC3968145; doi:10.1371/journal.pone.0093388)
Supplement: Table S7 — The co-expression network between lncRNAs and mRNAs in MDD. (XLSX) [file pone.0093388.s009.xlsx]

## Sheet: network in ND
The co-expression network between lncRNAs and mRNAs in ND
# absolute value of pearson correlation coefficients >0.94
# column A: gene1/lncRNA1, the gene in each pair connnection .
# column B: Description, the discription of the gene.
# column C: type, coding for mRNA or noncoding for lncRNA.
# column D~F: similar to column A ~ C
# column A: interaction, pearson correlation coefficients of column A and D.
gene1/lncRNA1	description	type	gene2/lncRNA2	description	type	interaction
CREB3	cAMP responsive element binding protein 3	coding	chr4:73971145-73971245	---	noncoding	-0.984971
PCMT1	protein-L-isoaspartate (D-aspartate) O-methyltransferase	coding	chr3:9509035-9509464	---	noncoding	-0.983635
EIF3D	eukaryotic translation initiation factor 3, subunit D	coding	chr22:31643093-31643203	---	noncoding	-0.982252
POLR2K	polymerase (RNA) II (DNA directed) polypeptide K, 7.0kDa	coding	chr3:9509035-9509464	---	noncoding	-0.980074
NFU1	NFU1 iron-sulfur cluster scaffold homolog (S. cerevisiae)	coding	chr2:145196854-145196956	---	noncoding	-0.978074
GOLPH3	golgi phosphoprotein 3 (coat-protein)	coding	chr15:92482784-92482899	---	noncoding	-0.977007
GTF2F1	general transcription factor IIF, polypeptide 1, 74kDa	coding	chr5:40776655-40776861	---	noncoding	-0.976936
DFFA	DNA fragmentation factor, 45kDa, alpha polypeptide	coding	chr3:171780951-171781210	---	noncoding	-0.976348
RAB1B	RAB1B, member RAS oncogene family	coding	chr16:24807448-24807579	---	noncoding	-0.976285
PCMT1	protein-L-isoaspartate (D-aspartate) O-methyltransferase	coding	chr16:89435420-89435569	---	noncoding	-0.976038
NOB1	NIN1/RPN12 binding protein 1 homolog (S. cerevisiae)	coding	chr8:59335431-59335538	---	noncoding	-0.974885
CDK2AP2	cyclin-dependent kinase 2 associated protein 2	coding	chr14:73569259-73569494	---	noncoding	-0.973494
FAM118B	family with sequence similarity 118, member B	coding	chr16:89435420-89435569	---	noncoding	-0.97334
FAM96A	family with sequence similarity 96, member A	coding	chr17:2841169-2841308	---	noncoding	-0.972838
C14orf119	chromosome 14 open reading frame 119	coding	chr17:56073402-56073525	---	noncoding	-0.972744
ADRM1	adhesion regulating molecule 1	coding	chr5:40776655-40776861	---	noncoding	-0.972587
C8orf76	chromosome 8 open reading frame 76	coding	chr9:134366492-134366777	---	noncoding	-0.971812
VPS37A	vacuolar protein sorting 37 homolog A (S. cerevisiae)	coding	chr16:81584473-81584555	---	noncoding	-0.971661
LMAN2	lectin, mannose-binding 2	coding	chr5:40776655-40776861	---	noncoding	-0.971529
GOLPH3	golgi phosphoprotein 3 (coat-protein)	coding	chr11:43469358-43469452	---	noncoding	-0.971498
COX5B	cytochrome c oxidase subunit Vb	coding	chr2:118857307-118857458	---	noncoding	-0.971491
NOA1	nitric oxide associated 1	coding	XR_132720	PREDICTED: Homo sapiens hypothetical LOC100506486 (LOC100506486), miscRNA	noncoding	-0.970533
NOA1	nitric oxide associated 1	coding	XR_133366	PREDICTED: Homo sapiens hypothetical LOC100506486 (LOC100506486), miscRNA	noncoding	-0.970533
PCBP2	poly(rC) binding protein 2	coding	chr13:33098106-33098269	---	noncoding	-0.970443
DNAJC8	DnaJ (Hsp40) homolog, subfamily C, member 8	coding	chr16:78816044-78816134	---	noncoding	-0.96969
GPANK1	G patch domain and ankyrin repeats 1	coding	chr2:201722951-201723094	---	noncoding	-0.969665
HIST2H4A	histone cluster 2, H4a	coding	chr16:24220633-24220732	---	noncoding	-0.969648
UQCR10	ubiquinol-cytochrome c reductase, complex III subunit X	coding	chr2:135018899-135019028	---	noncoding	-0.969558
PUS3	pseudouridylate synthase 3	coding	chr17:26938361-26938481	---	noncoding	-0.969269
TOB2	transducer of ERBB2, 2	coding	chr16:58575174-58575274	---	noncoding	-0.969117
ATL3	atlastin GTPase 3	coding	chr12:120658969-120659155	---	noncoding	-0.969091
SSNA1	Sjogren syndrome nuclear autoantigen 1	coding	chr17:62497125-62497369	---	noncoding	-0.968919
PCMT1	protein-L-isoaspartate (D-aspartate) O-methyltransferase	coding	chr16:89417616-89417705	---	noncoding	-0.968705
COPZ1	coatomer protein complex, subunit zeta 1	coding	chr3:9509035-9509464	---	noncoding	-0.968523
FAM32A	family with sequence similarity 32, member A	coding	chrX:11782732-11782928	---	noncoding	-0.968483
HIGD2A	HIG1 hypoxia inducible domain family, member 2A	coding	chr1:247087242-247087390	---	noncoding	-0.968205
UBE2G1	ubiquitin-conjugating enzyme E2G 1	coding	chr16:81584473-81584555	---	noncoding	-0.968185
MAP2K2	mitogen-activated protein kinase kinase 2	coding	NR_038970	Homo sapiens uncharacterized LOC283624 (LOC283624), transcript variant 1, non-coding RNA	noncoding	-0.968176
ZDHHC5	zinc finger, DHHC-type containing 5	coding	chr5:40776895-40777070	---	noncoding	-0.967976
COX5B	cytochrome c oxidase subunit Vb	coding	chr17:44115299-44115428	---	noncoding	-0.967972
ASNA1	arsA arsenite transporter, ATP-binding, homolog 1 (bacterial)	coding	chr20:31017286-31017683	---	noncoding	-0.967968
NKIRAS2	NFKB inhibitor interacting Ras-like 2	coding	chr17:26938092-26938200	---	noncoding	-0.96793
DCK	deoxycytidine kinase	coding	chr20:31017286-31017683	---	noncoding	-0.967845
ZDHHC5	zinc finger, DHHC-type containing 5	coding	chr11:47748559-47748690	---	noncoding	-0.967815
AKR1B1	aldo-keto reductase family 1, member B1 (aldose reductase)	coding	chr8:56912656-56912760	---	noncoding	-0.96771
PCMT1	protein-L-isoaspartate (D-aspartate) O-methyltransferase	coding	chr2:118857307-118857458	---	noncoding	-0.967601
EIF3K	eukaryotic translation initiation factor 3, subunit K	coding	XR_132720	PREDICTED: Homo sapiens hypothetical LOC100506486 (LOC100506486), miscRNA	noncoding	-0.96736
EIF3K	eukaryotic translation initiation factor 3, subunit K	coding	XR_133366	PREDICTED: Homo sapiens hypothetical LOC100506486 (LOC100506486), miscRNA	noncoding	-0.96736
PCMT1	protein-L-isoaspartate (D-aspartate) O-methyltransferase	coding	chr9:134366492-134366777	---	noncoding	-0.967339
DNAJB9	DnaJ (Hsp40) homolog, subfamily B, member 9	coding	chr16:78816044-78816134	---	noncoding	-0.96712
NDUFA12	NADH dehydrogenase (ubiquinone) 1 alpha subcomplex, 12	coding	chr1:2186565-2186674	---	noncoding	-0.967081
ERH	enhancer of rudimentary homolog (Drosophila)	coding	chr3:9509035-9509464	---	noncoding	-0.967014
DAD1	defender against cell death 1	coding	chr2:118857307-118857458	---	noncoding	-0.967004
FAM118B	family with sequence similarity 118, member B	coding	chr16:89417616-89417705	---	noncoding	-0.966993
SELK	selenoprotein K	coding	chr11:128595326-128595416	---	noncoding	-0.966475
RAB1B	RAB1B, member RAS oncogene family	coding	chr17:62497125-62497369	---	noncoding	-0.96631
FAM96B	family with sequence similarity 96, member B	coding	chr20:31017286-31017683	---	noncoding	-0.966193
GTF2F1	general transcription factor IIF, polypeptide 1, 74kDa	coding	chr5:40776895-40777070	---	noncoding	-0.966167
PCMT1	protein-L-isoaspartate (D-aspartate) O-methyltransferase	coding	chr17:56077585-56077948	---	noncoding	-0.966165
COX5B	cytochrome c oxidase subunit Vb	coding	chr9:134366492-134366777	---	noncoding	-0.966114
PPA2	pyrophosphatase (inorganic) 2	coding	chr13:113838202-113838326	---	noncoding	-0.966064
UQCR10	ubiquinol-cytochrome c reductase, complex III subunit X	coding	chr9:134366492-134366777	---	noncoding	-0.965827
ATP1A1	ATPase, Na+/K+ transporting, alpha 1 polypeptide	coding	chr11:45967022-45967111	---	noncoding	-0.96565
FAM96B	family with sequence similarity 96, member B	coding	chr9:114126394-114126484	---	noncoding	-0.965582
SLAIN2	SLAIN motif family, member 2	coding	chr20:57482979-57483148	---	noncoding	-0.965455
GTF2F1	general transcription factor IIF, polypeptide 1, 74kDa	coding	chr3:15300155-15300315	---	noncoding	-0.965347
XRCC1	X-ray repair complementing defective repair in Chinese hamster cells 1	coding	chr20:48322049-48322132	---	noncoding	-0.965346
EIF3L	eukaryotic translation initiation factor 3, subunit L	coding	chr22:31643093-31643203	---	noncoding	-0.96522
CRKL	v-crk sarcoma virus CT10 oncogene homolog (avian)-like	coding	chr17:44123255-44123398	---	noncoding	-0.964201
COX5B	cytochrome c oxidase subunit Vb	coding	chr16:81584473-81584555	---	noncoding	-0.964143
CIAPIN1	cytokine induced apoptosis inhibitor 1	coding	chr11:45967022-45967111	---	noncoding	-0.963486
C10orf26	chromosome 10 open reading frame 26	coding	chr20:57482979-57483148	---	noncoding	-0.963427
COPG1	coatomer protein complex, subunit gamma 1	coding	chr2:242275719-242275965	---	noncoding	-0.963413
LMAN2	lectin, mannose-binding 2	coding	chr19:19457311-19457466	---	noncoding	-0.96331
NKIRAS2	NFKB inhibitor interacting Ras-like 2	coding	chr20:31017286-31017683	---	noncoding	-0.963236
DNAJC14	DnaJ (Hsp40) homolog, subfamily C, member 14	coding	chr4:83750655-83750817	---	noncoding	-0.96314
KIAA0494	KIAA0494	coding	chr16:78816044-78816134	---	noncoding	-0.963035
LMAN2	lectin, mannose-binding 2	coding	chr1:171560584-171560701	---	noncoding	-0.96298
KCTD10	potassium channel tetramerisation domain containing 10	coding	FR184088	U6 spliceosomal RNA	noncoding	-0.96297
PUM1	pumilio homolog 1 (Drosophila)	coding	chr2:71810599-71810696	---	noncoding	-0.962801
COX5B	cytochrome c oxidase subunit Vb	coding	chr16:89435420-89435569	---	noncoding	-0.962762
ASNA1	arsA arsenite transporter, ATP-binding, homolog 1 (bacterial)	coding	chr17:56075645-56076107	---	noncoding	-0.962692
RAB35	RAB35, member RAS oncogene family	coding	chr2:178107669-178107813	---	noncoding	-0.962669
ASNA1	arsA arsenite transporter, ATP-binding, homolog 1 (bacterial)	coding	chr11:47748559-47748690	---	noncoding	-0.962564
GTF2F1	general transcription factor IIF, polypeptide 1, 74kDa	coding	chr1:171560584-171560701	---	noncoding	-0.962472
C8orf76	chromosome 8 open reading frame 76	coding	chr5:40776655-40776861	---	noncoding	-0.962315
FIBP	fibroblast growth factor (acidic) intracellular binding protein	coding	chr10:77390988-77391074	---	noncoding	-0.962114
ZDHHC20	zinc finger, DHHC-type containing 20	coding	chr7:44442665-44442763	---	noncoding	-0.961942
TMEM216	transmembrane protein 216	coding	chr1:225599143-225599250	---	noncoding	-0.961916
ZNHIT3	zinc finger, HIT-type containing 3	coding	chr4:83750655-83750817	---	noncoding	-0.961897
LIN7C	lin-7 homolog C (C. elegans)	coding	chr1:184597637-184597988	---	noncoding	-0.961876
GANAB	glucosidase, alpha; neutral AB	coding	chr8:56912656-56912760	---	noncoding	-0.96182
RPL23	ribosomal protein L23	coding	chr22:31643093-31643203	---	noncoding	-0.961771
PPP1R7	protein phosphatase 1, regulatory subunit 7	coding	chr16:81584473-81584555	---	noncoding	-0.96164
ADRM1	adhesion regulating molecule 1	coding	chr10:874695-874794	---	noncoding	-0.961587
MTX2	metaxin 2	coding	chr11:45967022-45967111	---	noncoding	-0.96154
PCMT1	protein-L-isoaspartate (D-aspartate) O-methyltransferase	coding	chr22:20931161-20931309	---	noncoding	-0.961506
SLC30A5	solute carrier family 30 (zinc transporter), member 5	coding	chr7:44442665-44442763	---	noncoding	-0.961454
CHTF8	CTF8, chromosome transmission fidelity factor 8 homolog (S. cerevisiae)	coding	chr5:40776895-40777070	---	noncoding	-0.961433
KCTD5	potassium channel tetramerisation domain containing 5	coding	chr11:64539836-64539992	---	noncoding	-0.96141
RHBDD2	rhomboid domain containing 2	coding	chr3:9516307-9516683	---	noncoding	-0.961202
TMEM9B	TMEM9 domain family, member B	coding	chr16:81584473-81584555	---	noncoding	-0.961176
PUS7	pseudouridylate synthase 7 homolog (S. cerevisiae)	coding	chr14:21711421-21711544	---	noncoding	-0.96117
PHF2	PHD finger protein 2	coding	chr4:83750655-83750817	---	noncoding	-0.961129
ASNA1	arsA arsenite transporter, ATP-binding, homolog 1 (bacterial)	coding	chr5:40776895-40777070	---	noncoding	-0.961102
MUL1	mitochondrial E3 ubiquitin protein ligase 1	coding	chr17:44160029-44160135	---	noncoding	-0.961068
C10orf31	chromosome 10 open reading frame 31	coding	ENST00000454368	retained_intron	noncoding	-0.960986
YTHDF1	YTH domain family, member 1	coding	chr4:73971145-73971245	---	noncoding	-0.96098
FAM118B	family with sequence similarity 118, member B	coding	chr15:92482784-92482899	---	noncoding	-0.960958
KCTD5	potassium channel tetramerisation domain containing 5	coding	chr4:144117572-144118147	---	noncoding	-0.960902
C6orf106	chromosome 6 open reading frame 106	coding	NR_038970	Homo sapiens uncharacterized LOC283624 (LOC283624), transcript variant 1, non-coding RNA	noncoding	-0.96057
UQCR10	ubiquinol-cytochrome c reductase, complex III subunit X	coding	chr17:44115299-44115428	---	noncoding	-0.960494
DNAJA2	DnaJ (Hsp40) homolog, subfamily A, member 2	coding	chr16:78816044-78816134	---	noncoding	-0.960452
CAPNS1	calpain, small subunit 1	coding	chr4:73971145-73971245	---	noncoding	-0.960279
C8orf76	chromosome 8 open reading frame 76	coding	chr17:44115299-44115428	---	noncoding	-0.960273
RAB35	RAB35, member RAS oncogene family	coding	chr7:26235179-26235351	---	noncoding	-0.960158
ZDHHC5	zinc finger, DHHC-type containing 5	coding	chr5:40776655-40776861	---	noncoding	-0.960096
PPME1	protein phosphatase methylesterase 1	coding	chr2:178101036-178101155	---	noncoding	-0.959971
PSMD10	proteasome (prosome, macropain) 26S subunit, non-ATPase, 10	coding	chr17:44115299-44115428	---	noncoding	-0.959965
DAD1	defender against cell death 1	coding	chr14:21717074-21717212	---	noncoding	-0.959912
STIP1	stress-induced-phosphoprotein 1	coding	chr16:89435420-89435569	---	noncoding	-0.959795
COX5B	cytochrome c oxidase subunit Vb	coding	chr3:194131713-194131857	---	noncoding	-0.95976
COX5B	cytochrome c oxidase subunit Vb	coding	chr17:56074360-56075257	---	noncoding	-0.959566
CLPTM1	cleft lip and palate associated transmembrane protein 1	coding	chr3:9516307-9516683	---	noncoding	-0.959537
DAD1	defender against cell death 1	coding	chr16:89435420-89435569	---	noncoding	-0.959532
XRCC1	X-ray repair complementing defective repair in Chinese hamster cells 1	coding	chr22:31643093-31643203	---	noncoding	-0.959461
LOC400657	uncharacterized LOC400657	coding	chr2:201722951-201723094	---	noncoding	-0.959457
HIGD2A	HIG1 hypoxia inducible domain family, member 2A	coding	chr2:102422320-102422406	---	noncoding	-0.959379
FAM118B	family with sequence similarity 118, member B	coding	chr16:81532835-81532972	---	noncoding	-0.959359
GPN3	GPN-loop GTPase 3	coding	chr12:105037888-105038008	---	noncoding	-0.959222
CRKL	v-crk sarcoma virus CT10 oncogene homolog (avian)-like	coding	chr4:56271091-56271201	---	noncoding	-0.959193
QARS	glutaminyl-tRNA synthetase	coding	chr11:45967022-45967111	---	noncoding	-0.958902
IFT46	intraflagellar transport 46 homolog (Chlamydomonas)	coding	chr10:70098555-70098674	---	noncoding	-0.958889
UQCR10	ubiquinol-cytochrome c reductase, complex III subunit X	coding	chr5:40776655-40776861	---	noncoding	-0.958856
NOA1	nitric oxide associated 1	coding	chr20:48322049-48322132	---	noncoding	-0.958849
PCMT1	protein-L-isoaspartate (D-aspartate) O-methyltransferase	coding	XR_109412	PREDICTED: Homo sapiens hypothetical LOC645460 (FLJ44342), miscRNA	noncoding	-0.958649
CREBL2	cAMP responsive element binding protein-like 2	coding	chr7:44442665-44442763	---	noncoding	-0.958646
FAM89B	family with sequence similarity 89, member B	coding	chr16:58575174-58575274	---	noncoding	-0.958644
LOC400657	uncharacterized LOC400657	coding	chr16:58575174-58575274	---	noncoding	-0.958608
TTC39C	tetratricopeptide repeat domain 39C	coding	chr3:187455222-187455363	---	noncoding	-0.958534
STIP1	stress-induced-phosphoprotein 1	coding	chr16:31199192-31199468	---	noncoding	-0.958485
GPR108	G protein-coupled receptor 108	coding	chr13:33098106-33098269	---	noncoding	-0.958372
CRKL	v-crk sarcoma virus CT10 oncogene homolog (avian)-like	coding	chr2:178101036-178101155	---	noncoding	-0.958244
CHTF8	CTF8, chromosome transmission fidelity factor 8 homolog (S. cerevisiae)	coding	chr3:15300155-15300315	---	noncoding	-0.958221
SPCS1	signal peptidase complex subunit 1 homolog (S. cerevisiae)	coding	chr3:9509035-9509464	---	noncoding	-0.958125
CCNY	cyclin Y	coding	chr20:57482979-57483148	---	noncoding	-0.958119
TADA3	transcriptional adaptor 3	coding	chr4:73971145-73971245	---	noncoding	-0.9581
PPP2R5E	protein phosphatase 2, regulatory subunit B', epsilon isoform	coding	chr7:44442665-44442763	---	noncoding	-0.958099
PDE6D	phosphodiesterase 6D, cGMP-specific, rod, delta	coding	chr4:73971145-73971245	---	noncoding	-0.958067
GLG1	golgi glycoprotein 1	coding	chr22:31643093-31643203	---	noncoding	-0.958063
PUS3	pseudouridylate synthase 3	coding	chr9:134366492-134366777	---	noncoding	-0.958055
CHMP6	charged multivesicular body protein 6	coding	chr5:40776895-40777070	---	noncoding	-0.958033
C14orf119	chromosome 14 open reading frame 119	coding	chrX:70764486-70764590	---	noncoding	-0.957886
DAD1	defender against cell death 1	coding	chr16:81584473-81584555	---	noncoding	-0.957882
IFT46	intraflagellar transport 46 homolog (Chlamydomonas)	coding	chr1:171560584-171560701	---	noncoding	-0.957858
SLC35D2	solute carrier family 35, member D2	coding	chr8:27206330-27206452	---	noncoding	-0.957832
MAP2K2	mitogen-activated protein kinase kinase 2	coding	chr4:144117572-144118147	---	noncoding	-0.957803
COX5B	cytochrome c oxidase subunit Vb	coding	chr16:89417616-89417705	---	noncoding	-0.957768
ASNA1	arsA arsenite transporter, ATP-binding, homolog 1 (bacterial)	coding	chr3:15300155-15300315	---	noncoding	-0.957733
CREBL2	cAMP responsive element binding protein-like 2	coding	chr12:109063958-109064060	---	noncoding	-0.957647
HSPA4	heat shock 70kDa protein 4	coding	chr7:44442665-44442763	---	noncoding	-0.957377
NDUFA12	NADH dehydrogenase (ubiquinone) 1 alpha subcomplex, 12	coding	chr2:135018899-135019028	---	noncoding	-0.957339
CHTF8	CTF8, chromosome transmission fidelity factor 8 homolog (S. cerevisiae)	coding	chr11:47748559-47748690	---	noncoding	-0.957274
HMG20B	high mobility group 20B	coding	ENST00000456264	nonsense_mediated_decay	noncoding	-0.957251
CRKL	v-crk sarcoma virus CT10 oncogene homolog (avian)-like	coding	chr17:44115299-44115428	---	noncoding	-0.957227
BCAP31	B-cell receptor-associated protein 31	coding	chr3:9516307-9516683	---	noncoding	-0.957179
NKIRAS2	NFKB inhibitor interacting Ras-like 2	coding	chr16:89435420-89435569	---	noncoding	-0.957035
RILPL2	Rab interacting lysosomal protein-like 2	coding	chr4:154401999-154402125	---	noncoding	-0.956899
POLR2K	polymerase (RNA) II (DNA directed) polypeptide K, 7.0kDa	coding	chr22:20931161-20931309	---	noncoding	-0.956888
UFC1	ubiquitin-fold modifier conjugating enzyme 1	coding	chr14:21711421-21711544	---	noncoding	-0.956824
EDF1	endothelial differentiation-related factor 1	coding	chr4:73971145-73971245	---	noncoding	-0.956763
COPG1	coatomer protein complex, subunit gamma 1	coding	chr15:92482784-92482899	---	noncoding	-0.956759
TAF10	TAF10 RNA polymerase II, TATA box binding protein (TBP)-associated factor, 30kDa	coding	chr20:31017286-31017683	---	noncoding	-0.956661
DAD1	defender against cell death 1	coding	chr3:9509035-9509464	---	noncoding	-0.956575
COX5A	cytochrome c oxidase subunit Va	coding	chr20:31017286-31017683	---	noncoding	-0.956571
FAM89B	family with sequence similarity 89, member B	coding	chr2:201722951-201723094	---	noncoding	-0.956521
TNFAIP1	tumor necrosis factor, alpha-induced protein 1 (endothelial)	coding	chr1:113195593-113195790	---	noncoding	-0.956258
SRPR	signal recognition particle receptor (docking protein)	coding	chr16:89417616-89417705	---	noncoding	-0.956025
GANAB	glucosidase, alpha; neutral AB	coding	chr3:171780951-171781210	---	noncoding	-0.955989
PCMT1	protein-L-isoaspartate (D-aspartate) O-methyltransferase	coding	chr15:92482784-92482899	---	noncoding	-0.955962
CRKL	v-crk sarcoma virus CT10 oncogene homolog (avian)-like	coding	chr14:100814821-100814930	---	noncoding	-0.955948
C2orf76	chromosome 2 open reading frame 76	coding	chr8:27188854-27188963	---	noncoding	-0.955905
APEX2	APEX nuclease (apurinic/apyrimidinic endonuclease) 2	coding	chr1:22052645-22052726	---	noncoding	-0.955876
DAD1	defender against cell death 1	coding	chr17:8365225-8365336	---	noncoding	-0.955849
SSR4	signal sequence receptor, delta	coding	chr10:70096271-70096663	---	noncoding	-0.955815
FAM50A	family with sequence similarity 50, member A	coding	chr17:44115299-44115428	---	noncoding	-0.955787
PSMC4	proteasome (prosome, macropain) 26S subunit, ATPase, 4	coding	chr4:73971145-73971245	---	noncoding	-0.955768
CD82	CD82 molecule	coding	chr5:40776895-40777070	---	noncoding	-0.955749
UQCRC1	ubiquinol-cytochrome c reductase core protein I	coding	chr16:28164244-28164546	---	noncoding	-0.955732
PPP1R2	protein phosphatase 1, regulatory (inhibitor) subunit 2	coding	chr16:78816044-78816134	---	noncoding	-0.955674
PPP1R16B	protein phosphatase 1, regulatory subunit 16B	coding	chr1:225599143-225599250	---	noncoding	-0.955641
EIF6	eukaryotic translation initiation factor 6	coding	chr4:73971145-73971245	---	noncoding	-0.955593
RPL15P11	ribosomal protein L15 pseudogene 11	coding	chr11:45967022-45967111	---	noncoding	-0.95559
ADRM1	adhesion regulating molecule 1	coding	chr4:144117572-144118147	---	noncoding	-0.955499
GPANK1	G patch domain and ankyrin repeats 1	coding	chr4:56271091-56271201	---	noncoding	-0.95547
COPZ1	coatomer protein complex, subunit zeta 1	coding	chr16:24220633-24220732	---	noncoding	-0.955366
DAD1	defender against cell death 1	coding	chr17:62497125-62497369	---	noncoding	-0.955365
PLEKHM2	pleckstrin homology domain containing, family M (with RUN domain) member 2	coding	chr14:73568976-73569172	---	noncoding	-0.955301
KIAA1143	KIAA1143	coding	chr13:113838202-113838326	---	noncoding	-0.955292
COQ5	coenzyme Q5 homolog, methyltransferase (S. cerevisiae)	coding	chr2:178101036-178101155	---	noncoding	-0.955217
AKR1B1	aldo-keto reductase family 1, member B1 (aldose reductase)	coding	chr22:31643093-31643203	---	noncoding	-0.955157
QARS	glutaminyl-tRNA synthetase	coding	chr22:31643093-31643203	---	noncoding	-0.955134
UBE2Q2	ubiquitin-conjugating enzyme E2Q family member 2	coding	chr16:78816044-78816134	---	noncoding	-0.955062
LRRC59	leucine rich repeat containing 59	coding	chr18:74117713-74117848	---	noncoding	-0.954953
DCK	deoxycytidine kinase	coding	chr19:19457311-19457466	---	noncoding	-0.95495
CD82	CD82 molecule	coding	chr5:40776655-40776861	---	noncoding	-0.954904
MRPS11	mitochondrial ribosomal protein S11	coding	chr16:24807448-24807579	---	noncoding	-0.954871
POLR2E	polymerase (RNA) II (DNA directed) polypeptide E, 25kDa	coding	chr16:24807448-24807579	---	noncoding	-0.954862
C14orf119	chromosome 14 open reading frame 119	coding	chr16:58575174-58575274	---	noncoding	-0.954842
EIF3K	eukaryotic translation initiation factor 3, subunit K	coding	chr7:28777797-28849155	---	noncoding	-0.954787
COPZ1	coatomer protein complex, subunit zeta 1	coding	chr2:135018899-135019028	---	noncoding	-0.954733
RFC2	replication factor C (activator 1) 2, 40kDa	coding	chr4:56271091-56271201	---	noncoding	-0.954704
PTDSS1	phosphatidylserine synthase 1	coding	XR_132720	PREDICTED: Homo sapiens hypothetical LOC100506486 (LOC100506486), miscRNA	noncoding	-0.954695
PTDSS1	phosphatidylserine synthase 1	coding	XR_133366	PREDICTED: Homo sapiens hypothetical LOC100506486 (LOC100506486), miscRNA	noncoding	-0.954695
RPL15P11	ribosomal protein L15 pseudogene 11	coding	XR_132720	PREDICTED: Homo sapiens hypothetical LOC100506486 (LOC100506486), miscRNA	noncoding	-0.954637
RPL15P11	ribosomal protein L15 pseudogene 11	coding	XR_133366	PREDICTED: Homo sapiens hypothetical LOC100506486 (LOC100506486), miscRNA	noncoding	-0.954637
NDUFA6	NADH dehydrogenase (ubiquinone) 1 alpha subcomplex, 6, 14kDa	coding	chr8:27188854-27188963	---	noncoding	-0.954619
ASNA1	arsA arsenite transporter, ATP-binding, homolog 1 (bacterial)	coding	chr3:11360234-11360335	---	noncoding	-0.954606
HIST2H4A	histone cluster 2, H4a	coding	chr3:9509035-9509464	---	noncoding	-0.954585
PUS3	pseudouridylate synthase 3	coding	chr1:154226635-154226772	---	noncoding	-0.954526
POLR2K	polymerase (RNA) II (DNA directed) polypeptide K, 7.0kDa	coding	chr7:44442665-44442763	---	noncoding	-0.954504
ADRM1	adhesion regulating molecule 1	coding	chr16:58575174-58575274	---	noncoding	-0.954497
CRLS1	cardiolipin synthase 1	coding	chr14:21711421-21711544	---	noncoding	-0.95449
ALKBH5	alkB, alkylation repair homolog 5 (E. coli)	coding	chr2:113408507-113408632	---	noncoding	-0.954442
GSTP1	glutathione S-transferase pi 1	coding	chr10:77390988-77391074	---	noncoding	-0.954367
UBE2G1	ubiquitin-conjugating enzyme E2G 1	coding	chr13:113838202-113838326	---	noncoding	-0.954318
ASNA1	arsA arsenite transporter, ATP-binding, homolog 1 (bacterial)	coding	chr17:44115299-44115428	---	noncoding	-0.954307
MAP2K2	mitogen-activated protein kinase kinase 2	coding	chr2:178107669-178107813	---	noncoding	-0.954185
NDUFA6	NADH dehydrogenase (ubiquinone) 1 alpha subcomplex, 6, 14kDa	coding	chr14:21711421-21711544	---	noncoding	-0.95401
C10orf26	chromosome 10 open reading frame 26	coding	chr4:56271091-56271201	---	noncoding	-0.953998
CREBL2	cAMP responsive element binding protein-like 2	coding	chr11:48102584-48103088	---	noncoding	-0.953989
POLR2K	polymerase (RNA) II (DNA directed) polypeptide K, 7.0kDa	coding	chr16:81584473-81584555	---	noncoding	-0.953979
NDUFA6	NADH dehydrogenase (ubiquinone) 1 alpha subcomplex, 6, 14kDa	coding	chr11:70117669-70117782	---	noncoding	-0.953957
PLEKHM2	pleckstrin homology domain containing, family M (with RUN domain) member 2	coding	chr3:9511248-9511384	---	noncoding	-0.953934
RPL15P11	ribosomal protein L15 pseudogene 11	coding	chr4:73971145-73971245	---	noncoding	-0.953909
DAD1	defender against cell death 1	coding	chr9:134366492-134366777	---	noncoding	-0.953891
HAUS1	HAUS augmin-like complex, subunit 1	coding	XR_132720	PREDICTED: Homo sapiens hypothetical LOC100506486 (LOC100506486), miscRNA	noncoding	-0.953863
HAUS1	HAUS augmin-like complex, subunit 1	coding	XR_133366	PREDICTED: Homo sapiens hypothetical LOC100506486 (LOC100506486), miscRNA	noncoding	-0.953863
PAIP1	poly(A) binding protein interacting protein 1	coding	chr3:15084238-15084337	---	noncoding	-0.953836
C10orf57	chromosome 10 open reading frame 57	coding	chr4:73971145-73971245	---	noncoding	-0.953788
UFC1	ubiquitin-fold modifier conjugating enzyme 1	coding	chr11:85779296-85779758	---	noncoding	-0.95375
PCMT1	protein-L-isoaspartate (D-aspartate) O-methyltransferase	coding	chr10:874695-874794	---	noncoding	-0.953712
POP4	processing of precursor 4, ribonuclease P/MRP subunit (S. cerevisiae)	coding	chr20:46277638-46277729	---	noncoding	-0.953703
IFT46	intraflagellar transport 46 homolog (Chlamydomonas)	coding	chr15:92482784-92482899	---	noncoding	-0.953685
POP4	processing of precursor 4, ribonuclease P/MRP subunit (S. cerevisiae)	coding	chr4:73971145-73971245	---	noncoding	-0.95365
PDRG1	p53 and DNA-damage regulated 1	coding	chr2:145196854-145196956	---	noncoding	-0.953598
C6orf106	chromosome 6 open reading frame 106	coding	chr16:89435420-89435569	---	noncoding	-0.95359
HAUS2	HAUS augmin-like complex, subunit 2	coding	chr4:2908995-2909104	---	noncoding	-0.953583
UBE2Z	ubiquitin-conjugating enzyme E2Z	coding	chr4:185683753-185683846	---	noncoding	-0.953567
THAP11	THAP domain containing 11	coding	chr4:83750655-83750817	---	noncoding	-0.953557
FAM118B	family with sequence similarity 118, member B	coding	chr3:9509035-9509464	---	noncoding	-0.953531
WASF2	WAS protein family, member 2	coding	chr4:56271091-56271201	---	noncoding	-0.953525
CDIPT	CDP-diacylglycerol--inositol 3-phosphatidyltransferase	coding	chr2:201722951-201723094	---	noncoding	-0.953519
TRUB2	TruB pseudouridine (psi) synthase homolog 2 (E. coli)	coding	chr10:77390988-77391074	---	noncoding	-0.9535
UBR7	ubiquitin protein ligase E3 component n-recognin 7 (putative)	coding	chr16:24220633-24220732	---	noncoding	-0.953472
RAB35	RAB35, member RAS oncogene family	coding	chr4:144117572-144118147	---	noncoding	-0.953444
PPP4C	protein phosphatase 4, catalytic subunit	coding	chrX:11782732-11782928	---	noncoding	-0.953345
EIF4A3	eukaryotic translation initiation factor 4A3	coding	chr7:44442665-44442763	---	noncoding	-0.953321
LRRC59	leucine rich repeat containing 59	coding	chr3:187925902-187926048	---	noncoding	-0.953284
FOXO4	forkhead box O4	coding	chr3:122973310-122973418	---	noncoding	-0.953276
PIGU	phosphatidylinositol glycan anchor biosynthesis, class U	coding	XR_132720	PREDICTED: Homo sapiens hypothetical LOC100506486 (LOC100506486), miscRNA	noncoding	-0.953198
PIGU	phosphatidylinositol glycan anchor biosynthesis, class U	coding	XR_133366	PREDICTED: Homo sapiens hypothetical LOC100506486 (LOC100506486), miscRNA	noncoding	-0.953198
LRRC59	leucine rich repeat containing 59	coding	chr16:78816044-78816134	---	noncoding	-0.953147
EIF4H	eukaryotic translation initiation factor 4H	coding	chr12:109063958-109064060	---	noncoding	-0.953111
PTPN9	protein tyrosine phosphatase, non-receptor type 9	coding	chrX:11782732-11782928	---	noncoding	-0.953101
STRAP	serine/threonine kinase receptor associated protein	coding	chr3:9509035-9509464	---	noncoding	-0.952918
DFFA	DNA fragmentation factor, 45kDa, alpha polypeptide	coding	chr8:56912656-56912760	---	noncoding	-0.952891
CRKL	v-crk sarcoma virus CT10 oncogene homolog (avian)-like	coding	chr7:26235179-26235351	---	noncoding	-0.952882
CREB3	cAMP responsive element binding protein 3	coding	chr20:46277638-46277729	---	noncoding	-0.95287
ELOF1	elongation factor 1 homolog (S. cerevisiae)	coding	chr4:73971145-73971245	---	noncoding	-0.952869
MAP2K2	mitogen-activated protein kinase kinase 2	coding	chr11:47748559-47748690	---	noncoding	-0.952793
DDX20	DEAD (Asp-Glu-Ala-Asp) box polypeptide 20	coding	chr2:178100832-178100929	---	noncoding	-0.952748
GOLPH3	golgi phosphoprotein 3 (coat-protein)	coding	chr10:874695-874794	---	noncoding	-0.952714
PPP1R7	protein phosphatase 1, regulatory subunit 7	coding	chr20:57482979-57483148	---	noncoding	-0.95268
CNIH	cornichon homolog (Drosophila)	coding	chr16:81532835-81532972	---	noncoding	-0.952664
PRUNE	prune homolog (Drosophila)	coding	chr8:104059854-104059945	---	noncoding	-0.952589
GPN3	GPN-loop GTPase 3	coding	chr20:31017286-31017683	---	noncoding	-0.952556
UBE2Q2	ubiquitin-conjugating enzyme E2Q family member 2	coding	chr14:21711421-21711544	---	noncoding	-0.952548
UQCR10	ubiquinol-cytochrome c reductase, complex III subunit X	coding	chr16:89435420-89435569	---	noncoding	-0.952542
ASNA1	arsA arsenite transporter, ATP-binding, homolog 1 (bacterial)	coding	chr5:40776655-40776861	---	noncoding	-0.952511
FAU	Finkel-Biskis-Reilly murine sarcoma virus (FBR-MuSV) ubiquitously expressed	coding	chr16:78816044-78816134	---	noncoding	-0.952481
CRLS1	cardiolipin synthase 1	coding	chr16:81584473-81584555	---	noncoding	-0.952453
ORC5	origin recognition complex, subunit 5	coding	chr3:15084238-15084337	---	noncoding	-0.952424
MRPL37	mitochondrial ribosomal protein L37	coding	chr11:45967022-45967111	---	noncoding	-0.952387
CRKL	v-crk sarcoma virus CT10 oncogene homolog (avian)-like	coding	chr2:201722951-201723094	---	noncoding	-0.952354
SLC35D2	solute carrier family 35, member D2	coding	chr11:6637005-6637132	---	noncoding	-0.952301
PCMT1	protein-L-isoaspartate (D-aspartate) O-methyltransferase	coding	chr11:43469358-43469452	---	noncoding	-0.95229
GPAA1	glycosylphosphatidylinositol anchor attachment protein 1 homolog (yeast)	coding	chr17:8365699-8365820	---	noncoding	-0.952256
PRKCSH	protein kinase C substrate 80K-H	coding	chr11:48102584-48103088	---	noncoding	-0.952188
SEC62	SEC62 homolog (S. cerevisiae)	coding	chr13:113838202-113838326	---	noncoding	-0.952182
KIAA1191	KIAA1191	coding	chr10:6269262-6269409	---	noncoding	-0.952133
CYP3A5	cytochrome P450, family 3, subfamily A, polypeptide 5	coding	chr8:75515545-75515872	---	noncoding	-0.952118
PCMT1	protein-L-isoaspartate (D-aspartate) O-methyltransferase	coding	chr1:52261343-52261470	---	noncoding	-0.952085
NKAP	NFKB activating protein	coding	chr13:113875029-113875219	---	noncoding	-0.952042
NKIRAS2	NFKB inhibitor interacting Ras-like 2	coding	chr14:23538044-23538134	---	noncoding	-0.952026
SGTA	small glutamine-rich tetratricopeptide repeat (TPR)-containing, alpha	coding	chr3:9516307-9516683	---	noncoding	-0.952025
UBL3	ubiquitin-like 3	coding	chr12:109063958-109064060	---	noncoding	-0.951985
NKIRAS2	NFKB inhibitor interacting Ras-like 2	coding	XR_109412	PREDICTED: Homo sapiens hypothetical LOC645460 (FLJ44342), miscRNA	noncoding	-0.951979
ASB6	ankyrin repeat and SOCS box containing 6	coding	chr3:100463340-100463509	---	noncoding	-0.951968
C8orf76	chromosome 8 open reading frame 76	coding	chr3:9509035-9509464	---	noncoding	-0.95196
GPANK1	G patch domain and ankyrin repeats 1	coding	chr2:113408507-113408632	---	noncoding	-0.951901
BFAR	bifunctional apoptosis regulator	coding	chr19:19457311-19457466	---	noncoding	-0.95187
C14orf119	chromosome 14 open reading frame 119	coding	chr4:144117572-144118147	---	noncoding	-0.951862
PCMT1	protein-L-isoaspartate (D-aspartate) O-methyltransferase	coding	chr17:44115299-44115428	---	noncoding	-0.951862
POLR2K	polymerase (RNA) II (DNA directed) polypeptide K, 7.0kDa	coding	chr2:118857307-118857458	---	noncoding	-0.951855
DCK	deoxycytidine kinase	coding	chr17:26938092-26938200	---	noncoding	-0.95176
NME1-NME2	NME1-NME2 readthrough	coding	FR184088	U6 spliceosomal RNA	noncoding	-0.951739
UBE2Q1	ubiquitin-conjugating enzyme E2Q family member 1	coding	chr3:9511462-9511633	---	noncoding	-0.951722
EI24	etoposide induced 2.4 mRNA	coding	chr11:45967022-45967111	---	noncoding	-0.951627
C14orf119	chromosome 14 open reading frame 119	coding	chr17:56073922-56074231	---	noncoding	-0.951617
HIST2H2AB	histone cluster 2, H2ab	coding	chr16:28110268-28110401	---	noncoding	-0.951591
PDIA3	protein disulfide isomerase family A, member 3	coding	chr3:187925902-187926048	---	noncoding	-0.951524
TNFAIP1	tumor necrosis factor, alpha-induced protein 1 (endothelial)	coding	chr3:15300155-15300315	---	noncoding	-0.951453
MRPL53	mitochondrial ribosomal protein L53	coding	chr5:40776655-40776861	---	noncoding	-0.951425
CCDC94	coiled-coil domain containing 94	coding	chr14:21717308-21717431	---	noncoding	-0.951409
RUVBL1	RuvB-like 1 (E. coli)	coding	chr3:187455222-187455363	---	noncoding	-0.951403
VPS37A	vacuolar protein sorting 37 homolog A (S. cerevisiae)	coding	chr4:2908995-2909104	---	noncoding	-0.951382
CDIPT	CDP-diacylglycerol--inositol 3-phosphatidyltransferase	coding	chr4:56271091-56271201	---	noncoding	-0.951375
CHTF8	CTF8, chromosome transmission fidelity factor 8 homolog (S. cerevisiae)	coding	chrX:11782732-11782928	---	noncoding	-0.951364
NR1H2	nuclear receptor subfamily 1, group H, member 2	coding	chr17:62497125-62497369	---	noncoding	-0.951349
CCT3	chaperonin containing TCP1, subunit 3 (gamma)	coding	XR_132720	PREDICTED: Homo sapiens hypothetical LOC100506486 (LOC100506486), miscRNA	noncoding	-0.95134
CCT3	chaperonin containing TCP1, subunit 3 (gamma)	coding	XR_133366	PREDICTED: Homo sapiens hypothetical LOC100506486 (LOC100506486), miscRNA	noncoding	-0.95134
RQCD1	RCD1 required for cell differentiation1 homolog (S. pombe)	coding	chr16:89421678-89421775	---	noncoding	-0.951322
RBMX2	RNA binding motif protein, X-linked 2	coding	chr2:178101036-178101155	---	noncoding	-0.951255
NDUFA12	NADH dehydrogenase (ubiquinone) 1 alpha subcomplex, 12	coding	chrX:9603675-9603836	---	noncoding	-0.951233
HSBP1	heat shock factor binding protein 1	coding	chr4:83750655-83750817	---	noncoding	-0.951227
DCK	deoxycytidine kinase	coding	chr17:62497125-62497369	---	noncoding	-0.951162
ZFPL1	zinc finger protein-like 1	coding	chrX:11782732-11782928	---	noncoding	-0.951154
UBE2Q1	ubiquitin-conjugating enzyme E2Q family member 1	coding	chr15:92482784-92482899	---	noncoding	-0.951084
ETHE1	ethylmalonic encephalopathy 1	coding	chr7:95044871-95044966	---	noncoding	-0.950976
UBE2G1	ubiquitin-conjugating enzyme E2G 1	coding	chr22:22130483-22130577	---	noncoding	-0.950946
UQCR10	ubiquinol-cytochrome c reductase, complex III subunit X	coding	chr6:159047610-159047726	---	noncoding	-0.950941
UBE2Q2	ubiquitin-conjugating enzyme E2Q family member 2	coding	chr8:27188854-27188963	---	noncoding	-0.950917
MIF4GD	MIF4G domain containing	coding	chr10:6269262-6269409	---	noncoding	-0.950899
POLR2K	polymerase (RNA) II (DNA directed) polypeptide K, 7.0kDa	coding	chr16:89417616-89417705	---	noncoding	-0.950843
RNF40	ring finger protein 40, E3 ubiquitin protein ligase	coding	chr2:178101036-178101155	---	noncoding	-0.950834
LMAN2	lectin, mannose-binding 2	coding	chr5:40776895-40777070	---	noncoding	-0.950775
MNF1	mitochondrial nucleoid factor 1	coding	chr7:95044871-95044966	---	noncoding	-0.950767
MUL1	mitochondrial E3 ubiquitin protein ligase 1	coding	chr16:89540946-89541067	---	noncoding	-0.950683
MRPL11	mitochondrial ribosomal protein L11	coding	chr4:73971145-73971245	---	noncoding	-0.950654
COPZ1	coatomer protein complex, subunit zeta 1	coding	chr16:89421678-89421775	---	noncoding	-0.950631
RRAGA	Ras-related GTP binding A	coding	XR_132720	PREDICTED: Homo sapiens hypothetical LOC100506486 (LOC100506486), miscRNA	noncoding	-0.950628
RRAGA	Ras-related GTP binding A	coding	XR_133366	PREDICTED: Homo sapiens hypothetical LOC100506486 (LOC100506486), miscRNA	noncoding	-0.950628
SLC30A5	solute carrier family 30 (zinc transporter), member 5	coding	chr17:2841169-2841308	---	noncoding	-0.950622
COPG1	coatomer protein complex, subunit gamma 1	coding	chr17:44115299-44115428	---	noncoding	-0.950609
UBL3	ubiquitin-like 3	coding	chr1:184597637-184597988	---	noncoding	-0.950521
TRAPPC3	trafficking protein particle complex 3	coding	chr2:178101036-178101155	---	noncoding	-0.950442
EXOSC1	exosome component 1	coding	chr11:45967022-45967111	---	noncoding	-0.950414
C14orf119	chromosome 14 open reading frame 119	coding	chr17:56074360-56075257	---	noncoding	-0.950387
CCT3	chaperonin containing TCP1, subunit 3 (gamma)	coding	chr11:45967022-45967111	---	noncoding	-0.950349
SGTA	small glutamine-rich tetratricopeptide repeat (TPR)-containing, alpha	coding	chr13:33096519-33096669	---	noncoding	-0.950297
IFT46	intraflagellar transport 46 homolog (Chlamydomonas)	coding	chr9:96321265-96321350	---	noncoding	-0.950231
GPANK1	G patch domain and ankyrin repeats 1	coding	chr4:144117572-144118147	---	noncoding	-0.950226
VPS37A	vacuolar protein sorting 37 homolog A (S. cerevisiae)	coding	chr13:113838202-113838326	---	noncoding	-0.950222
NOMO1	NODAL modulator 1	coding	chrX:70764486-70764590	---	noncoding	-0.950184
RRAGA	Ras-related GTP binding A	coding	chr7:28777797-28849155	---	noncoding	-0.950163
PCMT1	protein-L-isoaspartate (D-aspartate) O-methyltransferase	coding	chr17:26938361-26938481	---	noncoding	-0.950096
Q9P1I3	---	coding	ENST00000482674	processed_transcript	noncoding	-0.950078
GOLPH3	golgi phosphoprotein 3 (coat-protein)	coding	chr17:56077585-56077948	---	noncoding	-0.950041
VPS25	vacuolar protein sorting 25 homolog (S. cerevisiae)	coding	chr12:121747675-121747787	---	noncoding	-0.950027
UBE2Q1	ubiquitin-conjugating enzyme E2Q family member 1	coding	chr10:874695-874794	---	noncoding	-0.949955
HAUS2	HAUS augmin-like complex, subunit 2	coding	chr16:81584473-81584555	---	noncoding	-0.949896
DNAJB9	DnaJ (Hsp40) homolog, subfamily B, member 9	coding	chr8:27188854-27188963	---	noncoding	-0.949822
POLR2K	polymerase (RNA) II (DNA directed) polypeptide K, 7.0kDa	coding	chr22:22130483-22130577	---	noncoding	-0.949815
FAM89B	family with sequence similarity 89, member B	coding	chr4:144117572-144118147	---	noncoding	-0.949803
PCMT1	protein-L-isoaspartate (D-aspartate) O-methyltransferase	coding	chr11:128595326-128595416	---	noncoding	-0.949758
ADSL	adenylosuccinate lyase	coding	chr11:45967022-45967111	---	noncoding	-0.949725
COX5B	cytochrome c oxidase subunit Vb	coding	chr3:9511462-9511633	---	noncoding	-0.949692
UFC1	ubiquitin-fold modifier conjugating enzyme 1	coding	chr11:48102584-48103088	---	noncoding	-0.949682
XRCC1	X-ray repair complementing defective repair in Chinese hamster cells 1	coding	chr3:171870198-171870359	---	noncoding	-0.949676
GPANK1	G patch domain and ankyrin repeats 1	coding	chr11:47748559-47748690	---	noncoding	-0.949663
FAM89B	family with sequence similarity 89, member B	coding	chr3:100463340-100463509	---	noncoding	-0.949662
DDB1	damage-specific DNA binding protein 1, 127kDa	coding	chr11:45967022-45967111	---	noncoding	-0.949649
UBL5	ubiquitin-like 5	coding	chr20:57482979-57483148	---	noncoding	-0.949647
RHBDD2	rhomboid domain containing 2	coding	chr5:40776655-40776861	---	noncoding	-0.949611
PLEKHM2	pleckstrin homology domain containing, family M (with RUN domain) member 2	coding	chr3:100463340-100463509	---	noncoding	-0.94957
ADRM1	adhesion regulating molecule 1	coding	chr10:131973877-131973990	---	noncoding	-0.949553
C2orf42	chromosome 2 open reading frame 42	coding	chr11:48043116-48043249	---	noncoding	-0.949486
UBE2Q1	ubiquitin-conjugating enzyme E2Q family member 1	coding	chr10:70098555-70098674	---	noncoding	-0.949483
GPN3	GPN-loop GTPase 3	coding	chr12:120658969-120659155	---	noncoding	-0.949463
NKIRAS2	NFKB inhibitor interacting Ras-like 2	coding	chr17:56067989-56068166	---	noncoding	-0.949454
C14orf119	chromosome 14 open reading frame 119	coding	chr11:47748559-47748690	---	noncoding	-0.949442
UBE2K	ubiquitin-conjugating enzyme E2K	coding	chr22:22130483-22130577	---	noncoding	-0.949411
GPANK1	G patch domain and ankyrin repeats 1	coding	chr2:178081981-178082084	---	noncoding	-0.949406
FXR2	fragile X mental retardation, autosomal homolog 2	coding	chr4:83750655-83750817	---	noncoding	-0.949398
NKIRAS2	NFKB inhibitor interacting Ras-like 2	coding	chr20:47419764-47419867	---	noncoding	-0.949393
UBE2K	ubiquitin-conjugating enzyme E2K	coding	chr17:2841169-2841308	---	noncoding	-0.949387
SLC35D2	solute carrier family 35, member D2	coding	chr16:78816044-78816134	---	noncoding	-0.94938
C8orf76	chromosome 8 open reading frame 76	coding	chr20:31017286-31017683	---	noncoding	-0.949321
APLF	aprataxin and PNKP like factor	coding	chr8:104059854-104059945	---	noncoding	-0.949315
NOMO1	NODAL modulator 1	coding	chr2:191761373-191761738	---	noncoding	-0.949297
HIST2H2AB	histone cluster 2, H2ab	coding	chr18:74117713-74117848	---	noncoding	-0.949262
C11orf73	chromosome 11 open reading frame 73	coding	chr2:178100832-178100929	---	noncoding	-0.94924
ERH	enhancer of rudimentary homolog (Drosophila)	coding	chr22:20931161-20931309	---	noncoding	-0.949233
MEA1	male-enhanced antigen 1	coding	chr4:73971145-73971245	---	noncoding	-0.949219
MNF1	mitochondrial nucleoid factor 1	coding	chr16:28164244-28164546	---	noncoding	-0.949166
DRG1	developmentally regulated GTP binding protein 1	coding	chr7:44442665-44442763	---	noncoding	-0.949111
COPZ1	coatomer protein complex, subunit zeta 1	coding	chr16:89435420-89435569	---	noncoding	-0.949105
KIAA0494	KIAA0494	coding	chr7:44442665-44442763	---	noncoding	-0.948989
FAU	Finkel-Biskis-Reilly murine sarcoma virus (FBR-MuSV) ubiquitously expressed	coding	chr1:41234100-41234208	---	noncoding	-0.948983
ERGIC3	ERGIC and golgi 3	coding	chr11:45967022-45967111	---	noncoding	-0.948969
UBL7	ubiquitin-like 7 (bone marrow stromal cell-derived)	coding	chr2:178100832-178100929	---	noncoding	-0.948961
C8orf40	chromosome 8 open reading frame 40	coding	ENST00000456264	nonsense_mediated_decay	noncoding	-0.94895
PTDSS1	phosphatidylserine synthase 1	coding	chr11:45967022-45967111	---	noncoding	-0.948932
DNAJB9	DnaJ (Hsp40) homolog, subfamily B, member 9	coding	chr14:21711421-21711544	---	noncoding	-0.948885
TTC1	tetratricopeptide repeat domain 1	coding	chr13:113838202-113838326	---	noncoding	-0.948804
EHD4	EH-domain containing 4	coding	chr8:59335431-59335538	---	noncoding	-0.948746
HIST2H4A	histone cluster 2, H4a	coding	chr1:2186565-2186674	---	noncoding	-0.948714
CHCHD4	coiled-coil-helix-coiled-coil-helix domain containing 4	coding	chr2:55203881-55203981	---	noncoding	-0.948702
TOX4	TOX high mobility group box family member 4	coding	chr16:81584473-81584555	---	noncoding	-0.948671
DCK	deoxycytidine kinase	coding	chr9:134366492-134366777	---	noncoding	-0.948646
MRPL49	mitochondrial ribosomal protein L49	coding	chr2:145196854-145196956	---	noncoding	-0.948624
MRPS18A	mitochondrial ribosomal protein S18A	coding	chr3:15300155-15300315	---	noncoding	-0.94862
TAF10	TAF10 RNA polymerase II, TATA box binding protein (TBP)-associated factor, 30kDa	coding	chr17:56075645-56076107	---	noncoding	-0.948606
COX6B1	cytochrome c oxidase subunit VIb polypeptide 1 (ubiquitous)	coding	chr14:69345441-69345537	---	noncoding	-0.948598
EEF2	eukaryotic translation elongation factor 2	coding	chr11:45967022-45967111	---	noncoding	-0.94858
TCP1	t-complex 1	coding	chr7:44442665-44442763	---	noncoding	-0.948517
NDUFA12	NADH dehydrogenase (ubiquinone) 1 alpha subcomplex, 12	coding	chr3:9509035-9509464	---	noncoding	-0.948469
UFC1	ubiquitin-fold modifier conjugating enzyme 1	coding	chr11:45967022-45967111	---	noncoding	-0.948468
PSMD10	proteasome (prosome, macropain) 26S subunit, non-ATPase, 10	coding	chr9:134366492-134366777	---	noncoding	-0.948399
MED18	mediator complex subunit 18	coding	chr17:44120438-44120546	---	noncoding	-0.948327
NDUFA8	NADH dehydrogenase (ubiquinone) 1 alpha subcomplex, 8, 19kDa	coding	chr8:119102154-119102344	---	noncoding	-0.948326
BFAR	bifunctional apoptosis regulator	coding	chr20:31017286-31017683	---	noncoding	-0.948288
FAM96B	family with sequence similarity 96, member B	coding	chr14:69345441-69345537	---	noncoding	-0.948261
FAM118B	family with sequence similarity 118, member B	coding	chr10:114302128-114302244	---	noncoding	-0.948257
ERH	enhancer of rudimentary homolog (Drosophila)	coding	chr20:31017286-31017683	---	noncoding	-0.94825
C6orf106	chromosome 6 open reading frame 106	coding	chr2:178092369-178092476	---	noncoding	-0.948249
ADRM1	adhesion regulating molecule 1	coding	chr3:15300155-15300315	---	noncoding	-0.948237
GPN3	GPN-loop GTPase 3	coding	chr19:19457311-19457466	---	noncoding	-0.948179
LRRC47	leucine rich repeat containing 47	coding	chr3:171870198-171870359	---	noncoding	-0.94817
FAM118B	family with sequence similarity 118, member B	coding	chr11:48102584-48103088	---	noncoding	-0.948164
PCMT1	protein-L-isoaspartate (D-aspartate) O-methyltransferase	coding	chr2:135018899-135019028	---	noncoding	-0.948121
FAM89B	family with sequence similarity 89, member B	coding	chr1:76259211-76259657	---	noncoding	-0.948066
EIF3D	eukaryotic translation initiation factor 3, subunit D	coding	chr8:56912656-56912760	---	noncoding	-0.948061
PPP4C	protein phosphatase 4, catalytic subunit	coding	chr12:30868641-30868899	---	noncoding	-0.948046
EIF3G	eukaryotic translation initiation factor 3, subunit G	coding	chr11:45967022-45967111	---	noncoding	-0.948029
ZNF416	zinc finger protein 416	coding	chr17:44160029-44160135	---	noncoding	-0.948001
UBE2K	ubiquitin-conjugating enzyme E2K	coding	chr13:113838202-113838326	---	noncoding	-0.947986
YY1	YY1 transcription factor	coding	chr16:81584473-81584555	---	noncoding	-0.947965
CHMP6	charged multivesicular body protein 6	coding	chr16:24807448-24807579	---	noncoding	-0.947959
CCNY	cyclin Y	coding	chr7:44442665-44442763	---	noncoding	-0.947947
DCAF12	DDB1 and CUL4 associated factor 12	coding	chr12:121747675-121747787	---	noncoding	-0.947947
C20orf4	chromosome 20 open reading frame 4	coding	chr7:95044871-95044966	---	noncoding	-0.947799
FAM118B	family with sequence similarity 118, member B	coding	chr11:85779296-85779758	---	noncoding	-0.947794
FAM89B	family with sequence similarity 89, member B	coding	chr11:64539836-64539992	---	noncoding	-0.947784
POLDIP2	polymerase (DNA-directed), delta interacting protein 2	coding	chr16:24807448-24807579	---	noncoding	-0.94769
QARS	glutaminyl-tRNA synthetase	coding	chr13:24425079-24425187	---	noncoding	-0.947671
PPP1R7	protein phosphatase 1, regulatory subunit 7	coding	chr11:48102584-48103088	---	noncoding	-0.947666
CSNK2A1	casein kinase 2, alpha 1 polypeptide	coding	chr18:72653028-72653124	---	noncoding	-0.947664
UBE2G1	ubiquitin-conjugating enzyme E2G 1	coding	chr3:9509035-9509464	---	noncoding	-0.947643
ADRM1	adhesion regulating molecule 1	coding	XR_109412	PREDICTED: Homo sapiens hypothetical LOC645460 (FLJ44342), miscRNA	noncoding	-0.947629
SSNA1	Sjogren syndrome nuclear autoantigen 1	coding	chr2:118857307-118857458	---	noncoding	-0.947625
MRPL53	mitochondrial ribosomal protein L53	coding	chr1:171560584-171560701	---	noncoding	-0.947601
PLGLB1	plasminogen-like B1	coding	chr1:10519628-10519753	---	noncoding	-0.94758
MUL1	mitochondrial E3 ubiquitin protein ligase 1	coding	chr17:44115299-44115428	---	noncoding	-0.947559
C8orf76	chromosome 8 open reading frame 76	coding	chr12:120658969-120659155	---	noncoding	-0.947523
COBRA1	cofactor of BRCA1	coding	chr14:100814821-100814930	---	noncoding	-0.947515
C8orf76	chromosome 8 open reading frame 76	coding	chr16:81584473-81584555	---	noncoding	-0.947511
PSMD10	proteasome (prosome, macropain) 26S subunit, non-ATPase, 10	coding	chr15:92482784-92482899	---	noncoding	-0.947482
GOLPH3	golgi phosphoprotein 3 (coat-protein)	coding	chr16:89417616-89417705	---	noncoding	-0.947472
TAF10	TAF10 RNA polymerase II, TATA box binding protein (TBP)-associated factor, 30kDa	coding	chr17:44115299-44115428	---	noncoding	-0.947422
ZDHHC5	zinc finger, DHHC-type containing 5	coding	chr1:171560584-171560701	---	noncoding	-0.947389
SPCS1	signal peptidase complex subunit 1 homolog (S. cerevisiae)	coding	chr16:24220633-24220732	---	noncoding	-0.947279
RQCD1	RCD1 required for cell differentiation1 homolog (S. pombe)	coding	chr13:113890966-113891055	---	noncoding	-0.947253
FAM96B	family with sequence similarity 96, member B	coding	chr16:24220633-24220732	---	noncoding	-0.947252
CSNK1G2	casein kinase 1, gamma 2	coding	chr16:24807448-24807579	---	noncoding	-0.947235
FAM96B	family with sequence similarity 96, member B	coding	chr17:3911028-3911147	---	noncoding	-0.947209
GABPB1	GA binding protein transcription factor, beta subunit 1	coding	chr20:25670953-25671104	---	noncoding	-0.947193
EIF6	eukaryotic translation initiation factor 6	coding	chr11:45967022-45967111	---	noncoding	-0.947154
GTF2F1	general transcription factor IIF, polypeptide 1, 74kDa	coding	chrX:11782732-11782928	---	noncoding	-0.947142
ATP5F1	ATP synthase, H+ transporting, mitochondrial Fo complex, subunit B1	coding	chr2:178100832-178100929	---	noncoding	-0.947116
CDK8	cyclin-dependent kinase 8	coding	chr14:21711421-21711544	---	noncoding	-0.947104
ETHE1	ethylmalonic encephalopathy 1	coding	chr17:56073922-56074231	---	noncoding	-0.947069
ASNA1	arsA arsenite transporter, ATP-binding, homolog 1 (bacterial)	coding	chr2:242275719-242275965	---	noncoding	-0.947039
COPZ1	coatomer protein complex, subunit zeta 1	coding	chr9:134366492-134366777	---	noncoding	-0.947019
GOLPH3	golgi phosphoprotein 3 (coat-protein)	coding	chr11:48102584-48103088	---	noncoding	-0.947005
PSMD3	proteasome (prosome, macropain) 26S subunit, non-ATPase, 3	coding	chr5:308376-308485	---	noncoding	-0.946981
PSMD13	proteasome (prosome, macropain) 26S subunit, non-ATPase, 13	coding	chr2:39338721-39338828	---	noncoding	-0.946977
SRD5A3	steroid 5 alpha-reductase 3	coding	chr18:74117713-74117848	---	noncoding	-0.946914
C6orf108	chromosome 6 open reading frame 108	coding	chr10:6269262-6269409	---	noncoding	-0.946851
LMAN2	lectin, mannose-binding 2	coding	chr17:44115299-44115428	---	noncoding	-0.946849
MRPL49	mitochondrial ribosomal protein L49	coding	chr16:81532835-81532972	---	noncoding	-0.946823
PARP1	poly (ADP-ribose) polymerase 1	coding	chr7:95044871-95044966	---	noncoding	-0.946752
DCAF7	DDB1 and CUL4 associated factor 7	coding	chr4:144117572-144118147	---	noncoding	-0.946721
AKR1B1	aldo-keto reductase family 1, member B1 (aldose reductase)	coding	chr3:171780951-171781210	---	noncoding	-0.946691
NOA1	nitric oxide associated 1	coding	chr22:31643093-31643203	---	noncoding	-0.946678
TAF10	TAF10 RNA polymerase II, TATA box binding protein (TBP)-associated factor, 30kDa	coding	chr5:40776895-40777070	---	noncoding	-0.946676
MEA1	male-enhanced antigen 1	coding	chr17:8365699-8365820	---	noncoding	-0.946601
CD82	CD82 molecule	coding	chr19:19457311-19457466	---	noncoding	-0.946552
MTX2	metaxin 2	coding	XR_132720	PREDICTED: Homo sapiens hypothetical LOC100506486 (LOC100506486), miscRNA	noncoding	-0.946513
MTX2	metaxin 2	coding	XR_133366	PREDICTED: Homo sapiens hypothetical LOC100506486 (LOC100506486), miscRNA	noncoding	-0.946513
RPL31	ribosomal protein L31	coding	chr1:29495216-29495296	---	noncoding	-0.946499
TIPRL	TIP41, TOR signaling pathway regulator-like (S. cerevisiae)	coding	chr20:25670953-25671104	---	noncoding	-0.946479
CETN2	centrin, EF-hand protein, 2	coding	chr1:41234100-41234208	---	noncoding	-0.946459
RPL15	ribosomal protein L15	coding	chr8:56912656-56912760	---	noncoding	-0.946458
PIGK	phosphatidylinositol glycan anchor biosynthesis, class K	coding	chr16:81584473-81584555	---	noncoding	-0.946407
UXT	ubiquitously-expressed, prefoldin-like chaperone	coding	chr11:45967022-45967111	---	noncoding	-0.946386
RILPL2	Rab interacting lysosomal protein-like 2	coding	chr16:89417616-89417705	---	noncoding	-0.946378
SELK	selenoprotein K	coding	chr16:89417616-89417705	---	noncoding	-0.946374
KCTD5	potassium channel tetramerisation domain containing 5	coding	chr2:201722951-201723094	---	noncoding	-0.946367
TMEM9B	TMEM9 domain family, member B	coding	chr11:48102584-48103088	---	noncoding	-0.946345
KCTD5	potassium channel tetramerisation domain containing 5	coding	chr5:40776655-40776861	---	noncoding	-0.946306
MRPL49	mitochondrial ribosomal protein L49	coding	chr4:73971145-73971245	---	noncoding	-0.946295
FOXK2	forkhead box K2	coding	chr16:24807448-24807579	---	noncoding	-0.946265
XRCC1	X-ray repair complementing defective repair in Chinese hamster cells 1	coding	chr8:56912656-56912760	---	noncoding	-0.946265
CD82	CD82 molecule	coding	chr11:47748559-47748690	---	noncoding	-0.946215
COPS2	COP9 constitutive photomorphogenic homolog subunit 2 (Arabidopsis)	coding	chr11:128595326-128595416	---	noncoding	-0.946159
ETHE1	ethylmalonic encephalopathy 1	coding	chr16:28164244-28164546	---	noncoding	-0.946129
CTSD	cathepsin D	coding	chr20:31017286-31017683	---	noncoding	-0.946081
EIF3D	eukaryotic translation initiation factor 3, subunit D	coding	chr11:45967022-45967111	---	noncoding	-0.946045
DAD1	defender against cell death 1	coding	chr17:26938092-26938200	---	noncoding	-0.946001
RNF14	ring finger protein 14	coding	chr7:44442665-44442763	---	noncoding	-0.945982
ALKBH5	alkB, alkylation repair homolog 5 (E. coli)	coding	chr3:100463340-100463509	---	noncoding	-0.945981
SSNA1	Sjogren syndrome nuclear autoantigen 1	coding	chr17:26938092-26938200	---	noncoding	-0.945938
POLR2K	polymerase (RNA) II (DNA directed) polypeptide K, 7.0kDa	coding	chr9:134366492-134366777	---	noncoding	-0.945805
FAM89B	family with sequence similarity 89, member B	coding	chr4:56271091-56271201	---	noncoding	-0.945785
UQCR10	ubiquinol-cytochrome c reductase, complex III subunit X	coding	chr19:19457311-19457466	---	noncoding	-0.945785
C8orf76	chromosome 8 open reading frame 76	coding	chr1:2186565-2186674	---	noncoding	-0.945778
LMAN2	lectin, mannose-binding 2	coding	chr20:31017286-31017683	---	noncoding	-0.945763
PSMD10	proteasome (prosome, macropain) 26S subunit, non-ATPase, 10	coding	chr3:9509035-9509464	---	noncoding	-0.945759
ERH	enhancer of rudimentary homolog (Drosophila)	coding	chr1:2186565-2186674	---	noncoding	-0.945754
ADRM1	adhesion regulating molecule 1	coding	chr11:64539836-64539992	---	noncoding	-0.945682
YTHDF1	YTH domain family, member 1	coding	chr16:81532835-81532972	---	noncoding	-0.945669
SLC30A5	solute carrier family 30 (zinc transporter), member 5	coding	chr16:89417616-89417705	---	noncoding	-0.94565
GTF2F1	general transcription factor IIF, polypeptide 1, 74kDa	coding	chr11:47748559-47748690	---	noncoding	-0.945583
DRG2	developmentally regulated GTP binding protein 2	coding	chr4:73971145-73971245	---	noncoding	-0.945552
CRLS1	cardiolipin synthase 1	coding	chr1:154226847-154227038	---	noncoding	-0.945538
HAUS2	HAUS augmin-like complex, subunit 2	coding	chr11:6637005-6637132	---	noncoding	-0.945514
DAD1	defender against cell death 1	coding	chr11:85779296-85779758	---	noncoding	-0.945499
ANP32B	acidic (leucine-rich) nuclear phosphoprotein 32 family, member B	coding	chr11:45967022-45967111	---	noncoding	-0.945439
CHMP6	charged multivesicular body protein 6	coding	chr1:171560584-171560701	---	noncoding	-0.945436
C14orf119	chromosome 14 open reading frame 119	coding	chr2:191761373-191761738	---	noncoding	-0.945404
MRPL37	mitochondrial ribosomal protein L37	coding	XR_132720	PREDICTED: Homo sapiens hypothetical LOC100506486 (LOC100506486), miscRNA	noncoding	-0.945399
MRPL37	mitochondrial ribosomal protein L37	coding	XR_133366	PREDICTED: Homo sapiens hypothetical LOC100506486 (LOC100506486), miscRNA	noncoding	-0.945399
SASH3	SAM and SH3 domain containing 3	coding	chr3:15300155-15300315	---	noncoding	-0.945399
UBL5	ubiquitin-like 5	coding	chr12:121747675-121747787	---	noncoding	-0.945306
UBE2G1	ubiquitin-conjugating enzyme E2G 1	coding	chr7:44442665-44442763	---	noncoding	-0.945302
COX5B	cytochrome c oxidase subunit Vb	coding	chr17:26938092-26938200	---	noncoding	-0.945277
MRPS11	mitochondrial ribosomal protein S11	coding	chr8:27206330-27206452	---	noncoding	-0.945276
CDK8	cyclin-dependent kinase 8	coding	chr4:73971145-73971245	---	noncoding	-0.945271
FAM50A	family with sequence similarity 50, member A	coding	chr4:56271091-56271201	---	noncoding	-0.945237
STIP1	stress-induced-phosphoprotein 1	coding	chr2:135018899-135019028	---	noncoding	-0.945208
MFAP1	microfibrillar-associated protein 1	coding	chr2:178100832-178100929	---	noncoding	-0.945198
ZDHHC5	zinc finger, DHHC-type containing 5	coding	chr5:179046517-179046713	---	noncoding	-0.945116
NIPSNAP3A	nipsnap homolog 3A (C. elegans)	coding	chr16:78816044-78816134	---	noncoding	-0.945022
PPP2R1A	protein phosphatase 2, regulatory subunit A, alpha	coding	chr12:72004356-72004456	---	noncoding	-0.944998
FAM118B	family with sequence similarity 118, member B	coding	chr3:187925902-187926048	---	noncoding	-0.944977
FAM50A	family with sequence similarity 50, member A	coding	chr17:44123255-44123398	---	noncoding	-0.944972
ZDHHC5	zinc finger, DHHC-type containing 5	coding	chr10:131973877-131973990	---	noncoding	-0.944936
TERF2	telomeric repeat binding factor 2	coding	chr8:131089986-131090081	---	noncoding	-0.94492
TCP1	t-complex 1	coding	chr1:184597637-184597988	---	noncoding	-0.944913
TERF2	telomeric repeat binding factor 2	coding	chr16:81532835-81532972	---	noncoding	-0.944886
FNTA	farnesyltransferase, CAAX box, alpha	coding	chr2:178101036-178101155	---	noncoding	-0.944876
ZDHHC5	zinc finger, DHHC-type containing 5	coding	chr3:194131713-194131857	---	noncoding	-0.944855
KCTD5	potassium channel tetramerisation domain containing 5	coding	chr1:113195593-113195790	---	noncoding	-0.944808
TTC33	tetratricopeptide repeat domain 33	coding	chr11:70117669-70117782	---	noncoding	-0.944798
EIF3M	eukaryotic translation initiation factor 3, subunit M	coding	chr3:13012142-13012294	---	noncoding	-0.944757
C8orf76	chromosome 8 open reading frame 76	coding	chr10:874695-874794	---	noncoding	-0.944715
FAM96B	family with sequence similarity 96, member B	coding	chr17:44115299-44115428	---	noncoding	-0.944709
C14orf119	chromosome 14 open reading frame 119	coding	XR_109412	PREDICTED: Homo sapiens hypothetical LOC645460 (FLJ44342), miscRNA	noncoding	-0.944677
C14orf119	chromosome 14 open reading frame 119	coding	NR_038970	Homo sapiens uncharacterized LOC283624 (LOC283624), transcript variant 1, non-coding RNA	noncoding	-0.944663
RHBDD2	rhomboid domain containing 2	coding	chr1:171560584-171560701	---	noncoding	-0.944591
ARMCX6	armadillo repeat containing, X-linked 6	coding	chr17:8365699-8365820	---	noncoding	-0.944579
MUL1	mitochondrial E3 ubiquitin protein ligase 1	coding	chr4:56271091-56271201	---	noncoding	-0.944522
SLC35E1	solute carrier family 35, member E1	coding	chr16:24807448-24807579	---	noncoding	-0.944446
LMAN2	lectin, mannose-binding 2	coding	chr16:89435420-89435569	---	noncoding	-0.944411
MAP1LC3B2	microtubule-associated protein 1 light chain 3 beta 2	coding	chr20:57482979-57483148	---	noncoding	-0.94437
MUL1	mitochondrial E3 ubiquitin protein ligase 1	coding	chr5:40776655-40776861	---	noncoding	-0.944354
KCTD5	potassium channel tetramerisation domain containing 5	coding	chr2:178107669-178107813	---	noncoding	-0.94434
FAM89B	family with sequence similarity 89, member B	coding	chr13:33103537-33103757	---	noncoding	-0.944324
AZIN1	antizyme inhibitor 1	coding	chr13:113838202-113838326	---	noncoding	-0.94432
GSTP1	glutathione S-transferase pi 1	coding	chr10:6269262-6269409	---	noncoding	-0.944318
MCFD2	multiple coagulation factor deficiency 2	coding	chr18:72653028-72653124	---	noncoding	-0.944283
C11orf2	chromosome 11 open reading frame 2	coding	chr20:46277638-46277729	---	noncoding	-0.944231
SELK	selenoprotein K	coding	chr4:154401999-154402125	---	noncoding	-0.944227
DFFA	DNA fragmentation factor, 45kDa, alpha polypeptide	coding	chr8:59335431-59335538	---	noncoding	-0.944218
FAM118B	family with sequence similarity 118, member B	coding	chr12:105037888-105038008	---	noncoding	-0.944141
COPZ1	coatomer protein complex, subunit zeta 1	coding	chr17:44115299-44115428	---	noncoding	-0.944132
SSNA1	Sjogren syndrome nuclear autoantigen 1	coding	chr19:19457311-19457466	---	noncoding	-0.944121
IGBP1P2	immunoglobulin (CD79A) binding protein 1 pseudogene 2	coding	chr17:54976106-54976207	---	noncoding	-0.944115
GPN3	GPN-loop GTPase 3	coding	chr5:40776655-40776861	---	noncoding	-0.944088
GSK3A	glycogen synthase kinase 3 alpha	coding	chr3:9516307-9516683	---	noncoding	-0.944082
C8orf76	chromosome 8 open reading frame 76	coding	chr19:19457311-19457466	---	noncoding	-0.944077
ERH	enhancer of rudimentary homolog (Drosophila)	coding	chr10:75873456-75873642	---	noncoding	-0.944067
COX5A	cytochrome c oxidase subunit Va	coding	chr10:70096271-70096663	---	noncoding	-0.944049
LSM14A	LSM14A, SCD6 homolog A (S. cerevisiae)	coding	chr20:25670953-25671104	---	noncoding	-0.944039
COBRA1	cofactor of BRCA1	coding	chr2:178101036-178101155	---	noncoding	-0.944033
PSMD10	proteasome (prosome, macropain) 26S subunit, non-ATPase, 10	coding	chr2:242275719-242275965	---	noncoding	-0.944019
ATPAF2	ATP synthase mitochondrial F1 complex assembly factor 2	coding	chr14:21711421-21711544	---	noncoding	-0.943995
C6orf106	chromosome 6 open reading frame 106	coding	chr15:92482784-92482899	---	noncoding	-0.943969
PCMT1	protein-L-isoaspartate (D-aspartate) O-methyltransferase	coding	chr17:56076454-56076834	---	noncoding	-0.943951
FAM89B	family with sequence similarity 89, member B	coding	chr1:109239901-109240040	---	noncoding	-0.943917
ADRM1	adhesion regulating molecule 1	coding	chr1:22052645-22052726	---	noncoding	-0.943911
EIF3D	eukaryotic translation initiation factor 3, subunit D	coding	XR_132720	PREDICTED: Homo sapiens hypothetical LOC100506486 (LOC100506486), miscRNA	noncoding	-0.943902
EIF3D	eukaryotic translation initiation factor 3, subunit D	coding	XR_133366	PREDICTED: Homo sapiens hypothetical LOC100506486 (LOC100506486), miscRNA	noncoding	-0.943902
NKIRAS2	NFKB inhibitor interacting Ras-like 2	coding	chr16:31199192-31199468	---	noncoding	-0.943894
ASNA1	arsA arsenite transporter, ATP-binding, homolog 1 (bacterial)	coding	chr9:114126394-114126484	---	noncoding	-0.943844
HDGF	hepatoma-derived growth factor	coding	chr20:47419764-47419867	---	noncoding	-0.943841
GSTP1	glutathione S-transferase pi 1	coding	chr17:8365699-8365820	---	noncoding	-0.943827
DAD1	defender against cell death 1	coding	chr13:113890966-113891055	---	noncoding	-0.943812
HSPA4	heat shock 70kDa protein 4	coding	chr3:9509035-9509464	---	noncoding	-0.943806
RAB35	RAB35, member RAS oncogene family	coding	chr2:201722951-201723094	---	noncoding	-0.943806
MUL1	mitochondrial E3 ubiquitin protein ligase 1	coding	chr4:144117572-144118147	---	noncoding	-0.943803
C6orf106	chromosome 6 open reading frame 106	coding	chr16:81532835-81532972	---	noncoding	-0.943791
C14orf119	chromosome 14 open reading frame 119	coding	chr2:113415686-113415861	---	noncoding	-0.943745
KPNA6	karyopherin alpha 6 (importin alpha 7)	coding	chr4:56271091-56271201	---	noncoding	-0.94374
SRPR	signal recognition particle receptor (docking protein)	coding	chr16:81584473-81584555	---	noncoding	-0.943675
VPS11	vacuolar protein sorting 11 homolog (S. cerevisiae)	coding	chr4:73971145-73971245	---	noncoding	-0.94366
MGAT2	mannosyl (alpha-1,6-)-glycoprotein beta-1,2-N-acetylglucosaminyltransferase	coding	chr10:103555024-103555330	---	noncoding	-0.943641
RAB1B	RAB1B, member RAS oncogene family	coding	chr7:112099786-112099879	---	noncoding	-0.943631
UQCR10	ubiquinol-cytochrome c reductase, complex III subunit X	coding	chr16:24220633-24220732	---	noncoding	-0.943616
COX5B	cytochrome c oxidase subunit Vb	coding	chr5:40776655-40776861	---	noncoding	-0.943568
IFT46	intraflagellar transport 46 homolog (Chlamydomonas)	coding	chr11:43469358-43469452	---	noncoding	-0.943541
ADRM1	adhesion regulating molecule 1	coding	chr17:44115299-44115428	---	noncoding	-0.943526
TCP1	t-complex 1	coding	chr22:22130483-22130577	---	noncoding	-0.943498
MFAP1	microfibrillar-associated protein 1	coding	chr11:48102584-48103088	---	noncoding	-0.943495
WASF2	WAS protein family, member 2	coding	chr2:55204292-55204435	---	noncoding	-0.943471
ATL3	atlastin GTPase 3	coding	chr16:89417616-89417705	---	noncoding	-0.943418
LOC441241	vitamin K epoxide reductase complex, subunit 1-like 1 pseudogene	coding	chr16:89421678-89421775	---	noncoding	-0.943398
EXOSC1	exosome component 1	coding	chr7:95044871-95044966	---	noncoding	-0.94339
DNAJB9	DnaJ (Hsp40) homolog, subfamily B, member 9	coding	chr11:128595326-128595416	---	noncoding	-0.943389
XRCC1	X-ray repair complementing defective repair in Chinese hamster cells 1	coding	chr3:171854003-171854162	---	noncoding	-0.943388
SRPR	signal recognition particle receptor (docking protein)	coding	chr7:44442665-44442763	---	noncoding	-0.943369
PCBP2	poly(rC) binding protein 2	coding	chr3:9511462-9511633	---	noncoding	-0.943309
MTA2	metastasis associated 1 family, member 2	coding	chr11:45967022-45967111	---	noncoding	-0.943271
FXR2	fragile X mental retardation, autosomal homolog 2	coding	chr3:9516307-9516683	---	noncoding	-0.943265
PHF2	PHD finger protein 2	coding	chr2:178081981-178082084	---	noncoding	-0.943258
ANAPC7	anaphase promoting complex subunit 7	coding	chr7:44442665-44442763	---	noncoding	-0.943225
MRPS11	mitochondrial ribosomal protein S11	coding	chr4:73971145-73971245	---	noncoding	-0.943174
CLPTM1	cleft lip and palate associated transmembrane protein 1	coding	chr16:24807448-24807579	---	noncoding	-0.943156
GTF2F1	general transcription factor IIF, polypeptide 1, 74kDa	coding	XR_109412	PREDICTED: Homo sapiens hypothetical LOC645460 (FLJ44342), miscRNA	noncoding	-0.943063
RAB35	RAB35, member RAS oncogene family	coding	chr11:64539836-64539992	---	noncoding	-0.94303
C15orf44	chromosome 15 open reading frame 44	coding	chr1:220983878-220984037	---	noncoding	-0.94297
CREBL2	cAMP responsive element binding protein-like 2	coding	chr1:2186565-2186674	---	noncoding	-0.942966
C14orf119	chromosome 14 open reading frame 119	coding	chr5:40776655-40776861	---	noncoding	-0.942957
EIF3D	eukaryotic translation initiation factor 3, subunit D	coding	chr3:171780951-171781210	---	noncoding	-0.942952
SAE1	SUMO1 activating enzyme subunit 1	coding	XR_132720	PREDICTED: Homo sapiens hypothetical LOC100506486 (LOC100506486), miscRNA	noncoding	-0.942938
SAE1	SUMO1 activating enzyme subunit 1	coding	XR_133366	PREDICTED: Homo sapiens hypothetical LOC100506486 (LOC100506486), miscRNA	noncoding	-0.942938
CD82	CD82 molecule	coding	chr17:44115299-44115428	---	noncoding	-0.942935
HAUS1	HAUS augmin-like complex, subunit 1	coding	chr20:47419764-47419867	---	noncoding	-0.942928
PCMT1	protein-L-isoaspartate (D-aspartate) O-methyltransferase	coding	chr17:26938092-26938200	---	noncoding	-0.942925
CRLS1	cardiolipin synthase 1	coding	chr18:9109065-9109207	---	noncoding	-0.942917
LOC441241	vitamin K epoxide reductase complex, subunit 1-like 1 pseudogene	coding	chr9:114126394-114126484	---	noncoding	-0.942899
UBL5	ubiquitin-like 5	coding	chr13:113842404-113842546	---	noncoding	-0.942873
PUS3	pseudouridylate synthase 3	coding	chr10:75873456-75873642	---	noncoding	-0.942846
DEDD2	death effector domain containing 2	coding	chr4:83755775-83755879	---	noncoding	-0.94284
C19orf10	chromosome 19 open reading frame 10	coding	chr17:3911028-3911147	---	noncoding	-0.942835
ERH	enhancer of rudimentary homolog (Drosophila)	coding	chr9:134366492-134366777	---	noncoding	-0.942832
DFFA	DNA fragmentation factor, 45kDa, alpha polypeptide	coding	chr1:184821438-184821531	---	noncoding	-0.942819
ZNF778	zinc finger protein 778	coding	ENST00000470305	processed_transcript	noncoding	-0.942811
VPS25	vacuolar protein sorting 25 homolog (S. cerevisiae)	coding	chr16:24220633-24220732	---	noncoding	-0.942802
APEX2	APEX nuclease (apurinic/apyrimidinic endonuclease) 2	coding	chr1:207941910-207942131	---	noncoding	-0.942802
C10orf26	chromosome 10 open reading frame 26	coding	chr17:44115299-44115428	---	noncoding	-0.942796
SLC35E1	solute carrier family 35, member E1	coding	chr3:9516307-9516683	---	noncoding	-0.942788
ASNA1	arsA arsenite transporter, ATP-binding, homolog 1 (bacterial)	coding	chr3:194131713-194131857	---	noncoding	-0.942785
GPANK1	G patch domain and ankyrin repeats 1	coding	chr11:64539836-64539992	---	noncoding	-0.942774
HDGF	hepatoma-derived growth factor	coding	chr8:27206330-27206452	---	noncoding	-0.942771
ANP32B	acidic (leucine-rich) nuclear phosphoprotein 32 family, member B	coding	XR_132720	PREDICTED: Homo sapiens hypothetical LOC100506486 (LOC100506486), miscRNA	noncoding	-0.942711
ANP32B	acidic (leucine-rich) nuclear phosphoprotein 32 family, member B	coding	XR_133366	PREDICTED: Homo sapiens hypothetical LOC100506486 (LOC100506486), miscRNA	noncoding	-0.942711
SLC35E1	solute carrier family 35, member E1	coding	chr3:9511248-9511384	---	noncoding	-0.9427
ZDHHC5	zinc finger, DHHC-type containing 5	coding	chr4:83755775-83755879	---	noncoding	-0.942687
COX5B	cytochrome c oxidase subunit Vb	coding	chr15:92482784-92482899	---	noncoding	-0.942686
RAB1B	RAB1B, member RAS oncogene family	coding	chr17:26938092-26938200	---	noncoding	-0.942675
FAM89B	family with sequence similarity 89, member B	coding	chr14:21726850-21726970	---	noncoding	-0.942585
LOC389901	x-ray repair cross-complementing protein 6-like	coding	chr16:24220633-24220732	---	noncoding	-0.94258
PCMT1	protein-L-isoaspartate (D-aspartate) O-methyltransferase	coding	chr10:75873456-75873642	---	noncoding	-0.94257
DRG2	developmentally regulated GTP binding protein 2	coding	chr11:45967022-45967111	---	noncoding	-0.942513
ZNHIT3	zinc finger, HIT-type containing 3	coding	chr4:83755775-83755879	---	noncoding	-0.942512
CHMP6	charged multivesicular body protein 6	coding	chr3:9516307-9516683	---	noncoding	-0.942391
TUSC2	tumor suppressor candidate 2	coding	chr18:72653028-72653124	---	noncoding	-0.942384
HIST2H4A	histone cluster 2, H4a	coding	chr9:134366492-134366777	---	noncoding	-0.942378
NKIRAS2	NFKB inhibitor interacting Ras-like 2	coding	chr3:187925902-187926048	---	noncoding	-0.942372
CWF19L1	CWF19-like 1, cell cycle control (S. pombe)	coding	chr7:44442665-44442763	---	noncoding	-0.94235
C8orf76	chromosome 8 open reading frame 76	coding	chr16:24220633-24220732	---	noncoding	-0.942326
RCC2	regulator of chromosome condensation 2	coding	chr7:95044871-95044966	---	noncoding	-0.942322
CCT7	chaperonin containing TCP1, subunit 7 (eta)	coding	chr7:95044871-95044966	---	noncoding	-0.942316
SUB1	SUB1 homolog (S. cerevisiae)	coding	chr16:78816044-78816134	---	noncoding	-0.942305
LRRC47	leucine rich repeat containing 47	coding	chr8:56907925-56908071	---	noncoding	-0.9423
HAUS1	HAUS augmin-like complex, subunit 1	coding	chr11:85779296-85779758	---	noncoding	-0.94228
TBC1D13	TBC1 domain family, member 13	coding	chr11:57546408-57546514	---	noncoding	-0.942265
POLR2K	polymerase (RNA) II (DNA directed) polypeptide K, 7.0kDa	coding	chr12:120658969-120659155	---	noncoding	-0.942251
FAM118B	family with sequence similarity 118, member B	coding	chr1:52261343-52261470	---	noncoding	-0.942242
DHPS	deoxyhypusine synthase	coding	chr1:207941910-207942131	---	noncoding	-0.942236
SYPL1	synaptophysin-like 1	coding	chr1:92250352-92250440	---	noncoding	-0.94222
LOC400657	uncharacterized LOC400657	coding	chr11:64539836-64539992	---	noncoding	-0.942216
SSNA1	Sjogren syndrome nuclear autoantigen 1	coding	chr4:154401999-154402125	---	noncoding	-0.942216
ASB6	ankyrin repeat and SOCS box containing 6	coding	chr4:119647730-119647910	---	noncoding	-0.942214
C8orf40	chromosome 8 open reading frame 40	coding	chr2:61416226-61416380	---	noncoding	-0.942212
NOMO1	NODAL modulator 1	coding	chr10:103555024-103555330	---	noncoding	-0.942207
DNAJC8	DnaJ (Hsp40) homolog, subfamily C, member 8	coding	chr14:21711421-21711544	---	noncoding	-0.9422
DNAJC8	DnaJ (Hsp40) homolog, subfamily C, member 8	coding	chr8:27206330-27206452	---	noncoding	-0.942173
FAM108B1	family with sequence similarity 108, member B1	coding	chr11:48102584-48103088	---	noncoding	-0.942158
ADRM1	adhesion regulating molecule 1	coding	chr5:179046517-179046713	---	noncoding	-0.942147
GABPB1	GA binding protein transcription factor, beta subunit 1	coding	chr7:44442665-44442763	---	noncoding	-0.942136
DAD1	defender against cell death 1	coding	chr22:20931161-20931309	---	noncoding	-0.942116
TAF10	TAF10 RNA polymerase II, TATA box binding protein (TBP)-associated factor, 30kDa	coding	chr5:40776655-40776861	---	noncoding	-0.942058
LARP1B	La ribonucleoprotein domain family, member 1B	coding	chr1:184597637-184597988	---	noncoding	-0.942056
ATIC	5-aminoimidazole-4-carboxamide ribonucleotide formyltransferase/IMP cyclohydrolase	coding	chr3:187455222-187455363	---	noncoding	-0.942034
NME1-NME2	NME1-NME2 readthrough	coding	FR385023	small nuclear RNA (snRNA)	noncoding	-0.942031
LMAN2	lectin, mannose-binding 2	coding	chr10:874695-874794	---	noncoding	-0.941988
IDH3G	isocitrate dehydrogenase 3 (NAD+) gamma	coding	chr4:73971145-73971245	---	noncoding	-0.941956
MRPL45	mitochondrial ribosomal protein L45	coding	chr11:85779296-85779758	---	noncoding	-0.941941
C10orf26	chromosome 10 open reading frame 26	coding	chr1:76259211-76259657	---	noncoding	-0.941922
RRAGA	Ras-related GTP binding A	coding	chr2:135018899-135019028	---	noncoding	-0.941915
TNFAIP1	tumor necrosis factor, alpha-induced protein 1 (endothelial)	coding	chr5:40776655-40776861	---	noncoding	-0.941898
C17orf81	chromosome 17 open reading frame 81	coding	chr8:56912656-56912760	---	noncoding	-0.941866
GANAB	glucosidase, alpha; neutral AB	coding	chr22:31643093-31643203	---	noncoding	-0.941866
UBE2Q1	ubiquitin-conjugating enzyme E2Q family member 1	coding	chr17:44115299-44115428	---	noncoding	-0.941862
TTI2	TELO2 interacting protein 2	coding	chr11:73571395-73571895	---	noncoding	-0.941841
C2orf28	chromosome 2 open reading frame 28	coding	chr16:78816044-78816134	---	noncoding	-0.94184
SSNA1	Sjogren syndrome nuclear autoantigen 1	coding	chr16:78816044-78816134	---	noncoding	-0.941821
LMAN2	lectin, mannose-binding 2	coding	chr17:26938092-26938200	---	noncoding	-0.941811
COX5B	cytochrome c oxidase subunit Vb	coding	chr10:874695-874794	---	noncoding	-0.941809
UBL3	ubiquitin-like 3	coding	chr16:89417616-89417705	---	noncoding	-0.941792
GOLPH3	golgi phosphoprotein 3 (coat-protein)	coding	chr3:9509035-9509464	---	noncoding	-0.941791
TEX261	testis expressed 261	coding	chr1:171560584-171560701	---	noncoding	-0.941778
GOLPH3	golgi phosphoprotein 3 (coat-protein)	coding	chr3:9511462-9511633	---	noncoding	-0.94176
UBE2Z	ubiquitin-conjugating enzyme E2Z	coding	chr1:184821438-184821531	---	noncoding	-0.941751
PAK1IP1	PAK1 interacting protein 1	coding	chr3:187461952-187462097	---	noncoding	-0.941746
VPS37A	vacuolar protein sorting 37 homolog A (S. cerevisiae)	coding	chr1:92250352-92250440	---	noncoding	-0.941727
CHMP6	charged multivesicular body protein 6	coding	chr11:47748559-47748690	---	noncoding	-0.94172
COPZ1	coatomer protein complex, subunit zeta 1	coding	chr16:81584473-81584555	---	noncoding	-0.941717
ZNHIT3	zinc finger, HIT-type containing 3	coding	chr3:9516307-9516683	---	noncoding	-0.941668
MRPL45	mitochondrial ribosomal protein L45	coding	chr20:47419764-47419867	---	noncoding	-0.941665
UTP6	UTP6, small subunit (SSU) processome component, homolog (yeast)	coding	chr7:44442665-44442763	---	noncoding	-0.941612
DAD1	defender against cell death 1	coding	chr1:52261343-52261470	---	noncoding	-0.941607
QARS	glutaminyl-tRNA synthetase	coding	XR_132720	PREDICTED: Homo sapiens hypothetical LOC100506486 (LOC100506486), miscRNA	noncoding	-0.941599
QARS	glutaminyl-tRNA synthetase	coding	XR_133366	PREDICTED: Homo sapiens hypothetical LOC100506486 (LOC100506486), miscRNA	noncoding	-0.941599
ADRM1	adhesion regulating molecule 1	coding	chr1:109239901-109240040	---	noncoding	-0.941591
MUL1	mitochondrial E3 ubiquitin protein ligase 1	coding	chr1:154230808-154231438	---	noncoding	-0.941552
APEH	N-acylaminoacyl-peptide hydrolase	coding	chr7:95044871-95044966	---	noncoding	-0.941533
PCMT1	protein-L-isoaspartate (D-aspartate) O-methyltransferase	coding	chr12:120658969-120659155	---	noncoding	-0.941514
KCTD5	potassium channel tetramerisation domain containing 5	coding	chr11:64540069-64540153	---	noncoding	-0.941482
COX5B	cytochrome c oxidase subunit Vb	coding	chr14:23535904-23536078	---	noncoding	-0.941476
ACLY	ATP citrate lyase	coding	chr4:73971145-73971245	---	noncoding	-0.941425
UBL5	ubiquitin-like 5	coding	chr17:26938092-26938200	---	noncoding	-0.941385
CIRH1A	cirrhosis, autosomal recessive 1A (cirhin)	coding	chr3:187461952-187462097	---	noncoding	-0.941378
CRLS1	cardiolipin synthase 1	coding	chr8:27188854-27188963	---	noncoding	-0.941367
COX5B	cytochrome c oxidase subunit Vb	coding	chr17:44123255-44123398	---	noncoding	-0.941342
COX5B	cytochrome c oxidase subunit Vb	coding	chr13:113842258-113842357	---	noncoding	-0.94133
CCT4	chaperonin containing TCP1, subunit 4 (delta)	coding	XR_132720	PREDICTED: Homo sapiens hypothetical LOC100506486 (LOC100506486), miscRNA	noncoding	-0.941317
CCT4	chaperonin containing TCP1, subunit 4 (delta)	coding	XR_133366	PREDICTED: Homo sapiens hypothetical LOC100506486 (LOC100506486), miscRNA	noncoding	-0.941317
MED18	mediator complex subunit 18	coding	chr4:56271091-56271201	---	noncoding	-0.941278
TXNL1	thioredoxin-like 1	coding	chr7:44442665-44442763	---	noncoding	-0.941273
LMAN2	lectin, mannose-binding 2	coding	chr3:15300155-15300315	---	noncoding	-0.94125
GOLPH3	golgi phosphoprotein 3 (coat-protein)	coding	chr17:26938361-26938481	---	noncoding	-0.941247
PARP1	poly (ADP-ribose) polymerase 1	coding	chr3:13012142-13012294	---	noncoding	-0.941218
SLC35D2	solute carrier family 35, member D2	coding	chr18:72653028-72653124	---	noncoding	-0.941196
AHCYL1	adenosylhomocysteinase-like 1	coding	chr20:57482979-57483148	---	noncoding	-0.941189
TRAPPC3	trafficking protein particle complex 3	coding	chr16:81584473-81584555	---	noncoding	-0.941181
RAB35	RAB35, member RAS oncogene family	coding	chr2:178081981-178082084	---	noncoding	-0.941178
COX5B	cytochrome c oxidase subunit Vb	coding	chr1:171560584-171560701	---	noncoding	-0.941153
HINT2	histidine triad nucleotide binding protein 2	coding	ENST00000469535	processed_transcript	noncoding	-0.941133
OAT	ornithine aminotransferase	coding	chr13:113838202-113838326	---	noncoding	-0.941118
RPL15	ribosomal protein L15	coding	chr22:31643093-31643203	---	noncoding	-0.941108
TSTA3	tissue specific transplantation antigen P35B	coding	chr11:47748559-47748690	---	noncoding	-0.940993
CHMP4B	charged multivesicular body protein 4B	coding	chr2:95768445-95768598	---	noncoding	-0.940982
CDIPT	CDP-diacylglycerol--inositol 3-phosphatidyltransferase	coding	chr14:102325129-102325222	---	noncoding	-0.940961
BCAP31	B-cell receptor-associated protein 31	coding	chr13:33098106-33098269	---	noncoding	-0.94094
MUL1	mitochondrial E3 ubiquitin protein ligase 1	coding	chr2:178101036-178101155	---	noncoding	-0.94094
KPNA6	karyopherin alpha 6 (importin alpha 7)	coding	chr17:26938092-26938200	---	noncoding	-0.940882
RHBDD2	rhomboid domain containing 2	coding	chr3:100463340-100463509	---	noncoding	-0.940865
GPN3	GPN-loop GTPase 3	coding	chr1:171560584-171560701	---	noncoding	-0.940826
STIP1	stress-induced-phosphoprotein 1	coding	chr1:2186565-2186674	---	noncoding	-0.940811
C2orf28	chromosome 2 open reading frame 28	coding	chr4:73971145-73971245	---	noncoding	-0.940771
DNAJB9	DnaJ (Hsp40) homolog, subfamily B, member 9	coding	chr16:89421678-89421775	---	noncoding	-0.94076
COPZ1	coatomer protein complex, subunit zeta 1	coding	chr6:159047610-159047726	---	noncoding	-0.940713
FAM50A	family with sequence similarity 50, member A	coding	chr3:171854003-171854162	---	noncoding	-0.940709
ERH	enhancer of rudimentary homolog (Drosophila)	coding	chr7:44442665-44442763	---	noncoding	-0.940689
ADRM1	adhesion regulating molecule 1	coding	chr1:78417124-78417209	---	noncoding	-0.940687
PDRG1	p53 and DNA-damage regulated 1	coding	chr4:73971145-73971245	---	noncoding	-0.940678
PRKCSH	protein kinase C substrate 80K-H	coding	chr3:171833213-171833318	---	noncoding	-0.940613
RPL23	ribosomal protein L23	coding	chr20:48322049-48322132	---	noncoding	-0.940581
POLR2E	polymerase (RNA) II (DNA directed) polypeptide E, 25kDa	coding	chr4:73971145-73971245	---	noncoding	-0.940556
HIGD2A	HIG1 hypoxia inducible domain family, member 2A	coding	chr8:59335431-59335538	---	noncoding	-0.94053
LMAN2	lectin, mannose-binding 2	coding	chr9:134366492-134366777	---	noncoding	-0.940522
C10orf26	chromosome 10 open reading frame 26	coding	chr2:99201390-99201479	---	noncoding	-0.940506
ADRM1	adhesion regulating molecule 1	coding	chrX:70764486-70764590	---	noncoding	-0.940484
XRCC1	X-ray repair complementing defective repair in Chinese hamster cells 1	coding	chr3:171780951-171781210	---	noncoding	-0.940478
MRPL53	mitochondrial ribosomal protein L53	coding	chr3:9516307-9516683	---	noncoding	-0.94047
GOT2	glutamic-oxaloacetic transaminase 2, mitochondrial (aspartate aminotransferase 2)	coding	chr8:59335431-59335538	---	noncoding	-0.94046
GTF2F1	general transcription factor IIF, polypeptide 1, 74kDa	coding	NR_038970	Homo sapiens uncharacterized LOC283624 (LOC283624), transcript variant 1, non-coding RNA	noncoding	-0.940454
GPN3	GPN-loop GTPase 3	coding	chr16:89435420-89435569	---	noncoding	-0.940411
TSSK4	testis-specific serine kinase 4	coding	ENST00000482674	processed_transcript	noncoding	-0.940366
EIF4H	eukaryotic translation initiation factor 4H	coding	chr14:21717074-21717212	---	noncoding	-0.940328
CDK8	cyclin-dependent kinase 8	coding	chr2:145196854-145196956	---	noncoding	-0.940319
ANAPC7	anaphase promoting complex subunit 7	coding	chr18:72653028-72653124	---	noncoding	-0.940315
EMP3	epithelial membrane protein 3	coding	chr1:41234100-41234208	---	noncoding	-0.940314
C2orf28	chromosome 2 open reading frame 28	coding	chr14:21711421-21711544	---	noncoding	-0.940286
LMAN2	lectin, mannose-binding 2	coding	chr15:92482784-92482899	---	noncoding	-0.940285
CDK2AP2	cyclin-dependent kinase 2 associated protein 2	coding	chr14:73568976-73569172	---	noncoding	-0.940253
UBE2G1	ubiquitin-conjugating enzyme E2G 1	coding	chr20:57482979-57483148	---	noncoding	-0.940188
UQCR10	ubiquinol-cytochrome c reductase, complex III subunit X	coding	XR_109412	PREDICTED: Homo sapiens hypothetical LOC645460 (FLJ44342), miscRNA	noncoding	-0.940178
RPL29	ribosomal protein L29	coding	FR184088	U6 spliceosomal RNA	noncoding	-0.940173
DAD1	defender against cell death 1	coding	chr17:44115299-44115428	---	noncoding	-0.940104
STIP1	stress-induced-phosphoprotein 1	coding	XR_109412	PREDICTED: Homo sapiens hypothetical LOC645460 (FLJ44342), miscRNA	noncoding	-0.940093
CAPNS1	calpain, small subunit 1	coding	chr8:27206330-27206452	---	noncoding	-0.940092
RRAGA	Ras-related GTP binding A	coding	chr3:13012142-13012294	---	noncoding	-0.940078
MED29	mediator complex subunit 29	coding	chr4:73971145-73971245	---	noncoding	-0.940058
TMEM111	transmembrane protein 111	coding	chr8:27206330-27206452	---	noncoding	-0.940048
VPS25	vacuolar protein sorting 25 homolog (S. cerevisiae)	coding	chr3:9509035-9509464	---	noncoding	-0.94003
NKIRAS2	NFKB inhibitor interacting Ras-like 2	coding	chr19:19457311-19457466	---	noncoding	-0.940002
Q9P1I3	---	coding	chr11:128595326-128595416	---	noncoding	0.940023
RBP2	retinol binding protein 2, cellular	coding	chr16:58575174-58575274	---	noncoding	0.940084
CRIPAK	cysteine-rich PAK1 inhibitor	coding	chr16:31199192-31199468	---	noncoding	0.940106
Q9H3B1	---	coding	chr3:9509035-9509464	---	noncoding	0.940115
RPS13P8	ribosomal protein S13 pseudogene 8	coding	ENST00000561630	nonsense_mediated_decay	noncoding	0.940216
FNDC9	fibronectin type III domain containing 9	coding	chr4:154401999-154402125	---	noncoding	0.940304
LEAP2	liver expressed antimicrobial peptide 2	coding	chr13:33098106-33098269	---	noncoding	0.940372
Q9P136	---	coding	XR_109412	PREDICTED: Homo sapiens hypothetical LOC645460 (FLJ44342), miscRNA	noncoding	0.940407
LCE3D	late cornified envelope 3D	coding	chr12:30868641-30868899	---	noncoding	0.940541
SLC24A1	solute carrier family 24 (sodium/potassium/calcium exchanger), member 1	coding	chr17:26938092-26938200	---	noncoding	0.940642
LHX4	LIM homeobox 4	coding	chr17:26938092-26938200	---	noncoding	0.940667
LHX4	LIM homeobox 4	coding	chr9:114126394-114126484	---	noncoding	0.940693
Q6ZS22	CDNA FLJ45887 fis, clone OCBBF3021502. [Source:Uniprot/SPTREMBL;Acc:Q6ZS22]	coding	chr13:113885626-113885718	---	noncoding	0.940749
Q6ZTQ9	CDNA FLJ44342 fis, clone TRACH3005294. [Source:Uniprot/SPTREMBL;Acc:Q6ZTQ9]	coding	chr17:56067989-56068166	---	noncoding	0.940824
LOC100506634	hepatocellular carcinoma-associated antigen HCA25a	coding	chr3:9511462-9511633	---	noncoding	0.940975
LOC389901	x-ray repair cross-complementing protein 6-like	coding	ENST00000454368	retained_intron	noncoding	0.940995
LHX4	LIM homeobox 4	coding	chr16:24220633-24220732	---	noncoding	0.94105
FLJ16734	uncharacterized LOC641928	coding	chr17:63040100-63040712	---	noncoding	0.941117
MYRIP	myosin VIIA and Rab interacting protein	coding	chr6:159047610-159047726	---	noncoding	0.941184
MYRIP	myosin VIIA and Rab interacting protein	coding	chr11:128595326-128595416	---	noncoding	0.941318
PZP	pregnancy-zone protein	coding	chr13:113842404-113842546	---	noncoding	0.941328
RAB1B	RAB1B, member RAS oncogene family	coding	chr8:75515545-75515872	---	noncoding	0.941484
UBE2G1	ubiquitin-conjugating enzyme E2G 1	coding	chr8:75515545-75515872	---	noncoding	0.941485
SLC24A1	solute carrier family 24 (sodium/potassium/calcium exchanger), member 1	coding	chr22:38887910-38888047	---	noncoding	0.941574
C10orf31	chromosome 10 open reading frame 31	coding	chr6:159047610-159047726	---	noncoding	0.941592
A2M	alpha-2-macroglobulin	coding	chr13:113842404-113842546	---	noncoding	0.941592
C6orf106	chromosome 6 open reading frame 106	coding	ENST00000454368	retained_intron	noncoding	0.941611
PPP1R7	protein phosphatase 1, regulatory subunit 7	coding	chr8:75515545-75515872	---	noncoding	0.941639
CLPTM1	cleft lip and palate associated transmembrane protein 1	coding	chr8:75515545-75515872	---	noncoding	0.941679
Q6ZTQ9	CDNA FLJ44342 fis, clone TRACH3005294. [Source:Uniprot/SPTREMBL;Acc:Q6ZTQ9]	coding	chr13:111550453-111550582	---	noncoding	0.941708
C8orf40	chromosome 8 open reading frame 40	coding	ENST00000398245	nonsense_mediated_decay	noncoding	0.941795
LHX4	LIM homeobox 4	coding	chr11:47753192-47753340	---	noncoding	0.941916
C10orf31	chromosome 10 open reading frame 31	coding	chr16:24220633-24220732	---	noncoding	0.942006
TXNL1	thioredoxin-like 1	coding	ENST00000482674	processed_transcript	noncoding	0.942023
ZCWPW1	zinc finger, CW type with PWWP domain 1	coding	chr17:49161488-49162832	---	noncoding	0.942184
VPS11	vacuolar protein sorting 11 homolog (S. cerevisiae)	coding	chr8:128753222-128753393	---	noncoding	0.942375
LOC100506634	hepatocellular carcinoma-associated antigen HCA25a	coding	chr2:68967242-68967359	---	noncoding	0.942376
GOLGA8B	golgin A8 family, member B	coding	chr20:31017286-31017683	---	noncoding	0.942497
GAFA2	FGF-2 activity-associated protein 2	coding	chr11:128595326-128595416	---	noncoding	0.942595
Q9H3B1	---	coding	XR_109412	PREDICTED: Homo sapiens hypothetical LOC645460 (FLJ44342), miscRNA	noncoding	0.942711
RRAGA	Ras-related GTP binding A	coding	ENST00000454368	retained_intron	noncoding	0.942977
FNDC9	fibronectin type III domain containing 9	coding	chr16:89435420-89435569	---	noncoding	0.942984
Q8N793	CDNA FLJ25895 fis, clone CBR03553. [Source:Uniprot/SPTREMBL;Acc:Q8N793]	coding	chr3:171870198-171870359	---	noncoding	0.943019
LHX4	LIM homeobox 4	coding	chr22:20931161-20931309	---	noncoding	0.943061
Q9P1I3	---	coding	chr11:85779296-85779758	---	noncoding	0.943197
TIAM1	T-cell lymphoma invasion and metastasis 1	coding	FR089684	ubiquitin protein ligase E3A (UBE3A) antisense RNA	noncoding	0.943674
Q6ZTQ9	CDNA FLJ44342 fis, clone TRACH3005294. [Source:Uniprot/SPTREMBL;Acc:Q6ZTQ9]	coding	chrX:54011920-54012096	---	noncoding	0.943814
HNRNPA3	heterogeneous nuclear ribonucleoprotein A3	coding	chr10:131973877-131973990	---	noncoding	0.944004
ZDHHC5	zinc finger, DHHC-type containing 5	coding	ENST00000398245	nonsense_mediated_decay	noncoding	0.944084
HIST1H2BL	histone cluster 1, H2bl	coding	chr9:137663168-137663266	---	noncoding	0.944193
TBRG1	transforming growth factor beta regulator 1	coding	chr14:73568976-73569172	---	noncoding	0.944257
COPS2	COP9 constitutive photomorphogenic homolog subunit 2 (Arabidopsis)	coding	ENST00000482674	processed_transcript	noncoding	0.94428
LEAP2	liver expressed antimicrobial peptide 2	coding	chr11:43469358-43469452	---	noncoding	0.944354
GAFA2	FGF-2 activity-associated protein 2	coding	chr16:81532835-81532972	---	noncoding	0.944374
EIF4H	eukaryotic translation initiation factor 4H	coding	ENST00000482674	processed_transcript	noncoding	0.944394
C10orf57	chromosome 10 open reading frame 57	coding	chr8:128753222-128753393	---	noncoding	0.944656
Q9H3B1	---	coding	chr22:20931161-20931309	---	noncoding	0.944663
Q9UI61	---	coding	chr2:242275719-242275965	---	noncoding	0.944686
Q9P136	---	coding	chr17:62497125-62497369	---	noncoding	0.944914
CKMT2	creatine kinase, mitochondrial 2 (sarcomeric)	coding	chr16:89417616-89417705	---	noncoding	0.944985
C7orf44	chromosome 7 open reading frame 44	coding	chr17:56067989-56068166	---	noncoding	0.945034
LHX4	LIM homeobox 4	coding	chr13:111550453-111550582	---	noncoding	0.945207
C10orf31	chromosome 10 open reading frame 31	coding	chr2:191761373-191761738	---	noncoding	0.945423
C7orf44	chromosome 7 open reading frame 44	coding	chr4:37966102-37966220	---	noncoding	0.945481
CLDN20	claudin 20	coding	chr2:135018899-135019028	---	noncoding	0.945566
Q6ZTQ9	CDNA FLJ44342 fis, clone TRACH3005294. [Source:Uniprot/SPTREMBL;Acc:Q6ZTQ9]	coding	chr10:103555024-103555330	---	noncoding	0.945609
CAPNS1	calpain, small subunit 1	coding	NR_023924	Homo sapiens chromosome 14 open reading frame 167 (C14orf167), transcript variant 4, non-coding RNA	noncoding	0.945649
Q9P136	---	coding	chr2:191761373-191761738	---	noncoding	0.945837
C10orf31	chromosome 10 open reading frame 31	coding	chr1:52261343-52261470	---	noncoding	0.946034
LOC100132612	uncharacterized LOC100132612	coding	chr4:141013911-141014014	---	noncoding	0.946062
C10orf31	chromosome 10 open reading frame 31	coding	chr11:43469358-43469452	---	noncoding	0.946105
C9orf131	chromosome 9 open reading frame 131	coding	chr19:19457311-19457466	---	noncoding	0.946192
Q9P1I3	---	coding	chr17:54976106-54976207	---	noncoding	0.946209
LCE3D	late cornified envelope 3D	coding	chr17:56075645-56076107	---	noncoding	0.946239
ATP8B1	ATPase, aminophospholipid transporter, class I, type 8B, member 1	coding	chr10:874695-874794	---	noncoding	0.946318
CYP3A5	cytochrome P450, family 3, subfamily A, polypeptide 5	coding	chr4:154401999-154402125	---	noncoding	0.946379
FOXK2	forkhead box K2	coding	ENST00000398245	nonsense_mediated_decay	noncoding	0.946449
GBAS	glioblastoma amplified sequence	coding	XR_133374	PREDICTED: Homo sapiens hypothetical LOC100653110 (LOC100653110), miscRNA	noncoding	0.946493
LHX4	LIM homeobox 4	coding	chr5:40776895-40777070	---	noncoding	0.94662
CYP3A5	cytochrome P450, family 3, subfamily A, polypeptide 5	coding	chr10:114302128-114302244	---	noncoding	0.946763
C10orf31	chromosome 10 open reading frame 31	coding	chr16:89417616-89417705	---	noncoding	0.946785
CRIPAK	cysteine-rich PAK1 inhibitor	coding	chr1:22052645-22052726	---	noncoding	0.947064
HNRNPA3	heterogeneous nuclear ribonucleoprotein A3	coding	chr1:78417124-78417209	---	noncoding	0.947085
CLDN20	claudin 20	coding	chr11:48043116-48043249	---	noncoding	0.947172
HNRNPA3	heterogeneous nuclear ribonucleoprotein A3	coding	ENST00000487684	processed_transcript	noncoding	0.947229
C9orf131	chromosome 9 open reading frame 131	coding	chr9:114126394-114126484	---	noncoding	0.947633
SLC24A1	solute carrier family 24 (sodium/potassium/calcium exchanger), member 1	coding	chr10:874695-874794	---	noncoding	0.947708
GOLGA8B	golgin A8 family, member B	coding	chr5:179046517-179046713	---	noncoding	0.947825
SLC24A1	solute carrier family 24 (sodium/potassium/calcium exchanger), member 1	coding	chr3:11360234-11360335	---	noncoding	0.947884
C10orf31	chromosome 10 open reading frame 31	coding	chr17:26938092-26938200	---	noncoding	0.947948
C10orf31	chromosome 10 open reading frame 31	coding	chr16:81584473-81584555	---	noncoding	0.948132
SLC25A11	solute carrier family 25 (mitochondrial carrier; oxoglutarate carrier), member 11	coding	ENST00000398245	nonsense_mediated_decay	noncoding	0.948195
Q9P1I3	---	coding	chr16:89417616-89417705	---	noncoding	0.948197
RANBP9	RAN binding protein 9	coding	ENST00000482674	processed_transcript	noncoding	0.948306
Q8N793	CDNA FLJ25895 fis, clone CBR03553. [Source:Uniprot/SPTREMBL;Acc:Q8N793]	coding	chr22:31643093-31643203	---	noncoding	0.948375
Q9P136	---	coding	chr17:44115299-44115428	---	noncoding	0.948569
PSMC4	proteasome (prosome, macropain) 26S subunit, ATPase, 4	coding	ENST00000398245	nonsense_mediated_decay	noncoding	0.948605
ZCWPW1	zinc finger, CW type with PWWP domain 1	coding	chr13:33098106-33098269	---	noncoding	0.948739
RBP2	retinol binding protein 2, cellular	coding	chr10:75873456-75873642	---	noncoding	0.948745
LHX4	LIM homeobox 4	coding	chr3:11360234-11360335	---	noncoding	0.94875
LHX4	LIM homeobox 4	coding	chr13:113842404-113842546	---	noncoding	0.948756
Q9P136	---	coding	chr1:109239901-109240040	---	noncoding	0.948813
TCP1	t-complex 1	coding	ENST00000482674	processed_transcript	noncoding	0.948816
SLC24A1	solute carrier family 24 (sodium/potassium/calcium exchanger), member 1	coding	chr20:31017286-31017683	---	noncoding	0.948825
Q6ZRB7	CDNA FLJ46495 fis, clone THYMU3028461. [Source:Uniprot/SPTREMBL;Acc:Q6ZRB7]	coding	chr17:56067505-56067640	---	noncoding	0.948873
C10orf31	chromosome 10 open reading frame 31	coding	chr17:44123255-44123398	---	noncoding	0.948959
PCMT1	protein-L-isoaspartate (D-aspartate) O-methyltransferase	coding	ENST00000482674	processed_transcript	noncoding	0.948973
ATP8B1	ATPase, aminophospholipid transporter, class I, type 8B, member 1	coding	chr11:43469358-43469452	---	noncoding	0.948979
GAFA2	FGF-2 activity-associated protein 2	coding	chr8:142157190-142157344	---	noncoding	0.94906
Q6ZTQ9	CDNA FLJ44342 fis, clone TRACH3005294. [Source:Uniprot/SPTREMBL;Acc:Q6ZTQ9]	coding	chr3:11360234-11360335	---	noncoding	0.949061
KIAA0494	KIAA0494	coding	ENST00000482674	processed_transcript	noncoding	0.949097
CRIPAK	cysteine-rich PAK1 inhibitor	coding	chr12:105037888-105038008	---	noncoding	0.949123
UBL5	ubiquitin-like 5	coding	chr8:75515545-75515872	---	noncoding	0.949241
AHCYL1	adenosylhomocysteinase-like 1	coding	chr8:75515545-75515872	---	noncoding	0.949282
Q9UI82	---	coding	chr13:111553906-111554023	---	noncoding	0.949294
CEMP1	cementum protein 1	coding	chr17:26938092-26938200	---	noncoding	0.949328
IPO7	importin 7	coding	XR_110121	PREDICTED: Homo sapiens hypothetical LOC100287803, transcript variant 2 (LOC100287803), miscRNA	noncoding	0.949474
FNDC9	fibronectin type III domain containing 9	coding	chr11:6637005-6637132	---	noncoding	0.949499
CYP3A5	cytochrome P450, family 3, subfamily A, polypeptide 5	coding	chr14:21717074-21717212	---	noncoding	0.9497
Q9H3B1	---	coding	chr4:13573737-13573882	---	noncoding	0.949831
C9orf131	chromosome 9 open reading frame 131	coding	chr20:31017286-31017683	---	noncoding	0.949846
RBP2	retinol binding protein 2, cellular	coding	chr1:109239901-109240040	---	noncoding	0.949932
FNDC9	fibronectin type III domain containing 9	coding	chr11:70117669-70117782	---	noncoding	0.949942
CHMP6	charged multivesicular body protein 6	coding	ENST00000398245	nonsense_mediated_decay	noncoding	0.949992
Q9P136	---	coding	chr10:874695-874794	---	noncoding	0.950001
CDR2	cerebellar degeneration-related protein 2, 62kDa	coding	ENST00000546838	retained_intron	noncoding	0.950027
C7orf44	chromosome 7 open reading frame 44	coding	chr14:21717308-21717431	---	noncoding	0.950033
CYP3A5	cytochrome P450, family 3, subfamily A, polypeptide 5	coding	chr14:21717308-21717431	---	noncoding	0.950098
C10orf31	chromosome 10 open reading frame 31	coding	chr2:118857307-118857458	---	noncoding	0.950145
Q6ZTQ9	CDNA FLJ44342 fis, clone TRACH3005294. [Source:Uniprot/SPTREMBL;Acc:Q6ZTQ9]	coding	chr17:56076454-56076834	---	noncoding	0.950245
COPZ1	coatomer protein complex, subunit zeta 1	coding	ENST00000454368	retained_intron	noncoding	0.95028
HAUS1	HAUS augmin-like complex, subunit 1	coding	ENST00000454368	retained_intron	noncoding	0.950295
SLC24A1	solute carrier family 24 (sodium/potassium/calcium exchanger), member 1	coding	chr17:44115299-44115428	---	noncoding	0.950314
RPL29	ribosomal protein L29	coding	chr8:128752695-128753201	---	noncoding	0.950376
GOLGA8B	golgin A8 family, member B	coding	chr13:113842404-113842546	---	noncoding	0.950588
EIF4H	eukaryotic translation initiation factor 4H	coding	chr8:75515545-75515872	---	noncoding	0.950595
UBL3	ubiquitin-like 3	coding	ENST00000482674	processed_transcript	noncoding	0.950626
C10orf31	chromosome 10 open reading frame 31	coding	chr12:11869402-11869498	---	noncoding	0.950734
LHX4	LIM homeobox 4	coding	chr9:134307679-134307816	---	noncoding	0.95077
ATP8B1	ATPase, aminophospholipid transporter, class I, type 8B, member 1	coding	chr17:26938361-26938481	---	noncoding	0.950885
GAFA2	FGF-2 activity-associated protein 2	coding	chr3:188068665-188068794	---	noncoding	0.950921
CRIPAK	cysteine-rich PAK1 inhibitor	coding	chr16:89435420-89435569	---	noncoding	0.950944
KPNA6	karyopherin alpha 6 (importin alpha 7)	coding	ENST00000454368	retained_intron	noncoding	0.951037
Q6ZS22	CDNA FLJ45887 fis, clone OCBBF3021502. [Source:Uniprot/SPTREMBL;Acc:Q6ZS22]	coding	chr17:26938361-26938481	---	noncoding	0.951064
GPR108	G protein-coupled receptor 108	coding	chr8:75515545-75515872	---	noncoding	0.951317
IPO7	importin 7	coding	ENST00000482674	processed_transcript	noncoding	0.951355
CREBL2	cAMP responsive element binding protein-like 2	coding	ENST00000482674	processed_transcript	noncoding	0.951429
RBP2	retinol binding protein 2, cellular	coding	chr1:76259211-76259657	---	noncoding	0.951628
Q9H3B1	---	coding	chr10:103555024-103555330	---	noncoding	0.951637
POLR2K	polymerase (RNA) II (DNA directed) polypeptide K, 7.0kDa	coding	ENST00000482674	processed_transcript	noncoding	0.951647
FXR2	fragile X mental retardation, autosomal homolog 2	coding	ENST00000398245	nonsense_mediated_decay	noncoding	0.951698
ZDHHC20	zinc finger, DHHC-type containing 20	coding	XR_110121	PREDICTED: Homo sapiens hypothetical LOC100287803, transcript variant 2 (LOC100287803), miscRNA	noncoding	0.951948
ZCWPW1	zinc finger, CW type with PWWP domain 1	coding	chr11:43469358-43469452	---	noncoding	0.952099
LOC729574	UPF0627 protein ENSP00000341061/ENSP00000339743	coding	chr18:72653028-72653124	---	noncoding	0.952171
CNIH	cornichon homolog (Drosophila)	coding	ENST00000454368	retained_intron	noncoding	0.952201
UBE2K	ubiquitin-conjugating enzyme E2K	coding	ENST00000482674	processed_transcript	noncoding	0.952219
GPX2	glutathione peroxidase 2 (gastrointestinal)	coding	chr17:26938361-26938481	---	noncoding	0.952276
PDE6D	phosphodiesterase 6D, cGMP-specific, rod, delta	coding	ENST00000398245	nonsense_mediated_decay	noncoding	0.952463
CEMP1	cementum protein 1	coding	chr20:31017286-31017683	---	noncoding	0.952482
SSNA1	Sjogren syndrome nuclear autoantigen 1	coding	chr8:75515545-75515872	---	noncoding	0.952549
Q9H3B1	---	coding	chr15:92482784-92482899	---	noncoding	0.952821
CTSK	cathepsin K	coding	chr14:69345441-69345537	---	noncoding	0.953374
ALDH18A1	aldehyde dehydrogenase 18 family, member A1	coding	chr1:10519628-10519753	---	noncoding	0.953419
Q6ZTQ9	CDNA FLJ44342 fis, clone TRACH3005294. [Source:Uniprot/SPTREMBL;Acc:Q6ZTQ9]	coding	chr14:23538044-23538134	---	noncoding	0.953701
Q9P1I3	---	coding	chr14:21717074-21717212	---	noncoding	0.95377
DHPS	deoxyhypusine synthase	coding	chr8:128753222-128753393	---	noncoding	0.95384
DAD1	defender against cell death 1	coding	chr8:75515545-75515872	---	noncoding	0.953997
PDXDC2P	pyridoxal-dependent decarboxylase domain containing 2, pseudogene	coding	chr3:194131713-194131857	---	noncoding	0.95407
NPLOC4	nuclear protein localization 4 homolog (S. cerevisiae)	coding	chr8:75515545-75515872	---	noncoding	0.954202
ZCWPW1	zinc finger, CW type with PWWP domain 1	coding	chr12:11869402-11869498	---	noncoding	0.954692
A2M	alpha-2-macroglobulin	coding	chr10:131973877-131973990	---	noncoding	0.955309
NDUFAF3	NADH dehydrogenase (ubiquinone) 1 alpha subcomplex, assembly factor 3	coding	NR_023924	Homo sapiens chromosome 14 open reading frame 167 (C14orf167), transcript variant 4, non-coding RNA	noncoding	0.955355
LEAP2	liver expressed antimicrobial peptide 2	coding	chr2:55204292-55204435	---	noncoding	0.955621
C10orf31	chromosome 10 open reading frame 31	coding	chr22:20931161-20931309	---	noncoding	0.955736
SLC24A1	solute carrier family 24 (sodium/potassium/calcium exchanger), member 1	coding	chr10:75873456-75873642	---	noncoding	0.955931
Q9P1I3	---	coding	chr4:37966102-37966220	---	noncoding	0.956264
TAB3-AS1	TAB3 antisense RNA 1 (non-protein coding)	coding	chr3:9511462-9511633	---	noncoding	0.95627
C10orf31	chromosome 10 open reading frame 31	coding	chr10:874695-874794	---	noncoding	0.956321
TIMM9	translocase of inner mitochondrial membrane 9 homolog (yeast)	coding	XR_133374	PREDICTED: Homo sapiens hypothetical LOC100653110 (LOC100653110), miscRNA	noncoding	0.95646
LHX4	LIM homeobox 4	coding	chr17:56075645-56076107	---	noncoding	0.956976
CCT4	chaperonin containing TCP1, subunit 4 (delta)	coding	ENST00000454368	retained_intron	noncoding	0.957085
MLL3	myeloid/lymphoid or mixed-lineage leukemia 3	coding	ENST00000469535	processed_transcript	noncoding	0.957338
CRIPAK	cysteine-rich PAK1 inhibitor	coding	chr2:178092369-178092476	---	noncoding	0.957376
RBP2	retinol binding protein 2, cellular	coding	chr10:874695-874794	---	noncoding	0.957664
RBP2	retinol binding protein 2, cellular	coding	chr10:103555024-103555330	---	noncoding	0.957693
PZP	pregnancy-zone protein	coding	chr17:26938092-26938200	---	noncoding	0.957714
GOLGA8B	golgin A8 family, member B	coding	chr1:52902669-52902801	---	noncoding	0.957741
HNRNPA3	heterogeneous nuclear ribonucleoprotein A3	coding	chr11:64540069-64540153	---	noncoding	0.957766
A2M	alpha-2-macroglobulin	coding	chr5:179046517-179046713	---	noncoding	0.957803
FAM153A	family with sequence similarity 153, member A	coding	chr11:47753192-47753340	---	noncoding	0.957993
A2M	alpha-2-macroglobulin	coding	chr17:26938092-26938200	---	noncoding	0.958093
Q6ZTQ9	CDNA FLJ44342 fis, clone TRACH3005294. [Source:Uniprot/SPTREMBL;Acc:Q6ZTQ9]	coding	chr22:20931161-20931309	---	noncoding	0.958723
CYP3A5	cytochrome P450, family 3, subfamily A, polypeptide 5	coding	chr11:85779296-85779758	---	noncoding	0.95882
LOC728636	golgin A6 family, member D pseudogene	coding	chr17:26938092-26938200	---	noncoding	0.958891
GAFA2	FGF-2 activity-associated protein 2	coding	chr12:109063958-109064060	---	noncoding	0.959111
RBP2	retinol binding protein 2, cellular	coding	chr17:44120438-44120546	---	noncoding	0.959339
RPS27	ribosomal protein S27	coding	FR089684	ubiquitin protein ligase E3A (UBE3A) antisense RNA	noncoding	0.959795
Q9P194	---	coding	chr3:188506184-188506287	---	noncoding	0.959916
Q9P136	---	coding	chr5:40776655-40776861	---	noncoding	0.960124
KPNA6	karyopherin alpha 6 (importin alpha 7)	coding	chr8:75515545-75515872	---	noncoding	0.960531
LCE3D	late cornified envelope 3D	coding	chr3:194131713-194131857	---	noncoding	0.960532
POLR2E	polymerase (RNA) II (DNA directed) polypeptide E, 25kDa	coding	ENST00000398245	nonsense_mediated_decay	noncoding	0.960743
ATP8B1	ATPase, aminophospholipid transporter, class I, type 8B, member 1	coding	chr1:154226635-154226772	---	noncoding	0.960801
PZP	pregnancy-zone protein	coding	chr5:179046517-179046713	---	noncoding	0.961027
Q6ZTQ9	CDNA FLJ44342 fis, clone TRACH3005294. [Source:Uniprot/SPTREMBL;Acc:Q6ZTQ9]	coding	chr17:26938092-26938200	---	noncoding	0.961568
C10orf31	chromosome 10 open reading frame 31	coding	chr15:92482784-92482899	---	noncoding	0.961701
Q9P194	---	coding	chr2:242291031-242291118	---	noncoding	0.961719
PCBP2	poly(rC) binding protein 2	coding	chr8:75515545-75515872	---	noncoding	0.962102
C6orf98	chromosome 6 open reading frame 98	coding	chr2:61416226-61416380	---	noncoding	0.962257
Q8N793	CDNA FLJ25895 fis, clone CBR03553. [Source:Uniprot/SPTREMBL;Acc:Q8N793]	coding	chr3:171854003-171854162	---	noncoding	0.962274
Q6ZTQ9	CDNA FLJ44342 fis, clone TRACH3005294. [Source:Uniprot/SPTREMBL;Acc:Q6ZTQ9]	coding	XR_109412	PREDICTED: Homo sapiens hypothetical LOC645460 (FLJ44342), miscRNA	noncoding	0.962394
C10orf31	chromosome 10 open reading frame 31	coding	chr2:135018899-135019028	---	noncoding	0.963042
PZP	pregnancy-zone protein	coding	chr10:131973877-131973990	---	noncoding	0.963285
Q6ZTQ9	CDNA FLJ44342 fis, clone TRACH3005294. [Source:Uniprot/SPTREMBL;Acc:Q6ZTQ9]	coding	chr20:31017286-31017683	---	noncoding	0.963747
MEA1	male-enhanced antigen 1	coding	NR_023924	Homo sapiens chromosome 14 open reading frame 167 (C14orf167), transcript variant 4, non-coding RNA	noncoding	0.964942
ZCWPW1	zinc finger, CW type with PWWP domain 1	coding	chr3:9511462-9511633	---	noncoding	0.965742
LCE3D	late cornified envelope 3D	coding	chr2:242275719-242275965	---	noncoding	0.966962
CYP3A5	cytochrome P450, family 3, subfamily A, polypeptide 5	coding	chr1:52261343-52261470	---	noncoding	0.967105
CKMT2	creatine kinase, mitochondrial 2 (sarcomeric)	coding	chr4:154401999-154402125	---	noncoding	0.967959
POLDIP2	polymerase (DNA-directed), delta interacting protein 2	coding	ENST00000398245	nonsense_mediated_decay	noncoding	0.968275
C10orf31	chromosome 10 open reading frame 31	coding	chr17:56077585-56077948	---	noncoding	0.969055
C10orf31	chromosome 10 open reading frame 31	coding	chr9:134366492-134366777	---	noncoding	0.969071
FAM32A	family with sequence similarity 32, member A	coding	ENST00000398245	nonsense_mediated_decay	noncoding	0.969086
UBE2G1	ubiquitin-conjugating enzyme E2G 1	coding	ENST00000482674	processed_transcript	noncoding	0.969104
GOLGA8B	golgin A8 family, member B	coding	chr10:131973877-131973990	---	noncoding	0.969383
RAB6C	RAB6C, member RAS oncogene family	coding	chr8:75515545-75515872	---	noncoding	0.969444
CHTF8	CTF8, chromosome transmission fidelity factor 8 homolog (S. cerevisiae)	coding	ENST00000398245	nonsense_mediated_decay	noncoding	0.969697
C10orf31	chromosome 10 open reading frame 31	coding	XR_109412	PREDICTED: Homo sapiens hypothetical LOC645460 (FLJ44342), miscRNA	noncoding	0.969901
PDXDC2P	pyridoxal-dependent decarboxylase domain containing 2, pseudogene	coding	chr1:52902669-52902801	---	noncoding	0.970783
GAFA2	FGF-2 activity-associated protein 2	coding	chr10:114302128-114302244	---	noncoding	0.970961
C10orf31	chromosome 10 open reading frame 31	coding	chr17:44115299-44115428	---	noncoding	0.971053
Q9P1I3	---	coding	chr11:48102584-48103088	---	noncoding	0.971549
Q9P136	---	coding	chr7:112099786-112099879	---	noncoding	0.97163
ZDHHC20	zinc finger, DHHC-type containing 20	coding	ENST00000482674	processed_transcript	noncoding	0.972572
CSNK1G2	casein kinase 1, gamma 2	coding	ENST00000398245	nonsense_mediated_decay	noncoding	0.973283
GAFA2	FGF-2 activity-associated protein 2	coding	chr14:21717074-21717212	---	noncoding	0.973916
TADA3	transcriptional adaptor 3	coding	ENST00000398245	nonsense_mediated_decay	noncoding	0.974122
C10orf31	chromosome 10 open reading frame 31	coding	chr16:89435420-89435569	---	noncoding	0.974615
GAFA2	FGF-2 activity-associated protein 2	coding	chr14:21717308-21717431	---	noncoding	0.975324
FNDC9	fibronectin type III domain containing 9	coding	chr8:27206330-27206452	---	noncoding	0.977012
RBP2	retinol binding protein 2, cellular	coding	chr13:111550453-111550582	---	noncoding	0.979513
SLC24A1	solute carrier family 24 (sodium/potassium/calcium exchanger), member 1	coding	chr13:111550453-111550582	---	noncoding	0.980535
GAFA2	FGF-2 activity-associated protein 2	coding	chr1:52261343-52261470	---	noncoding	0.980943
GAFA2	FGF-2 activity-associated protein 2	coding	chr11:85779296-85779758	---	noncoding	0.983267
C10orf31	chromosome 10 open reading frame 31	coding	chr3:9509035-9509464	---	noncoding	0.984121
Q9P1I3	---	coding	chr12:109063958-109064060	---	noncoding	0.986891
GAFA2	FGF-2 activity-associated protein 2	coding	chr4:37966102-37966220	---	noncoding	0.986939
LHX4	LIM homeobox 4	coding	chr20:31017286-31017683	---	noncoding	0.987376

## Sheet: network in NC
The co-expression network between lncRNAs and mRNAs in ND
# absolute value of pearson correlation coefficients >0.94
# column A: gene1/lncRNA1, the gene in each pair connnection .
# column B: Description, the discription of the gene.
# column C: type, coding for mRNA or noncoding for lncRNA.
# column D~F: similar to column A ~ C
# column A: interaction, pearson correlation coefficients of column A and D.
gene1/lncRNA1	Description	type	gene2/lncRNA2	Description	type	interaction
GLTPP1	glycolipid transfer protein pseudogene 1	coding	chrX:9603675-9603836	---	noncoding	-0.984037
HAUS1	HAUS augmin-like complex, subunit 1	coding	chr7:26342995-26343091	---	noncoding	-0.983419
TMEM85	transmembrane protein 85	coding	chr17:54976106-54976207	---	noncoding	-0.981995
UBXN2A	UBX domain protein 2A	coding	chr2:101896198-101896343	---	noncoding	-0.980957
DDX20	DEAD (Asp-Glu-Ala-Asp) box polypeptide 20	coding	chr3:171768591-171768724	---	noncoding	-0.980822
ZWILCH	Zwilch, kinetochore associated, homolog (Drosophila)	coding	chr7:26343137-26343226	---	noncoding	-0.980242
SNRNP40	small nuclear ribonucleoprotein 40kDa (U5)	coding	chr14:69345441-69345537	---	noncoding	-0.976251
SNRNP40	small nuclear ribonucleoprotein 40kDa (U5)	coding	chr1:2186565-2186674	---	noncoding	-0.974819
MSMO1	methylsterol monooxygenase 1	coding	chr14:69345441-69345537	---	noncoding	-0.974204
LOC389901	x-ray repair cross-complementing protein 6-like	coding	chr17:54976106-54976207	---	noncoding	-0.973889
C9orf123	chromosome 9 open reading frame 123	coding	chr16:89475334-89475458	---	noncoding	-0.972428
COMMD1	copper metabolism (Murr1) domain containing 1	coding	ENST00000496823	processed_transcript	noncoding	-0.971972
FUBP3	far upstream element (FUSE) binding protein 3	coding	chr1:33799894-33800021	---	noncoding	-0.970607
TCTA	T-cell leukemia translocation altered	coding	chr11:85779296-85779758	---	noncoding	-0.96929
EXOC7	exocyst complex component 7	coding	chr10:29896588-29896730	---	noncoding	-0.969065
C9orf123	chromosome 9 open reading frame 123	coding	chr8:56912656-56912760	---	noncoding	-0.96906
MRPS18A	mitochondrial ribosomal protein S18A	coding	chr3:187461952-187462097	---	noncoding	-0.968099
DRG2	developmentally regulated GTP binding protein 2	coding	chr8:59335431-59335538	---	noncoding	-0.967803
UQCRH	ubiquinol-cytochrome c reductase hinge protein	coding	chr3:187457269-187457373	---	noncoding	-0.967703
C6orf106	chromosome 6 open reading frame 106	coding	chr8:56912656-56912760	---	noncoding	-0.96763
AP1M1	adaptor-related protein complex 1, mu 1 subunit	coding	chr12:11869402-11869498	---	noncoding	-0.967622
HARS	histidyl-tRNA synthetase	coding	chr17:54976106-54976207	---	noncoding	-0.967417
COPS2	COP9 constitutive photomorphogenic homolog subunit 2 (Arabidopsis)	coding	chr3:187457269-187457373	---	noncoding	-0.966974
FIBP	fibroblast growth factor (acidic) intracellular binding protein	coding	chr2:178104893-178104984	---	noncoding	-0.966663
C6orf106	chromosome 6 open reading frame 106	coding	chr17:8365225-8365336	---	noncoding	-0.966302
PSMD3	proteasome (prosome, macropain) 26S subunit, non-ATPase, 3	coding	chr2:68967242-68967359	---	noncoding	-0.966158
MRPS18A	mitochondrial ribosomal protein S18A	coding	chr20:48304549-48304635	---	noncoding	-0.966093
TRAPPC4	trafficking protein particle complex 4	coding	chr17:80907927-80908043	---	noncoding	-0.966053
BTBD1	BTB (POZ) domain containing 1	coding	chr7:26342995-26343091	---	noncoding	-0.96564
APEH	N-acylaminoacyl-peptide hydrolase	coding	chr16:89475334-89475458	---	noncoding	-0.965454
GOT1	glutamic-oxaloacetic transaminase 1, soluble (aspartate aminotransferase 1)	coding	chr8:56912656-56912760	---	noncoding	-0.965242
MCM3	minichromosome maintenance complex component 3	coding	chr8:56912656-56912760	---	noncoding	-0.964522
DNAJC8	DnaJ (Hsp40) homolog, subfamily C, member 8	coding	chr7:26342995-26343091	---	noncoding	-0.964463
MOGS	mannosyl-oligosaccharide glucosidase	coding	chr3:172093139-172093224	---	noncoding	-0.96444
UGDH	UDP-glucose 6-dehydrogenase	coding	chr4:113244107-113244272	---	noncoding	-0.964429
DRG2	developmentally regulated GTP binding protein 2	coding	chr2:182782269-182782464	---	noncoding	-0.964373
RANBP9	RAN binding protein 9	coding	chr11:128595326-128595416	---	noncoding	-0.964372
RAN	RAN, member RAS oncogene family	coding	chr14:69345441-69345537	---	noncoding	-0.964354
DDX20	DEAD (Asp-Glu-Ala-Asp) box polypeptide 20	coding	chr11:85779296-85779758	---	noncoding	-0.964162
SLIRP	SRA stem-loop interacting RNA binding protein	coding	chr14:69345441-69345537	---	noncoding	-0.964151
SEC61A1	Sec61 alpha 1 subunit (S. cerevisiae)	coding	chr8:56912656-56912760	---	noncoding	-0.964119
C6orf106	chromosome 6 open reading frame 106	coding	chr2:9078859-9078968	---	noncoding	-0.963954
PRPF19	PRP19/PSO4 pre-mRNA processing factor 19 homolog (S. cerevisiae)	coding	chr14:69345441-69345537	---	noncoding	-0.963534
COPS2	COP9 constitutive photomorphogenic homolog subunit 2 (Arabidopsis)	coding	chr17:54976106-54976207	---	noncoding	-0.963387
TMEM85	transmembrane protein 85	coding	chr3:187461952-187462097	---	noncoding	-0.963288
C2orf28	chromosome 2 open reading frame 28	coding	chr3:188506184-188506287	---	noncoding	-0.963191
PIGS	phosphatidylinositol glycan anchor biosynthesis, class S	coding	chr14:58737484-58737649	---	noncoding	-0.962835
TMEM85	transmembrane protein 85	coding	chr3:187457269-187457373	---	noncoding	-0.962814
DNAJC8	DnaJ (Hsp40) homolog, subfamily C, member 8	coding	chr1:2186565-2186674	---	noncoding	-0.962673
P4HB	prolyl 4-hydroxylase, beta polypeptide	coding	chr2:9078859-9078968	---	noncoding	-0.962463
EIF3M	eukaryotic translation initiation factor 3, subunit M	coding	chr17:54976106-54976207	---	noncoding	-0.962266
APEX2	APEX nuclease (apurinic/apyrimidinic endonuclease) 2	coding	chr17:78358015-78358159	---	noncoding	-0.961758
COPS4	COP9 constitutive photomorphogenic homolog subunit 4 (Arabidopsis)	coding	chr14:69345441-69345537	---	noncoding	-0.961742
DFFA	DNA fragmentation factor, 45kDa, alpha polypeptide	coding	chr3:101577448-101577640	---	noncoding	-0.961546
GOT1	glutamic-oxaloacetic transaminase 1, soluble (aspartate aminotransferase 1)	coding	chr2:182782269-182782464	---	noncoding	-0.960864
GOT1	glutamic-oxaloacetic transaminase 1, soluble (aspartate aminotransferase 1)	coding	chr3:188506184-188506287	---	noncoding	-0.960724
FAM175B	family with sequence similarity 175, member B	coding	chr11:85779296-85779758	---	noncoding	-0.960654
TPI1	triosephosphate isomerase 1	coding	chrX:9603675-9603836	---	noncoding	-0.96058
AARS	alanyl-tRNA synthetase	coding	chr3:187454287-187454487	---	noncoding	-0.960466
BTBD1	BTB (POZ) domain containing 1	coding	chr8:56912656-56912760	---	noncoding	-0.960278
SEC61A1	Sec61 alpha 1 subunit (S. cerevisiae)	coding	chr2:9078859-9078968	---	noncoding	-0.960271
FDFT1	farnesyl-diphosphate farnesyltransferase 1	coding	chr8:142157190-142157344	---	noncoding	-0.960155
UTP14A	UTP14, U3 small nucleolar ribonucleoprotein, homolog A (yeast)	coding	chr3:187457269-187457373	---	noncoding	-0.960088
LZIC	leucine zipper and CTNNBIP1 domain containing	coding	XR_132720	PREDICTED: Homo sapiens hypothetical LOC100506486 (LOC100506486), miscRNA	noncoding	-0.959995
LZIC	leucine zipper and CTNNBIP1 domain containing	coding	XR_133366	PREDICTED: Homo sapiens hypothetical LOC100506486 (LOC100506486), miscRNA	noncoding	-0.959995
FUBP3	far upstream element (FUSE) binding protein 3	coding	chr17:80907927-80908043	---	noncoding	-0.959879
MRPL24	mitochondrial ribosomal protein L24	coding	chr7:112099786-112099879	---	noncoding	-0.959794
APEH	N-acylaminoacyl-peptide hydrolase	coding	chr8:56912656-56912760	---	noncoding	-0.959635
COMMD1	copper metabolism (Murr1) domain containing 1	coding	chr3:187454287-187454487	---	noncoding	-0.959575
FIBP	fibroblast growth factor (acidic) intracellular binding protein	coding	chr7:112099786-112099879	---	noncoding	-0.959335
HAUS1	HAUS augmin-like complex, subunit 1	coding	chr11:128595326-128595416	---	noncoding	-0.959326
MRPS18A	mitochondrial ribosomal protein S18A	coding	chr3:187455596-187455695	---	noncoding	-0.959255
ALKBH5	alkB, alkylation repair homolog 5 (E. coli)	coding	chr9:5108562-5108700	---	noncoding	-0.958981
UBE2Q1	ubiquitin-conjugating enzyme E2Q family member 1	coding	chr2:9078859-9078968	---	noncoding	-0.958803
WDR60	WD repeat domain 60	coding	chr2:192547334-192547429	---	noncoding	-0.958731
CYB5A	cytochrome b5 type A (microsomal)	coding	chr16:24220633-24220732	---	noncoding	-0.958366
SND1	staphylococcal nuclease and tudor domain containing 1	coding	chr3:187455222-187455363	---	noncoding	-0.958212
ALKBH5	alkB, alkylation repair homolog 5 (E. coli)	coding	XR_110733	PREDICTED: Homo sapiens hypothetical LOC100506413 (LOC100506413), miscRNA >gi|310120077|ref|XR_108798.1| PREDICTED: Homo sapiens hypothetical LOC100506413 (LOC100506413), miscRNA	noncoding	-0.957832
CIAPIN1	cytokine induced apoptosis inhibitor 1	coding	chr10:29896588-29896730	---	noncoding	-0.957713
FDFT1	farnesyl-diphosphate farnesyltransferase 1	coding	chr3:187455596-187455695	---	noncoding	-0.957673
PSMD13	proteasome (prosome, macropain) 26S subunit, non-ATPase, 13	coding	chr10:12722913-12723067	---	noncoding	-0.957496
TADA2A	transcriptional adaptor 2A	coding	chr12:120658969-120659155	---	noncoding	-0.957434
DCAF7	DDB1 and CUL4 associated factor 7	coding	chr4:113244107-113244272	---	noncoding	-0.957432
RCC2	regulator of chromosome condensation 2	coding	chr8:56912656-56912760	---	noncoding	-0.957195
COPS4	COP9 constitutive photomorphogenic homolog subunit 4 (Arabidopsis)	coding	chr3:187457269-187457373	---	noncoding	-0.956856
CIAPIN1	cytokine induced apoptosis inhibitor 1	coding	chr8:56912656-56912760	---	noncoding	-0.956768
NPLOC4	nuclear protein localization 4 homolog (S. cerevisiae)	coding	chr10:29896588-29896730	---	noncoding	-0.956688
HAUS1	HAUS augmin-like complex, subunit 1	coding	chr1:2186565-2186674	---	noncoding	-0.956566
POLR2H	polymerase (RNA) II (DNA directed) polypeptide H	coding	chr17:80907927-80908043	---	noncoding	-0.956418
TTI2	TELO2 interacting protein 2	coding	chr10:12722913-12723067	---	noncoding	-0.956011
FIBP	fibroblast growth factor (acidic) intracellular binding protein	coding	chr2:178100832-178100929	---	noncoding	-0.955816
SAE1	SUMO1 activating enzyme subunit 1	coding	chr17:54976106-54976207	---	noncoding	-0.955721
MLEC	malectin	coding	chr16:89475334-89475458	---	noncoding	-0.955719
CRCP	CGRP receptor component	coding	chr3:187925902-187926048	---	noncoding	-0.955479
EXOC7	exocyst complex component 7	coding	chr20:48322049-48322132	---	noncoding	-0.955457
CYB5A	cytochrome b5 type A (microsomal)	coding	chr13:33096519-33096669	---	noncoding	-0.955312
EIF4H	eukaryotic translation initiation factor 4H	coding	chr1:154226847-154227038	---	noncoding	-0.955163
DRG2	developmentally regulated GTP binding protein 2	coding	chr3:188506184-188506287	---	noncoding	-0.955084
RAN	RAN, member RAS oncogene family	coding	chr3:187457269-187457373	---	noncoding	-0.955037
NDUFB9	NADH dehydrogenase (ubiquinone) 1 beta subcomplex, 9, 22kDa	coding	chr3:187454287-187454487	---	noncoding	-0.954874
GPR108	G protein-coupled receptor 108	coding	chr12:109063958-109064060	---	noncoding	-0.954743
NSMCE1	non-SMC element 1 homolog (S. cerevisiae)	coding	XR_132720	PREDICTED: Homo sapiens hypothetical LOC100506486 (LOC100506486), miscRNA	noncoding	-0.95463
NSMCE1	non-SMC element 1 homolog (S. cerevisiae)	coding	XR_133366	PREDICTED: Homo sapiens hypothetical LOC100506486 (LOC100506486), miscRNA	noncoding	-0.95463
APEX2	APEX nuclease (apurinic/apyrimidinic endonuclease) 2	coding	chr1:207941910-207942131	---	noncoding	-0.954574
POLR2K	polymerase (RNA) II (DNA directed) polypeptide K, 7.0kDa	coding	chr17:54976106-54976207	---	noncoding	-0.954395
UQCRH	ubiquinol-cytochrome c reductase hinge protein	coding	chr14:69345441-69345537	---	noncoding	-0.954303
CRCP	CGRP receptor component	coding	chrX:108973571-108973697	---	noncoding	-0.954274
RANBP9	RAN binding protein 9	coding	chr1:2186565-2186674	---	noncoding	-0.954043
MGAT2	mannosyl (alpha-1,6-)-glycoprotein beta-1,2-N-acetylglucosaminyltransferase	coding	chr2:182782269-182782464	---	noncoding	-0.954035
ATXN10	ataxin 10	coding	chr2:192547334-192547429	---	noncoding	-0.953974
NSMCE1	non-SMC element 1 homolog (S. cerevisiae)	coding	chr3:11360234-11360335	---	noncoding	-0.953838
HYOU1	hypoxia up-regulated 1	coding	chr14:69438878-69438982	---	noncoding	-0.953767
LRRC47	leucine rich repeat containing 47	coding	chr10:29896588-29896730	---	noncoding	-0.953737
FUBP3	far upstream element (FUSE) binding protein 3	coding	chr17:54976106-54976207	---	noncoding	-0.953629
C6orf106	chromosome 6 open reading frame 106	coding	chr7:26342995-26343091	---	noncoding	-0.953514
MRPL37	mitochondrial ribosomal protein L37	coding	chr17:54976106-54976207	---	noncoding	-0.953276
UTP14A	UTP14, U3 small nucleolar ribonucleoprotein, homolog A (yeast)	coding	chr17:54976106-54976207	---	noncoding	-0.952991
TOMM20	translocase of outer mitochondrial membrane 20 homolog (yeast)	coding	chr17:54976106-54976207	---	noncoding	-0.952765
VPS11	vacuolar protein sorting 11 homolog (S. cerevisiae)	coding	chr10:29896588-29896730	---	noncoding	-0.952544
RALA	v-ral simian leukemia viral oncogene homolog A (ras related)	coding	chr11:128595326-128595416	---	noncoding	-0.952353
ILF2	interleukin enhancer binding factor 2, 45kDa	coding	chr8:56912656-56912760	---	noncoding	-0.952338
MCM3	minichromosome maintenance complex component 3	coding	chr14:69345441-69345537	---	noncoding	-0.952136
P4HB	prolyl 4-hydroxylase, beta polypeptide	coding	chr16:89475334-89475458	---	noncoding	-0.951963
DNAJC8	DnaJ (Hsp40) homolog, subfamily C, member 8	coding	chr17:54976106-54976207	---	noncoding	-0.951913
NUP54	nucleoporin 54kDa	coding	chr20:3995485-3995572	---	noncoding	-0.951828
STOML2	stomatin (EPB72)-like 2	coding	chr16:89475334-89475458	---	noncoding	-0.951709
MRPL46	mitochondrial ribosomal protein L46	coding	chr2:55204292-55204435	---	noncoding	-0.951691
C8orf40	chromosome 8 open reading frame 40	coding	chr2:178104893-178104984	---	noncoding	-0.951665
UQCR10	ubiquinol-cytochrome c reductase, complex III subunit X	coding	chr3:187925902-187926048	---	noncoding	-0.951641
NMT1	N-myristoyltransferase 1	coding	chr8:56912656-56912760	---	noncoding	-0.95156
MRPS7	mitochondrial ribosomal protein S7	coding	chr7:112099786-112099879	---	noncoding	-0.951503
COPS2	COP9 constitutive photomorphogenic homolog subunit 2 (Arabidopsis)	coding	chr14:69345441-69345537	---	noncoding	-0.951495
VPS25	vacuolar protein sorting 25 homolog (S. cerevisiae)	coding	chr2:178104893-178104984	---	noncoding	-0.951446
ASNA1	arsA arsenite transporter, ATP-binding, homolog 1 (bacterial)	coding	chr2:68967242-68967359	---	noncoding	-0.951347
EXOC7	exocyst complex component 7	coding	chr2:9078859-9078968	---	noncoding	-0.951324
COMMD1	copper metabolism (Murr1) domain containing 1	coding	chr17:80907927-80908043	---	noncoding	-0.951198
FAM175B	family with sequence similarity 175, member B	coding	chr15:90563440-90563681	---	noncoding	-0.951193
C6orf106	chromosome 6 open reading frame 106	coding	chr3:187461952-187462097	---	noncoding	-0.951169
EIF3K	eukaryotic translation initiation factor 3, subunit K	coding	chr2:9078859-9078968	---	noncoding	-0.951075
ATPAF2	ATP synthase mitochondrial F1 complex assembly factor 2	coding	chr17:45754215-45754307	---	noncoding	-0.950802
CIAPIN1	cytokine induced apoptosis inhibitor 1	coding	chr2:9078859-9078968	---	noncoding	-0.95074
COPS2	COP9 constitutive photomorphogenic homolog subunit 2 (Arabidopsis)	coding	chr1:2186565-2186674	---	noncoding	-0.950619
GLUD1	glutamate dehydrogenase 1	coding	chr7:26342995-26343091	---	noncoding	-0.95051
PRDX1	peroxiredoxin 1	coding	chr3:187454287-187454487	---	noncoding	-0.950481
COPS4	COP9 constitutive photomorphogenic homolog subunit 4 (Arabidopsis)	coding	chr3:187454287-187454487	---	noncoding	-0.950467
GLUD1	glutamate dehydrogenase 1	coding	chr3:187457269-187457373	---	noncoding	-0.950452
FARSA	phenylalanyl-tRNA synthetase, alpha subunit	coding	chr3:172093139-172093224	---	noncoding	-0.950345
FARSA	phenylalanyl-tRNA synthetase, alpha subunit	coding	chr3:188068665-188068794	---	noncoding	-0.950175
GLTPP1	glycolipid transfer protein pseudogene 1	coding	chr17:56076454-56076834	---	noncoding	-0.950172
RBMX2	RNA binding motif protein, X-linked 2	coding	chr4:139952065-139952171	---	noncoding	-0.950166
DDX20	DEAD (Asp-Glu-Ala-Asp) box polypeptide 20	coding	chr8:56912656-56912760	---	noncoding	-0.949776
PCMT1	protein-L-isoaspartate (D-aspartate) O-methyltransferase	coding	chr17:44123255-44123398	---	noncoding	-0.949722
ALYREF	Aly/REF export factor	coding	chr17:80907927-80908043	---	noncoding	-0.949627
EIF4H	eukaryotic translation initiation factor 4H	coding	chr7:26342995-26343091	---	noncoding	-0.9496
TADA2A	transcriptional adaptor 2A	coding	chr2:68967242-68967359	---	noncoding	-0.949594
PPM1G	protein phosphatase, Mg2+/Mn2+ dependent, 1G	coding	chr21:39641845-39641964	---	noncoding	-0.949589
SCARNA9	small Cajal body-specific RNA 9	coding	ENST00000494615	processed_transcript	noncoding	-0.949577
SAE1	SUMO1 activating enzyme subunit 1	coding	chr3:187457269-187457373	---	noncoding	-0.949568
DDX20	DEAD (Asp-Glu-Ala-Asp) box polypeptide 20	coding	chr3:171833213-171833318	---	noncoding	-0.949555
GOLPH3	golgi phosphoprotein 3 (coat-protein)	coding	chr5:142689722-142691822	---	noncoding	-0.949379
C7orf42	chromosome 7 open reading frame 42	coding	chr8:56912656-56912760	---	noncoding	-0.949286
ALYREF	Aly/REF export factor	coding	chr17:54976106-54976207	---	noncoding	-0.9492
MRPS27	mitochondrial ribosomal protein S27	coding	chr17:54976106-54976207	---	noncoding	-0.949155
ZWILCH	Zwilch, kinetochore associated, homolog (Drosophila)	coding	chr1:52261343-52261470	---	noncoding	-0.949004
GLUD1	glutamate dehydrogenase 1	coding	chr14:69345441-69345537	---	noncoding	-0.948976
MRPL17	mitochondrial ribosomal protein L17	coding	chr20:48322049-48322132	---	noncoding	-0.948908
ADSL	adenylosuccinate lyase	coding	chr8:56912656-56912760	---	noncoding	-0.948864
CIAPIN1	cytokine induced apoptosis inhibitor 1	coding	chr20:48322049-48322132	---	noncoding	-0.948826
VPS11	vacuolar protein sorting 11 homolog (S. cerevisiae)	coding	chr12:11869402-11869498	---	noncoding	-0.948708
PHB	prohibitin	coding	chr1:2186565-2186674	---	noncoding	-0.948687
GOT1	glutamic-oxaloacetic transaminase 1, soluble (aspartate aminotransferase 1)	coding	chr4:113244107-113244272	---	noncoding	-0.948595
MRPL11	mitochondrial ribosomal protein L11	coding	chr3:188506184-188506287	---	noncoding	-0.948495
MCM3	minichromosome maintenance complex component 3	coding	chr7:112099786-112099879	---	noncoding	-0.948488
NUCKS1	nuclear casein kinase and cyclin-dependent kinase substrate 1	coding	chr2:192547334-192547429	---	noncoding	-0.948395
RCC2	regulator of chromosome condensation 2	coding	chr16:89475334-89475458	---	noncoding	-0.948377
FARSA	phenylalanyl-tRNA synthetase, alpha subunit	coding	chr11:48102584-48103088	---	noncoding	-0.948231
COPS2	COP9 constitutive photomorphogenic homolog subunit 2 (Arabidopsis)	coding	chr7:26342995-26343091	---	noncoding	-0.948167
UTP14A	UTP14, U3 small nucleolar ribonucleoprotein, homolog A (yeast)	coding	chr9:135151393-135151519	---	noncoding	-0.948017
MRPS11	mitochondrial ribosomal protein S11	coding	chr8:59335431-59335538	---	noncoding	-0.947897
FUBP3	far upstream element (FUSE) binding protein 3	coding	chr15:90563440-90563681	---	noncoding	-0.947697
C20orf4	chromosome 20 open reading frame 4	coding	chr20:48322049-48322132	---	noncoding	-0.947607
ALYREF	Aly/REF export factor	coding	chr7:26342995-26343091	---	noncoding	-0.947604
DNAJC8	DnaJ (Hsp40) homolog, subfamily C, member 8	coding	chr12:120658969-120659155	---	noncoding	-0.947593
EXOC7	exocyst complex component 7	coding	chr12:11869402-11869498	---	noncoding	-0.947531
MNF1	mitochondrial nucleoid factor 1	coding	chr3:187457269-187457373	---	noncoding	-0.947503
SNRNP40	small nuclear ribonucleoprotein 40kDa (U5)	coding	chr7:26342995-26343091	---	noncoding	-0.947326
PGRMC2	progesterone receptor membrane component 2	coding	chr17:54976106-54976207	---	noncoding	-0.947296
ECHS1	enoyl CoA hydratase, short chain, 1, mitochondrial	coding	chr3:187454287-187454487	---	noncoding	-0.947294
PSMC4	proteasome (prosome, macropain) 26S subunit, ATPase, 4	coding	chr3:188506184-188506287	---	noncoding	-0.947216
TXNL1	thioredoxin-like 1	coding	chr1:2186565-2186674	---	noncoding	-0.947191
YTHDF2	YTH domain family, member 2	coding	chr1:93379260-93379344	---	noncoding	-0.947107
UBE2Q1	ubiquitin-conjugating enzyme E2Q family member 1	coding	chr4:69185214-69185307	---	noncoding	-0.947043
MRPL24	mitochondrial ribosomal protein L24	coding	chr11:70117669-70117782	---	noncoding	-0.947025
PPME1	protein phosphatase methylesterase 1	coding	chr4:113244107-113244272	---	noncoding	-0.946973
ACLY	ATP citrate lyase	coding	chr1:2186565-2186674	---	noncoding	-0.946882
SLIRP	SRA stem-loop interacting RNA binding protein	coding	chr1:2186565-2186674	---	noncoding	-0.946873
TOMM20	translocase of outer mitochondrial membrane 20 homolog (yeast)	coding	chr1:154571080-154571282	---	noncoding	-0.946871
MRPL37	mitochondrial ribosomal protein L37	coding	chr3:187461952-187462097	---	noncoding	-0.946824
RCC2	regulator of chromosome condensation 2	coding	chr3:187454287-187454487	---	noncoding	-0.946808
MRPS18A	mitochondrial ribosomal protein S18A	coding	chr17:8367344-8367539	---	noncoding	-0.946661
SRM	spermidine synthase	coding	chr3:171903038-171903129	---	noncoding	-0.946644
ZC3H7B	zinc finger CCCH-type containing 7B	coding	chr4:13573737-13573882	---	noncoding	-0.946617
TOMM5	translocase of outer mitochondrial membrane 5 homolog (yeast)	coding	chr8:142157190-142157344	---	noncoding	-0.946552
RPUSD2	RNA pseudouridylate synthase domain containing 2	coding	chr16:24220633-24220732	---	noncoding	-0.946548
SNX17	sorting nexin 17	coding	chr2:68967242-68967359	---	noncoding	-0.946531
LOC389901	x-ray repair cross-complementing protein 6-like	coding	chr1:154571080-154571282	---	noncoding	-0.946428
IDH3G	isocitrate dehydrogenase 3 (NAD+) gamma	coding	chr14:58737484-58737649	---	noncoding	-0.946335
TXNL1	thioredoxin-like 1	coding	chr1:52261343-52261470	---	noncoding	-0.946322
GLTPP1	glycolipid transfer protein pseudogene 1	coding	chr12:105037888-105038008	---	noncoding	-0.946309
MRPS18A	mitochondrial ribosomal protein S18A	coding	chr22:31643093-31643203	---	noncoding	-0.94609
EIF3I	eukaryotic translation initiation factor 3, subunit I	coding	chr1:154571080-154571282	---	noncoding	-0.946084
RAN	RAN, member RAS oncogene family	coding	chr3:187454287-187454487	---	noncoding	-0.946063
NSMCE1	non-SMC element 1 homolog (S. cerevisiae)	coding	chr11:85779296-85779758	---	noncoding	-0.945947
CCT7	chaperonin containing TCP1, subunit 7 (eta)	coding	chr14:69345441-69345537	---	noncoding	-0.945905
COX5B	cytochrome c oxidase subunit Vb	coding	chr13:33098106-33098269	---	noncoding	-0.945871
PHB	prohibitin	coding	chr7:26342995-26343091	---	noncoding	-0.945754
MRPL46	mitochondrial ribosomal protein L46	coding	chr3:187461952-187462097	---	noncoding	-0.945648
ACLY	ATP citrate lyase	coding	chr8:56912656-56912760	---	noncoding	-0.94551
TXNL1	thioredoxin-like 1	coding	chr7:26342995-26343091	---	noncoding	-0.945485
AARS	alanyl-tRNA synthetase	coding	chr14:69345441-69345537	---	noncoding	-0.945453
AP1M1	adaptor-related protein complex 1, mu 1 subunit	coding	chr20:47419764-47419867	---	noncoding	-0.945421
NDUFB9	NADH dehydrogenase (ubiquinone) 1 beta subcomplex, 9, 22kDa	coding	chr7:112099786-112099879	---	noncoding	-0.94542
MRPL45	mitochondrial ribosomal protein L45	coding	chr9:135151393-135151519	---	noncoding	-0.945337
VPS4A	vacuolar protein sorting 4 homolog A (S. cerevisiae)	coding	chr17:45754215-45754307	---	noncoding	-0.945328
MSMO1	methylsterol monooxygenase 1	coding	chr3:187457269-187457373	---	noncoding	-0.945232
APEH	N-acylaminoacyl-peptide hydrolase	coding	chr2:182782269-182782464	---	noncoding	-0.945231
HCCS	holocytochrome c synthase	coding	chr12:105037888-105038008	---	noncoding	-0.945199
TERF2	telomeric repeat binding factor 2	coding	chr17:54976106-54976207	---	noncoding	-0.945128
NOL10	nucleolar protein 10	coding	chr3:187457269-187457373	---	noncoding	-0.945004
PHB	prohibitin	coding	chr15:90563440-90563681	---	noncoding	-0.944872
MRPL24	mitochondrial ribosomal protein L24	coding	chr3:187454287-187454487	---	noncoding	-0.944745
IER3IP1	immediate early response 3 interacting protein 1	coding	chr16:81497547-81497685	---	noncoding	-0.944725
LARP4	La ribonucleoprotein domain family, member 4	coding	chr7:26342995-26343091	---	noncoding	-0.944659
C9orf123	chromosome 9 open reading frame 123	coding	chr8:119102154-119102344	---	noncoding	-0.94464
C9orf114	chromosome 9 open reading frame 114	coding	chr9:5108562-5108700	---	noncoding	-0.944588
C20orf4	chromosome 20 open reading frame 4	coding	chr14:58737484-58737649	---	noncoding	-0.944514
MYRIP	myosin VIIA and Rab interacting protein	coding	ENST00000482674	processed_transcript	noncoding	-0.944375
RPUSD2	RNA pseudouridylate synthase domain containing 2	coding	chr13:33096519-33096669	---	noncoding	-0.944319
MCM3	minichromosome maintenance complex component 3	coding	chr3:187454287-187454487	---	noncoding	-0.944228
ACLY	ATP citrate lyase	coding	chr17:54976106-54976207	---	noncoding	-0.944187
C2orf28	chromosome 2 open reading frame 28	coding	chr2:182782269-182782464	---	noncoding	-0.94411
STOML2	stomatin (EPB72)-like 2	coding	chr3:187454287-187454487	---	noncoding	-0.944059
NOP16	NOP16 nucleolar protein homolog (yeast)	coding	chr8:59335431-59335538	---	noncoding	-0.944037
PAK1IP1	PAK1 interacting protein 1	coding	chr7:26342995-26343091	---	noncoding	-0.944006
RALA	v-ral simian leukemia viral oncogene homolog A (ras related)	coding	chr3:187457269-187457373	---	noncoding	-0.943988
RUVBL1	RuvB-like 1 (E. coli)	coding	chr3:187457269-187457373	---	noncoding	-0.943928
RBMX2	RNA binding motif protein, X-linked 2	coding	chr11:128595326-128595416	---	noncoding	-0.943877
MRPL46	mitochondrial ribosomal protein L46	coding	chr17:8365225-8365336	---	noncoding	-0.94378
MRPS7	mitochondrial ribosomal protein S7	coding	chr3:187454287-187454487	---	noncoding	-0.943773
VPS25	vacuolar protein sorting 25 homolog (S. cerevisiae)	coding	chr1:2186565-2186674	---	noncoding	-0.943735
UGDH	UDP-glucose 6-dehydrogenase	coding	chr11:85779296-85779758	---	noncoding	-0.94367
TRAPPC4	trafficking protein particle complex 4	coding	chr1:33799894-33800021	---	noncoding	-0.943658
MRPL35	mitochondrial ribosomal protein L35	coding	chr11:128595326-128595416	---	noncoding	-0.943624
MRPS18A	mitochondrial ribosomal protein S18A	coding	chr17:8365225-8365336	---	noncoding	-0.943619
RBMX2	RNA binding motif protein, X-linked 2	coding	chr7:26342995-26343091	---	noncoding	-0.943604
DNAJA3	DnaJ (Hsp40) homolog, subfamily A, member 3	coding	chr11:85779296-85779758	---	noncoding	-0.943496
COPZ1	coatomer protein complex, subunit zeta 1	coding	chr15:90563440-90563681	---	noncoding	-0.943495
PPME1	protein phosphatase methylesterase 1	coding	chr9:5108562-5108700	---	noncoding	-0.943316
BFAR	bifunctional apoptosis regulator	coding	chr8:56912656-56912760	---	noncoding	-0.94329
APEH	N-acylaminoacyl-peptide hydrolase	coding	chr12:105037888-105038008	---	noncoding	-0.943267
ALYREF	Aly/REF export factor	coding	chr3:187454287-187454487	---	noncoding	-0.943202
MRPS7	mitochondrial ribosomal protein S7	coding	chr8:59333740-59333882	---	noncoding	-0.943159
C8orf40	chromosome 8 open reading frame 40	coding	chr7:26343137-26343226	---	noncoding	-0.943155
ZC3H7B	zinc finger CCCH-type containing 7B	coding	chr8:56912656-56912760	---	noncoding	-0.943124
HAUS1	HAUS augmin-like complex, subunit 1	coding	chr2:178100832-178100929	---	noncoding	-0.943104
TADA2A	transcriptional adaptor 2A	coding	chr2:178104893-178104984	---	noncoding	-0.943056
SEC61A1	Sec61 alpha 1 subunit (S. cerevisiae)	coding	chr7:26342995-26343091	---	noncoding	-0.942991
VRK1	vaccinia related kinase 1	coding	chr7:26342995-26343091	---	noncoding	-0.942938
VPS25	vacuolar protein sorting 25 homolog (S. cerevisiae)	coding	chr6:160398477-160398577	---	noncoding	-0.942893
C20orf4	chromosome 20 open reading frame 4	coding	chr1:186325811-186325911	---	noncoding	-0.942858
NDUFB9	NADH dehydrogenase (ubiquinone) 1 beta subcomplex, 9, 22kDa	coding	chr3:187457269-187457373	---	noncoding	-0.94281
CDK8	cyclin-dependent kinase 8	coding	chr8:104059854-104059945	---	noncoding	-0.942782
SMARCD2	SWI/SNF related, matrix associated, actin dependent regulator of chromatin, subfamily d, member 2	coding	chr13:33098106-33098269	---	noncoding	-0.942781
HIST1H2BO	histone cluster 1, H2bo	coding	chr17:54976106-54976207	---	noncoding	-0.942758
CCT4	chaperonin containing TCP1, subunit 4 (delta)	coding	chr8:56912656-56912760	---	noncoding	-0.942728
CDK4	cyclin-dependent kinase 4	coding	chr8:59335431-59335538	---	noncoding	-0.942712
DRG2	developmentally regulated GTP binding protein 2	coding	chr17:45754215-45754307	---	noncoding	-0.942642
ELAC2	elaC homolog 2 (E. coli)	coding	chr8:56912656-56912760	---	noncoding	-0.942638
AKR1B1	aldo-keto reductase family 1, member B1 (aldose reductase)	coding	chr4:69185214-69185307	---	noncoding	-0.942634
MGAT2	mannosyl (alpha-1,6-)-glycoprotein beta-1,2-N-acetylglucosaminyltransferase	coding	chr3:188506184-188506287	---	noncoding	-0.942477
C14orf166	chromosome 14 open reading frame 166	coding	chr17:54976106-54976207	---	noncoding	-0.942467
DDX20	DEAD (Asp-Glu-Ala-Asp) box polypeptide 20	coding	chr4:113244107-113244272	---	noncoding	-0.94238
PIGS	phosphatidylinositol glycan anchor biosynthesis, class S	coding	chr1:171560584-171560701	---	noncoding	-0.942375
CIAPIN1	cytokine induced apoptosis inhibitor 1	coding	chr11:85779296-85779758	---	noncoding	-0.942367
HARS	histidyl-tRNA synthetase	coding	chr1:93379260-93379344	---	noncoding	-0.942291
RBMX2	RNA binding motif protein, X-linked 2	coding	chr1:2186565-2186674	---	noncoding	-0.942215
CCNG1	cyclin G1	coding	chr2:192547334-192547429	---	noncoding	-0.942192
LRRC47	leucine rich repeat containing 47	coding	chr2:9078859-9078968	---	noncoding	-0.942097
PPP1R7	protein phosphatase 1, regulatory subunit 7	coding	chr3:188506184-188506287	---	noncoding	-0.942094
FBL	fibrillarin	coding	chr17:54976106-54976207	---	noncoding	-0.942051
COG2	component of oligomeric golgi complex 2	coding	chr1:2186565-2186674	---	noncoding	-0.942
FARSA	phenylalanyl-tRNA synthetase, alpha subunit	coding	chr4:13573737-13573882	---	noncoding	-0.941841
BFAR	bifunctional apoptosis regulator	coding	chr2:9078859-9078968	---	noncoding	-0.941838
BTBD1	BTB (POZ) domain containing 1	coding	chrX:9640639-9640743	---	noncoding	-0.9418
MRPS18A	mitochondrial ribosomal protein S18A	coding	chr2:55204292-55204435	---	noncoding	-0.941796
COG2	component of oligomeric golgi complex 2	coding	chr3:187457269-187457373	---	noncoding	-0.941792
FIBP	fibroblast growth factor (acidic) intracellular binding protein	coding	chr11:70117669-70117782	---	noncoding	-0.94175
MPI	mannose phosphate isomerase	coding	chr4:139952065-139952171	---	noncoding	-0.9417
MRPL35	mitochondrial ribosomal protein L35	coding	chr1:2186565-2186674	---	noncoding	-0.941633
CSNK2A1	casein kinase 2, alpha 1 polypeptide	coding	chr8:142157190-142157344	---	noncoding	-0.94163
SRP68	signal recognition particle 68kDa	coding	chr17:54976106-54976207	---	noncoding	-0.941536
EI24	etoposide induced 2.4 mRNA	coding	chr15:90563440-90563681	---	noncoding	-0.941524
EXOC7	exocyst complex component 7	coding	chr3:188068665-188068794	---	noncoding	-0.941513
TTC39C	tetratricopeptide repeat domain 39C	coding	chr3:187457269-187457373	---	noncoding	-0.941497
MRPS18A	mitochondrial ribosomal protein S18A	coding	chr17:45754215-45754307	---	noncoding	-0.941457
C8orf40	chromosome 8 open reading frame 40	coding	chr8:59333740-59333882	---	noncoding	-0.941446
PAK1IP1	PAK1 interacting protein 1	coding	chr15:90563440-90563681	---	noncoding	-0.941405
HCCS	holocytochrome c synthase	coding	chr3:171785122-171785220	---	noncoding	-0.941379
MTA2	metastasis associated 1 family, member 2	coding	chr14:69345441-69345537	---	noncoding	-0.941354
TXNL1	thioredoxin-like 1	coding	chr14:69345441-69345537	---	noncoding	-0.941324
NUP188	nucleoporin 188kDa	coding	chr3:154876577-154876752	---	noncoding	-0.941317
MRPL37	mitochondrial ribosomal protein L37	coding	chr17:45754215-45754307	---	noncoding	-0.941298
VPS11	vacuolar protein sorting 11 homolog (S. cerevisiae)	coding	chr20:48322049-48322132	---	noncoding	-0.941298
PIGS	phosphatidylinositol glycan anchor biosynthesis, class S	coding	chr3:171766955-171767092	---	noncoding	-0.941294
GPR108	G protein-coupled receptor 108	coding	chr10:114302128-114302244	---	noncoding	-0.94122
POLR2K	polymerase (RNA) II (DNA directed) polypeptide K, 7.0kDa	coding	chr3:187457269-187457373	---	noncoding	-0.941116
MRPL35	mitochondrial ribosomal protein L35	coding	chr7:26342995-26343091	---	noncoding	-0.940966
MSMO1	methylsterol monooxygenase 1	coding	chr7:112099786-112099879	---	noncoding	-0.940965
EIF4H	eukaryotic translation initiation factor 4H	coding	chr2:178100832-178100929	---	noncoding	-0.940948
MLEC	malectin	coding	chrX:9603675-9603836	---	noncoding	-0.940948
UTP14A	UTP14, U3 small nucleolar ribonucleoprotein, homolog A (yeast)	coding	chr3:187461952-187462097	---	noncoding	-0.940927
MGAT2	mannosyl (alpha-1,6-)-glycoprotein beta-1,2-N-acetylglucosaminyltransferase	coding	chr16:89475334-89475458	---	noncoding	-0.940757
LRRC59	leucine rich repeat containing 59	coding	chrX:9603675-9603836	---	noncoding	-0.940754
EIF3I	eukaryotic translation initiation factor 3, subunit I	coding	chr3:187455222-187455363	---	noncoding	-0.94072
PNRC2	proline-rich nuclear receptor coactivator 2	coding	chr9:135151393-135151519	---	noncoding	-0.940717
WDR60	WD repeat domain 60	coding	chr3:172230977-172231078	---	noncoding	-0.940716
MSMO1	methylsterol monooxygenase 1	coding	chr8:59333740-59333882	---	noncoding	-0.940711
FARSA	phenylalanyl-tRNA synthetase, alpha subunit	coding	chr8:59335431-59335538	---	noncoding	-0.940703
P4HB	prolyl 4-hydroxylase, beta polypeptide	coding	chr4:113244107-113244272	---	noncoding	-0.940696
LRRC47	leucine rich repeat containing 47	coding	chr11:85779296-85779758	---	noncoding	-0.94068
RALA	v-ral simian leukemia viral oncogene homolog A (ras related)	coding	chr9:135151393-135151519	---	noncoding	-0.940578
RCC2	regulator of chromosome condensation 2	coding	ENST00000496823	processed_transcript	noncoding	-0.940432
DDX24	DEAD (Asp-Glu-Ala-Asp) box polypeptide 24	coding	chr17:54976106-54976207	---	noncoding	-0.940427
FAM118B	family with sequence similarity 118, member B	coding	chr11:70117669-70117782	---	noncoding	-0.940358
FUBP3	far upstream element (FUSE) binding protein 3	coding	ENST00000496823	processed_transcript	noncoding	-0.940337
ELAC2	elaC homolog 2 (E. coli)	coding	chr3:187461952-187462097	---	noncoding	-0.940333
RUVBL1	RuvB-like 1 (E. coli)	coding	chr14:69345441-69345537	---	noncoding	-0.940325
EXOC7	exocyst complex component 7	coding	chrX:30710073-30710548	---	noncoding	-0.94028
DHPS	deoxyhypusine synthase	coding	chr20:48322049-48322132	---	noncoding	-0.940274
PPIB	peptidylprolyl isomerase B (cyclophilin B)	coding	chr3:187454287-187454487	---	noncoding	-0.940254
ELAC2	elaC homolog 2 (E. coli)	coding	chr17:54976106-54976207	---	noncoding	-0.940238
MRPL17	mitochondrial ribosomal protein L17	coding	chr11:48102584-48103088	---	noncoding	-0.940176
PAK1IP1	PAK1 interacting protein 1	coding	chr17:80907927-80908043	---	noncoding	-0.940166
HYOU1	hypoxia up-regulated 1	coding	chrX:9640639-9640743	---	noncoding	-0.94011
FAM96A	family with sequence similarity 96, member A	coding	chr3:187925902-187926048	---	noncoding	-0.940036
MRPS18A	mitochondrial ribosomal protein S18A	coding	chr4:13573737-13573882	---	noncoding	-0.940023
HAUS1	HAUS augmin-like complex, subunit 1	coding	ENST00000482674	processed_transcript	noncoding	0.940377
EIF3I	eukaryotic translation initiation factor 3, subunit I	coding	NR_023924	Homo sapiens chromosome 14 open reading frame 167 (C14orf167), transcript variant 4, non-coding RNA	noncoding	0.940401
SSR3	signal sequence receptor, gamma (translocon-associated protein gamma)	coding	FR062859	small cajal body specific RNA (scaRNA) scaRNA7 / U90	noncoding	0.940548
ZCWPW1	zinc finger, CW type with PWWP domain 1	coding	chr12:11869402-11869498	---	noncoding	0.940658
HTR2B	5-hydroxytryptamine (serotonin) receptor 2B, G protein-coupled	coding	chr1:207964387-207964500	---	noncoding	0.940755
FAM168A	family with sequence similarity 168, member A	coding	chr14:69345441-69345537	---	noncoding	0.940768
TFB2M	transcription factor B2, mitochondrial	coding	XR_133374	PREDICTED: Homo sapiens hypothetical LOC100653110 (LOC100653110), miscRNA	noncoding	0.941178
CYP3A5	cytochrome P450, family 3, subfamily A, polypeptide 5	coding	chr3:187925902-187926048	---	noncoding	0.941547
SCAF11	SR-related CTD-associated factor 11	coding	ENST00000462994	processed_transcript	noncoding	0.941807
GTF2H2D	general transcription factor IIH, polypeptide 2D	coding	chr3:171779570-171779727	---	noncoding	0.94195
GAFA2	FGF-2 activity-associated protein 2	coding	chr7:112099786-112099879	---	noncoding	0.942024
NOB1	NIN1/RPN12 binding protein 1 homolog (S. cerevisiae)	coding	ENST00000558531	retained_intron	noncoding	0.942405
Q9P194	---	coding	chr12:11869402-11869498	---	noncoding	0.943049
NOL10	nucleolar protein 10	coding	ENST00000558531	retained_intron	noncoding	0.943204
FAM168A	family with sequence similarity 168, member A	coding	chr17:54976106-54976207	---	noncoding	0.943688
FUBP3	far upstream element (FUSE) binding protein 3	coding	XR_133374	PREDICTED: Homo sapiens hypothetical LOC100653110 (LOC100653110), miscRNA	noncoding	0.94444
RANBP9	RAN binding protein 9	coding	XR_133374	PREDICTED: Homo sapiens hypothetical LOC100653110 (LOC100653110), miscRNA	noncoding	0.944509
LOC727945	similar to hCG1651100	coding	chrX:30710073-30710548	---	noncoding	0.944864
FBL	fibrillarin	coding	ENST00000558531	retained_intron	noncoding	0.945238
Q9P1I3	---	coding	chr5:142689722-142691822	---	noncoding	0.945669
RPS17	ribosomal protein S17	coding	ENST00000558531	retained_intron	noncoding	0.946167
CYB5B	cytochrome b5 type B (outer mitochondrial membrane)	coding	ENST00000424339	nonsense_mediated_decay	noncoding	0.946637
ZCWPW1	zinc finger, CW type with PWWP domain 1	coding	chr10:29896588-29896730	---	noncoding	0.94696
UQCRH	ubiquinol-cytochrome c reductase hinge protein	coding	ENST00000558531	retained_intron	noncoding	0.94746
DNAJC8	DnaJ (Hsp40) homolog, subfamily C, member 8	coding	ENST00000482674	processed_transcript	noncoding	0.947547
EI24	etoposide induced 2.4 mRNA	coding	XR_133374	PREDICTED: Homo sapiens hypothetical LOC100653110 (LOC100653110), miscRNA	noncoding	0.947619
TOMM20	translocase of outer mitochondrial membrane 20 homolog (yeast)	coding	ENST00000558531	retained_intron	noncoding	0.947732
ACLY	ATP citrate lyase	coding	XR_133374	PREDICTED: Homo sapiens hypothetical LOC100653110 (LOC100653110), miscRNA	noncoding	0.948011
CYP3A5	cytochrome P450, family 3, subfamily A, polypeptide 5	coding	chr16:89435420-89435569	---	noncoding	0.949368
HTR2B	5-hydroxytryptamine (serotonin) receptor 2B, G protein-coupled	coding	chr12:11869402-11869498	---	noncoding	0.949511
ZCWPW1	zinc finger, CW type with PWWP domain 1	coding	chr8:59335431-59335538	---	noncoding	0.950105
LPAR6	lysophosphatidic acid receptor 6	coding	chr1:171560584-171560701	---	noncoding	0.95059
ZCWPW1	zinc finger, CW type with PWWP domain 1	coding	chr17:8365225-8365336	---	noncoding	0.950718
ZCWPW1	zinc finger, CW type with PWWP domain 1	coding	chr17:8367344-8367539	---	noncoding	0.951379
COPS2	COP9 constitutive photomorphogenic homolog subunit 2 (Arabidopsis)	coding	XR_133374	PREDICTED: Homo sapiens hypothetical LOC100653110 (LOC100653110), miscRNA	noncoding	0.952047
HARS	histidyl-tRNA synthetase	coding	ENST00000482674	processed_transcript	noncoding	0.95209
Q9P1M3	---	coding	chr3:187457269-187457373	---	noncoding	0.952583
LPAR6	lysophosphatidic acid receptor 6	coding	chr1:186325811-186325911	---	noncoding	0.952613
HTR2B	5-hydroxytryptamine (serotonin) receptor 2B, G protein-coupled	coding	chr3:187455596-187455695	---	noncoding	0.952869
LPAR6	lysophosphatidic acid receptor 6	coding	chrX:108927695-108927824	---	noncoding	0.953096
FKBP3	FK506 binding protein 3, 25kDa	coding	ENST00000482674	processed_transcript	noncoding	0.954096
ZCWPW1	zinc finger, CW type with PWWP domain 1	coding	chr2:9078859-9078968	---	noncoding	0.954315
ELAC2	elaC homolog 2 (E. coli)	coding	XR_133374	PREDICTED: Homo sapiens hypothetical LOC100653110 (LOC100653110), miscRNA	noncoding	0.954548
DNAJC8	DnaJ (Hsp40) homolog, subfamily C, member 8	coding	XR_133374	PREDICTED: Homo sapiens hypothetical LOC100653110 (LOC100653110), miscRNA	noncoding	0.954969
Q6ZRD8	CDNA FLJ46432 fis, clone THYMU3014701. [Source:Uniprot/SPTREMBL;Acc:Q6ZRD8]	coding	chrX:30705629-30705787	---	noncoding	0.955431
GAFA2	FGF-2 activity-associated protein 2	coding	chr14:69345441-69345537	---	noncoding	0.955433
HTR2B	5-hydroxytryptamine (serotonin) receptor 2B, G protein-coupled	coding	chr7:28777797-28849155	---	noncoding	0.955937
HTR2B	5-hydroxytryptamine (serotonin) receptor 2B, G protein-coupled	coding	chr18:33606522-33606745	---	noncoding	0.956366
GCLC	glutamate-cysteine ligase, catalytic subunit	coding	ENST00000424339	nonsense_mediated_decay	noncoding	0.956599
Q9P1I3	---	coding	chrX:9640639-9640743	---	noncoding	0.956936
DAD1	defender against cell death 1	coding	ENST00000482674	processed_transcript	noncoding	0.957258
GAFA2	FGF-2 activity-associated protein 2	coding	chr3:187461952-187462097	---	noncoding	0.957534
LOC100506634	hepatocellular carcinoma-associated antigen HCA25a	coding	chr3:9511462-9511633	---	noncoding	0.957579
PGRMC2	progesterone receptor membrane component 2	coding	XR_133374	PREDICTED: Homo sapiens hypothetical LOC100653110 (LOC100653110), miscRNA	noncoding	0.957647
RBMX2	RNA binding motif protein, X-linked 2	coding	XR_133374	PREDICTED: Homo sapiens hypothetical LOC100653110 (LOC100653110), miscRNA	noncoding	0.957869
LPAR6	lysophosphatidic acid receptor 6	coding	chr3:188068665-188068794	---	noncoding	0.959061
LPAR2	lysophosphatidic acid receptor 2	coding	ENST00000496823	processed_transcript	noncoding	0.960306
LCK	lymphocyte-specific protein tyrosine kinase	coding	FR047590	small cajal body specific RNA (scaRNA) scaRNA17 / scaRNA18 / U91	noncoding	0.960717
Q9P1M3	---	coding	chr17:54976106-54976207	---	noncoding	0.962348
C9orf84	chromosome 9 open reading frame 84	coding	chr8:59335431-59335538	---	noncoding	0.962948
LOC100506634	hepatocellular carcinoma-associated antigen HCA25a	coding	chr14:69428561-69428743	---	noncoding	0.962989
GAFA2	FGF-2 activity-associated protein 2	coding	chr2:55204292-55204435	---	noncoding	0.963669
LOC100506634	hepatocellular carcinoma-associated antigen HCA25a	coding	chr2:55204292-55204435	---	noncoding	0.96687
ZCWPW1	zinc finger, CW type with PWWP domain 1	coding	chr4:13573737-13573882	---	noncoding	0.967109
LPAR6	lysophosphatidic acid receptor 6	coding	chr20:48322049-48322132	---	noncoding	0.968187
MRPL45	mitochondrial ribosomal protein L45	coding	ENST00000558531	retained_intron	noncoding	0.97122
ZCWPW1	zinc finger, CW type with PWWP domain 1	coding	chr8:56912656-56912760	---	noncoding	0.97244
GTF2H2D	general transcription factor IIH, polypeptide 2D	coding	chr17:8367344-8367539	---	noncoding	0.97371
GTF2H2D	general transcription factor IIH, polypeptide 2D	coding	chr14:100814821-100814930	---	noncoding	0.984377

## Sheet: difference between two networks
Comparation of two networks
# column A: Gene/lncRNA, the name of gene or lncRNA.
# column B: Description, the discription of gene or lncRNA.
# column C: type, coding for mRNA, noncoding for lncRNA
# column D: style, up-regulation or down regulation
# column E: NC-Degree, represent the link numbers one node has to the other.
# column F: NC-K, k-core of a network is a subnetwork in which all nodes are connected to at least k other genes in the subnetwork.
# column G,H: similar to column E, F.
# column I: DiffK(ND-NC): difference of k-core of gene between two networks
# column J: |DiffK|: the absolute value of the different k-core
gene/lncRNA	description	style	type	NC-Degree	NC_K	ND-Degree	ND_K	DiffK(ND-NC)	|DiffK|
chr2:161169603-161169944	---	up	noncoding	51	1	2	0.0243902	-0.97561	0.97561
chr10:874695-874794	---	up	noncoding	3	0.0588235	82	1	0.941176	0.941176
chr5:179046858-179047016	---	up	noncoding	0	0	71	0.865854	0.865854	0.865854
chr3:171785122-171785220	---	up	noncoding	42	0.823529	0	0	-0.823529	0.823529
chr3:171772524-171772647	---	up	noncoding	43	0.843137	2	0.0243902	-0.818747	0.818747
chr5:179046110-179046253	---	up	noncoding	0	0	66	0.804878	0.804878	0.804878
chr22:38887910-38888047	---	up	noncoding	0	0	63	0.768293	0.768293	0.768293
chr1:109239901-109240040	---	up	noncoding	0	0	61	0.743902	0.743902	0.743902
chr4:71655796-71655915	---	up	noncoding	0	0	61	0.743902	0.743902	0.743902
chr3:171833213-171833318	---	up	noncoding	38	0.745098	1	0.0121951	-0.732903	0.732903
chr2:38974391-38974553	---	up	noncoding	0	0	60	0.731707	0.731707	0.731707
chr3:171790264-171790355	---	up	noncoding	44	0.862745	12	0.146341	-0.716404	0.716404
chr12:105582232-105582318	---	up	noncoding	43	0.843137	13	0.158537	-0.684601	0.684601
chr5:179046517-179046713	---	up	noncoding	2	0.0392157	59	0.719512	0.680297	0.680297
chr3:171785355-171785470	---	up	noncoding	42	0.823529	12	0.146341	-0.677188	0.677188
ENST00000476794	processed_transcript	up	noncoding	34	0.666667	0	0	-0.666667	0.666667
chr10:29896588-29896730	---	up	noncoding	33	0.647059	0	0	-0.647059	0.647059
chr5:179047055-179047199	---	up	noncoding	0	0	53	0.646341	0.646341	0.646341
chr3:171779570-171779727	---	up	noncoding	39	0.764706	10	0.121951	-0.642755	0.642755
chr3:171866886-171866978	---	up	noncoding	34	0.666667	2	0.0243902	-0.642276	0.642276
chr16:58575174-58575274	---	up	noncoding	0	0	52	0.634146	0.634146	0.634146
chr3:171784779-171784892	---	up	noncoding	39	0.764706	11	0.134146	-0.63056	0.63056
chr9:139437780-139437904	---	up	noncoding	32	0.627451	0	0	-0.627451	0.627451
chr1:29506417-29506566	---	up	noncoding	0	0	51	0.621951	0.621951	0.621951
chr8:59335431-59335538	---	up	noncoding	33	0.647059	3	0.0365854	-0.610473	0.610473
chr5:40776655-40776861	---	up	noncoding	4	0.0784314	56	0.682927	0.604495	0.604495
chr16:28164244-28164546	---	up	noncoding	32	0.627451	2	0.0243902	-0.603061	0.603061
chr11:64540300-64540635	---	up	noncoding	0	0	49	0.597561	0.597561	0.597561
chr17:44115299-44115428	---	up	noncoding	0	0	49	0.597561	0.597561	0.597561
chr3:171772287-171772397	---	up	noncoding	30	0.588235	0	0	-0.588235	0.588235
chr3:171807935-171808021	---	up	noncoding	30	0.588235	0	0	-0.588235	0.588235
chr3:171792579-171792720	---	up	noncoding	33	0.647059	5	0.0609756	-0.586083	0.586083
chr7:26232546-26232771	---	up	noncoding	0	0	48	0.585366	0.585366	0.585366
chr3:171947052-171947159	---	up	noncoding	45	0.882353	25	0.304878	-0.577475	0.577475
chr11:47748559-47748690	---	up	noncoding	0	0	47	0.573171	0.573171	0.573171
chr13:113842404-113842546	---	up	noncoding	0	0	47	0.573171	0.573171	0.573171
chr3:171768591-171768724	---	up	noncoding	29	0.568627	0	0	-0.568627	0.568627
chr3:171790107-171790205	---	up	noncoding	32	0.627451	5	0.0609756	-0.566475	0.566475
chr17:26938092-26938200	---	up	noncoding	3	0.0588235	51	0.621951	0.563128	0.563128
chr1:92783513-92783593	---	up	noncoding	0	0	46	0.560976	0.560976	0.560976
chr17:61877025-61877221	---	up	noncoding	0	0	46	0.560976	0.560976	0.560976
chrX:110950931-110951105	---	up	noncoding	2	0.0392157	49	0.597561	0.558345	0.558345
chr5:32161741-32161835	---	up	noncoding	3	0.0588235	50	0.609756	0.550933	0.550933
chr2:191522790-191522940	---	up	noncoding	28	0.54902	0	0	-0.54902	0.54902
chr17:34158534-34158748	---	up	noncoding	0	0	45	0.54878	0.54878	0.54878
XR_110484	PREDICTED: Homo sapiens hypothetical LOC100506168, transcript variant 1 (LOC100506168), miscRNA	up	noncoding	2	0.0392157	48	0.585366	0.54615	0.54615
XR_110485	PREDICTED: Homo sapiens hypothetical LOC100506168, transcript variant 2 (LOC100506168), miscRNA	up	noncoding	2	0.0392157	48	0.585366	0.54615	0.54615
chr11:64537893-64538209	---	up	noncoding	7	0.137255	56	0.682927	0.545672	0.545672
chr10:75873456-75873642	---	up	noncoding	0	0	44	0.536585	0.536585	0.536585
chr20:57476282-57476576	---	up	noncoding	0	0	44	0.536585	0.536585	0.536585
chr3:9509035-9509464	---	up	noncoding	0	0	44	0.536585	0.536585	0.536585
chr7:86816902-86816996	---	up	noncoding	0	0	44	0.536585	0.536585	0.536585
chr4:15601099-15601423	---	up	noncoding	27	0.529412	0	0	-0.529412	0.529412
chr16:81584473-81584555	---	up	noncoding	0	0	43	0.52439	0.52439	0.52439
chr22:20931161-20931309	---	up	noncoding	0	0	43	0.52439	0.52439	0.52439
chr2:238668853-238668951	---	up	noncoding	27	0.529412	1	0.0121951	-0.517217	0.517217
chr7:26342995-26343091	---	up	noncoding	27	0.529412	1	0.0121951	-0.517217	0.517217
chr2:118857307-118857458	---	up	noncoding	1	0.0196078	44	0.536585	0.516978	0.516978
chr3:134517448-134517569	---	up	noncoding	30	0.588235	6	0.0731707	-0.515065	0.515065
chr12:26800927-26801060	---	up	noncoding	0	0	42	0.512195	0.512195	0.512195
chr17:48832284-48832389	---	up	noncoding	0	0	42	0.512195	0.512195	0.512195
chr3:9509597-9509748	---	up	noncoding	0	0	42	0.512195	0.512195	0.512195
chr3:171776583-171776675	---	up	noncoding	26	0.509804	0	0	-0.509804	0.509804
chr3:171781326-171781440	---	up	noncoding	37	0.72549	18	0.219512	-0.505978	0.505978
chr2:135702571-135702693	---	up	noncoding	33	0.647059	12	0.146341	-0.500717	0.500717
chr13:111550453-111550582	---	up	noncoding	0	0	41	0.5	0.5	0.5
chr17:56074360-56075257	---	up	noncoding	4	0.0784314	47	0.573171	0.494739	0.494739
chr8:59333740-59333882	---	up	noncoding	27	0.529412	3	0.0365854	-0.492826	0.492826
chr1:198681860-198682485	---	up	noncoding	30	0.588235	8	0.097561	-0.490674	0.490674
chr15:92482784-92482899	---	up	noncoding	0	0	40	0.487805	0.487805	0.487805
chr20:34322189-34322351	---	up	noncoding	0	0	40	0.487805	0.487805	0.487805
chr7:151840751-151842670	---	up	noncoding	34	0.666667	15	0.182927	-0.48374	0.48374
chr3:171780599-171780847	---	up	noncoding	33	0.647059	14	0.170732	-0.476327	0.476327
chr18:33605837-33606030	---	up	noncoding	0	0	39	0.47561	0.47561	0.47561
chr5:148880854-148881049	---	up	noncoding	2	0.0392157	42	0.512195	0.472979	0.472979
chr9:134307679-134307816	---	up	noncoding	0	0	38	0.463415	0.463415	0.463415
chr3:194131713-194131857	---	up	noncoding	2	0.0392157	41	0.5	0.460784	0.460784
chr1:52261039-52261165	---	up	noncoding	29	0.568627	9	0.109756	-0.458871	0.458871
chr3:171785544-171785790	---	up	noncoding	24	0.470588	1	0.0121951	-0.458393	0.458393
chr2:71300036-71300151	---	up	noncoding	0	0	37	0.45122	0.45122	0.45122
chr2:99221018-99221446	---	up	noncoding	0	0	37	0.45122	0.45122	0.45122
chrX:9485160-9485307	---	up	noncoding	34	0.666667	18	0.219512	-0.447154	0.447154
chr12:30868641-30868899	---	up	noncoding	1	0.0196078	38	0.463415	0.443807	0.443807
chr11:43469358-43469452	---	up	noncoding	0	0	36	0.439024	0.439024	0.439024
chr17:8367344-8367539	---	up	noncoding	23	0.45098	1	0.0121951	-0.438785	0.438785
chr20:48322049-48322132	---	up	noncoding	23	0.45098	1	0.0121951	-0.438785	0.438785
chr5:179045647-179045998	---	up	noncoding	2	0.0392157	39	0.47561	0.436394	0.436394
chr16:89460455-89460542	---	up	noncoding	32	0.627451	16	0.195122	-0.432329	0.432329
chr3:188068665-188068794	---	up	noncoding	27	0.529412	8	0.097561	-0.431851	0.431851
chr10:6269262-6269409	---	up	noncoding	22	0.431373	0	0	-0.431373	0.431373
FR299254	H/ACA box guide small nucleolar RNA (snoRNA) ACA17 / SNORA17	up	noncoding	22	0.431373	0	0	-0.431373	0.431373
chr2:160621833-160621961	---	up	noncoding	25	0.490196	5	0.0609756	-0.42922	0.42922
chr11:64539836-64539992	---	up	noncoding	0	0	35	0.426829	0.426829	0.426829
chr5:40776895-40777070	---	up	noncoding	0	0	35	0.426829	0.426829	0.426829
chr5:142545973-142546099	---	up	noncoding	29	0.568627	12	0.146341	-0.422286	0.422286
chr16:28165732-28166000	---	up	noncoding	24	0.470588	4	0.0487805	-0.421808	0.421808
chr5:179043267-179043561	---	up	noncoding	1	0.0196078	36	0.439024	0.419417	0.419417
chrX:41197952-41198056	---	up	noncoding	22	0.431373	1	0.0121951	-0.419177	0.419177
XR_109412	PREDICTED: Homo sapiens hypothetical LOC645460 (FLJ44342), miscRNA	up	noncoding	8	0.156863	47	0.573171	0.416308	0.416308
chr3:50099046-50099280	---	up	noncoding	0	0	34	0.414634	0.414634	0.414634
chr5:134692537-134692692	---	up	noncoding	0	0	34	0.414634	0.414634	0.414634
chr7:28777797-28849155	---	up	noncoding	2	0.0392157	37	0.45122	0.412004	0.412004
chr3:171858417-171858531	---	up	noncoding	29	0.568627	13	0.158537	-0.410091	0.410091
chr17:56077585-56077948	---	up	noncoding	4	0.0784314	40	0.487805	0.409374	0.409374
chr1:97271374-97271580	---	up	noncoding	0	0	33	0.402439	0.402439	0.402439
chr2:242208658-242208808	---	up	noncoding	0	0	33	0.402439	0.402439	0.402439
chr2:135018899-135019028	---	up	noncoding	2	0.0392157	36	0.439024	0.399809	0.399809
chr2:178100832-178100929	---	up	noncoding	25	0.490196	8	0.097561	-0.392635	0.392635
chr10:77201067-77201173	---	up	noncoding	0	0	32	0.390244	0.390244	0.390244
chr16:89417616-89417705	---	up	noncoding	0	0	32	0.390244	0.390244	0.390244
chr4:144117572-144118147	---	up	noncoding	0	0	32	0.390244	0.390244	0.390244
chr6:155583116-155583221	---	up	noncoding	0	0	32	0.390244	0.390244	0.390244
chr17:80220382-80220522	---	up	noncoding	4	0.0784314	38	0.463415	0.384983	0.384983
chr1:109239278-109239514	---	up	noncoding	0	0	31	0.378049	0.378049	0.378049
chr20:48709407-48709508	---	up	noncoding	2	0.0392157	34	0.414634	0.375418	0.375418
chr20:57482979-57483148	---	up	noncoding	2	0.0392157	34	0.414634	0.375418	0.375418
chr8:56912656-56912760	---	up	noncoding	24	0.470588	8	0.097561	-0.373027	0.373027
chr1:22052359-22052527	---	up	noncoding	4	0.0784314	37	0.45122	0.372788	0.372788
chr8:59333410-59333516	---	up	noncoding	19	0.372549	0	0	-0.372549	0.372549
chr2:178105096-178105338	---	up	noncoding	20	0.392157	2	0.0243902	-0.367767	0.367767
chr14:21730143-21730254	---	up	noncoding	0	0	30	0.365854	0.365854	0.365854
chr17:62497125-62497369	---	up	noncoding	0	0	30	0.365854	0.365854	0.365854
chr4:103745085-103745195	---	up	noncoding	26	0.509804	12	0.146341	-0.363462	0.363462
chr15:92635827-92635941	---	up	noncoding	25	0.490196	11	0.134146	-0.35605	0.35605
chr2:191761373-191761738	---	up	noncoding	3	0.0588235	34	0.414634	0.355811	0.355811
chr20:43531161-43531257	---	up	noncoding	20	0.392157	3	0.0365854	-0.355571	0.355571
chr1:154232874-154233042	---	up	noncoding	0	0	29	0.353659	0.353659	0.353659
chr1:71535996-71536181	---	up	noncoding	0	0	29	0.353659	0.353659	0.353659
chr10:114193708-114193845	---	up	noncoding	0	0	29	0.353659	0.353659	0.353659
chr2:187362785-187362917	---	up	noncoding	0	0	29	0.353659	0.353659	0.353659
chr2:201722951-201723094	---	up	noncoding	0	0	29	0.353659	0.353659	0.353659
chr4:83283352-83283580	---	up	noncoding	0	0	29	0.353659	0.353659	0.353659
chr9:134366492-134366777	---	up	noncoding	0	0	29	0.353659	0.353659	0.353659
chr3:187457269-187457373	---	up	noncoding	18	0.352941	0	0	-0.352941	0.352941
chr8:25267403-25267611	---	up	noncoding	34	0.666667	26	0.317073	-0.349593	0.349593
chr2:102764137-102764231	---	up	noncoding	22	0.431373	7	0.0853659	-0.346007	0.346007
chr17:26938361-26938481	---	up	noncoding	3	0.0588235	33	0.402439	0.343615	0.343615
chr1:198131785-198131890	---	up	noncoding	20	0.392157	4	0.0487805	-0.343376	0.343376
chr3:171866283-171866383	---	up	noncoding	20	0.392157	4	0.0487805	-0.343376	0.343376
chr1:35650979-35651231	---	up	noncoding	0	0	28	0.341463	0.341463	0.341463
chr17:56075645-56076107	---	up	noncoding	0	0	28	0.341463	0.341463	0.341463
chr2:178104893-178104984	---	up	noncoding	18	0.352941	1	0.0121951	-0.340746	0.340746
chr7:112109677-112109964	---	up	noncoding	18	0.352941	1	0.0121951	-0.340746	0.340746
chr3:171770257-171770432	---	up	noncoding	21	0.411765	6	0.0731707	-0.338594	0.338594
chrX:108927695-108927824	---	up	noncoding	21	0.411765	6	0.0731707	-0.338594	0.338594
chr3:134568758-134568908	---	up	noncoding	24	0.470588	11	0.134146	-0.336442	0.336442
chr3:11360234-11360335	---	up	noncoding	1	0.0196078	29	0.353659	0.334051	0.334051
chr4:56271091-56271201	---	up	noncoding	1	0.0196078	29	0.353659	0.334051	0.334051
chr1:52902669-52902801	---	up	noncoding	0	0	27	0.329268	0.329268	0.329268
chr14:21717074-21717212	---	up	noncoding	0	0	27	0.329268	0.329268	0.329268
chr7:44442665-44442763	---	up	noncoding	0	0	27	0.329268	0.329268	0.329268
chr8:62571508-62571610	---	up	noncoding	18	0.352941	2	0.0243902	-0.328551	0.328551
ENST00000564337	processed_transcript	up	noncoding	18	0.352941	2	0.0243902	-0.328551	0.328551
chr5:32597123-32597220	---	up	noncoding	12	0.235294	46	0.560976	0.325681	0.325681
chr3:47048304-47048512	---	up	noncoding	1	0.0196078	28	0.341463	0.321856	0.321856
chr3:171767181-171767292	---	up	noncoding	17	0.333333	1	0.0121951	-0.321138	0.321138
chr9:139437335-139438223	---	up	noncoding	17	0.333333	1	0.0121951	-0.321138	0.321138
chr10:131973877-131973990	---	up	noncoding	0	0	26	0.317073	0.317073	0.317073
chr11:64534866-64535009	---	up	noncoding	0	0	26	0.317073	0.317073	0.317073
chr17:34160949-34161057	---	up	noncoding	0	0	26	0.317073	0.317073	0.317073
chr17:56067989-56068166	---	up	noncoding	0	0	26	0.317073	0.317073	0.317073
chr2:242291031-242291118	---	up	noncoding	0	0	26	0.317073	0.317073	0.317073
chr9:140563738-140563988	---	up	noncoding	0	0	26	0.317073	0.317073	0.317073
chrX:53570322-53570487	---	up	noncoding	0	0	26	0.317073	0.317073	0.317073
chr21:30730271-30730388	---	up	noncoding	18	0.352941	3	0.0365854	-0.316356	0.316356
chr1:70695325-70695736	---	up	noncoding	10	0.196078	42	0.512195	0.316117	0.316117
chr7:26230142-26230468	---	up	noncoding	10	0.196078	42	0.512195	0.316117	0.316117
chr10:70094478-70094654	---	up	noncoding	16	0.313725	0	0	-0.313725	0.313725
chr22:31671318-31671425	---	up	noncoding	16	0.313725	0	0	-0.313725	0.313725
chr5:32354577-32354894	---	down	noncoding	16	0.313725	0	0	-0.313725	0.313725
chr20:31017286-31017683	---	up	noncoding	4	0.0784314	32	0.390244	0.311813	0.311813
ENST00000482674	processed_transcript	down	noncoding	4	0.0784314	32	0.390244	0.311813	0.311813
chr2:182782269-182782464	---	up	noncoding	19	0.372549	5	0.0609756	-0.311573	0.311573
chr3:171870198-171870359	---	up	noncoding	30	0.588235	23	0.280488	-0.307747	0.307747
chr1:70693198-70693331	---	up	noncoding	0	0	25	0.304878	0.304878	0.304878
chr1:76259211-76259657	---	up	noncoding	0	0	25	0.304878	0.304878	0.304878
chr17:56073402-56073525	---	up	noncoding	0	0	25	0.304878	0.304878	0.304878
chr8:119102154-119102344	---	up	noncoding	0	0	25	0.304878	0.304878	0.304878
chr1:226250901-226250988	---	up	noncoding	2	0.0392157	28	0.341463	0.302248	0.302248
chr8:75515545-75515872	---	down	noncoding	1	0.0196078	26	0.317073	0.297465	0.297465
chr17:4235965-4236053	---	up	noncoding	17	0.333333	3	0.0365854	-0.296748	0.296748
chr2:178099197-178099318	---	up	noncoding	15	0.294118	0	0	-0.294118	0.294118
chrX:30710073-30710548	---	up	noncoding	15	0.294118	0	0	-0.294118	0.294118
chr16:31198918-31199102	---	up	noncoding	0	0	24	0.292683	0.292683	0.292683
chr6:71183739-71183840	---	up	noncoding	0	0	24	0.292683	0.292683	0.292683
ENST00000571476	nonsense_mediated_decay	down	noncoding	0	0	24	0.292683	0.292683	0.292683
chr10:70098555-70098674	---	up	noncoding	2	0.0392157	27	0.329268	0.290053	0.290053
chr10:114302128-114302244	---	up	noncoding	7	0.137255	35	0.426829	0.289574	0.289574
chr7:26233088-26233189	---	up	noncoding	7	0.137255	35	0.426829	0.289574	0.289574
chr2:113405446-113405560	---	up	noncoding	1	0.0196078	25	0.304878	0.28527	0.28527
NR_038970	Homo sapiens uncharacterized LOC283624 (LOC283624), transcript variant 1, non-coding RNA	up	noncoding	3	0.0588235	28	0.341463	0.28264	0.28264
chr13:113874161-113874275	---	up	noncoding	0	0	23	0.280488	0.280488	0.280488
chr4:56290261-56290414	---	up	noncoding	0	0	23	0.280488	0.280488	0.280488
chr14:21711421-21711544	---	up	noncoding	2	0.0392157	26	0.317073	0.277857	0.277857
chr4:83288658-83288843	---	up	noncoding	2	0.0392157	26	0.317073	0.277857	0.277857
chr2:178115986-178116164	---	up	noncoding	16	0.313725	3	0.0365854	-0.27714	0.27714
ENST00000482270	retained_intron	up	noncoding	14	0.27451	0	0	-0.27451	0.27451
chr3:171890925-171891023	---	up	noncoding	1	0.0196078	24	0.292683	0.273075	0.273075
chr3:50132919-50133069	---	up	noncoding	17	0.333333	5	0.0609756	-0.272358	0.272358
chr1:154230808-154231438	---	up	noncoding	0	0	22	0.268293	0.268293	0.268293
chr11:64540069-64540153	---	up	noncoding	0	0	22	0.268293	0.268293	0.268293
chr13:98008938-98009032	---	up	noncoding	0	0	22	0.268293	0.268293	0.268293
chr16:78816044-78816134	---	up	noncoding	0	0	22	0.268293	0.268293	0.268293
chrX:77384211-77384323	---	up	noncoding	0	0	22	0.268293	0.268293	0.268293
chr17:44123255-44123398	---	up	noncoding	5	0.0980392	30	0.365854	0.267814	0.267814
chr2:223727649-223727757	---	up	noncoding	1	0.0196078	23	0.280488	0.26088	0.26088
chr3:187925902-187926048	---	up	noncoding	6	0.117647	31	0.378049	0.260402	0.260402
chr2:128505257-128505358	---	up	noncoding	20	0.392157	11	0.134146	-0.258011	0.258011
chr1:222835828-222835989	---	up	noncoding	0	0	21	0.256098	0.256098	0.256098
chr1:41234100-41234208	---	up	noncoding	0	0	21	0.256098	0.256098	0.256098
chr14:60559508-60559640	---	up	noncoding	0	0	21	0.256098	0.256098	0.256098
chr16:31196510-31196704	---	up	noncoding	0	0	21	0.256098	0.256098	0.256098
chr17:62528384-62528729	---	up	noncoding	0	0	21	0.256098	0.256098	0.256098
chr17:8135993-8136193	---	up	noncoding	0	0	21	0.256098	0.256098	0.256098
chr3:58407742-58407884	---	up	noncoding	0	0	21	0.256098	0.256098	0.256098
chr4:122736845-122737034	---	up	noncoding	0	0	21	0.256098	0.256098	0.256098
chr7:86815346-86815513	---	up	noncoding	0	0	21	0.256098	0.256098	0.256098
chr2:178106888-178107074	---	up	noncoding	5	0.0980392	29	0.353659	0.255619	0.255619
chr12:12713511-12713596	---	up	noncoding	18	0.352941	8	0.097561	-0.25538	0.25538
chr3:171772744-171772869	---	up	noncoding	13	0.254902	0	0	-0.254902	0.254902
chr3:172093139-172093224	---	up	noncoding	13	0.254902	0	0	-0.254902	0.254902
chr3:187454287-187454487	---	up	noncoding	13	0.254902	0	0	-0.254902	0.254902
chr11:67059959-67060063	---	up	noncoding	2	0.0392157	24	0.292683	0.253467	0.253467
chr2:153513505-153513644	---	up	noncoding	2	0.0392157	24	0.292683	0.253467	0.253467
chr6:127606787-127606893	---	up	noncoding	29	0.568627	26	0.317073	-0.251554	0.251554
chr1:204502226-204502326	---	up	noncoding	4	0.0784314	27	0.329268	0.250837	0.250837
chr1:29495053-29495142	---	up	noncoding	4	0.0784314	27	0.329268	0.250837	0.250837
chr7:2815035-2815150	---	up	noncoding	1	0.0196078	22	0.268293	0.248685	0.248685
chr1:71533866-71533991	---	up	noncoding	0	0	20	0.243902	0.243902	0.243902
chr11:34481011-34481121	---	up	noncoding	0	0	20	0.243902	0.243902	0.243902
chr12:46659693-46659882	---	up	noncoding	0	0	20	0.243902	0.243902	0.243902
chr16:31201889-31202050	---	up	noncoding	0	0	20	0.243902	0.243902	0.243902
chr3:107459313-107459450	---	up	noncoding	0	0	20	0.243902	0.243902	0.243902
chr9:114126394-114126484	---	up	noncoding	0	0	20	0.243902	0.243902	0.243902
chr11:48043116-48043249	---	up	noncoding	18	0.352941	9	0.109756	-0.243185	0.243185
chr15:85343327-85343445	---	up	noncoding	13	0.254902	1	0.0121951	-0.242707	0.242707
chr16:89475334-89475458	---	up	noncoding	13	0.254902	1	0.0121951	-0.242707	0.242707
chr7:112099786-112099879	---	up	noncoding	26	0.509804	22	0.268293	-0.241511	0.241511
chr1:29495216-29495296	---	up	noncoding	2	0.0392157	23	0.280488	0.241272	0.241272
chr14:69345441-69345537	---	up	noncoding	16	0.313725	6	0.0731707	-0.240555	0.240555
chr11:70117669-70117782	---	up	noncoding	22	0.431373	55	0.670732	0.239359	0.239359
chr1:173901148-173901336	---	up	noncoding	14	0.27451	3	0.0365854	-0.237924	0.237924
chr12:11829328-11829438	---	up	noncoding	14	0.27451	3	0.0365854	-0.237924	0.237924
ENST00000572686	retained_intron	down	noncoding	1	0.0196078	21	0.256098	0.23649	0.23649
chr8:131321807-131321913	---	up	noncoding	22	0.431373	16	0.195122	-0.236251	0.236251
chr3:187457659-187457769	---	up	noncoding	12	0.235294	0	0	-0.235294	0.235294
chr6:137094309-137094410	---	up	noncoding	12	0.235294	0	0	-0.235294	0.235294
ENST00000492846	processed_transcript	up	noncoding	12	0.235294	0	0	-0.235294	0.235294
chr3:171855735-171855885	---	up	noncoding	28	0.54902	26	0.317073	-0.231946	0.231946
chr16:81532835-81532972	---	up	noncoding	0	0	19	0.231707	0.231707	0.231707
chr2:113418613-113418709	---	up	noncoding	0	0	19	0.231707	0.231707	0.231707
chr2:242275719-242275965	---	up	noncoding	0	0	19	0.231707	0.231707	0.231707
chr2:99203255-99203363	---	up	noncoding	0	0	19	0.231707	0.231707	0.231707
chr22:22130483-22130577	---	up	noncoding	0	0	19	0.231707	0.231707	0.231707
chr3:58408002-58408089	---	up	noncoding	0	0	19	0.231707	0.231707	0.231707
ENST00000454368	retained_intron	down	noncoding	0	0	19	0.231707	0.231707	0.231707
chr4:24541265-24541387	---	up	noncoding	2	0.0392157	22	0.268293	0.229077	0.229077
chr5:142187291-142187382	---	up	noncoding	2	0.0392157	22	0.268293	0.229077	0.229077
chr2:101895839-101895991	---	up	noncoding	19	0.372549	12	0.146341	-0.226208	0.226208
chr1:247087242-247087390	---	up	noncoding	22	0.431373	17	0.207317	-0.224055	0.224055
chr1:71535466-71535606	---	up	noncoding	0	0	18	0.219512	0.219512	0.219512
chr10:100184638-100184732	---	up	noncoding	0	0	18	0.219512	0.219512	0.219512
chr14:23538044-23538134	---	up	noncoding	0	0	18	0.219512	0.219512	0.219512
chr11:48069674-48069770	---	up	noncoding	21	0.411765	16	0.195122	-0.216643	0.216643
chr19:19457311-19457466	---	up	noncoding	16	0.313725	8	0.097561	-0.216165	0.216165
chr10:70095683-70095788	---	up	noncoding	11	0.215686	0	0	-0.215686	0.215686
chr17:54972987-54973118	---	up	noncoding	11	0.215686	0	0	-0.215686	0.215686
chr21:39630795-39630900	---	up	noncoding	11	0.215686	0	0	-0.215686	0.215686
chr3:171873641-171873746	---	up	noncoding	11	0.215686	0	0	-0.215686	0.215686
chr16:89435420-89435569	---	up	noncoding	17	0.333333	45	0.54878	0.215447	0.215447
XR_132749	PREDICTED: Homo sapiens hypothetical LOC100652952 (LOC100652952), miscRNA	up	noncoding	12	0.235294	2	0.0243902	-0.210904	0.210904
chr12:109063958-109064060	---	up	noncoding	20	0.392157	15	0.182927	-0.20923	0.20923
chr11:6637005-6637132	---	up	noncoding	0	0	17	0.207317	0.207317	0.207317
chr13:98027250-98027349	---	up	noncoding	0	0	17	0.207317	0.207317	0.207317
chr17:56073922-56074231	---	up	noncoding	0	0	17	0.207317	0.207317	0.207317
chr20:25673265-25673359	---	up	noncoding	0	0	17	0.207317	0.207317	0.207317
chr3:188245372-188245471	---	up	noncoding	0	0	17	0.207317	0.207317	0.207317
chr4:1330992-1331260	---	up	noncoding	0	0	17	0.207317	0.207317	0.207317
chr2:9078599-9078708	---	up	noncoding	13	0.254902	4	0.0487805	-0.206121	0.206121
chr3:171780951-171781210	---	up	noncoding	21	0.411765	17	0.207317	-0.204448	0.204448
chr2:238678176-238678301	---	up	noncoding	4	0.0784314	23	0.280488	0.202056	0.202056
chr20:62520238-62520488	---	up	noncoding	1	0.0196078	18	0.219512	0.199904	0.199904
chr14:102325129-102325222	---	up	noncoding	6	0.117647	26	0.317073	0.199426	0.199426
chr16:28165453-28165559	---	up	noncoding	20	0.392157	16	0.195122	-0.197035	0.197035
chr10:31246986-31247386	---	up	noncoding	10	0.196078	0	0	-0.196078	0.196078
chr15:69084266-69084389	---	up	noncoding	10	0.196078	0	0	-0.196078	0.196078
chr7:75695651-75696256	---	down	noncoding	10	0.196078	0	0	-0.196078	0.196078
chr13:113875029-113875219	---	up	noncoding	0	0	16	0.195122	0.195122	0.195122
chr14:21726850-21726970	---	up	noncoding	0	0	16	0.195122	0.195122	0.195122
chr4:83275329-83275495	---	up	noncoding	0	0	16	0.195122	0.195122	0.195122
chr8:104059854-104059945	---	up	noncoding	0	0	16	0.195122	0.195122	0.195122
chr8:27206330-27206452	---	up	noncoding	0	0	16	0.195122	0.195122	0.195122
FR148229	non-protein coding (noncoding) transcript	up	noncoding	23	0.45098	21	0.256098	-0.194883	0.194883
chr10:27802593-27802714	---	up	noncoding	2	0.0392157	19	0.231707	0.192492	0.192492
chr11:48053657-48053794	---	up	noncoding	21	0.411765	18	0.219512	-0.192253	0.192253
chr2:178092369-178092476	---	up	noncoding	1	0.0196078	17	0.207317	0.187709	0.187709
chr4:56263401-56263496	---	up	noncoding	1	0.0196078	17	0.207317	0.187709	0.187709
chr13:33103537-33103757	---	up	noncoding	3	0.0588235	20	0.243902	0.185079	0.185079
chr3:171766955-171767092	---	up	noncoding	10	0.196078	1	0.0121951	-0.183883	0.183883
chr1:22052645-22052726	---	up	noncoding	0	0	15	0.182927	0.182927	0.182927
chr10:75870897-75871022	---	up	noncoding	0	0	15	0.182927	0.182927	0.182927
chr11:57557292-57557477	---	up	noncoding	0	0	15	0.182927	0.182927	0.182927
chr16:89511812-89511925	---	up	noncoding	0	0	15	0.182927	0.182927	0.182927
chr2:220100309-220100412	---	up	noncoding	0	0	15	0.182927	0.182927	0.182927
chr2:207972330-207972440	---	up	noncoding	2	0.0392157	18	0.219512	0.180297	0.180297
chr1:52261343-52261470	---	up	noncoding	9	0.176471	29	0.353659	0.177188	0.177188
chr1:33799894-33800021	---	up	noncoding	9	0.176471	0	0	-0.176471	0.176471
chr14:69374533-69374626	---	up	noncoding	9	0.176471	0	0	-0.176471	0.176471
chr3:13012142-13012294	---	up	noncoding	9	0.176471	0	0	-0.176471	0.176471
chr7:38786191-38786290	---	up	noncoding	1	0.0196078	16	0.195122	0.175514	0.175514
chr12:53867766-53867911	---	up	noncoding	6	0.117647	24	0.292683	0.175036	0.175036
chr17:54976106-54976207	---	up	noncoding	12	0.235294	5	0.0609756	-0.174319	0.174319
chr22:31643093-31643203	---	up	noncoding	10	0.196078	2	0.0243902	-0.171688	0.171688
chr10:77503111-77503212	---	up	noncoding	0	0	14	0.170732	0.170732	0.170732
chr13:113890966-113891055	---	up	noncoding	0	0	14	0.170732	0.170732	0.170732
chr14:73569546-73569837	---	up	noncoding	0	0	14	0.170732	0.170732	0.170732
chr16:31194694-31194982	---	up	noncoding	0	0	14	0.170732	0.170732	0.170732
chr16:84797371-84797580	---	up	noncoding	0	0	14	0.170732	0.170732	0.170732
chr16:89363653-89363780	---	up	noncoding	0	0	14	0.170732	0.170732	0.170732
chr20:34321576-34321716	---	up	noncoding	0	0	14	0.170732	0.170732	0.170732
chr22:29684441-29684579	---	up	noncoding	0	0	14	0.170732	0.170732	0.170732
chr3:15299639-15299755	---	up	noncoding	0	0	14	0.170732	0.170732	0.170732
chr3:171854003-171854162	---	up	noncoding	0	0	14	0.170732	0.170732	0.170732
chr3:58406078-58406479	---	up	noncoding	0	0	14	0.170732	0.170732	0.170732
chr8:25266791-25266928	---	up	noncoding	0	0	14	0.170732	0.170732	0.170732
chr6:3082599-3082684	---	up	noncoding	4	0.0784314	20	0.243902	0.165471	0.165471
chr13:52328293-52328464	---	up	noncoding	14	0.27451	9	0.109756	-0.164754	0.164754
chr7:112111866-112111965	---	up	noncoding	14	0.27451	9	0.109756	-0.164754	0.164754
chr2:191523021-191523148	---	up	noncoding	9	0.176471	1	0.0121951	-0.164275	0.164275
chr2:55203881-55203981	---	up	noncoding	6	0.117647	23	0.280488	0.162841	0.162841
chr10:103554357-103554675	---	up	noncoding	12	0.235294	6	0.0731707	-0.162123	0.162123
chr17:15420433-15420582	---	up	noncoding	3	0.0588235	18	0.219512	0.160689	0.160689
chr3:172030560-172030687	---	up	noncoding	10	0.196078	3	0.0365854	-0.159493	0.159493
chr11:17098807-17098916	---	down	noncoding	0	0	13	0.158537	0.158537	0.158537
chr11:66042725-66042830	---	up	noncoding	0	0	13	0.158537	0.158537	0.158537
chr13:113874461-113874644	---	up	noncoding	0	0	13	0.158537	0.158537	0.158537
chr13:113885626-113885718	---	up	noncoding	0	0	13	0.158537	0.158537	0.158537
chr17:44109740-44109904	---	up	noncoding	0	0	13	0.158537	0.158537	0.158537
chr2:192547334-192547429	---	up	noncoding	0	0	13	0.158537	0.158537	0.158537
chr20:30714207-30714343	---	up	noncoding	0	0	13	0.158537	0.158537	0.158537
chr4:154401999-154402125	---	up	noncoding	0	0	13	0.158537	0.158537	0.158537
chr4:2908995-2909104	---	up	noncoding	0	0	13	0.158537	0.158537	0.158537
ENST00000543430	retained_intron	up	noncoding	0	0	13	0.158537	0.158537	0.158537
chr11:64541688-64542022	---	up	noncoding	10	0.196078	29	0.353659	0.15758	0.15758
chr14:103189218-103189367	---	up	noncoding	8	0.156863	0	0	-0.156863	0.156863
chr14:57100153-57105027	---	up	noncoding	8	0.156863	0	0	-0.156863	0.156863
chr2:178124933-178125121	---	up	noncoding	8	0.156863	0	0	-0.156863	0.156863
chr3:171765088-171765181	---	up	noncoding	8	0.156863	0	0	-0.156863	0.156863
chr3:187455596-187455695	---	up	noncoding	8	0.156863	0	0	-0.156863	0.156863
chr3:187458770-187458870	---	up	noncoding	8	0.156863	0	0	-0.156863	0.156863
chr4:139952065-139952171	---	up	noncoding	8	0.156863	0	0	-0.156863	0.156863
chr7:26343137-26343226	---	up	noncoding	8	0.156863	0	0	-0.156863	0.156863
chrX:108975770-108975875	---	up	noncoding	8	0.156863	0	0	-0.156863	0.156863
FR385023	small nuclear RNA (snRNA)	up	noncoding	8	0.156863	0	0	-0.156863	0.156863
chr20:48491376-48491483	---	up	noncoding	21	0.411765	21	0.256098	-0.155667	0.155667
chr11:128587015-128587121	---	up	noncoding	19	0.372549	18	0.219512	-0.153037	0.153037
chr1:154226847-154227038	---	up	noncoding	9	0.176471	2	0.0243902	-0.15208	0.15208
chr2:9078859-9078968	---	up	noncoding	9	0.176471	2	0.0243902	-0.15208	0.15208
chr2:84651817-84651911	---	up	noncoding	1	0.0196078	14	0.170732	0.151124	0.151124
chr11:48055648-48055746	---	up	noncoding	12	0.235294	7	0.0853659	-0.149928	0.149928
ENST00000532683	retained_intron	up	noncoding	12	0.235294	7	0.0853659	-0.149928	0.149928
chr16:30379046-30379140	---	up	noncoding	3	0.0588235	17	0.207317	0.148494	0.148494
chr4:37966102-37966220	---	up	noncoding	3	0.0588235	17	0.207317	0.148494	0.148494
chr12:105037888-105038008	---	up	noncoding	15	0.294118	12	0.146341	-0.147776	0.147776
chr1:78417464-78417658	---	up	noncoding	0	0	12	0.146341	0.146341	0.146341
chr1:92318881-92318986	---	up	noncoding	0	0	12	0.146341	0.146341	0.146341
chr11:122583172-122583269	---	up	noncoding	0	0	12	0.146341	0.146341	0.146341
chr11:66412581-66412687	---	up	noncoding	0	0	12	0.146341	0.146341	0.146341
chr13:113842258-113842357	---	up	noncoding	0	0	12	0.146341	0.146341	0.146341
chr14:21729934-21730083	---	up	noncoding	0	0	12	0.146341	0.146341	0.146341
chr18:23615250-23615370	---	up	noncoding	0	0	12	0.146341	0.146341	0.146341
chr2:113415686-113415861	---	up	noncoding	0	0	12	0.146341	0.146341	0.146341
chr20:57474522-57474623	---	up	noncoding	0	0	12	0.146341	0.146341	0.146341
chr21:44521844-44522050	---	up	noncoding	0	0	12	0.146341	0.146341	0.146341
chr3:49717509-49717639	---	up	noncoding	0	0	12	0.146341	0.146341	0.146341
chr7:24888612-24920086	---	up	noncoding	0	0	12	0.146341	0.146341	0.146341
chr8:27188854-27188963	---	up	noncoding	0	0	12	0.146341	0.146341	0.146341
chr9:91939902-91940008	---	up	noncoding	0	0	12	0.146341	0.146341	0.146341
chr1:113196405-113196497	---	up	noncoding	5	0.0980392	20	0.243902	0.145863	0.145863
chr1:29496154-29496290	---	up	noncoding	5	0.0980392	20	0.243902	0.145863	0.145863
chr8:25135868-25135997	---	up	noncoding	10	0.196078	28	0.341463	0.145385	0.145385
NR_038286	Homo sapiens uncharacterized LOC100507062 (LOC100507062), non-coding RNA	up	noncoding	8	0.156863	1	0.0121951	-0.144668	0.144668
chr3:154819192-154819322	---	up	noncoding	2	0.0392157	15	0.182927	0.143711	0.143711
ENST00000572218	retained_intron	up	noncoding	4	0.0784314	18	0.219512	0.141081	0.141081
chr17:8365225-8365336	---	up	noncoding	6	0.117647	21	0.256098	0.138451	0.138451
chr16:28218073-28218165	---	up	noncoding	12	0.235294	8	0.097561	-0.137733	0.137733
chr10:29884152-29884268	---	up	noncoding	7	0.137255	0	0	-0.137255	0.137255
chr20:48304549-48304635	---	up	noncoding	7	0.137255	0	0	-0.137255	0.137255
chr22:47319397-47319538	---	up	noncoding	7	0.137255	0	0	-0.137255	0.137255
chr3:171758976-171759081	---	up	noncoding	7	0.137255	0	0	-0.137255	0.137255
chr9:135151393-135151519	---	up	noncoding	7	0.137255	0	0	-0.137255	0.137255
ENST00000561630	nonsense_mediated_decay	down	noncoding	7	0.137255	0	0	-0.137255	0.137255
XR_108544	PREDICTED: Homo sapiens hypothetical LOC100507376, transcript variant 2 (LOC100507376), miscRNA	down	noncoding	7	0.137255	0	0	-0.137255	0.137255
chr17:34159159-34159508	---	up	noncoding	3	0.0588235	16	0.195122	0.136298	0.136298
chr14:56649617-56649714	---	up	noncoding	10	0.196078	5	0.0609756	-0.135103	0.135103
chr17:80907927-80908043	---	up	noncoding	10	0.196078	5	0.0609756	-0.135103	0.135103
chr1:154226635-154226772	---	up	noncoding	0	0	11	0.134146	0.134146	0.134146
chr11:47753192-47753340	---	up	noncoding	0	0	11	0.134146	0.134146	0.134146
chr11:63655673-63655778	---	up	noncoding	0	0	11	0.134146	0.134146	0.134146
chr11:65358776-65359087	---	up	noncoding	0	0	11	0.134146	0.134146	0.134146
chr16:24807448-24807579	---	up	noncoding	0	0	11	0.134146	0.134146	0.134146
chr16:89361195-89361511	---	up	noncoding	0	0	11	0.134146	0.134146	0.134146
chr17:34152296-34152428	---	up	noncoding	0	0	11	0.134146	0.134146	0.134146
chr20:57475468-57475584	---	up	noncoding	0	0	11	0.134146	0.134146	0.134146
chr3:12627525-12627858	---	up	noncoding	0	0	11	0.134146	0.134146	0.134146
chr5:6749552-6749658	---	up	noncoding	0	0	11	0.134146	0.134146	0.134146
chr8:125702351-125702449	---	up	noncoding	0	0	11	0.134146	0.134146	0.134146
chr9:123551005-123551173	---	up	noncoding	0	0	11	0.134146	0.134146	0.134146
ENST00000531432	retained_intron	up	noncoding	0	0	11	0.134146	0.134146	0.134146
chr3:9511462-9511633	---	up	noncoding	5	0.0980392	19	0.231707	0.133668	0.133668
chr11:65839093-65839189	---	up	noncoding	18	0.352941	18	0.219512	-0.133429	0.133429
chr14:100814821-100814930	---	up	noncoding	8	0.156863	2	0.0243902	-0.132473	0.132473
chr4:102210073-102210167	---	up	noncoding	8	0.156863	2	0.0243902	-0.132473	0.132473
chr2:178101036-178101155	---	up	noncoding	2	0.0392157	14	0.170732	0.131516	0.131516
chr18:74764652-74764749	---	up	noncoding	7	0.137255	22	0.268293	0.131038	0.131038
chr4:13573737-13573882	---	up	noncoding	16	0.313725	15	0.182927	-0.130799	0.130799
chr16:89357746-89357876	---	up	noncoding	1	0.0196078	12	0.146341	0.126734	0.126734
chr3:100463340-100463509	---	up	noncoding	1	0.0196078	12	0.146341	0.126734	0.126734
chr3:172036424-172036544	---	up	noncoding	1	0.0196078	12	0.146341	0.126734	0.126734
chr17:3911028-3911147	---	up	noncoding	3	0.0588235	15	0.182927	0.124103	0.124103
chr1:225599143-225599250	---	up	noncoding	0	0	10	0.121951	0.121951	0.121951
chr1:70613399-70613502	---	up	noncoding	0	0	10	0.121951	0.121951	0.121951
chr1:78416393-78416540	---	up	noncoding	0	0	10	0.121951	0.121951	0.121951
chr1:84966939-84967053	---	up	noncoding	0	0	10	0.121951	0.121951	0.121951
chr10:16761716-16761807	---	up	noncoding	0	0	10	0.121951	0.121951	0.121951
chr15:31218737-31219117	---	up	noncoding	0	0	10	0.121951	0.121951	0.121951
chr2:113408507-113408632	---	up	noncoding	0	0	10	0.121951	0.121951	0.121951
chr20:25670953-25671104	---	up	noncoding	0	0	10	0.121951	0.121951	0.121951
chr3:12628708-12629030	---	up	noncoding	0	0	10	0.121951	0.121951	0.121951
chr3:15300155-15300315	---	up	noncoding	0	0	10	0.121951	0.121951	0.121951
chr3:16927844-16927947	---	up	noncoding	0	0	10	0.121951	0.121951	0.121951
chr9:134280489-134280591	---	up	noncoding	0	0	10	0.121951	0.121951	0.121951
ENST00000492853	processed_transcript	up	noncoding	0	0	10	0.121951	0.121951	0.121951
chr10:12722913-12723067	---	up	noncoding	8	0.156863	3	0.0365854	-0.120277	0.120277
chr4:185683753-185683846	---	up	noncoding	2	0.0392157	13	0.158537	0.119321	0.119321
chr4:113244107-113244272	---	up	noncoding	6	0.117647	0	0	-0.117647	0.117647
ENST00000491720	retained_intron	up	noncoding	6	0.117647	0	0	-0.117647	0.117647
FR184088	U6 spliceosomal RNA	up	noncoding	6	0.117647	0	0	-0.117647	0.117647
chr2:65317726-65317838	---	up	noncoding	9	0.176471	24	0.292683	0.116212	0.116212
chr16:28178775-28178879	---	up	noncoding	14	0.27451	13	0.158537	-0.115973	0.115973
chr3:171778820-171778927	---	up	noncoding	9	0.176471	5	0.0609756	-0.115495	0.115495
chr12:11981961-11982094	---	up	noncoding	1	0.0196078	11	0.134146	0.114538	0.114538
chr20:62507417-62507580	---	up	noncoding	1	0.0196078	11	0.134146	0.114538	0.114538
chr8:56907925-56908071	---	up	noncoding	12	0.235294	10	0.121951	-0.113343	0.113343
chr17:78358015-78358159	---	up	noncoding	7	0.137255	2	0.0243902	-0.112865	0.112865
ENST00000558531	retained_intron	down	noncoding	7	0.137255	2	0.0243902	-0.112865	0.112865
chr22:47348164-47348283	---	up	noncoding	10	0.196078	7	0.0853659	-0.110713	0.110713
chr10:103570193-103570275	---	up	noncoding	0	0	9	0.109756	0.109756	0.109756
chr11:45967022-45967111	---	up	noncoding	0	0	9	0.109756	0.109756	0.109756
chr12:72005185-72005318	---	up	noncoding	0	0	9	0.109756	0.109756	0.109756
chr13:32743214-32743319	---	up	noncoding	0	0	9	0.109756	0.109756	0.109756
chr16:81550596-81550820	---	up	noncoding	0	0	9	0.109756	0.109756	0.109756
chr17:80227442-80227573	---	up	noncoding	0	0	9	0.109756	0.109756	0.109756
chr2:71611153-71611299	---	up	noncoding	0	0	9	0.109756	0.109756	0.109756
chr20:34299411-34299576	---	up	noncoding	0	0	9	0.109756	0.109756	0.109756
chr22:18247663-18247820	---	up	noncoding	0	0	9	0.109756	0.109756	0.109756
chr5:134693047-134693150	---	up	noncoding	0	0	9	0.109756	0.109756	0.109756
ENST00000398245	nonsense_mediated_decay	down	noncoding	0	0	9	0.109756	0.109756	0.109756
chr16:31200126-31200380	---	up	noncoding	10	0.196078	25	0.304878	0.1088	0.1088
ENST00000494615	processed_transcript	up	noncoding	8	0.156863	4	0.0487805	-0.108082	0.108082
chrX:9603675-9603836	---	up	noncoding	7	0.137255	20	0.243902	0.106648	0.106648
chr16:81497547-81497685	---	up	noncoding	6	0.117647	1	0.0121951	-0.105452	0.105452
chr17:34161284-34161374	---	up	noncoding	6	0.117647	1	0.0121951	-0.105452	0.105452
chr21:39641845-39641964	---	up	noncoding	6	0.117647	1	0.0121951	-0.105452	0.105452
chr5:148884027-148884142	---	up	noncoding	6	0.117647	1	0.0121951	-0.105452	0.105452
chr10:114924081-114924184	---	up	noncoding	1	0.0196078	10	0.121951	0.102343	0.102343
chr2:219459945-219460047	---	down	noncoding	1	0.0196078	10	0.121951	0.102343	0.102343
chr9:96321265-96321350	---	up	noncoding	1	0.0196078	10	0.121951	0.102343	0.102343
chr1:52256079-52256183	---	up	noncoding	7	0.137255	3	0.0365854	-0.10067	0.10067
chr3:171774384-171774515	---	up	noncoding	7	0.137255	3	0.0365854	-0.10067	0.10067
chr3:171856068-171856163	---	up	noncoding	7	0.137255	3	0.0365854	-0.10067	0.10067
chr1:97246290-97246413	---	up	noncoding	3	0.0588235	13	0.158537	0.0997131	0.0997131
chr17:56072837-56073153	---	up	noncoding	3	0.0588235	13	0.158537	0.0997131	0.0997131
chr1:114962939-114963018	---	up	noncoding	5	0.0980392	0	0	-0.0980392	0.0980392
chr16:28166897-28167069	---	up	noncoding	5	0.0980392	0	0	-0.0980392	0.0980392
chr17:57915254-57915411	---	up	noncoding	5	0.0980392	0	0	-0.0980392	0.0980392
chr2:114648406-114648502	---	up	noncoding	5	0.0980392	0	0	-0.0980392	0.0980392
chr2:178126723-178126858	---	up	noncoding	5	0.0980392	0	0	-0.0980392	0.0980392
chr2:198283314-198283407	---	up	noncoding	5	0.0980392	0	0	-0.0980392	0.0980392
chr3:171767897-171767987	---	up	noncoding	5	0.0980392	0	0	-0.0980392	0.0980392
chr3:187461952-187462097	---	up	noncoding	5	0.0980392	0	0	-0.0980392	0.0980392
chr8:134468342-134468447	---	down	noncoding	5	0.0980392	0	0	-0.0980392	0.0980392
chrX:17121806-17122001	---	up	noncoding	5	0.0980392	0	0	-0.0980392	0.0980392
chrX:30705629-30705787	---	up	noncoding	5	0.0980392	0	0	-0.0980392	0.0980392
XR_132588	PREDICTED: Homo sapiens hypothetical LOC100652878 (LOC100652878), miscRNA	down	noncoding	5	0.0980392	0	0	-0.0980392	0.0980392
chr1:207941676-207941839	---	up	noncoding	0	0	8	0.097561	0.097561	0.097561
chr1:226883359-226883439	---	up	noncoding	0	0	8	0.097561	0.097561	0.097561
chr10:114828422-114828520	---	up	noncoding	0	0	8	0.097561	0.097561	0.097561
chr12:121747675-121747787	---	up	noncoding	0	0	8	0.097561	0.097561	0.097561
chr12:47522705-47522791	---	up	noncoding	0	0	8	0.097561	0.097561	0.097561
chr13:113838202-113838326	---	up	noncoding	0	0	8	0.097561	0.097561	0.097561
chr17:55358322-55358531	---	up	noncoding	0	0	8	0.097561	0.097561	0.097561
chr18:72653028-72653124	---	up	noncoding	0	0	8	0.097561	0.097561	0.097561
chr18:9116770-9116884	---	up	noncoding	0	0	8	0.097561	0.097561	0.097561
chr19:39200540-39200649	---	up	noncoding	0	0	8	0.097561	0.097561	0.097561
chr2:54890534-54890657	---	up	noncoding	0	0	8	0.097561	0.097561	0.097561
chr20:62518816-62518912	---	up	noncoding	0	0	8	0.097561	0.097561	0.097561
chr3:136558137-136558264	---	up	noncoding	0	0	8	0.097561	0.097561	0.097561
chr3:185647187-185647689	---	up	noncoding	0	0	8	0.097561	0.097561	0.097561
chr6:159047610-159047726	---	up	noncoding	0	0	8	0.097561	0.097561	0.097561
chr7:137571050-137571198	---	up	noncoding	0	0	8	0.097561	0.097561	0.097561
chr8:142158402-142158511	---	up	noncoding	0	0	8	0.097561	0.097561	0.097561
chrX:117724796-117724939	---	up	noncoding	0	0	8	0.097561	0.097561	0.097561
chrX:147025871-147026085	---	up	noncoding	0	0	8	0.097561	0.097561	0.097561
chrX:9536057-9536166	---	up	noncoding	0	0	8	0.097561	0.097561	0.097561
ENST00000528790	retained_intron	down	noncoding	0	0	8	0.097561	0.097561	0.097561
NR_040448	Homo sapiens solute carrier family 7 (amino acid transporter light chain, y+L system), member 7 (SLC7A7), transcript variant 1, non-coding RNA	down	noncoding	0	0	8	0.097561	0.097561	0.097561
NR_045147	Homo sapiens integrin beta 3 binding protein (beta3-endonexin) (ITGB3BP), transcript variant 3, non-coding RNA	down	noncoding	0	0	8	0.097561	0.097561	0.097561
chr16:89483936-89484074	---	up	noncoding	8	0.156863	5	0.0609756	-0.0958871	0.0958871
chr10:11285911-11286002	---	up	noncoding	2	0.0392157	11	0.134146	0.0949307	0.0949307
chr14:23535904-23536078	---	up	noncoding	2	0.0392157	11	0.134146	0.0949307	0.0949307
chr14:21717308-21717431	---	up	noncoding	4	0.0784314	14	0.170732	0.0923003	0.0923003
ENST00000462994	processed_transcript	up	noncoding	9	0.176471	7	0.0853659	-0.0911047	0.0911047
chr13:114142275-114142407	---	up	noncoding	1	0.0196078	9	0.109756	0.0901483	0.0901483
chr2:118580038-118580145	---	up	noncoding	1	0.0196078	9	0.109756	0.0901483	0.0901483
chr3:15079662-15079761	---	up	noncoding	1	0.0196078	9	0.109756	0.0901483	0.0901483
chr15:64422605-64422724	---	up	noncoding	6	0.117647	17	0.207317	0.08967	0.08967
chr11:85779296-85779758	---	up	noncoding	25	0.490196	33	0.402439	-0.0877571	0.0877571
chr11:35214009-35214120	---	up	noncoding	3	0.0588235	12	0.146341	0.0875179	0.0875179
ENST00000475310	processed_transcript	up	noncoding	3	0.0588235	12	0.146341	0.0875179	0.0875179
chr2:242251878-242251974	---	up	noncoding	5	0.0980392	1	0.0121951	-0.0858441	0.0858441
chr1:245002954-245003231	---	up	noncoding	0	0	7	0.0853659	0.0853659	0.0853659
chr1:45982922-45983045	---	down	noncoding	0	0	7	0.0853659	0.0853659	0.0853659
chr10:1156557-1156686	---	up	noncoding	0	0	7	0.0853659	0.0853659	0.0853659
chr12:124106509-124106611	---	up	noncoding	0	0	7	0.0853659	0.0853659	0.0853659
chr12:53868299-53868469	---	up	noncoding	0	0	7	0.0853659	0.0853659	0.0853659
chr14:102348769-102348872	---	up	noncoding	0	0	7	0.0853659	0.0853659	0.0853659
chr14:21735732-21735892	---	up	noncoding	0	0	7	0.0853659	0.0853659	0.0853659
chr14:73568976-73569172	---	up	noncoding	0	0	7	0.0853659	0.0853659	0.0853659
chr16:81576652-81576770	---	up	noncoding	0	0	7	0.0853659	0.0853659	0.0853659
chr17:63040100-63040712	---	up	noncoding	0	0	7	0.0853659	0.0853659	0.0853659
chr17:75406643-75406744	---	up	noncoding	0	0	7	0.0853659	0.0853659	0.0853659
chr17:8814572-8814685	---	up	noncoding	0	0	7	0.0853659	0.0853659	0.0853659
chr19:8641557-8641682	---	up	noncoding	0	0	7	0.0853659	0.0853659	0.0853659
chr2:128255472-128255622	---	up	noncoding	0	0	7	0.0853659	0.0853659	0.0853659
chr2:178081981-178082084	---	up	noncoding	0	0	7	0.0853659	0.0853659	0.0853659
chr2:242209332-242209564	---	up	noncoding	0	0	7	0.0853659	0.0853659	0.0853659
chr2:242280091-242280258	---	up	noncoding	0	0	7	0.0853659	0.0853659	0.0853659
chr2:95767500-95767585	---	up	noncoding	0	0	7	0.0853659	0.0853659	0.0853659
chr2:95768445-95768598	---	up	noncoding	0	0	7	0.0853659	0.0853659	0.0853659
chr2:96934757-96934980	---	up	noncoding	0	0	7	0.0853659	0.0853659	0.0853659
chr20:24949193-24949306	---	up	noncoding	0	0	7	0.0853659	0.0853659	0.0853659
chr20:62515794-62515936	---	up	noncoding	0	0	7	0.0853659	0.0853659	0.0853659
chr3:71454083-71454176	---	up	noncoding	0	0	7	0.0853659	0.0853659	0.0853659
chr3:9511248-9511384	---	up	noncoding	0	0	7	0.0853659	0.0853659	0.0853659
chr5:1477091-1477210	---	up	noncoding	0	0	7	0.0853659	0.0853659	0.0853659
chr5:65465506-65465717	---	up	noncoding	0	0	7	0.0853659	0.0853659	0.0853659
chr5:95248025-95248150	---	up	noncoding	0	0	7	0.0853659	0.0853659	0.0853659
chr6:24420468-24420588	---	up	noncoding	0	0	7	0.0853659	0.0853659	0.0853659
chr1:184821438-184821531	---	up	noncoding	6	0.117647	3	0.0365854	-0.0810617	0.0810617
chr2:178116270-178116412	---	up	noncoding	6	0.117647	3	0.0365854	-0.0810617	0.0810617
chr10:103555024-103555330	---	up	noncoding	14	0.27451	29	0.353659	0.0791487	0.0791487
chr1:1486425-1486520	---	up	noncoding	4	0.0784314	0	0	-0.0784314	0.0784314
chr1:186325811-186325911	---	up	noncoding	4	0.0784314	0	0	-0.0784314	0.0784314
chr1:35447410-35447681	---	down	noncoding	4	0.0784314	0	0	-0.0784314	0.0784314
chr1:8483388-8483523	---	up	noncoding	4	0.0784314	0	0	-0.0784314	0.0784314
chr10:50157651-50157807	---	up	noncoding	4	0.0784314	0	0	-0.0784314	0.0784314
chr11:68665760-68665901	---	up	noncoding	4	0.0784314	0	0	-0.0784314	0.0784314
chr12:72004356-72004456	---	up	noncoding	4	0.0784314	0	0	-0.0784314	0.0784314
chr13:113412184-113412283	---	up	noncoding	4	0.0784314	0	0	-0.0784314	0.0784314
chr14:23240775-23240876	---	down	noncoding	4	0.0784314	0	0	-0.0784314	0.0784314
chr14:58737484-58737649	---	up	noncoding	4	0.0784314	0	0	-0.0784314	0.0784314
chr16:29810613-29810787	---	down	noncoding	4	0.0784314	0	0	-0.0784314	0.0784314
chr16:89369535-89369640	---	up	noncoding	4	0.0784314	0	0	-0.0784314	0.0784314
chr16:89630187-89630290	---	down	noncoding	4	0.0784314	0	0	-0.0784314	0.0784314
chr17:57778392-57778473	---	up	noncoding	4	0.0784314	0	0	-0.0784314	0.0784314
chr2:131127853-131127952	---	up	noncoding	4	0.0784314	0	0	-0.0784314	0.0784314
chr2:201724125-201724277	---	up	noncoding	4	0.0784314	0	0	-0.0784314	0.0784314
chr2:242609732-242609891	---	up	noncoding	4	0.0784314	0	0	-0.0784314	0.0784314
chr20:17923923-17924153	---	up	noncoding	4	0.0784314	0	0	-0.0784314	0.0784314
chr6:160402164-160402255	---	up	noncoding	4	0.0784314	0	0	-0.0784314	0.0784314
chr7:111750960-111751065	---	up	noncoding	4	0.0784314	0	0	-0.0784314	0.0784314
chr8:131387256-131387365	---	up	noncoding	4	0.0784314	0	0	-0.0784314	0.0784314
NR_003026	Homo sapiens small nucleolar RNA, H/ACA box 1 (SNORA1), small nucleolar RNA >gi|38601872|emb|AJ609425.1| Homo sapiens ACA1 snoRNA gene	up	noncoding	4	0.0784314	0	0	-0.0784314	0.0784314
NR_038431	Homo sapiens uncharacterized LOC100506054 (LOC100506054), transcript variant 3, non-coding RNA	down	noncoding	4	0.0784314	0	0	-0.0784314	0.0784314
chr1:90309921-90310046	---	up	noncoding	1	0.0196078	8	0.097561	0.0779531	0.0779531
chr14:104149811-104149953	---	up	noncoding	1	0.0196078	8	0.097561	0.0779531	0.0779531
chr17:56067505-56067640	---	up	noncoding	1	0.0196078	8	0.097561	0.0779531	0.0779531
chr18:74117713-74117848	---	up	noncoding	1	0.0196078	8	0.097561	0.0779531	0.0779531
chr2:102422320-102422406	---	up	noncoding	1	0.0196078	8	0.097561	0.0779531	0.0779531
chr2:26483350-26483467	---	up	noncoding	6	0.117647	16	0.195122	0.0774749	0.0774749
chr11:128595326-128595416	---	up	noncoding	11	0.215686	24	0.292683	0.0769967	0.0769967
chr1:78417124-78417209	---	up	noncoding	3	0.0588235	11	0.134146	0.0753228	0.0753228
chr2:178108021-178108163	---	up	noncoding	3	0.0588235	11	0.134146	0.0753228	0.0753228
chr8:25227578-25227716	---	up	noncoding	3	0.0588235	11	0.134146	0.0753228	0.0753228
chr1:2186565-2186674	---	up	noncoding	10	0.196078	10	0.121951	-0.0741272	0.0741272
chrX:148572793-148572920	---	up	noncoding	5	0.0980392	2	0.0243902	-0.073649	0.073649
chr1:113195593-113195790	---	up	noncoding	0	0	6	0.0731707	0.0731707	0.0731707
chr1:184597637-184597988	---	up	noncoding	0	0	6	0.0731707	0.0731707	0.0731707
chr1:19238458-19238547	---	down	noncoding	0	0	6	0.0731707	0.0731707	0.0731707
chr1:206593345-206593449	---	up	noncoding	0	0	6	0.0731707	0.0731707	0.0731707
chr1:29493450-29493605	---	up	noncoding	0	0	6	0.0731707	0.0731707	0.0731707
chr11:62372211-62372353	---	up	noncoding	0	0	6	0.0731707	0.0731707	0.0731707
chr11:64075078-64075275	---	up	noncoding	0	0	6	0.0731707	0.0731707	0.0731707
chr11:73571395-73571895	---	up	noncoding	0	0	6	0.0731707	0.0731707	0.0731707
chr13:114254027-114254144	---	up	noncoding	0	0	6	0.0731707	0.0731707	0.0731707
chr14:69438878-69438982	---	up	noncoding	0	0	6	0.0731707	0.0731707	0.0731707
chr14:99649906-99653879	---	up	noncoding	0	0	6	0.0731707	0.0731707	0.0731707
chr15:63879044-63879192	---	up	noncoding	0	0	6	0.0731707	0.0731707	0.0731707
chr16:81502622-81502740	---	up	noncoding	0	0	6	0.0731707	0.0731707	0.0731707
chr17:44160029-44160135	---	up	noncoding	0	0	6	0.0731707	0.0731707	0.0731707
chr2:234352473-234352598	---	up	noncoding	0	0	6	0.0731707	0.0731707	0.0731707
chr2:99201390-99201479	---	up	noncoding	0	0	6	0.0731707	0.0731707	0.0731707
chr20:57482216-57482335	---	up	noncoding	0	0	6	0.0731707	0.0731707	0.0731707
chr3:12627953-12628316	---	up	noncoding	0	0	6	0.0731707	0.0731707	0.0731707
chr3:50084607-50084713	---	up	noncoding	0	0	6	0.0731707	0.0731707	0.0731707
chr6:26540400-26540510	---	up	noncoding	0	0	6	0.0731707	0.0731707	0.0731707
chr7:26235179-26235351	---	up	noncoding	0	0	6	0.0731707	0.0731707	0.0731707
FR116323	C/D box guide small nucleolar RNA (snoRNA) HBII-52 / SNORD116	down	noncoding	0	0	6	0.0731707	0.0731707	0.0731707
XR_109246	PREDICTED: Homo sapiens hypothetical LOC100507458, transcript variant 1 (LOC100507458), miscRNA	down	noncoding	0	0	6	0.0731707	0.0731707	0.0731707
XR_109247	PREDICTED: Homo sapiens hypothetical LOC100507458, transcript variant 2 (LOC100507458), miscRNA	down	noncoding	0	0	6	0.0731707	0.0731707	0.0731707
XR_111636	PREDICTED: Homo sapiens hypothetical LOC100507458, transcript variant 1 (LOC100507458), miscRNA	down	noncoding	0	0	6	0.0731707	0.0731707	0.0731707
XR_111637	PREDICTED: Homo sapiens hypothetical LOC100507458, transcript variant 2 (LOC100507458), miscRNA	down	noncoding	0	0	6	0.0731707	0.0731707	0.0731707
chrX:147025211-147025566	---	up	noncoding	13	0.254902	15	0.182927	-0.0719751	0.0719751
chr1:245024618-245024759	---	up	noncoding	2	0.0392157	9	0.109756	0.0705404	0.0705404
chr1:29495866-29496057	---	up	noncoding	2	0.0392157	9	0.109756	0.0705404	0.0705404
chr17:2841169-2841308	---	up	noncoding	2	0.0392157	9	0.109756	0.0705404	0.0705404
chr1:171560584-171560701	---	up	noncoding	16	0.313725	20	0.243902	-0.0698231	0.0698231
chr16:28178536-28178686	---	up	noncoding	6	0.117647	4	0.0487805	-0.0688666	0.0688666
chr13:33098106-33098269	---	up	noncoding	4	0.0784314	12	0.146341	0.0679101	0.0679101
chr11:77936304-77936408	---	up	noncoding	4	0.0784314	1	0.0121951	-0.0662363	0.0662363
chr2:178113476-178113620	---	up	noncoding	4	0.0784314	1	0.0121951	-0.0662363	0.0662363
FR080159	Y RNA	up	noncoding	4	0.0784314	1	0.0121951	-0.0662363	0.0662363
chr14:21718663-21718760	---	up	noncoding	1	0.0196078	7	0.0853659	0.065758	0.065758
chr2:71297981-71298069	---	up	noncoding	1	0.0196078	7	0.0853659	0.065758	0.065758
chr3:134613982-134614101	---	up	noncoding	1	0.0196078	7	0.0853659	0.065758	0.065758
ENST00000496969	processed_transcript	up	noncoding	1	0.0196078	7	0.0853659	0.065758	0.065758
chr2:178107669-178107813	---	up	noncoding	6	0.117647	15	0.182927	0.0652798	0.0652798
chr9:117123246-117123336	---	up	noncoding	12	0.235294	14	0.170732	-0.0645624	0.0645624
chr17:27253421-27271579	---	up	noncoding	7	0.137255	6	0.0731707	-0.0640842	0.0640842
chr18:74736814-74736935	---	up	noncoding	7	0.137255	6	0.0731707	-0.0640842	0.0640842
chrX:9640639-9640743	---	up	noncoding	3	0.0588235	10	0.121951	0.0631277	0.0631277
chr8:61433018-61433132	---	up	noncoding	13	0.254902	26	0.317073	0.0621712	0.0621712
chr14:21698593-21698781	---	up	noncoding	5	0.0980392	3	0.0365854	-0.0614538	0.0614538
chr15:90563440-90563681	---	up	noncoding	5	0.0980392	3	0.0365854	-0.0614538	0.0614538
chr20:48561731-48561832	---	up	noncoding	5	0.0980392	3	0.0365854	-0.0614538	0.0614538
ENST00000521838	processed_transcript	down	noncoding	5	0.0980392	3	0.0365854	-0.0614538	0.0614538
chr1:206631600-206631891	---	up	noncoding	0	0	5	0.0609756	0.0609756	0.0609756
chr1:207966429-207966630	---	up	noncoding	0	0	5	0.0609756	0.0609756	0.0609756
chr1:67468787-67468896	---	down	noncoding	0	0	5	0.0609756	0.0609756	0.0609756
chr1:92250352-92250440	---	up	noncoding	0	0	5	0.0609756	0.0609756	0.0609756
chr1:97271799-97271955	---	up	noncoding	0	0	5	0.0609756	0.0609756	0.0609756
chr11:96119892-96119995	---	up	noncoding	0	0	5	0.0609756	0.0609756	0.0609756
chr12:133578561-133578662	---	up	noncoding	0	0	5	0.0609756	0.0609756	0.0609756
chr12:47498563-47498659	---	up	noncoding	0	0	5	0.0609756	0.0609756	0.0609756
chr12:54628199-54628304	---	down	noncoding	0	0	5	0.0609756	0.0609756	0.0609756
chr12:54679724-54680234	---	up	noncoding	0	0	5	0.0609756	0.0609756	0.0609756
chr12:9297578-9307347	---	up	noncoding	0	0	5	0.0609756	0.0609756	0.0609756
chr14:58735103-58735310	---	up	noncoding	0	0	5	0.0609756	0.0609756	0.0609756
chr15:31219953-31220222	---	up	noncoding	0	0	5	0.0609756	0.0609756	0.0609756
chr16:30671989-30672125	---	up	noncoding	0	0	5	0.0609756	0.0609756	0.0609756
chr17:34151946-34152070	---	up	noncoding	0	0	5	0.0609756	0.0609756	0.0609756
chr17:49161488-49162832	---	up	noncoding	0	0	5	0.0609756	0.0609756	0.0609756
chr17:62515168-62515331	---	up	noncoding	0	0	5	0.0609756	0.0609756	0.0609756
chr17:76675431-76675685	---	up	noncoding	0	0	5	0.0609756	0.0609756	0.0609756
chr17:80224176-80224312	---	up	noncoding	0	0	5	0.0609756	0.0609756	0.0609756
chr18:21656409-21656589	---	up	noncoding	0	0	5	0.0609756	0.0609756	0.0609756
chr18:60859911-60860006	---	up	noncoding	0	0	5	0.0609756	0.0609756	0.0609756
chr18:9109065-9109207	---	up	noncoding	0	0	5	0.0609756	0.0609756	0.0609756
chr2:145196854-145196956	---	up	noncoding	0	0	5	0.0609756	0.0609756	0.0609756
chr20:31018037-31018287	---	up	noncoding	0	0	5	0.0609756	0.0609756	0.0609756
chr20:46277638-46277729	---	up	noncoding	0	0	5	0.0609756	0.0609756	0.0609756
chr4:113307320-113307403	---	up	noncoding	0	0	5	0.0609756	0.0609756	0.0609756
chr4:525185-525317	---	up	noncoding	0	0	5	0.0609756	0.0609756	0.0609756
chr4:57356982-57357126	---	up	noncoding	0	0	5	0.0609756	0.0609756	0.0609756
chr4:73971145-73971245	---	up	noncoding	0	0	5	0.0609756	0.0609756	0.0609756
chr5:140911474-140911565	---	up	noncoding	0	0	5	0.0609756	0.0609756	0.0609756
chr9:140636561-140636703	---	up	noncoding	0	0	5	0.0609756	0.0609756	0.0609756
ENST00000358476	retained_intron	down	noncoding	0	0	5	0.0609756	0.0609756	0.0609756
ENST00000456264	nonsense_mediated_decay	up	noncoding	0	0	5	0.0609756	0.0609756	0.0609756
ENST00000492993	nonsense_mediated_decay	up	noncoding	0	0	5	0.0609756	0.0609756	0.0609756
XR_110121	PREDICTED: Homo sapiens hypothetical LOC100287803, transcript variant 2 (LOC100287803), miscRNA	down	noncoding	0	0	5	0.0609756	0.0609756	0.0609756
chr12:120658969-120659155	---	up	noncoding	5	0.0980392	13	0.158537	0.0604974	0.0604974
chr1:179827841-179827952	---	up	noncoding	3	0.0588235	0	0	-0.0588235	0.0588235
chr14:21723554-21723772	---	up	noncoding	3	0.0588235	0	0	-0.0588235	0.0588235
chr16:81499281-81499374	---	up	noncoding	3	0.0588235	0	0	-0.0588235	0.0588235
chr17:54974989-54975093	---	up	noncoding	3	0.0588235	0	0	-0.0588235	0.0588235
chr18:21109845-21109970	---	up	noncoding	3	0.0588235	0	0	-0.0588235	0.0588235
chr18:33605711-33605795	---	up	noncoding	3	0.0588235	0	0	-0.0588235	0.0588235
chr18:60223867-60223976	---	up	noncoding	3	0.0588235	0	0	-0.0588235	0.0588235
chr2:101895320-101895410	---	up	noncoding	3	0.0588235	0	0	-0.0588235	0.0588235
chr2:102351114-102351203	---	up	noncoding	3	0.0588235	0	0	-0.0588235	0.0588235
chr3:129237627-129237806	---	up	noncoding	3	0.0588235	0	0	-0.0588235	0.0588235
chr3:171903038-171903129	---	up	noncoding	3	0.0588235	0	0	-0.0588235	0.0588235
chr6:24919337-24919437	---	up	noncoding	3	0.0588235	0	0	-0.0588235	0.0588235
chr7:44299938-44300042	---	up	noncoding	3	0.0588235	0	0	-0.0588235	0.0588235
chr7:75695730-75695902	---	down	noncoding	3	0.0588235	0	0	-0.0588235	0.0588235
ENST00000424339	nonsense_mediated_decay	down	noncoding	3	0.0588235	0	0	-0.0588235	0.0588235
ENST00000476189	processed_transcript	down	noncoding	3	0.0588235	0	0	-0.0588235	0.0588235
ENST00000489598	retained_intron	up	noncoding	3	0.0588235	0	0	-0.0588235	0.0588235
ENST00000522760	retained_intron	up	noncoding	3	0.0588235	0	0	-0.0588235	0.0588235
NR_033805	Homo sapiens uncharacterized LOC220906 (LOC220906), non-coding RNA	down	noncoding	3	0.0588235	0	0	-0.0588235	0.0588235
chr5:134694517-134694616	---	up	noncoding	2	0.0392157	8	0.097561	0.0583453	0.0583453
chr6:99857264-99857428	---	up	noncoding	12	0.235294	24	0.292683	0.0573888	0.0573888
chr11:72531672-72531893	---	up	noncoding	9	0.176471	19	0.231707	0.0552367	0.0552367
chr1:207964387-207964500	---	up	noncoding	4	0.0784314	2	0.0243902	-0.0540411	0.0540411
chr2:178118897-178119024	---	up	noncoding	4	0.0784314	2	0.0243902	-0.0540411	0.0540411
XR_132582	PREDICTED: Homo sapiens hypothetical LOC100652786 (LOC100652786), miscRNA	down	noncoding	4	0.0784314	2	0.0243902	-0.0540411	0.0540411
chr17:8365699-8365820	---	up	noncoding	1	0.0196078	6	0.0731707	0.0535629	0.0535629
chr6:167426282-167426392	---	up	noncoding	1	0.0196078	6	0.0731707	0.0535629	0.0535629
chr2:242264676-242264774	---	up	noncoding	3	0.0588235	9	0.109756	0.0509326	0.0509326
chr2:84660176-84660295	---	up	noncoding	3	0.0588235	9	0.109756	0.0509326	0.0509326
chr8:71242705-71243241	---	up	noncoding	5	0.0980392	4	0.0487805	-0.0492587	0.0492587
chr1:207942634-207943035	---	up	noncoding	0	0	4	0.0487805	0.0487805	0.0487805
chr1:225602569-225602664	---	up	noncoding	0	0	4	0.0487805	0.0487805	0.0487805
chr1:246268738-246268825	---	up	noncoding	0	0	4	0.0487805	0.0487805	0.0487805
chr1:70695786-70695953	---	up	noncoding	0	0	4	0.0487805	0.0487805	0.0487805
chr1:76255317-76255564	---	up	noncoding	0	0	4	0.0487805	0.0487805	0.0487805
chr10:6270386-6270483	---	up	noncoding	0	0	4	0.0487805	0.0487805	0.0487805
chr10:70516863-70516951	---	up	noncoding	0	0	4	0.0487805	0.0487805	0.0487805
chr13:100022751-100022857	---	up	noncoding	0	0	4	0.0487805	0.0487805	0.0487805
chr13:114139804-114139951	---	up	noncoding	0	0	4	0.0487805	0.0487805	0.0487805
chr14:63910421-63910517	---	up	noncoding	0	0	4	0.0487805	0.0487805	0.0487805
chr16:66765715-66766166	---	up	noncoding	0	0	4	0.0487805	0.0487805	0.0487805
chr17:7478593-7478705	---	up	noncoding	0	0	4	0.0487805	0.0487805	0.0487805
chr17:80422416-80422574	---	up	noncoding	0	0	4	0.0487805	0.0487805	0.0487805
chr18:74804547-74804645	---	up	noncoding	0	0	4	0.0487805	0.0487805	0.0487805
chr18:9109432-9109597	---	up	noncoding	0	0	4	0.0487805	0.0487805	0.0487805
chr2:118584480-118584581	---	up	noncoding	0	0	4	0.0487805	0.0487805	0.0487805
chr2:118857547-118857667	---	up	noncoding	0	0	4	0.0487805	0.0487805	0.0487805
chr2:173473849-173473993	---	up	noncoding	0	0	4	0.0487805	0.0487805	0.0487805
chr2:219101776-219101882	---	up	noncoding	0	0	4	0.0487805	0.0487805	0.0487805
chr2:3457363-3457447	---	up	noncoding	0	0	4	0.0487805	0.0487805	0.0487805
chr2:54889553-54889671	---	up	noncoding	0	0	4	0.0487805	0.0487805	0.0487805
chr2:75103605-75103828	---	up	noncoding	0	0	4	0.0487805	0.0487805	0.0487805
chr20:30975353-30975491	---	up	noncoding	0	0	4	0.0487805	0.0487805	0.0487805
chr20:34321762-34321939	---	up	noncoding	0	0	4	0.0487805	0.0487805	0.0487805
chr21:34641249-34641355	---	up	noncoding	0	0	4	0.0487805	0.0487805	0.0487805
chr22:44340405-44340569	---	up	noncoding	0	0	4	0.0487805	0.0487805	0.0487805
chr3:11536909-11537026	---	up	noncoding	0	0	4	0.0487805	0.0487805	0.0487805
chr3:12626793-12627178	---	up	noncoding	0	0	4	0.0487805	0.0487805	0.0487805
chr4:141016378-141016507	---	up	noncoding	0	0	4	0.0487805	0.0487805	0.0487805
chr4:3346252-3346368	---	up	noncoding	0	0	4	0.0487805	0.0487805	0.0487805
chr4:71656044-71656142	---	up	noncoding	0	0	4	0.0487805	0.0487805	0.0487805
chr4:83755775-83755879	---	up	noncoding	0	0	4	0.0487805	0.0487805	0.0487805
chr5:148878702-148878819	---	up	noncoding	0	0	4	0.0487805	0.0487805	0.0487805
chr6:160457408-160457533	---	up	noncoding	0	0	4	0.0487805	0.0487805	0.0487805
chr6:3016906-3017074	---	up	noncoding	0	0	4	0.0487805	0.0487805	0.0487805
chr7:158523721-158524397	---	down	noncoding	0	0	4	0.0487805	0.0487805	0.0487805
chr7:26229812-26229929	---	up	noncoding	0	0	4	0.0487805	0.0487805	0.0487805
chr8:101722012-101722110	---	up	noncoding	0	0	4	0.0487805	0.0487805	0.0487805
chr9:134366049-134366353	---	up	noncoding	0	0	4	0.0487805	0.0487805	0.0487805
chrX:11782732-11782928	---	up	noncoding	0	0	4	0.0487805	0.0487805	0.0487805
chrX:18916992-18917221	---	up	noncoding	0	0	4	0.0487805	0.0487805	0.0487805
ENST00000476587	retained_intron	down	noncoding	0	0	4	0.0487805	0.0487805	0.0487805
ENST00000524788	processed_transcript	up	noncoding	0	0	4	0.0487805	0.0487805	0.0487805
NR_027035	Homo sapiens uncharacterized LOC144486 (LOC144486), non-coding RNA	up	noncoding	0	0	4	0.0487805	0.0487805	0.0487805
XR_110494	PREDICTED: Homo sapiens hypothetical LOC100506528 (LOC100506528), miscRNA	up	noncoding	0	0	4	0.0487805	0.0487805	0.0487805
chr10:126783870-126783989	---	up	noncoding	3	0.0588235	1	0.0121951	-0.0466284	0.0466284
chr12:11872726-11872814	---	up	noncoding	3	0.0588235	1	0.0121951	-0.0466284	0.0466284
chr14:69428561-69428743	---	up	noncoding	3	0.0588235	1	0.0121951	-0.0466284	0.0466284
chr3:171762903-171762986	---	up	noncoding	3	0.0588235	1	0.0121951	-0.0466284	0.0466284
ENST00000533297	nonsense_mediated_decay	down	noncoding	3	0.0588235	1	0.0121951	-0.0466284	0.0466284
NR_037182	Homo sapiens phosphodiesterase 4D interacting protein pseudogene (LOC653513), non-coding RNA	up	noncoding	3	0.0588235	1	0.0121951	-0.0466284	0.0466284
chr5:460058-460416	---	up	noncoding	2	0.0392157	7	0.0853659	0.0461502	0.0461502
chrX:9545732-9545860	---	up	noncoding	2	0.0392157	7	0.0853659	0.0461502	0.0461502
chr3:188506184-188506287	---	up	noncoding	12	0.235294	23	0.280488	0.0451937	0.0451937
chr1:207941910-207942131	---	up	noncoding	6	0.117647	6	0.0731707	-0.0444763	0.0444763
chrX:147024925-147025050	---	up	noncoding	4	0.0784314	10	0.121951	0.0435198	0.0435198
chr10:12448997-12449125	---	up	noncoding	4	0.0784314	3	0.0365854	-0.041846	0.041846
chr10:35714881-35714999	---	up	noncoding	4	0.0784314	3	0.0365854	-0.041846	0.041846
chr1:92243004-92243098	---	up	noncoding	1	0.0196078	5	0.0609756	0.0413678	0.0413678
chr16:31199192-31199468	---	up	noncoding	1	0.0196078	5	0.0609756	0.0413678	0.0413678
chr6:160513710-160513951	---	up	noncoding	1	0.0196078	5	0.0609756	0.0413678	0.0413678
chr1:2186836-2187780	---	up	noncoding	12	0.235294	16	0.195122	-0.0401722	0.0401722
chr17:56076454-56076834	---	up	noncoding	16	0.313725	29	0.353659	0.039933	0.039933
ENST00000492811	processed_transcript	up	noncoding	7	0.137255	8	0.097561	-0.0396939	0.0396939
chr1:113196627-113196766	---	up	noncoding	2	0.0392157	0	0	-0.0392157	0.0392157
chr1:154242570-154242658	---	up	noncoding	2	0.0392157	0	0	-0.0392157	0.0392157
chr1:1707194-1707327	---	up	noncoding	2	0.0392157	0	0	-0.0392157	0.0392157
chr1:225583517-225583988	---	up	noncoding	2	0.0392157	0	0	-0.0392157	0.0392157
chr1:230227455-230227555	---	up	noncoding	2	0.0392157	0	0	-0.0392157	0.0392157
chr1:33805872-33806010	---	up	noncoding	2	0.0392157	0	0	-0.0392157	0.0392157
chr1:44796725-44796822	---	up	noncoding	2	0.0392157	0	0	-0.0392157	0.0392157
chr11:126228560-126228714	---	up	noncoding	2	0.0392157	0	0	-0.0392157	0.0392157
chr13:111554442-111554706	---	up	noncoding	2	0.0392157	0	0	-0.0392157	0.0392157
chr13:43466130-43469356	---	up	noncoding	2	0.0392157	0	0	-0.0392157	0.0392157
chr14:21704901-21705094	---	up	noncoding	2	0.0392157	0	0	-0.0392157	0.0392157
chr16:20878524-20878639	---	up	noncoding	2	0.0392157	0	0	-0.0392157	0.0392157
chr16:69360629-69361046	---	down	noncoding	2	0.0392157	0	0	-0.0392157	0.0392157
chr17:45754215-45754307	---	up	noncoding	2	0.0392157	0	0	-0.0392157	0.0392157
chr17:48771868-48772199	---	down	noncoding	2	0.0392157	0	0	-0.0392157	0.0392157
chr17:78252935-78253062	---	up	noncoding	2	0.0392157	0	0	-0.0392157	0.0392157
chr18:74088869-74088973	---	up	noncoding	2	0.0392157	0	0	-0.0392157	0.0392157
chr18:74109044-74109171	---	up	noncoding	2	0.0392157	0	0	-0.0392157	0.0392157
chr19:16200219-16200440	---	up	noncoding	2	0.0392157	0	0	-0.0392157	0.0392157
chr2:101706122-101706221	---	up	noncoding	2	0.0392157	0	0	-0.0392157	0.0392157
chr2:102771206-102771312	---	up	noncoding	2	0.0392157	0	0	-0.0392157	0.0392157
chr2:178103922-178104082	---	up	noncoding	2	0.0392157	0	0	-0.0392157	0.0392157
chr2:191829102-191829419	---	up	noncoding	2	0.0392157	0	0	-0.0392157	0.0392157
chr2:27290785-27290896	---	down	noncoding	2	0.0392157	0	0	-0.0392157	0.0392157
chr20:36712915-36713011	---	up	noncoding	2	0.0392157	0	0	-0.0392157	0.0392157
chr21:34943022-34943194	---	up	noncoding	2	0.0392157	0	0	-0.0392157	0.0392157
chr3:9511727-9512034	---	up	noncoding	2	0.0392157	0	0	-0.0392157	0.0392157
chr7:1069807-1069922	---	up	noncoding	2	0.0392157	0	0	-0.0392157	0.0392157
chr7:36220342-36220451	---	up	noncoding	2	0.0392157	0	0	-0.0392157	0.0392157
chrX:108973571-108973697	---	up	noncoding	2	0.0392157	0	0	-0.0392157	0.0392157
chrX:84347290-84347966	---	down	noncoding	2	0.0392157	0	0	-0.0392157	0.0392157
NR_029403	Homo sapiens chaperonin containing TCP1, subunit 7 (eta) (CCT7), transcript variant 6, non-coding RNA	down	noncoding	2	0.0392157	0	0	-0.0392157	0.0392157
NR_037619	Homo sapiens CKLF-like MARVEL transmembrane domain containing 3 (CMTM3), transcript variant 7, non-coding RNA	down	noncoding	2	0.0392157	0	0	-0.0392157	0.0392157
XR_133374	PREDICTED: Homo sapiens hypothetical LOC100653110 (LOC100653110), miscRNA	down	noncoding	2	0.0392157	0	0	-0.0392157	0.0392157
chr1:167633532-167633622	---	up	noncoding	3	0.0588235	8	0.097561	0.0387374	0.0387374
chr17:56067295-56067456	---	up	noncoding	3	0.0588235	8	0.097561	0.0387374	0.0387374
chr20:47419764-47419867	---	up	noncoding	8	0.156863	16	0.195122	0.0382592	0.0382592
chr6:88262013-88262110	---	up	noncoding	10	0.196078	13	0.158537	-0.0375418	0.0375418
chr12:12016613-12016724	---	up	noncoding	5	0.0980392	5	0.0609756	-0.0370636	0.0370636
chr1:150592777-150592876	---	up	noncoding	0	0	3	0.0365854	0.0365854	0.0365854
chr1:160231277-160231360	---	up	noncoding	0	0	3	0.0365854	0.0365854	0.0365854
chr1:1664022-1664244	---	down	noncoding	0	0	3	0.0365854	0.0365854	0.0365854
chr1:205682525-205682707	---	down	noncoding	0	0	3	0.0365854	0.0365854	0.0365854
chr1:44219515-44219660	---	up	noncoding	0	0	3	0.0365854	0.0365854	0.0365854
chr10:70096271-70096663	---	up	noncoding	0	0	3	0.0365854	0.0365854	0.0365854
chr11:36471507-36471647	---	up	noncoding	0	0	3	0.0365854	0.0365854	0.0365854
chr12:110934012-110934213	---	up	noncoding	0	0	3	0.0365854	0.0365854	0.0365854
chr12:120662248-120662363	---	up	noncoding	0	0	3	0.0365854	0.0365854	0.0365854
chr13:111548200-111548906	---	up	noncoding	0	0	3	0.0365854	0.0365854	0.0365854
chr13:113534954-113535123	---	up	noncoding	0	0	3	0.0365854	0.0365854	0.0365854
chr14:24633344-24633572	---	up	noncoding	0	0	3	0.0365854	0.0365854	0.0365854
chr14:73569259-73569494	---	up	noncoding	0	0	3	0.0365854	0.0365854	0.0365854
chr16:3785758-3785906	---	up	noncoding	0	0	3	0.0365854	0.0365854	0.0365854
chr17:56072569-56072764	---	up	noncoding	0	0	3	0.0365854	0.0365854	0.0365854
chr17:61876619-61876884	---	up	noncoding	0	0	3	0.0365854	0.0365854	0.0365854
chr17:70905057-70905146	---	up	noncoding	0	0	3	0.0365854	0.0365854	0.0365854
chr17:78357854-78357956	---	up	noncoding	0	0	3	0.0365854	0.0365854	0.0365854
chr18:13470444-13470546	---	up	noncoding	0	0	3	0.0365854	0.0365854	0.0365854
chr18:74124896-74125004	---	up	noncoding	0	0	3	0.0365854	0.0365854	0.0365854
chr2:100021359-100021456	---	up	noncoding	0	0	3	0.0365854	0.0365854	0.0365854
chr2:113407643-113407767	---	up	noncoding	0	0	3	0.0365854	0.0365854	0.0365854
chr2:114395068-114395185	---	up	noncoding	0	0	3	0.0365854	0.0365854	0.0365854
chr2:190731893-190732018	---	up	noncoding	0	0	3	0.0365854	0.0365854	0.0365854
chr2:201990461-201990576	---	up	noncoding	0	0	3	0.0365854	0.0365854	0.0365854
chr2:47400283-47400457	---	up	noncoding	0	0	3	0.0365854	0.0365854	0.0365854
chr2:61416226-61416380	---	up	noncoding	0	0	3	0.0365854	0.0365854	0.0365854
chr2:68967242-68967359	---	up	noncoding	0	0	3	0.0365854	0.0365854	0.0365854
chr20:3903227-3903381	---	up	noncoding	0	0	3	0.0365854	0.0365854	0.0365854
chr3:123670410-123670624	---	up	noncoding	0	0	3	0.0365854	0.0365854	0.0365854
chr3:13420708-13420841	---	up	noncoding	0	0	3	0.0365854	0.0365854	0.0365854
chr3:134641645-134641750	---	up	noncoding	0	0	3	0.0365854	0.0365854	0.0365854
chr3:156868467-156868597	---	up	noncoding	0	0	3	0.0365854	0.0365854	0.0365854
chr3:47031155-47031260	---	up	noncoding	0	0	3	0.0365854	0.0365854	0.0365854
chr3:47047955-47048062	---	up	noncoding	0	0	3	0.0365854	0.0365854	0.0365854
chr4:141013911-141014014	---	up	noncoding	0	0	3	0.0365854	0.0365854	0.0365854
chr5:134692173-134692284	---	up	noncoding	0	0	3	0.0365854	0.0365854	0.0365854
chr5:32149183-32149285	---	up	noncoding	0	0	3	0.0365854	0.0365854	0.0365854
chr7:117396894-117397009	---	up	noncoding	0	0	3	0.0365854	0.0365854	0.0365854
chr7:5457327-5457448	---	up	noncoding	0	0	3	0.0365854	0.0365854	0.0365854
chr8:119102027-119102115	---	up	noncoding	0	0	3	0.0365854	0.0365854	0.0365854
chrX:129785149-129785267	---	up	noncoding	0	0	3	0.0365854	0.0365854	0.0365854
ENST00000490104	retained_intron	down	noncoding	0	0	3	0.0365854	0.0365854	0.0365854
ENST00000566249	nonsense_mediated_decay	down	noncoding	0	0	3	0.0365854	0.0365854	0.0365854
chr2:71646291-71646411	---	up	noncoding	8	0.156863	10	0.121951	-0.0349115	0.0349115
chr1:220983878-220984037	---	up	noncoding	3	0.0588235	2	0.0243902	-0.0344333	0.0344333
chr20:31015247-31015402	---	up	noncoding	3	0.0588235	2	0.0243902	-0.0344333	0.0344333
ENST00000469535	processed_transcript	up	noncoding	3	0.0588235	2	0.0243902	-0.0344333	0.0344333
chr6:109693333-109693549	---	up	noncoding	2	0.0392157	6	0.0731707	0.033955	0.033955
chr10:126778128-126778218	---	up	noncoding	6	0.117647	7	0.0853659	-0.0322812	0.0322812
chr16:3103430-3103760	---	up	noncoding	6	0.117647	7	0.0853659	-0.0322812	0.0322812
chr6:170673165-170673295	---	up	noncoding	4	0.0784314	9	0.109756	0.0313247	0.0313247
chr1:230366102-230366245	---	up	noncoding	4	0.0784314	4	0.0487805	-0.0296509	0.0296509
chr10:11355970-11356065	---	up	noncoding	4	0.0784314	4	0.0487805	-0.0296509	0.0296509
chr15:44863009-44863237	---	up	noncoding	4	0.0784314	4	0.0487805	-0.0296509	0.0296509
chr3:15298105-15298315	---	up	noncoding	4	0.0784314	4	0.0487805	-0.0296509	0.0296509
chr14:62205958-62206139	---	up	noncoding	1	0.0196078	4	0.0487805	0.0291726	0.0291726
NR_023924	Homo sapiens chromosome 14 open reading frame 167 (C14orf167), transcript variant 4, non-coding RNA	down	noncoding	1	0.0196078	4	0.0487805	0.0291726	0.0291726
chr11:48102584-48103088	---	up	noncoding	6	0.117647	12	0.146341	0.0286944	0.0286944
chr2:210897222-210897329	---	up	noncoding	7	0.137255	9	0.109756	-0.0274988	0.0274988
chr17:27586675-27586937	---	up	noncoding	2	0.0392157	1	0.0121951	-0.0270206	0.0270206
chr2:101896198-101896343	---	up	noncoding	2	0.0392157	1	0.0121951	-0.0270206	0.0270206
chr2:178104533-178104635	---	up	noncoding	2	0.0392157	1	0.0121951	-0.0270206	0.0270206
chr2:234333342-234333480	---	up	noncoding	2	0.0392157	1	0.0121951	-0.0270206	0.0270206
chr2:87004284-87004439	---	down	noncoding	2	0.0392157	1	0.0121951	-0.0270206	0.0270206
chr4:69185214-69185307	---	up	noncoding	2	0.0392157	1	0.0121951	-0.0270206	0.0270206
chr4:77959987-77960074	---	up	noncoding	2	0.0392157	1	0.0121951	-0.0270206	0.0270206
XR_133416	PREDICTED: Homo sapiens hypothetical LOC100653222 (LOC100653222), miscRNA	down	noncoding	2	0.0392157	1	0.0121951	-0.0270206	0.0270206
chr10:14634095-14634253	---	up	noncoding	3	0.0588235	7	0.0853659	0.0265423	0.0265423
chr18:33606522-33606745	---	up	noncoding	3	0.0588235	7	0.0853659	0.0265423	0.0265423
chr2:178103727-178103860	---	up	noncoding	3	0.0588235	7	0.0853659	0.0265423	0.0265423
chrX:17630460-17630569	---	up	noncoding	3	0.0588235	7	0.0853659	0.0265423	0.0265423
chr12:11869402-11869498	---	up	noncoding	13	0.254902	23	0.280488	0.0255858	0.0255858
chr1:120284702-120284895	---	down	noncoding	0	0	2	0.0243902	0.0243902	0.0243902
chr1:154242238-154242522	---	up	noncoding	0	0	2	0.0243902	0.0243902	0.0243902
chr1:198178299-198178501	---	up	noncoding	0	0	2	0.0243902	0.0243902	0.0243902
chr1:208004153-208004280	---	up	noncoding	0	0	2	0.0243902	0.0243902	0.0243902
chr1:214500648-214500814	---	up	noncoding	0	0	2	0.0243902	0.0243902	0.0243902
chr1:230240746-230240867	---	up	noncoding	0	0	2	0.0243902	0.0243902	0.0243902
chr1:230243620-230243744	---	up	noncoding	0	0	2	0.0243902	0.0243902	0.0243902
chr1:24974967-24975148	---	up	noncoding	0	0	2	0.0243902	0.0243902	0.0243902
chr1:52263303-52263421	---	up	noncoding	0	0	2	0.0243902	0.0243902	0.0243902
chr1:61610562-61610644	---	up	noncoding	0	0	2	0.0243902	0.0243902	0.0243902
chr1:71534107-71534276	---	up	noncoding	0	0	2	0.0243902	0.0243902	0.0243902
chr1:94884515-94884627	---	up	noncoding	0	0	2	0.0243902	0.0243902	0.0243902
chr10:123329667-123329815	---	up	noncoding	0	0	2	0.0243902	0.0243902	0.0243902
chr10:124009996-124010079	---	up	noncoding	0	0	2	0.0243902	0.0243902	0.0243902
chr10:98418649-98418773	---	up	noncoding	0	0	2	0.0243902	0.0243902	0.0243902
chr11:63673232-63673381	---	up	noncoding	0	0	2	0.0243902	0.0243902	0.0243902
chr11:66310695-66310835	---	up	noncoding	0	0	2	0.0243902	0.0243902	0.0243902
chr12:53568935-53569343	---	up	noncoding	0	0	2	0.0243902	0.0243902	0.0243902
chr13:113570824-113570935	---	down	noncoding	0	0	2	0.0243902	0.0243902	0.0243902
chr13:113890702-113890894	---	up	noncoding	0	0	2	0.0243902	0.0243902	0.0243902
chr14:100742280-100742377	---	up	noncoding	0	0	2	0.0243902	0.0243902	0.0243902
chr14:102239189-102239284	---	up	noncoding	0	0	2	0.0243902	0.0243902	0.0243902
chr16:81529302-81529437	---	up	noncoding	0	0	2	0.0243902	0.0243902	0.0243902
chr16:81985940-81986269	---	up	noncoding	0	0	2	0.0243902	0.0243902	0.0243902
chr16:89540946-89541067	---	up	noncoding	0	0	2	0.0243902	0.0243902	0.0243902
chr17:15407641-15407814	---	up	noncoding	0	0	2	0.0243902	0.0243902	0.0243902
chr17:55377349-55377438	---	up	noncoding	0	0	2	0.0243902	0.0243902	0.0243902
chr17:62500456-62500576	---	up	noncoding	0	0	2	0.0243902	0.0243902	0.0243902
chr17:78338762-78339000	---	up	noncoding	0	0	2	0.0243902	0.0243902	0.0243902
chr17:78354412-78354623	---	up	noncoding	0	0	2	0.0243902	0.0243902	0.0243902
chr17:79978436-79978529	---	up	noncoding	0	0	2	0.0243902	0.0243902	0.0243902
chr18:59538022-59538124	---	up	noncoding	0	0	2	0.0243902	0.0243902	0.0243902
chr18:8631535-8631648	---	up	noncoding	0	0	2	0.0243902	0.0243902	0.0243902
chr18:9116134-9116326	---	up	noncoding	0	0	2	0.0243902	0.0243902	0.0243902
chr19:16189693-16189783	---	up	noncoding	0	0	2	0.0243902	0.0243902	0.0243902
chr19:49991493-49991608	---	down	noncoding	0	0	2	0.0243902	0.0243902	0.0243902
chr2:161222439-161222550	---	up	noncoding	0	0	2	0.0243902	0.0243902	0.0243902
chr2:223804061-223804192	---	up	noncoding	0	0	2	0.0243902	0.0243902	0.0243902
chr2:240148129-240148269	---	up	noncoding	0	0	2	0.0243902	0.0243902	0.0243902
chr2:242190203-242190340	---	up	noncoding	0	0	2	0.0243902	0.0243902	0.0243902
chr2:42560889-42560981	---	up	noncoding	0	0	2	0.0243902	0.0243902	0.0243902
chr2:46315395-46315511	---	up	noncoding	0	0	2	0.0243902	0.0243902	0.0243902
chr2:54890072-54890202	---	up	noncoding	0	0	2	0.0243902	0.0243902	0.0243902
chr20:17929242-17929357	---	up	noncoding	0	0	2	0.0243902	0.0243902	0.0243902
chr20:3901561-3901672	---	up	noncoding	0	0	2	0.0243902	0.0243902	0.0243902
chr20:43552793-43552893	---	up	noncoding	0	0	2	0.0243902	0.0243902	0.0243902
chr22:36722360-36722492	---	up	noncoding	0	0	2	0.0243902	0.0243902	0.0243902
chr22:42911821-42911933	---	down	noncoding	0	0	2	0.0243902	0.0243902	0.0243902
chr3:122973310-122973418	---	up	noncoding	0	0	2	0.0243902	0.0243902	0.0243902
chr3:134813362-134813487	---	up	noncoding	0	0	2	0.0243902	0.0243902	0.0243902
chr3:171763022-171763204	---	up	noncoding	0	0	2	0.0243902	0.0243902	0.0243902
chr3:3194592-3194759	---	up	noncoding	0	0	2	0.0243902	0.0243902	0.0243902
chr3:42686286-42686417	---	up	noncoding	0	0	2	0.0243902	0.0243902	0.0243902
chr3:50139631-50139853	---	up	noncoding	0	0	2	0.0243902	0.0243902	0.0243902
chr3:9516307-9516683	---	up	noncoding	0	0	2	0.0243902	0.0243902	0.0243902
chr4:1169958-1170138	---	up	noncoding	0	0	2	0.0243902	0.0243902	0.0243902
chr4:140951856-140951957	---	up	noncoding	0	0	2	0.0243902	0.0243902	0.0243902
chr6:158986458-158986629	---	up	noncoding	0	0	2	0.0243902	0.0243902	0.0243902
chr6:170860752-170860880	---	up	noncoding	0	0	2	0.0243902	0.0243902	0.0243902
chr7:151381810-151381947	---	up	noncoding	0	0	2	0.0243902	0.0243902	0.0243902
chr7:27984940-27985031	---	up	noncoding	0	0	2	0.0243902	0.0243902	0.0243902
chr7:75956134-75956732	---	down	noncoding	0	0	2	0.0243902	0.0243902	0.0243902
chr8:123929123-123929236	---	up	noncoding	0	0	2	0.0243902	0.0243902	0.0243902
chr8:128751281-128751411	---	down	noncoding	0	0	2	0.0243902	0.0243902	0.0243902
chr8:145680293-145680399	---	up	noncoding	0	0	2	0.0243902	0.0243902	0.0243902
chr9:134607273-134607388	---	up	noncoding	0	0	2	0.0243902	0.0243902	0.0243902
chr9:139747269-139747382	---	up	noncoding	0	0	2	0.0243902	0.0243902	0.0243902
ENST00000524696	processed_transcript	up	noncoding	0	0	2	0.0243902	0.0243902	0.0243902
NR_026757	Homo sapiens OIP5 antisense RNA 1 (non-protein coding) (OIP5-AS1), non-coding RNA	down	noncoding	0	0	2	0.0243902	0.0243902	0.0243902
NR_028080	Homo sapiens family with sequence similarity 172, member A (FAM172A), transcript variant 4, non-coding RNA	down	noncoding	0	0	2	0.0243902	0.0243902	0.0243902
chr10:75758809-75758911	---	up	noncoding	5	0.0980392	10	0.121951	0.023912	0.023912
chr13:111553906-111554023	---	up	noncoding	5	0.0980392	10	0.121951	0.023912	0.023912
chr15:99255364-99255470	---	up	noncoding	8	0.156863	11	0.134146	-0.0227164	0.0227164
chr12:53568647-53568845	---	up	noncoding	3	0.0588235	3	0.0365854	-0.0222382	0.0222382
chr16:28117543-28117637	---	up	noncoding	3	0.0588235	3	0.0365854	-0.0222382	0.0222382
chr17:75182257-75182386	---	up	noncoding	3	0.0588235	3	0.0365854	-0.0222382	0.0222382
chr20:42836405-42836642	---	up	noncoding	3	0.0588235	3	0.0365854	-0.0222382	0.0222382
ENST00000464757	processed_transcript	up	noncoding	3	0.0588235	3	0.0365854	-0.0222382	0.0222382
chr16:2338864-2338995	---	up	noncoding	2	0.0392157	5	0.0609756	0.0217599	0.0217599
chr1:150550122-150550230	---	up	noncoding	1	0.0196078	0	0	-0.0196078	0.0196078
chr1:150618728-150619089	---	down	noncoding	1	0.0196078	0	0	-0.0196078	0.0196078
chr1:154571080-154571282	---	up	noncoding	1	0.0196078	0	0	-0.0196078	0.0196078
chr1:201960898-201961100	---	up	noncoding	1	0.0196078	0	0	-0.0196078	0.0196078
chr1:205683779-205683918	---	down	noncoding	1	0.0196078	0	0	-0.0196078	0.0196078
chr1:2190852-2190957	---	up	noncoding	1	0.0196078	0	0	-0.0196078	0.0196078
chr1:93379260-93379344	---	up	noncoding	1	0.0196078	0	0	-0.0196078	0.0196078
chr10:12283801-12283897	---	up	noncoding	1	0.0196078	0	0	-0.0196078	0.0196078
chr10:12284289-12284425	---	up	noncoding	1	0.0196078	0	0	-0.0196078	0.0196078
chr11:4077821-4077914	---	up	noncoding	1	0.0196078	0	0	-0.0196078	0.0196078
chr11:48037611-48037776	---	up	noncoding	1	0.0196078	0	0	-0.0196078	0.0196078
chr11:72534354-72534608	---	up	noncoding	1	0.0196078	0	0	-0.0196078	0.0196078
chr11:77526061-77526176	---	up	noncoding	1	0.0196078	0	0	-0.0196078	0.0196078
chr11:8743063-8743266	---	up	noncoding	1	0.0196078	0	0	-0.0196078	0.0196078
chr11:9167080-9167181	---	up	noncoding	1	0.0196078	0	0	-0.0196078	0.0196078
chr12:124993565-124993658	---	up	noncoding	1	0.0196078	0	0	-0.0196078	0.0196078
chr13:33097008-33097227	---	up	noncoding	1	0.0196078	0	0	-0.0196078	0.0196078
chr14:89765272-89765356	---	up	noncoding	1	0.0196078	0	0	-0.0196078	0.0196078
chr16:30001163-30001269	---	up	noncoding	1	0.0196078	0	0	-0.0196078	0.0196078
chr17:36889491-36889667	---	down	noncoding	1	0.0196078	0	0	-0.0196078	0.0196078
chr17:76418033-76418235	---	up	noncoding	1	0.0196078	0	0	-0.0196078	0.0196078
chr2:101649872-101649993	---	up	noncoding	1	0.0196078	0	0	-0.0196078	0.0196078
chr2:178099036-178099160	---	up	noncoding	1	0.0196078	0	0	-0.0196078	0.0196078
chr2:178105371-178105498	---	up	noncoding	1	0.0196078	0	0	-0.0196078	0.0196078
chr2:47400001-47400228	---	up	noncoding	1	0.0196078	0	0	-0.0196078	0.0196078
chr2:99203034-99203153	---	up	noncoding	1	0.0196078	0	0	-0.0196078	0.0196078
chr20:3995485-3995572	---	up	noncoding	1	0.0196078	0	0	-0.0196078	0.0196078
chr20:45315360-45315468	---	down	noncoding	1	0.0196078	0	0	-0.0196078	0.0196078
chr20:62519305-62519458	---	up	noncoding	1	0.0196078	0	0	-0.0196078	0.0196078
chr21:34943556-34943759	---	up	noncoding	1	0.0196078	0	0	-0.0196078	0.0196078
chr3:101576394-101576623	---	up	noncoding	1	0.0196078	0	0	-0.0196078	0.0196078
chr3:101577448-101577640	---	up	noncoding	1	0.0196078	0	0	-0.0196078	0.0196078
chr3:171761399-171761490	---	up	noncoding	1	0.0196078	0	0	-0.0196078	0.0196078
chr3:187455222-187455363	---	up	noncoding	1	0.0196078	0	0	-0.0196078	0.0196078
chr4:187615054-187615150	---	up	noncoding	1	0.0196078	0	0	-0.0196078	0.0196078
chr4:38010379-38010845	---	up	noncoding	1	0.0196078	0	0	-0.0196078	0.0196078
chr4:39829644-39829734	---	up	noncoding	1	0.0196078	0	0	-0.0196078	0.0196078
chr5:1416754-1416871	---	down	noncoding	1	0.0196078	0	0	-0.0196078	0.0196078
chr5:142689722-142691822	---	up	noncoding	1	0.0196078	0	0	-0.0196078	0.0196078
chr5:173316029-173316129	---	up	noncoding	1	0.0196078	0	0	-0.0196078	0.0196078
chr6:167430113-167430218	---	up	noncoding	1	0.0196078	0	0	-0.0196078	0.0196078
chr8:103840259-103840762	---	down	noncoding	1	0.0196078	0	0	-0.0196078	0.0196078
chr8:62605584-62605706	---	up	noncoding	1	0.0196078	0	0	-0.0196078	0.0196078
chr9:131851869-131852645	---	down	noncoding	1	0.0196078	0	0	-0.0196078	0.0196078
chr9:92088926-92089061	---	up	noncoding	1	0.0196078	0	0	-0.0196078	0.0196078
ENST00000459681	processed_transcript	down	noncoding	1	0.0196078	0	0	-0.0196078	0.0196078
ENST00000468963	processed_transcript	down	noncoding	1	0.0196078	0	0	-0.0196078	0.0196078
FR030924	DISC2 RNA	up	noncoding	1	0.0196078	0	0	-0.0196078	0.0196078
FR047590	small cajal body specific RNA (scaRNA) scaRNA17 / scaRNA18 / U91	down	noncoding	1	0.0196078	0	0	-0.0196078	0.0196078
NR_003717	Homo sapiens maltase-glucoamylase (alpha-glucosidase) pseudogene (LOC100124692), non-coding RNA >gi|47077141|dbj|AK131337.1| Homo sapiens cDNA FLJ16351 fis, clone TESTI2039060, moderately similar to Maltase-glucoamylase, intestinal	up	noncoding	1	0.0196078	0	0	-0.0196078	0.0196078
chr16:89421678-89421775	---	up	noncoding	4	0.0784314	8	0.097561	0.0191296	0.0191296
chr8:142157190-142157344	---	up	noncoding	4	0.0784314	8	0.097561	0.0191296	0.0191296
chrX:117740539-117740676	---	up	noncoding	9	0.176471	16	0.195122	0.0186514	0.0186514
chr3:12684587-12684708	---	up	noncoding	4	0.0784314	5	0.0609756	-0.0174558	0.0174558
chr12:104898056-104898211	---	up	noncoding	1	0.0196078	3	0.0365854	0.0169775	0.0169775
chr14:24904097-24904246	---	up	noncoding	1	0.0196078	3	0.0365854	0.0169775	0.0169775
chr17:78356241-78356446	---	up	noncoding	1	0.0196078	3	0.0365854	0.0169775	0.0169775
chr21:44523247-44523356	---	up	noncoding	1	0.0196078	3	0.0365854	0.0169775	0.0169775
chr16:24220633-24220732	---	up	noncoding	7	0.137255	10	0.121951	-0.0153037	0.0153037
chr13:33096519-33096669	---	up	noncoding	2	0.0392157	2	0.0243902	-0.0148254	0.0148254
chr16:28110268-28110401	---	up	noncoding	2	0.0392157	2	0.0243902	-0.0148254	0.0148254
chr17:75468322-75468458	---	up	noncoding	2	0.0392157	2	0.0243902	-0.0148254	0.0148254
chr2:219099294-219099485	---	up	noncoding	2	0.0392157	2	0.0243902	-0.0148254	0.0148254
chr1:1688926-1689045	---	up	noncoding	3	0.0588235	6	0.0731707	0.0143472	0.0143472
chr3:152170367-152170535	---	up	noncoding	20	0.392157	31	0.378049	-0.0141081	0.0141081
chr2:55204292-55204435	---	up	noncoding	8	0.156863	14	0.170732	0.013869	0.013869
chr22:47253132-47253267	---	up	noncoding	15	0.294118	23	0.280488	-0.0136298	0.0136298
chr3:126162039-126162187	---	up	noncoding	5	0.0980392	7	0.0853659	-0.0126734	0.0126734
chr1:173451835-173452082	---	up	noncoding	0	0	1	0.0121951	0.0121951	0.0121951
chr1:173452741-173452938	---	up	noncoding	0	0	1	0.0121951	0.0121951	0.0121951
chr1:207963841-207964043	---	up	noncoding	0	0	1	0.0121951	0.0121951	0.0121951
chr1:27285721-27285819	---	up	noncoding	0	0	1	0.0121951	0.0121951	0.0121951
chr1:3807688-3807899	---	up	noncoding	0	0	1	0.0121951	0.0121951	0.0121951
chr10:1167469-1167562	---	up	noncoding	0	0	1	0.0121951	0.0121951	0.0121951
chr10:126837522-126837612	---	up	noncoding	0	0	1	0.0121951	0.0121951	0.0121951
chr10:77390988-77391074	---	up	noncoding	0	0	1	0.0121951	0.0121951	0.0121951
chr11:57546408-57546514	---	up	noncoding	0	0	1	0.0121951	0.0121951	0.0121951
chr11:66404975-66405076	---	up	noncoding	0	0	1	0.0121951	0.0121951	0.0121951
chr13:113383787-113383955	---	up	noncoding	0	0	1	0.0121951	0.0121951	0.0121951
chr13:25025691-25025794	---	up	noncoding	0	0	1	0.0121951	0.0121951	0.0121951
chr13:30084244-30084731	---	down	noncoding	0	0	1	0.0121951	0.0121951	0.0121951
chr14:24618505-24618606	---	up	noncoding	0	0	1	0.0121951	0.0121951	0.0121951
chr14:93543377-93543589	---	up	noncoding	0	0	1	0.0121951	0.0121951	0.0121951
chr16:18807273-18807369	---	up	noncoding	0	0	1	0.0121951	0.0121951	0.0121951
chr16:3533199-3533341	---	up	noncoding	0	0	1	0.0121951	0.0121951	0.0121951
chr16:4910238-4910344	---	up	noncoding	0	0	1	0.0121951	0.0121951	0.0121951
chr16:66768011-66768101	---	up	noncoding	0	0	1	0.0121951	0.0121951	0.0121951
chr16:8739669-8739888	---	up	noncoding	0	0	1	0.0121951	0.0121951	0.0121951
chr17:45738207-45738286	---	up	noncoding	0	0	1	0.0121951	0.0121951	0.0121951
chr17:45747697-45747850	---	up	noncoding	0	0	1	0.0121951	0.0121951	0.0121951
chr17:5011525-5011674	---	down	noncoding	0	0	1	0.0121951	0.0121951	0.0121951
chr17:78355675-78355935	---	up	noncoding	0	0	1	0.0121951	0.0121951	0.0121951
chr19:16192523-16192641	---	up	noncoding	0	0	1	0.0121951	0.0121951	0.0121951
chr19:3053229-3053608	---	down	noncoding	0	0	1	0.0121951	0.0121951	0.0121951
chr19:51303533-51303651	---	up	noncoding	0	0	1	0.0121951	0.0121951	0.0121951
chr2:112998857-112998988	---	up	noncoding	0	0	1	0.0121951	0.0121951	0.0121951
chr2:178106747-178106848	---	up	noncoding	0	0	1	0.0121951	0.0121951	0.0121951
chr2:234077755-234077888	---	up	noncoding	0	0	1	0.0121951	0.0121951	0.0121951
chr2:39338721-39338828	---	up	noncoding	0	0	1	0.0121951	0.0121951	0.0121951
chr2:62438909-62439012	---	up	noncoding	0	0	1	0.0121951	0.0121951	0.0121951
chr2:84652024-84652156	---	up	noncoding	0	0	1	0.0121951	0.0121951	0.0121951
chr2:86255201-86255318	---	up	noncoding	0	0	1	0.0121951	0.0121951	0.0121951
chr20:2121958-2122050	---	up	noncoding	0	0	1	0.0121951	0.0121951	0.0121951
chr20:35413177-35413397	---	down	noncoding	0	0	1	0.0121951	0.0121951	0.0121951
chr20:36713808-36714147	---	up	noncoding	0	0	1	0.0121951	0.0121951	0.0121951
chr21:34941666-34941762	---	up	noncoding	0	0	1	0.0121951	0.0121951	0.0121951
chr22:36782018-36782171	---	up	noncoding	0	0	1	0.0121951	0.0121951	0.0121951
chr3:139091953-139092045	---	up	noncoding	0	0	1	0.0121951	0.0121951	0.0121951
chr3:15084238-15084337	---	up	noncoding	0	0	1	0.0121951	0.0121951	0.0121951
chr3:171774176-171774335	---	up	noncoding	0	0	1	0.0121951	0.0121951	0.0121951
chr3:171795315-171795494	---	up	noncoding	0	0	1	0.0121951	0.0121951	0.0121951
chr3:185644591-185644862	---	up	noncoding	0	0	1	0.0121951	0.0121951	0.0121951
chr3:186021872-186022026	---	up	noncoding	0	0	1	0.0121951	0.0121951	0.0121951
chr3:188599655-188599755	---	up	noncoding	0	0	1	0.0121951	0.0121951	0.0121951
chr3:3193388-3193566	---	up	noncoding	0	0	1	0.0121951	0.0121951	0.0121951
chr3:97664012-97664169	---	down	noncoding	0	0	1	0.0121951	0.0121951	0.0121951
chr4:121670683-121670778	---	up	noncoding	0	0	1	0.0121951	0.0121951	0.0121951
chr4:522528-522709	---	up	noncoding	0	0	1	0.0121951	0.0121951	0.0121951
chr4:83750655-83750817	---	up	noncoding	0	0	1	0.0121951	0.0121951	0.0121951
chr5:10262750-10262891	---	up	noncoding	0	0	1	0.0121951	0.0121951	0.0121951
chr5:1256656-1256740	---	up	noncoding	0	0	1	0.0121951	0.0121951	0.0121951
chr5:138266811-138267029	---	up	noncoding	0	0	1	0.0121951	0.0121951	0.0121951
chr5:14452321-14452405	---	up	noncoding	0	0	1	0.0121951	0.0121951	0.0121951
chr5:172305746-172305837	---	up	noncoding	0	0	1	0.0121951	0.0121951	0.0121951
chr5:65454274-65454380	---	up	noncoding	0	0	1	0.0121951	0.0121951	0.0121951
chr6:144180210-144180297	---	up	noncoding	0	0	1	0.0121951	0.0121951	0.0121951
chr6:155583434-155583652	---	up	noncoding	0	0	1	0.0121951	0.0121951	0.0121951
chr9:132394771-132394891	---	up	noncoding	0	0	1	0.0121951	0.0121951	0.0121951
chr9:35730775-35730869	---	up	noncoding	0	0	1	0.0121951	0.0121951	0.0121951
chr9:96321069-96321179	---	up	noncoding	0	0	1	0.0121951	0.0121951	0.0121951
chrX:24171437-24171575	---	up	noncoding	0	0	1	0.0121951	0.0121951	0.0121951
ENST00000462659	processed_transcript	down	noncoding	0	0	1	0.0121951	0.0121951	0.0121951
ENST00000503388	retained_intron	down	noncoding	0	0	1	0.0121951	0.0121951	0.0121951
ENST00000533946	processed_transcript	down	noncoding	0	0	1	0.0121951	0.0121951	0.0121951
FR270187	C/D box guide small nucleolar RNA (snoRNA) SNORD60 / U60	down	noncoding	0	0	1	0.0121951	0.0121951	0.0121951
FR322322	C/D box small nucleolar RNA (snoRNA) HBII-85-2 / SNORD116-2	down	noncoding	0	0	1	0.0121951	0.0121951	0.0121951
NR_002599	Homo sapiens small nucleolar RNA host gene 6 (non-protein coding) (SNHG6), non-coding RNA >gi|33113957|gb|AY264285.1| Homo sapiens U87HG mRNA, complete sequence	down	noncoding	0	0	1	0.0121951	0.0121951	0.0121951
NR_036498	Homo sapiens opioid growth factor receptor pseudogene (LOC388906), non-coding RNA	down	noncoding	0	0	1	0.0121951	0.0121951	0.0121951
NR_037582	Homo sapiens adaptor-related protein complex 3, sigma 2 subunit (AP3S2), transcript variant 3, non-coding RNA	down	noncoding	0	0	1	0.0121951	0.0121951	0.0121951
NR_037928	Homo sapiens P2RX5-TAX1BP3 readthrough (P2RX5-TAX1BP3), non-coding RNA	down	noncoding	0	0	1	0.0121951	0.0121951	0.0121951
NR_038269	Homo sapiens uncharacterized LOC100506844 (LOC100506844), non-coding RNA	down	noncoding	0	0	1	0.0121951	0.0121951	0.0121951
XR_132720	PREDICTED: Homo sapiens hypothetical LOC100506486 (LOC100506486), miscRNA	up	noncoding	8	0.156863	12	0.146341	-0.0105213	0.0105213
XR_133366	PREDICTED: Homo sapiens hypothetical LOC100506486 (LOC100506486), miscRNA	up	noncoding	8	0.156863	12	0.146341	-0.0105213	0.0105213
chr4:83275595-83275758	---	up	noncoding	3	0.0588235	4	0.0487805	-0.010043	0.010043
ENST00000479538	processed_transcript	up	noncoding	3	0.0588235	4	0.0487805	-0.010043	0.010043
chr16:89355725-89355824	---	up	noncoding	2	0.0392157	4	0.0487805	0.0095648	0.0095648
chr22:22120224-22120367	---	up	noncoding	2	0.0392157	4	0.0487805	0.0095648	0.0095648
chr8:602041-602175	---	up	noncoding	6	0.117647	9	0.109756	-0.00789096	0.00789096
ENST00000480982	retained_intron	up	noncoding	6	0.117647	9	0.109756	-0.00789096	0.00789096
chr10:70095356-70095466	---	up	noncoding	1	0.0196078	1	0.0121951	-0.00741272	0.00741272
chr13:33102616-33102811	---	up	noncoding	1	0.0196078	1	0.0121951	-0.00741272	0.00741272
chr15:69101092-69101176	---	up	noncoding	1	0.0196078	1	0.0121951	-0.00741272	0.00741272
chr4:56290015-56290172	---	up	noncoding	1	0.0196078	1	0.0121951	-0.00741272	0.00741272
FR062859	small cajal body specific RNA (scaRNA) scaRNA7 / U90	down	noncoding	1	0.0196078	1	0.0121951	-0.00741272	0.00741272
chr2:178119724-178119830	---	up	noncoding	4	0.0784314	7	0.0853659	0.00693448	0.00693448
chr9:134853983-134854597	---	up	noncoding	4	0.0784314	7	0.0853659	0.00693448	0.00693448
chr5:93801483-93809228	---	up	noncoding	9	0.176471	15	0.182927	0.00645624	0.00645624
chr3:13016200-13016303	---	up	noncoding	9	0.176471	14	0.170732	-0.00573888	0.00573888
chr20:47385639-47385749	---	up	noncoding	4	0.0784314	6	0.0731707	-0.00526064	0.00526064
chr1:94340593-94340713	---	up	noncoding	1	0.0196078	2	0.0243902	0.0047824	0.0047824
chr2:153549650-153549779	---	up	noncoding	1	0.0196078	2	0.0243902	0.0047824	0.0047824
FR149397	H/ACA box guide small nucleolar RNA (snoRNA) ACA56 / SNORA56	up	noncoding	1	0.0196078	2	0.0243902	0.0047824	0.0047824
chr1:202562713-202562809	---	up	noncoding	2	0.0392157	3	0.0365854	-0.00263032	0.00263032
chr1:42651879-42652014	---	up	noncoding	2	0.0392157	3	0.0365854	-0.00263032	0.00263032
chr2:182781959-182782235	---	up	noncoding	2	0.0392157	3	0.0365854	-0.00263032	0.00263032
chr2:219110036-219110128	---	up	noncoding	2	0.0392157	3	0.0365854	-0.00263032	0.00263032
chr14:21726034-21726145	---	up	noncoding	3	0.0588235	5	0.0609756	0.00215208	0.00215208
chr18:9112352-9112450	---	up	noncoding	3	0.0588235	5	0.0609756	0.00215208	0.00215208
chr7:131179125-131181034	---	up	noncoding	13	0.254902	21	0.256098	0.0011956	0.0011956
ANGPT2	angiopoietin 2	up	coding	4	0.0784314	63	0.768293	0.689861	0.689861
C10orf31	chromosome 10 open reading frame 31	up	coding	4	0.0784314	62	0.756098	0.677666	0.677666
CD82	CD82 molecule	down	coding	0	0	53	0.646341	0.646341	0.646341
COX5B	cytochrome c oxidase subunit Vb	down	coding	2	0.0392157	55	0.670732	0.631516	0.631516
PCMT1	protein-L-isoaspartate (D-aspartate) O-methyltransferase	down	coding	3	0.0588235	54	0.658537	0.599713	0.599713
Q9P1G9	---	up	coding	30	0.588235	0	0	-0.588235	0.588235
DAD1	defender against cell death 1	down	coding	4	0.0784314	54	0.658537	0.580105	0.580105
NDRG3	NDRG family member 3	down	coding	0	0	46	0.560976	0.560976	0.560976
NRBP1	nuclear receptor binding protein 1	down	coding	0	0	46	0.560976	0.560976	0.560976
RBP2	retinol binding protein 2, cellular	up	coding	2	0.0392157	49	0.597561	0.558345	0.558345
GTF2F1	general transcription factor IIF, polypeptide 1, 74kDa	down	coding	2	0.0392157	48	0.585366	0.54615	0.54615
ZBED2	zinc finger, BED-type containing 2	up	coding	0	0	44	0.536585	0.536585	0.536585
PDZK1	PDZ domain containing 1	up	coding	0	0	42	0.512195	0.512195	0.512195
COPS4	COP9 constitutive photomorphogenic homolog subunit 4 (Arabidopsis)	down	coding	29	0.568627	5	0.0609756	-0.507652	0.507652
ZDHHC5	zinc finger, DHHC-type containing 5	down	coding	1	0.0196078	43	0.52439	0.504782	0.504782
HGC6.3	uncharacterized LOC100128124	up	coding	0	0	41	0.5	0.5	0.5
STARD4	StAR-related lipid transfer (START) domain containing 4	up	coding	0	0	41	0.5	0.5	0.5
GTF2A2	general transcription factor IIA, 2, 12kDa	down	coding	25	0.490196	0	0	-0.490196	0.490196
RNF175	ring finger protein 175	up	coding	25	0.490196	0	0	-0.490196	0.490196
KRCC1	lysine-rich coiled-coil 1	down	coding	25	0.490196	1	0.0121951	-0.478001	0.478001
LPP	LIM domain containing preferred translocation partner in lipoma	up	coding	25	0.490196	1	0.0121951	-0.478001	0.478001
LMAN2	lectin, mannose-binding 2	down	coding	3	0.0588235	44	0.536585	0.477762	0.477762
SLAIN1	SLAIN motif family, member 1	down	coding	0	0	39	0.47561	0.47561	0.47561
C14orf166	chromosome 14 open reading frame 166	down	coding	24	0.470588	0	0	-0.470588	0.470588
KCNRG	potassium channel regulator	up	coding	24	0.470588	0	0	-0.470588	0.470588
C1orf43	chromosome 1 open reading frame 43	down	coding	6	0.117647	48	0.585366	0.467719	0.467719
BID	BH3 interacting domain death agonist	down	coding	0	0	38	0.463415	0.463415	0.463415
PPP2CB	protein phosphatase 2, catalytic subunit, beta isozyme	down	coding	0	0	38	0.463415	0.463415	0.463415
LSM3	LSM3 homolog, U6 small nuclear RNA associated (S. cerevisiae)	down	coding	3	0.0588235	42	0.512195	0.453372	0.453372
SPDYE3	speedy homolog E3 (Xenopus laevis)	up	coding	0	0	37	0.45122	0.45122	0.45122
SPDYE6	speedy homolog E6 (Xenopus laevis)	up	coding	0	0	37	0.45122	0.45122	0.45122
FLJ32756	uncharacterized LOC642757	up	coding	3	0.0588235	41	0.5	0.441176	0.441176
ATP8B1	ATPase, aminophospholipid transporter, class I, type 8B, member 1	up	coding	0	0	36	0.439024	0.439024	0.439024
LAPTM4A	lysosomal protein transmembrane 4 alpha	down	coding	0	0	36	0.439024	0.439024	0.439024
RPL36AP7		up	coding	4	0.0784314	42	0.512195	0.433764	0.433764
C10orf26	chromosome 10 open reading frame 26	down	coding	0	0	35	0.426829	0.426829	0.426829
TMEM14E	transmembrane protein 14E	up	coding	27	0.529412	9	0.109756	-0.419656	0.419656
GABPB1	GA binding protein transcription factor, beta subunit 1	down	coding	3	0.0588235	39	0.47561	0.416786	0.416786
BRK1	BRICK1, SCAR/WAVE actin-nucleating complex subunit	down	coding	0	0	34	0.414634	0.414634	0.414634
C14orf119	chromosome 14 open reading frame 119	down	coding	0	0	34	0.414634	0.414634	0.414634
GPN3	GPN-loop GTPase 3	down	coding	0	0	34	0.414634	0.414634	0.414634
ACTR1A	ARP1 actin-related protein 1 homolog A, centractin alpha (yeast)	down	coding	0	0	33	0.402439	0.402439	0.402439
GIN1	gypsy retrotransposon integrase 1	down	coding	1	0.0196078	34	0.414634	0.395026	0.395026
ATP6V1E1	ATPase, H+ transporting, lysosomal 31kDa, V1 subunit E1	down	coding	0	0	32	0.390244	0.390244	0.390244
CETN2	centrin, EF-hand protein, 2	down	coding	0	0	32	0.390244	0.390244	0.390244
MRPS25	mitochondrial ribosomal protein S25	up	coding	0	0	32	0.390244	0.390244	0.390244
SKA3	spindle and kinetochore associated complex subunit 3	down	coding	0	0	32	0.390244	0.390244	0.390244
TSG101	tumor susceptibility gene 101	down	coding	0	0	32	0.390244	0.390244	0.390244
COX20	COX20 Cox2 chaperone homolog (S. cerevisiae)	up	coding	5	0.0980392	40	0.487805	0.389766	0.389766
HAUS1	HAUS augmin-like complex, subunit 1	down	coding	26	0.509804	10	0.121951	-0.387853	0.387853
Q9P136	---	up	coding	2	0.0392157	35	0.426829	0.387614	0.387614
EIF4A3	eukaryotic translation initiation factor 4A3	down	coding	1	0.0196078	33	0.402439	0.382831	0.382831
HADHB	hydroxyacyl-CoA dehydrogenase/3-ketoacyl-CoA thiolase/enoyl-CoA hydratase (trifunctional protein), beta subunit	down	coding	0	0	31	0.378049	0.378049	0.378049
KCTD5	potassium channel tetramerisation domain containing 5	down	coding	0	0	31	0.378049	0.378049	0.378049
SLC24A1	solute carrier family 24 (sodium/potassium/calcium exchanger), member 1	up	coding	0	0	31	0.378049	0.378049	0.378049
YWHAE	tyrosine 3-monooxygenase/tryptophan 5-monooxygenase activation protein, epsilon polypeptide	down	coding	0	0	31	0.378049	0.378049	0.378049
C2orf28	chromosome 2 open reading frame 28	down	coding	5	0.0980392	39	0.47561	0.377571	0.377571
ARL5A	ADP-ribosylation factor-like 5A	down	coding	7	0.137255	42	0.512195	0.37494	0.37494
AARS	alanyl-tRNA synthetase	down	coding	19	0.372549	0	0	-0.372549	0.372549
SELT	selenoprotein T	down	coding	1	0.0196078	32	0.390244	0.370636	0.370636
APEH	N-acylaminoacyl-peptide hydrolase	down	coding	20	0.392157	2	0.0243902	-0.367767	0.367767
AZIN1	antizyme inhibitor 1	down	coding	0	0	30	0.365854	0.365854	0.365854
FADD	Fas (TNFRSF6)-associated via death domain	down	coding	0	0	30	0.365854	0.365854	0.365854
NUDT13	nudix (nucleoside diphosphate linked moiety X)-type motif 13	up	coding	0	0	30	0.365854	0.365854	0.365854
RRAGC	Ras-related GTP binding C	down	coding	4	0.0784314	36	0.439024	0.360593	0.360593
MTDH	metadherin	down	coding	18	0.352941	0	0	-0.352941	0.352941
SPATA1	spermatogenesis associated 1	up	coding	18	0.352941	0	0	-0.352941	0.352941
UBL5	ubiquitin-like 5	down	coding	1	0.0196078	30	0.365854	0.346246	0.346246
FAM118B	family with sequence similarity 118, member B	down	coding	6	0.117647	38	0.463415	0.345768	0.345768
MTX2	metaxin 2	down	coding	6	0.117647	38	0.463415	0.345768	0.345768
UBE2G1	ubiquitin-conjugating enzyme E2G 1	down	coding	6	0.117647	38	0.463415	0.345768	0.345768
COPS2	COP9 constitutive photomorphogenic homolog subunit 2 (Arabidopsis)	down	coding	20	0.392157	4	0.0487805	-0.343376	0.343376
CCRL1	chemokine (C-C motif) receptor-like 1	up	coding	0	0	28	0.341463	0.341463	0.341463
DPCD	deleted in primary ciliary dyskinesia homolog (mouse)	up	coding	0	0	28	0.341463	0.341463	0.341463
BTBD1	BTB (POZ) domain containing 1	down	coding	19	0.372549	3	0.0365854	-0.335964	0.335964
Q4VXU4	OTTHUMP00000030388 (Fragment). [Source:Uniprot/SPTREMBL;Acc:Q4VXU4]	up	coding	22	0.431373	8	0.097561	-0.333812	0.333812
CCT2	chaperonin containing TCP1, subunit 2 (beta)	down	coding	17	0.333333	0	0	-0.333333	0.333333
PRDX1	peroxiredoxin 1	down	coding	17	0.333333	0	0	-0.333333	0.333333
GPR108	G protein-coupled receptor 108	down	coding	3	0.0588235	32	0.390244	0.33142	0.33142
NCEH1	neutral cholesterol ester hydrolase 1	down	coding	0	0	27	0.329268	0.329268	0.329268
VPS25	vacuolar protein sorting 25 homolog (S. cerevisiae)	down	coding	0	0	27	0.329268	0.329268	0.329268
UQCR10	ubiquinol-cytochrome c reductase, complex III subunit X	down	coding	2	0.0392157	30	0.365854	0.326638	0.326638
ARCN1	archain 1	down	coding	4	0.0784314	33	0.402439	0.324008	0.324008
PUS7	pseudouridylate synthase 7 homolog (S. cerevisiae)	down	coding	1	0.0196078	28	0.341463	0.321856	0.321856
Q6ZNX2	CDNA FLJ26950 fis, clone RCT08544. [Source:Uniprot/SPTREMBL;Acc:Q6ZNX2]	up	coding	0	0	26	0.317073	0.317073	0.317073
SCAF11	SR-related CTD-associated factor 11	up	coding	18	0.352941	3	0.0365854	-0.316356	0.316356
SNX6	sorting nexin 6	down	coding	0	0	25	0.304878	0.304878	0.304878
TSTA3	tissue specific transplantation antigen P35B	down	coding	0	0	25	0.304878	0.304878	0.304878
CCT7	chaperonin containing TCP1, subunit 7 (eta)	down	coding	18	0.352941	4	0.0487805	-0.304161	0.304161
TMEM59	transmembrane protein 59	down	coding	2	0.0392157	28	0.341463	0.302248	0.302248
SLIRP	SRA stem-loop interacting RNA binding protein	down	coding	16	0.313725	1	0.0121951	-0.30153	0.30153
UBA2	ubiquitin-like modifier activating enzyme 2	down	coding	16	0.313725	1	0.0121951	-0.30153	0.30153
Q9UI72	---	up	coding	4	0.0784314	31	0.378049	0.299617	0.299617
GTF2B	general transcription factor IIB	down	coding	1	0.0196078	26	0.317073	0.297465	0.297465
UBE2Q1	ubiquitin-conjugating enzyme E2Q family member 1	down	coding	8	0.156863	37	0.45122	0.294357	0.294357
ANP32E	acidic (leucine-rich) nuclear phosphoprotein 32 family, member E	down	coding	15	0.294118	0	0	-0.294118	0.294118
FAM175B	family with sequence similarity 175, member B	down	coding	15	0.294118	0	0	-0.294118	0.294118
NFAT5	nuclear factor of activated T-cells 5, tonicity-responsive	up	coding	15	0.294118	0	0	-0.294118	0.294118
UQCRH	ubiquinol-cytochrome c reductase hinge protein	down	coding	15	0.294118	0	0	-0.294118	0.294118
VPS11	vacuolar protein sorting 11 homolog (S. cerevisiae)	down	coding	15	0.294118	0	0	-0.294118	0.294118
GOLGA8B	golgin A8 family, member B	up	coding	0	0	24	0.292683	0.292683	0.292683
PCBP2	poly(rC) binding protein 2	down	coding	0	0	24	0.292683	0.292683	0.292683
PUS3	pseudouridylate synthase 3	down	coding	0	0	24	0.292683	0.292683	0.292683
AHSA2	AHA1, activator of heat shock 90kDa protein ATPase homolog 2 (yeast)	up	coding	2	0.0392157	27	0.329268	0.290053	0.290053
GANAB	glucosidase, alpha; neutral AB	down	coding	16	0.313725	2	0.0243902	-0.289335	0.289335
CCZ1	CCZ1 vacuolar protein trafficking and biogenesis associated homolog (S. cerevisiae)	down	coding	3	0.0588235	28	0.341463	0.28264	0.28264
CC2D2A	coiled-coil and C2 domain containing 2A	up	coding	15	0.294118	1	0.0121951	-0.281923	0.281923
TPMT	thiopurine S-methyltransferase	down	coding	15	0.294118	1	0.0121951	-0.281923	0.281923
KPNA4	karyopherin alpha 4 (importin alpha 3)	down	coding	0	0	23	0.280488	0.280488	0.280488
LHX4	LIM homeobox 4	up	coding	0	0	23	0.280488	0.280488	0.280488
MED17	mediator complex subunit 17	down	coding	0	0	23	0.280488	0.280488	0.280488
PDE6D	phosphodiesterase 6D, cGMP-specific, rod, delta	down	coding	0	0	23	0.280488	0.280488	0.280488
VAMP7	vesicle-associated membrane protein 7	down	coding	0	0	23	0.280488	0.280488	0.280488
GRB2	growth factor receptor-bound protein 2	down	coding	5	0.0980392	31	0.378049	0.28001	0.28001
ASH2L	ash2 (absent, small, or homeotic)-like (Drosophila)	down	coding	2	0.0392157	26	0.317073	0.277857	0.277857
R3HDM1	R3H domain containing 1	down	coding	2	0.0392157	26	0.317073	0.277857	0.277857
PPP1R7	protein phosphatase 1, regulatory subunit 7	down	coding	4	0.0784314	29	0.353659	0.275227	0.275227
C9orf84	chromosome 9 open reading frame 84	up	coding	14	0.27451	0	0	-0.27451	0.27451
EPRS	glutamyl-prolyl-tRNA synthetase	down	coding	14	0.27451	0	0	-0.27451	0.27451
MBD6	methyl-CpG binding domain protein 6	up	coding	14	0.27451	0	0	-0.27451	0.27451
URI1	URI1, prefoldin-like chaperone	down	coding	14	0.27451	0	0	-0.27451	0.27451
POLDIP2	polymerase (DNA-directed), delta interacting protein 2	down	coding	1	0.0196078	24	0.292683	0.273075	0.273075
Q6ZTQ9	CDNA FLJ44342 fis, clone TRACH3005294. [Source:Uniprot/SPTREMBL;Acc:Q6ZTQ9]	up	coding	1	0.0196078	24	0.292683	0.273075	0.273075
DCTN6	dynactin 6	down	coding	15	0.294118	2	0.0243902	-0.269727	0.269727
ANP32B	acidic (leucine-rich) nuclear phosphoprotein 32 family, member B	down	coding	0	0	22	0.268293	0.268293	0.268293
SLC35D2	solute carrier family 35, member D2	down	coding	0	0	22	0.268293	0.268293	0.268293
TSSK4	testis-specific serine kinase 4	up	coding	0	0	22	0.268293	0.268293	0.268293
SERBP1	SERPINE1 mRNA binding protein 1	down	coding	16	0.313725	4	0.0487805	-0.264945	0.264945
GTF2H1	general transcription factor IIH, polypeptide 1, 62kDa	down	coding	14	0.27451	1	0.0121951	-0.262315	0.262315
MTA2	metastasis associated 1 family, member 2	down	coding	14	0.27451	1	0.0121951	-0.262315	0.262315
FARSA	phenylalanyl-tRNA synthetase, alpha subunit	down	coding	17	0.333333	6	0.0731707	-0.260163	0.260163
PIGY	phosphatidylinositol glycan anchor biosynthesis, class Y	down	coding	8	0.156863	34	0.414634	0.257771	0.257771
EIF3M	eukaryotic translation initiation factor 3, subunit M	down	coding	15	0.294118	3	0.0365854	-0.257532	0.257532
ATP6AP1	ATPase, H+ transporting, lysosomal accessory protein 1	down	coding	0	0	21	0.256098	0.256098	0.256098
EXOSC9	exosome component 9	down	coding	13	0.254902	0	0	-0.254902	0.254902
MSMO1	methylsterol monooxygenase 1	down	coding	13	0.254902	0	0	-0.254902	0.254902
RALA	v-ral simian leukemia viral oncogene homolog A (ras related)	down	coding	13	0.254902	0	0	-0.254902	0.254902
RPF2	ribosome production factor 2 homolog (S. cerevisiae)	down	coding	13	0.254902	0	0	-0.254902	0.254902
ZNHIT6	zinc finger, HIT-type containing 6	down	coding	13	0.254902	0	0	-0.254902	0.254902
POLR2K	polymerase (RNA) II (DNA directed) polypeptide K, 7.0kDa	down	coding	17	0.333333	48	0.585366	0.252033	0.252033
ZCWPW1	zinc finger, CW type with PWWP domain 1	up	coding	24	0.470588	18	0.219512	-0.251076	0.251076
ACLY	ATP citrate lyase	down	coding	14	0.27451	2	0.0243902	-0.25012	0.25012
AE01	uncharacterized LOC440670	up	coding	14	0.27451	2	0.0243902	-0.25012	0.25012
UBE2Q2	ubiquitin-conjugating enzyme E2Q family member 2	down	coding	3	0.0588235	25	0.304878	0.246055	0.246055
LOC389901	x-ray repair cross-complementing protein 6-like	down	coding	20	0.392157	12	0.146341	-0.245815	0.245815
APPBP2	amyloid beta precursor protein (cytoplasmic tail) binding protein 2	down	coding	0	0	20	0.243902	0.243902	0.243902
ERH	enhancer of rudimentary homolog (Drosophila)	down	coding	0	0	20	0.243902	0.243902	0.243902
PZP	pregnancy-zone protein	up	coding	0	0	20	0.243902	0.243902	0.243902
RAB1B	RAB1B, member RAS oncogene family	down	coding	0	0	20	0.243902	0.243902	0.243902
SGK494	uncharacterized serine/threonine-protein kinase SgK494	up	coding	0	0	20	0.243902	0.243902	0.243902
SNRNP27	small nuclear ribonucleoprotein 27kDa (U4/U6.U5)	down	coding	2	0.0392157	23	0.280488	0.241272	0.241272
NDUFA6	NADH dehydrogenase (ubiquinone) 1 alpha subcomplex, 6, 14kDa	down	coding	1	0.0196078	21	0.256098	0.23649	0.23649
SEC23B	Sec23 homolog B (S. cerevisiae)	down	coding	1	0.0196078	21	0.256098	0.23649	0.23649
PLRG1	pleiotropic regulator 1	down	coding	17	0.333333	8	0.097561	-0.235772	0.235772
ALYREF	Aly/REF export factor	down	coding	12	0.235294	0	0	-0.235294	0.235294
CPNE3	copine III	down	coding	12	0.235294	0	0	-0.235294	0.235294
CTCF	CCCTC-binding factor (zinc finger protein)	down	coding	12	0.235294	0	0	-0.235294	0.235294
FKBP3	FK506 binding protein 3, 25kDa	down	coding	12	0.235294	0	0	-0.235294	0.235294
MAGEF1	melanoma antigen family F, 1	down	coding	12	0.235294	0	0	-0.235294	0.235294
RRM1	ribonucleotide reductase M1	down	coding	12	0.235294	0	0	-0.235294	0.235294
TOMM70A	translocase of outer mitochondrial membrane 70 homolog A (S. cerevisiae)	down	coding	12	0.235294	0	0	-0.235294	0.235294
IGBP1P2	immunoglobulin (CD79A) binding protein 1 pseudogene 2	down	coding	3	0.0588235	24	0.292683	0.233859	0.233859
LPAR6	lysophosphatidic acid receptor 6	up	coding	20	0.392157	13	0.158537	-0.23362	0.23362
CNN2	calponin 2	down	coding	0	0	19	0.231707	0.231707	0.231707
FNDC9	fibronectin type III domain containing 9	up	coding	0	0	19	0.231707	0.231707	0.231707
NAP1L5	nucleosome assembly protein 1-like 5	up	coding	0	0	19	0.231707	0.231707	0.231707
NR1H2	nuclear receptor subfamily 1, group H, member 2	down	coding	0	0	19	0.231707	0.231707	0.231707
RHEB	Ras homolog enriched in brain	down	coding	0	0	19	0.231707	0.231707	0.231707
SENP2	SUMO1/sentrin/SMT3 specific peptidase 2	down	coding	0	0	19	0.231707	0.231707	0.231707
TOB2	transducer of ERBB2, 2	down	coding	0	0	19	0.231707	0.231707	0.231707
ZER1	zer-1 homolog (C. elegans)	down	coding	0	0	19	0.231707	0.231707	0.231707
GTF2H2D	general transcription factor IIH, polypeptide 2D	up	coding	13	0.254902	2	0.0243902	-0.230512	0.230512
PSMA2	proteasome (prosome, macropain) subunit, alpha type, 2	down	coding	25	0.490196	22	0.268293	-0.221903	0.221903
ARFGAP3	ADP-ribosylation factor GTPase activating protein 3	down	coding	0	0	18	0.219512	0.219512	0.219512
C11orf34	chromosome 11 open reading frame 34	up	coding	0	0	18	0.219512	0.219512	0.219512
CASC4	cancer susceptibility candidate 4	down	coding	0	0	18	0.219512	0.219512	0.219512
ERVFRD-1	endogenous retrovirus group FRD, member 1	up	coding	0	0	18	0.219512	0.219512	0.219512
HAT1	histone acetyltransferase 1	down	coding	0	0	18	0.219512	0.219512	0.219512
MYH10	myosin, heavy chain 10, non-muscle	up	coding	0	0	18	0.219512	0.219512	0.219512
PLEKHF2	pleckstrin homology domain containing, family F (with FYVE domain) member 2	down	coding	0	0	18	0.219512	0.219512	0.219512
XAB2	XPA binding protein 2	down	coding	5	0.0980392	26	0.317073	0.219034	0.219034
CIAPIN1	cytokine induced apoptosis inhibitor 1	down	coding	16	0.313725	8	0.097561	-0.216165	0.216165
MRPL47	mitochondrial ribosomal protein L47	down	coding	11	0.215686	0	0	-0.215686	0.215686
NSMCE1	non-SMC element 1 homolog (S. cerevisiae)	down	coding	11	0.215686	0	0	-0.215686	0.215686
PAK1IP1	PAK1 interacting protein 1	down	coding	11	0.215686	0	0	-0.215686	0.215686
UGDH	UDP-glucose 6-dehydrogenase	down	coding	11	0.215686	0	0	-0.215686	0.215686
ZNF675	zinc finger protein 675	down	coding	11	0.215686	0	0	-0.215686	0.215686
Q9UI74	---	up	coding	12	0.235294	2	0.0243902	-0.210904	0.210904
UTP14A	UTP14, U3 small nucleolar ribonucleoprotein, homolog A (yeast)	down	coding	12	0.235294	2	0.0243902	-0.210904	0.210904
TRAPPC3	trafficking protein particle complex 3	down	coding	3	0.0588235	22	0.268293	0.209469	0.209469
ZBTB8OS	zinc finger and BTB domain containing 8 opposite strand	down	coding	3	0.0588235	22	0.268293	0.209469	0.209469
DNHD1		up	coding	0	0	17	0.207317	0.207317	0.207317
MAP1LC3B2	microtubule-associated protein 1 light chain 3 beta 2	down	coding	0	0	17	0.207317	0.207317	0.207317
SLC17A5	solute carrier family 17 (anion/sugar transporter), member 5	down	coding	0	0	17	0.207317	0.207317	0.207317
STIP1	stress-induced-phosphoprotein 1	down	coding	0	0	17	0.207317	0.207317	0.207317
TTC33	tetratricopeptide repeat domain 33	down	coding	0	0	17	0.207317	0.207317	0.207317
ZDHHC20	zinc finger, DHHC-type containing 20	down	coding	0	0	17	0.207317	0.207317	0.207317
LEMD3	LEM domain containing 3	down	coding	2	0.0392157	20	0.243902	0.204687	0.204687
Q8N4V4	---	up	coding	2	0.0392157	20	0.243902	0.204687	0.204687
RPS6KA1	ribosomal protein S6 kinase, 90kDa, polypeptide 1	down	coding	2	0.0392157	20	0.243902	0.204687	0.204687
CTSD	cathepsin D	down	coding	1	0.0196078	18	0.219512	0.199904	0.199904
HTR2B	5-hydroxytryptamine (serotonin) receptor 2B, G protein-coupled	up	coding	15	0.294118	8	0.097561	-0.196557	0.196557
C1orf98	chromosome 1 open reading frame 98	up	coding	10	0.196078	0	0	-0.196078	0.196078
EBLN2	endogenous Bornavirus-like nucleoprotein 2	up	coding	10	0.196078	0	0	-0.196078	0.196078
LOC100128333	uncharacterized LOC100128333	up	coding	10	0.196078	0	0	-0.196078	0.196078
MALT1	mucosa associated lymphoid tissue lymphoma translocation gene 1	down	coding	10	0.196078	0	0	-0.196078	0.196078
Q9P1I9	---	up	coding	10	0.196078	0	0	-0.196078	0.196078
SEC11C	SEC11 homolog C (S. cerevisiae)	down	coding	10	0.196078	0	0	-0.196078	0.196078
TCEA1	transcription elongation factor A (SII), 1	down	coding	10	0.196078	0	0	-0.196078	0.196078
TTLL1	tubulin tyrosine ligase-like family, member 1	down	coding	10	0.196078	0	0	-0.196078	0.196078
A2M	alpha-2-macroglobulin	up	coding	0	0	16	0.195122	0.195122	0.195122
ALKBH5	alkB, alkylation repair homolog 5 (E. coli)	down	coding	0	0	16	0.195122	0.195122	0.195122
CAPNS1	calpain, small subunit 1	down	coding	0	0	16	0.195122	0.195122	0.195122
CHCHD4	coiled-coil-helix-coiled-coil-helix domain containing 4	down	coding	0	0	16	0.195122	0.195122	0.195122
HIST2H2AA3	histone cluster 2, H2aa3	down	coding	0	0	16	0.195122	0.195122	0.195122
HNRNPA3	heterogeneous nuclear ribonucleoprotein A3	up	coding	0	0	16	0.195122	0.195122	0.195122
LOC400657	uncharacterized LOC400657	down	coding	0	0	16	0.195122	0.195122	0.195122
NFIL3	nuclear factor, interleukin 3 regulated	up	coding	0	0	16	0.195122	0.195122	0.195122
POLR2C	polymerase (RNA) II (DNA directed) polypeptide C, 33kDa	down	coding	0	0	16	0.195122	0.195122	0.195122
PROX2	prospero homeobox 2	up	coding	0	0	16	0.195122	0.195122	0.195122
RFC2	replication factor C (activator 1) 2, 40kDa	down	coding	0	0	16	0.195122	0.195122	0.195122
IDH3G	isocitrate dehydrogenase 3 (NAD+) gamma	down	coding	11	0.215686	2	0.0243902	-0.191296	0.191296
SLC30A5	solute carrier family 30 (zinc transporter), member 5	down	coding	1	0.0196078	17	0.207317	0.187709	0.187709
AHCYL1	adenosylhomocysteinase-like 1	down	coding	6	0.117647	25	0.304878	0.187231	0.187231
PPP2R5E	protein phosphatase 2, regulatory subunit B', epsilon isoform	down	coding	6	0.117647	25	0.304878	0.187231	0.187231
FAM96A	family with sequence similarity 96, member A	down	coding	10	0.196078	1	0.0121951	-0.183883	0.183883
LRRC47	leucine rich repeat containing 47	down	coding	10	0.196078	1	0.0121951	-0.183883	0.183883
ARPC1A	actin related protein 2/3 complex, subunit 1A, 41kDa	down	coding	0	0	15	0.182927	0.182927	0.182927
CHMP6	charged multivesicular body protein 6	down	coding	0	0	15	0.182927	0.182927	0.182927
COX6B1	cytochrome c oxidase subunit VIb polypeptide 1 (ubiquitous)	down	coding	0	0	15	0.182927	0.182927	0.182927
HAUS2	HAUS augmin-like complex, subunit 2	down	coding	0	0	15	0.182927	0.182927	0.182927
HIST1H2BC	histone cluster 1, H2bc	down	coding	0	0	15	0.182927	0.182927	0.182927
ING3	inhibitor of growth family, member 3	down	coding	0	0	15	0.182927	0.182927	0.182927
RAB35	RAB35, member RAS oncogene family	down	coding	0	0	15	0.182927	0.182927	0.182927
SLC35A5	solute carrier family 35, member A5	down	coding	0	0	15	0.182927	0.182927	0.182927
COX6A1	cytochrome c oxidase subunit VIa polypeptide 1	down	coding	2	0.0392157	18	0.219512	0.180297	0.180297
GPR52	G protein-coupled receptor 52	up	coding	2	0.0392157	18	0.219512	0.180297	0.180297
HIAT1	hippocampus abundant transcript 1	down	coding	4	0.0784314	21	0.256098	0.177666	0.177666
UBE2K	ubiquitin-conjugating enzyme E2K	down	coding	4	0.0784314	21	0.256098	0.177666	0.177666
ABCE1	ATP-binding cassette, sub-family E (OABP), member 1	down	coding	9	0.176471	0	0	-0.176471	0.176471
MRPL24	mitochondrial ribosomal protein L24	down	coding	9	0.176471	0	0	-0.176471	0.176471
NOP58	NOP58 ribonucleoprotein homolog (yeast)	down	coding	9	0.176471	0	0	-0.176471	0.176471
O94914	---	up	coding	9	0.176471	0	0	-0.176471	0.176471
PCNA	proliferating cell nuclear antigen	down	coding	9	0.176471	0	0	-0.176471	0.176471
SCCPDH	saccharopine dehydrogenase (putative)	down	coding	9	0.176471	0	0	-0.176471	0.176471
SMC3	structural maintenance of chromosomes 3	down	coding	9	0.176471	0	0	-0.176471	0.176471
SRP68	signal recognition particle 68kDa	down	coding	9	0.176471	0	0	-0.176471	0.176471
TRIM22	tripartite motif containing 22	up	coding	9	0.176471	0	0	-0.176471	0.176471
TTC39C	tetratricopeptide repeat domain 39C	down	coding	9	0.176471	0	0	-0.176471	0.176471
USP16	ubiquitin specific peptidase 16	down	coding	9	0.176471	0	0	-0.176471	0.176471
PPP2CA	protein phosphatase 2, catalytic subunit, alpha isozyme	down	coding	1	0.0196078	16	0.195122	0.175514	0.175514
CRIPAK	cysteine-rich PAK1 inhibitor	up	coding	6	0.117647	24	0.292683	0.175036	0.175036
NOL11	nucleolar protein 11	down	coding	12	0.235294	5	0.0609756	-0.174319	0.174319
MLANA	melan-A	up	coding	3	0.0588235	19	0.231707	0.172884	0.172884
API5	apoptosis inhibitor 5	down	coding	10	0.196078	2	0.0243902	-0.171688	0.171688
C1orf144	chromosome 1 open reading frame 144	down	coding	0	0	14	0.170732	0.170732	0.170732
CHMP4B	charged multivesicular body protein 4B	down	coding	0	0	14	0.170732	0.170732	0.170732
FAM32A	family with sequence similarity 32, member A	down	coding	0	0	14	0.170732	0.170732	0.170732
HIST2H2BE	histone cluster 2, H2be	down	coding	0	0	14	0.170732	0.170732	0.170732
LIN54	lin-54 homolog (C. elegans)	down	coding	0	0	14	0.170732	0.170732	0.170732
LOC644083	uncharacterized LOC644083	up	coding	0	0	14	0.170732	0.170732	0.170732
PRUNE	prune homolog (Drosophila)	down	coding	0	0	14	0.170732	0.170732	0.170732
TOP3A	topoisomerase (DNA) III alpha	down	coding	0	0	14	0.170732	0.170732	0.170732
TRMT1L	TRM1 tRNA methyltransferase 1-like	down	coding	0	0	14	0.170732	0.170732	0.170732
Q9P1I3	---	up	coding	5	0.0980392	22	0.268293	0.170253	0.170253
DRG2	developmentally regulated GTP binding protein 2	down	coding	13	0.254902	7	0.0853659	-0.169536	0.169536
CREBL2	cAMP responsive element binding protein-like 2	down	coding	4	0.0784314	20	0.243902	0.165471	0.165471
SYNJ2BP	synaptojanin 2 binding protein	down	coding	9	0.176471	1	0.0121951	-0.164275	0.164275
UFC1	ubiquitin-fold modifier conjugating enzyme 1	down	coding	1	0.0196078	15	0.182927	0.163319	0.163319
POLR2I	polymerase (RNA) II (DNA directed) polypeptide I, 14.5kDa	down	coding	12	0.235294	6	0.0731707	-0.162123	0.162123
EIF4H	eukaryotic translation initiation factor 4H	down	coding	15	0.294118	11	0.134146	-0.159971	0.159971
CAPN1	calpain 1, (mu/I) large subunit	down	coding	0	0	13	0.158537	0.158537	0.158537
CNIH	cornichon homolog (Drosophila)	down	coding	0	0	13	0.158537	0.158537	0.158537
CSNK1G2	casein kinase 1, gamma 2	down	coding	0	0	13	0.158537	0.158537	0.158537
HIGD2A	HIG1 hypoxia inducible domain family, member 2A	down	coding	0	0	13	0.158537	0.158537	0.158537
POLR2E	polymerase (RNA) II (DNA directed) polypeptide E, 25kDa	down	coding	0	0	13	0.158537	0.158537	0.158537
RILPL2	Rab interacting lysosomal protein-like 2	down	coding	0	0	13	0.158537	0.158537	0.158537
TXNDC12	thioredoxin domain containing 12 (endoplasmic reticulum)	down	coding	0	0	13	0.158537	0.158537	0.158537
COPZ1	coatomer protein complex, subunit zeta 1	down	coding	5	0.0980392	21	0.256098	0.158058	0.158058
DDX24	DEAD (Asp-Glu-Ala-Asp) box polypeptide 24	down	coding	8	0.156863	0	0	-0.156863	0.156863
FBXO25	F-box protein 25	down	coding	8	0.156863	0	0	-0.156863	0.156863
FUBP3	far upstream element (FUSE) binding protein 3	down	coding	8	0.156863	0	0	-0.156863	0.156863
HLTF	helicase-like transcription factor	down	coding	8	0.156863	0	0	-0.156863	0.156863
ITGB7	integrin, beta 7	down	coding	8	0.156863	0	0	-0.156863	0.156863
LMAN1	lectin, mannose-binding, 1	down	coding	8	0.156863	0	0	-0.156863	0.156863
LRRTM2	leucine rich repeat transmembrane neuronal 2	up	coding	8	0.156863	0	0	-0.156863	0.156863
LYAR	Ly1 antibody reactive homolog (mouse)	down	coding	8	0.156863	0	0	-0.156863	0.156863
MRPL3	mitochondrial ribosomal protein L3	down	coding	8	0.156863	0	0	-0.156863	0.156863
NAE1	NEDD8 activating enzyme E1 subunit 1	down	coding	8	0.156863	0	0	-0.156863	0.156863
OXCT1	3-oxoacid CoA transferase 1	down	coding	8	0.156863	0	0	-0.156863	0.156863
Q6ZRD8	CDNA FLJ46432 fis, clone THYMU3014701. [Source:Uniprot/SPTREMBL;Acc:Q6ZRD8]	up	coding	8	0.156863	0	0	-0.156863	0.156863
TXNDC11	thioredoxin domain containing 11	down	coding	8	0.156863	0	0	-0.156863	0.156863
LRRC59	leucine rich repeat containing 59	down	coding	2	0.0392157	16	0.195122	0.155906	0.155906
PIP5K1A	phosphatidylinositol-4-phosphate 5-kinase, type I, alpha	down	coding	2	0.0392157	16	0.195122	0.155906	0.155906
Q6ZS22	CDNA FLJ45887 fis, clone OCBBF3021502. [Source:Uniprot/SPTREMBL;Acc:Q6ZS22]	up	coding	2	0.0392157	16	0.195122	0.155906	0.155906
POP4	processing of precursor 4, ribonuclease P/MRP subunit (S. cerevisiae)	down	coding	9	0.176471	2	0.0243902	-0.15208	0.15208
ATG4C	ATG4 autophagy related 4 homolog C (S. cerevisiae)	down	coding	1	0.0196078	14	0.170732	0.151124	0.151124
COBRA1	cofactor of BRCA1	down	coding	3	0.0588235	17	0.207317	0.148494	0.148494
TPI1	triosephosphate isomerase 1	down	coding	3	0.0588235	17	0.207317	0.148494	0.148494
EIF3E	eukaryotic translation initiation factor 3, subunit E	down	coding	10	0.196078	4	0.0487805	-0.147298	0.147298
NDUFC2	NADH dehydrogenase (ubiquinone) 1, subcomplex unknown, 2, 14.5kDa	down	coding	10	0.196078	4	0.0487805	-0.147298	0.147298
NOTCH2NL	notch 2 N-terminal like	up	coding	10	0.196078	4	0.0487805	-0.147298	0.147298
C1orf55	chromosome 1 open reading frame 55	down	coding	0	0	12	0.146341	0.146341	0.146341
FAU	Finkel-Biskis-Reilly murine sarcoma virus (FBR-MuSV) ubiquitously expressed	down	coding	0	0	12	0.146341	0.146341	0.146341
GHITM	growth hormone inducible transmembrane protein	down	coding	0	0	12	0.146341	0.146341	0.146341
IPO7	importin 7	down	coding	0	0	12	0.146341	0.146341	0.146341
LZTFL1	leucine zipper transcription factor-like 1	down	coding	0	0	12	0.146341	0.146341	0.146341
MEA1	male-enhanced antigen 1	down	coding	0	0	12	0.146341	0.146341	0.146341
NEDD1	neural precursor cell expressed, developmentally down-regulated 1	down	coding	0	0	12	0.146341	0.146341	0.146341
POC1B	POC1 centriolar protein homolog B (Chlamydomonas)	down	coding	0	0	12	0.146341	0.146341	0.146341
Q6ZU99	CDNA FLJ43880 fis, clone TESTI4009022. [Source:Uniprot/SPTREMBL;Acc:Q6ZU99]	up	coding	0	0	12	0.146341	0.146341	0.146341
Q9H3B1	---	up	coding	0	0	12	0.146341	0.146341	0.146341
SF3B14	splicing factor 3B, 14 kDa subunit	down	coding	0	0	12	0.146341	0.146341	0.146341
SYCP3	synaptonemal complex protein 3	up	coding	0	0	12	0.146341	0.146341	0.146341
TATDN3	TatD DNase domain containing 3	down	coding	0	0	12	0.146341	0.146341	0.146341
TMEM199	transmembrane protein 199	down	coding	0	0	12	0.146341	0.146341	0.146341
PSMD10	proteasome (prosome, macropain) 26S subunit, non-ATPase, 10	down	coding	10	0.196078	28	0.341463	0.145385	0.145385
C17orf81	chromosome 17 open reading frame 81	down	coding	8	0.156863	1	0.0121951	-0.144668	0.144668
CCDC66	coiled-coil domain containing 66	down	coding	8	0.156863	1	0.0121951	-0.144668	0.144668
EBAG9	estrogen receptor binding site associated, antigen, 9	down	coding	8	0.156863	1	0.0121951	-0.144668	0.144668
MRPS21	mitochondrial ribosomal protein S21	down	coding	8	0.156863	1	0.0121951	-0.144668	0.144668
Q6UXQ5	MRSS6228. [Source:Uniprot/SPTREMBL;Acc:Q6UXQ5]	up	coding	8	0.156863	1	0.0121951	-0.144668	0.144668
DNAJA2	DnaJ (Hsp40) homolog, subfamily A, member 2	down	coding	2	0.0392157	15	0.182927	0.143711	0.143711
TMEM9B	TMEM9 domain family, member B	down	coding	2	0.0392157	15	0.182927	0.143711	0.143711
HADHA	hydroxyacyl-CoA dehydrogenase/3-ketoacyl-CoA thiolase/enoyl-CoA hydratase (trifunctional protein), alpha subunit	down	coding	7	0.137255	23	0.280488	0.143233	0.143233
EIF2S1	eukaryotic translation initiation factor 2, subunit 1 alpha, 35kDa	down	coding	9	0.176471	3	0.0365854	-0.139885	0.139885
CCT3	chaperonin containing TCP1, subunit 3 (gamma)	down	coding	1	0.0196078	13	0.158537	0.138929	0.138929
GLT25D1	glycosyltransferase 25 domain containing 1	down	coding	1	0.0196078	13	0.158537	0.138929	0.138929
RTF1	Rtf1, Paf1/RNA polymerase II complex component, homolog (S. cerevisiae)	down	coding	1	0.0196078	13	0.158537	0.138929	0.138929
SLBP	stem-loop binding protein	down	coding	1	0.0196078	13	0.158537	0.138929	0.138929
TMEM41B	transmembrane protein 41B	down	coding	1	0.0196078	13	0.158537	0.138929	0.138929
COG5	component of oligomeric golgi complex 5	down	coding	7	0.137255	0	0	-0.137255	0.137255
GLO1	glyoxalase I	down	coding	7	0.137255	0	0	-0.137255	0.137255
GTF3C6	general transcription factor IIIC, polypeptide 6, alpha 35kDa	down	coding	7	0.137255	0	0	-0.137255	0.137255
INPP5B	inositol polyphosphate-5-phosphatase, 75kDa	down	coding	7	0.137255	0	0	-0.137255	0.137255
ITK	IL2-inducible T-cell kinase	down	coding	7	0.137255	0	0	-0.137255	0.137255
MAK16	MAK16 homolog (S. cerevisiae)	down	coding	7	0.137255	0	0	-0.137255	0.137255
MBIP	MAP3K12 binding inhibitory protein 1	down	coding	7	0.137255	0	0	-0.137255	0.137255
MDH1	malate dehydrogenase 1, NAD (soluble)	down	coding	7	0.137255	0	0	-0.137255	0.137255
METAP2	methionyl aminopeptidase 2	down	coding	7	0.137255	0	0	-0.137255	0.137255
PRPF19	PRP19/PSO4 pre-mRNA processing factor 19 homolog (S. cerevisiae)	down	coding	7	0.137255	0	0	-0.137255	0.137255
Q9P1M3	---	up	coding	7	0.137255	0	0	-0.137255	0.137255
RPS25	ribosomal protein S25	down	coding	7	0.137255	0	0	-0.137255	0.137255
ZBTB37	zinc finger and BTB domain containing 37	up	coding	7	0.137255	0	0	-0.137255	0.137255
C12orf5	chromosome 12 open reading frame 5	down	coding	10	0.196078	5	0.0609756	-0.135103	0.135103
KY	kyphoscoliosis peptidase	up	coding	10	0.196078	5	0.0609756	-0.135103	0.135103
C15orf57	chromosome 15 open reading frame 57	down	coding	0	0	11	0.134146	0.134146	0.134146
CRTAP	cartilage associated protein	down	coding	0	0	11	0.134146	0.134146	0.134146
FXR2	fragile X mental retardation, autosomal homolog 2	down	coding	0	0	11	0.134146	0.134146	0.134146
HIST1H2BK	histone cluster 1, H2bk	down	coding	0	0	11	0.134146	0.134146	0.134146
NBR1	neighbor of BRCA1 gene 1	down	coding	0	0	11	0.134146	0.134146	0.134146
NDUFA2	NADH dehydrogenase (ubiquinone) 1 alpha subcomplex, 2, 8kDa	down	coding	0	0	11	0.134146	0.134146	0.134146
NOMO1	NODAL modulator 1	down	coding	0	0	11	0.134146	0.134146	0.134146
RAB11A	RAB11A, member RAS oncogene family	down	coding	0	0	11	0.134146	0.134146	0.134146
SPCS2	signal peptidase complex subunit 2 homolog (S. cerevisiae)	down	coding	0	0	11	0.134146	0.134146	0.134146
WDR44	WD repeat domain 44	down	coding	0	0	11	0.134146	0.134146	0.134146
CYP3A5	cytochrome P450, family 3, subfamily A, polypeptide 5	up	coding	5	0.0980392	19	0.231707	0.133668	0.133668
DCK	deoxycytidine kinase	down	coding	7	0.137255	22	0.268293	0.131038	0.131038
FAM96B	family with sequence similarity 96, member B	down	coding	7	0.137255	22	0.268293	0.131038	0.131038
MLEC	malectin	down	coding	7	0.137255	22	0.268293	0.131038	0.131038
NOA1	nitric oxide associated 1	down	coding	4	0.0784314	17	0.207317	0.128886	0.128886
VPS72	vacuolar protein sorting 72 homolog (S. cerevisiae)	down	coding	14	0.27451	12	0.146341	-0.128168	0.128168
C15orf24	chromosome 15 open reading frame 24	down	coding	1	0.0196078	12	0.146341	0.126734	0.126734
GMPS	guanine monphosphate synthetase	down	coding	1	0.0196078	12	0.146341	0.126734	0.126734
LEAP2	liver expressed antimicrobial peptide 2	up	coding	1	0.0196078	12	0.146341	0.126734	0.126734
MRPL17	mitochondrial ribosomal protein L17	down	coding	1	0.0196078	12	0.146341	0.126734	0.126734
LARP4	La ribonucleoprotein domain family, member 4	down	coding	12	0.235294	9	0.109756	-0.125538	0.125538
ACO2	aconitase 2, mitochondrial	down	coding	7	0.137255	1	0.0121951	-0.12506	0.12506
C3orf38	chromosome 3 open reading frame 38	down	coding	7	0.137255	1	0.0121951	-0.12506	0.12506
FABP5	fatty acid binding protein 5 (psoriasis-associated)	up	coding	7	0.137255	1	0.0121951	-0.12506	0.12506
PTDSS1	phosphatidylserine synthase 1	down	coding	7	0.137255	1	0.0121951	-0.12506	0.12506
ACTR10	actin-related protein 10 homolog (S. cerevisiae)	down	coding	3	0.0588235	15	0.182927	0.124103	0.124103
C6orf106	chromosome 6 open reading frame 106	down	coding	13	0.254902	31	0.378049	0.123147	0.123147
VPS35	vacuolar protein sorting 35 homolog (S. cerevisiae)	down	coding	10	0.196078	6	0.0731707	-0.122908	0.122908
ARPC1B	actin related protein 2/3 complex, subunit 1B, 41kDa	down	coding	0	0	10	0.121951	0.121951	0.121951
C2orf42	chromosome 2 open reading frame 42	down	coding	0	0	10	0.121951	0.121951	0.121951
ESD	esterase D	down	coding	0	0	10	0.121951	0.121951	0.121951
ETHE1	ethylmalonic encephalopathy 1	down	coding	0	0	10	0.121951	0.121951	0.121951
H2BFS	H2B histone family, member S (pseudogene)	down	coding	0	0	10	0.121951	0.121951	0.121951
HIST1H2AD	histone cluster 1, H2ad	down	coding	0	0	10	0.121951	0.121951	0.121951
IGFBP7	insulin-like growth factor binding protein 7	down	coding	0	0	10	0.121951	0.121951	0.121951
LOC100507404	uncharacterized LOC100507404	up	coding	0	0	10	0.121951	0.121951	0.121951
NCK2	NCK adaptor protein 2	down	coding	0	0	10	0.121951	0.121951	0.121951
PDXDC2P	pyridoxal-dependent decarboxylase domain containing 2, pseudogene	up	coding	0	0	10	0.121951	0.121951	0.121951
PSMD8	proteasome (prosome, macropain) 26S subunit, non-ATPase, 8	down	coding	0	0	10	0.121951	0.121951	0.121951
HSPA4	heat shock 70kDa protein 4	down	coding	5	0.0980392	18	0.219512	0.121473	0.121473
POLR2B	polymerase (RNA) II (DNA directed) polypeptide B, 140kDa	down	coding	13	0.254902	11	0.134146	-0.120756	0.120756
Q584P2	---	up	coding	2	0.0392157	13	0.158537	0.119321	0.119321
C14orf159	chromosome 14 open reading frame 159	up	coding	6	0.117647	0	0	-0.117647	0.117647
CYB5B	cytochrome b5 type B (outer mitochondrial membrane)	down	coding	6	0.117647	0	0	-0.117647	0.117647
ESYT1	extended synaptotagmin-like protein 1	down	coding	6	0.117647	0	0	-0.117647	0.117647
GNPDA2	glucosamine-6-phosphate deaminase 2	down	coding	6	0.117647	0	0	-0.117647	0.117647
LOC652510	double homeobox protein 4-like	up	coding	6	0.117647	0	0	-0.117647	0.117647
LOC728601	similar to HDCMB45P	up	coding	6	0.117647	0	0	-0.117647	0.117647
OBFC2A	oligonucleotide/oligosaccharide-binding fold containing 2A	up	coding	6	0.117647	0	0	-0.117647	0.117647
ORC5	origin recognition complex, subunit 5	down	coding	6	0.117647	0	0	-0.117647	0.117647
RAD50	RAD50 homolog (S. cerevisiae)	down	coding	6	0.117647	0	0	-0.117647	0.117647
REXO4	REX4, RNA exonuclease 4 homolog (S. cerevisiae)	down	coding	6	0.117647	0	0	-0.117647	0.117647
RPL12P1		down	coding	6	0.117647	0	0	-0.117647	0.117647
RPL9	ribosomal protein L9	down	coding	6	0.117647	0	0	-0.117647	0.117647
RPS13P8	ribosomal protein S13 pseudogene 8	down	coding	6	0.117647	0	0	-0.117647	0.117647
SRFBP1	serum response factor binding protein 1	down	coding	6	0.117647	0	0	-0.117647	0.117647
SUMF2	sulfatase modifying factor 2	down	coding	6	0.117647	0	0	-0.117647	0.117647
TRA2B	transformer 2 beta homolog (Drosophila)	down	coding	6	0.117647	0	0	-0.117647	0.117647
TSR2	TSR2, 20S rRNA accumulation, homolog (S. cerevisiae)	down	coding	6	0.117647	0	0	-0.117647	0.117647
WDR36	WD repeat domain 36	down	coding	6	0.117647	0	0	-0.117647	0.117647
MSH6	mutS homolog 6 (E. coli)	up	coding	9	0.176471	5	0.0609756	-0.115495	0.115495
Q9P1C4	---	up	coding	17	0.333333	18	0.219512	-0.113821	0.113821
SYT2	synaptotagmin II	up	coding	7	0.137255	2	0.0243902	-0.112865	0.112865
TERF2	telomeric repeat binding factor 2	down	coding	7	0.137255	2	0.0243902	-0.112865	0.112865
GLG1	golgi glycoprotein 1	down	coding	10	0.196078	7	0.0853659	-0.110713	0.110713
Q86U85	Phosphoserine phosphatase-like. [Source:Uniprot/SPTREMBL;Acc:Q86U85]	up	coding	10	0.196078	7	0.0853659	-0.110713	0.110713
AGPAT4	1-acylglycerol-3-phosphate O-acyltransferase 4 (lysophosphatidic acid acyltransferase, delta)	up	coding	0	0	9	0.109756	0.109756	0.109756
C6orf98	chromosome 6 open reading frame 98	up	coding	0	0	9	0.109756	0.109756	0.109756
CCT5	chaperonin containing TCP1, subunit 5 (epsilon)	down	coding	0	0	9	0.109756	0.109756	0.109756
CENPQ	centromere protein Q	down	coding	0	0	9	0.109756	0.109756	0.109756
DNTTIP1	deoxynucleotidyltransferase, terminal, interacting protein 1	down	coding	0	0	9	0.109756	0.109756	0.109756
EIF3L	eukaryotic translation initiation factor 3, subunit L	down	coding	0	0	9	0.109756	0.109756	0.109756
ERGIC3	ERGIC and golgi 3	down	coding	0	0	9	0.109756	0.109756	0.109756
GSTP1	glutathione S-transferase pi 1	down	coding	0	0	9	0.109756	0.109756	0.109756
MED18	mediator complex subunit 18	down	coding	0	0	9	0.109756	0.109756	0.109756
PECAM1	platelet/endothelial cell adhesion molecule 1	down	coding	0	0	9	0.109756	0.109756	0.109756
SMARCA5	SWI/SNF related, matrix associated, actin dependent regulator of chromatin, subfamily a, member 5	down	coding	0	0	9	0.109756	0.109756	0.109756
UTP11L	UTP11-like, U3 small nucleolar ribonucleoprotein, (yeast)	down	coding	0	0	9	0.109756	0.109756	0.109756
ZFAND6	zinc finger, AN1-type domain 6	down	coding	0	0	9	0.109756	0.109756	0.109756
PSMC4	proteasome (prosome, macropain) 26S subunit, ATPase, 4	down	coding	5	0.0980392	17	0.207317	0.109278	0.109278
STRAP	serine/threonine kinase receptor associated protein	down	coding	13	0.254902	12	0.146341	-0.10856	0.10856
AGGF1	angiogenic factor with G patch and FHA domains 1	down	coding	8	0.156863	4	0.0487805	-0.108082	0.108082
CNDP2	CNDP dipeptidase 2 (metallopeptidase M20 family)	down	coding	8	0.156863	4	0.0487805	-0.108082	0.108082
ICT1	immature colon carcinoma transcript 1	down	coding	8	0.156863	4	0.0487805	-0.108082	0.108082
Q8N793	CDNA FLJ25895 fis, clone CBR03553. [Source:Uniprot/SPTREMBL;Acc:Q8N793]	up	coding	2	0.0392157	12	0.146341	0.107126	0.107126
EIF3F	eukaryotic translation initiation factor 3, subunit F	down	coding	6	0.117647	1	0.0121951	-0.105452	0.105452
ZNF92	zinc finger protein 92	down	coding	6	0.117647	1	0.0121951	-0.105452	0.105452
PSMD12	proteasome (prosome, macropain) 26S subunit, non-ATPase, 12	down	coding	1	0.0196078	10	0.121951	0.102343	0.102343
AIP	aryl hydrocarbon receptor interacting protein	down	coding	6	0.117647	18	0.219512	0.101865	0.101865
C5orf51	chromosome 5 open reading frame 51	down	coding	7	0.137255	3	0.0365854	-0.10067	0.10067
MRPL50	mitochondrial ribosomal protein L50	down	coding	7	0.137255	3	0.0365854	-0.10067	0.10067
TIPRL	TIP41, TOR signaling pathway regulator-like (S. cerevisiae)	down	coding	7	0.137255	3	0.0365854	-0.10067	0.10067
YME1L1	YME1-like 1 (S. cerevisiae)	down	coding	7	0.137255	3	0.0365854	-0.10067	0.10067
MNF1	mitochondrial nucleoid factor 1	down	coding	10	0.196078	8	0.097561	-0.0985175	0.0985175
P4HB	prolyl 4-hydroxylase, beta polypeptide	down	coding	10	0.196078	8	0.097561	-0.0985175	0.0985175
BACH1	BTB and CNC homology 1, basic leucine zipper transcription factor 1	up	coding	5	0.0980392	0	0	-0.0980392	0.0980392
C14orf183	chromosome 14 open reading frame 183	up	coding	5	0.0980392	0	0	-0.0980392	0.0980392
C9orf123	chromosome 9 open reading frame 123	down	coding	5	0.0980392	0	0	-0.0980392	0.0980392
CDK4	cyclin-dependent kinase 4	down	coding	5	0.0980392	0	0	-0.0980392	0.0980392
CRCP	CGRP receptor component	down	coding	5	0.0980392	0	0	-0.0980392	0.0980392
CSNK1A1L	casein kinase 1, alpha 1-like	up	coding	5	0.0980392	0	0	-0.0980392	0.0980392
CTSO	cathepsin O	down	coding	5	0.0980392	0	0	-0.0980392	0.0980392
IER3IP1	immediate early response 3 interacting protein 1	down	coding	5	0.0980392	0	0	-0.0980392	0.0980392
KPNA5	karyopherin alpha 5 (importin alpha 6)	down	coding	5	0.0980392	0	0	-0.0980392	0.0980392
LCK	lymphocyte-specific protein tyrosine kinase	down	coding	5	0.0980392	0	0	-0.0980392	0.0980392
NUCKS1	nuclear casein kinase and cyclin-dependent kinase substrate 1	down	coding	5	0.0980392	0	0	-0.0980392	0.0980392
PPA1	pyrophosphatase (inorganic) 1	down	coding	5	0.0980392	0	0	-0.0980392	0.0980392
PRKCH	protein kinase C, eta	down	coding	5	0.0980392	0	0	-0.0980392	0.0980392
PTTG2	pituitary tumor-transforming 2	up	coding	5	0.0980392	0	0	-0.0980392	0.0980392
Q2KHS0	---	up	coding	5	0.0980392	0	0	-0.0980392	0.0980392
Q8N7I9	CDNA FLJ25492 fis, clone CBR01389. [Source:Uniprot/SPTREMBL;Acc:Q8N7I9]	up	coding	5	0.0980392	0	0	-0.0980392	0.0980392
Q8N8G1	CDNA FLJ39563 fis, clone SKMUS2001164. [Source:Uniprot/SPTREMBL;Acc:Q8N8G1]	down	coding	5	0.0980392	0	0	-0.0980392	0.0980392
RAB7L1	RAB7, member RAS oncogene family-like 1	down	coding	5	0.0980392	0	0	-0.0980392	0.0980392
RABL3	RAB, member of RAS oncogene family-like 3	down	coding	5	0.0980392	0	0	-0.0980392	0.0980392
RAD51C	RAD51 homolog C (S. cerevisiae)	down	coding	5	0.0980392	0	0	-0.0980392	0.0980392
RPS5	ribosomal protein S5	down	coding	5	0.0980392	0	0	-0.0980392	0.0980392
SLC25A38	solute carrier family 25, member 38	down	coding	5	0.0980392	0	0	-0.0980392	0.0980392
YAE1D1	Yae1 domain containing 1	down	coding	5	0.0980392	0	0	-0.0980392	0.0980392
CEP120	centrosomal protein 120kDa	down	coding	0	0	8	0.097561	0.097561	0.097561
COG3	component of oligomeric golgi complex 3	down	coding	0	0	8	0.097561	0.097561	0.097561
DUSP11	dual specificity phosphatase 11 (RNA/RNP complex 1-interacting)	down	coding	0	0	8	0.097561	0.097561	0.097561
EAPP	E2F-associated phosphoprotein	down	coding	0	0	8	0.097561	0.097561	0.097561
EIF1B	eukaryotic translation initiation factor 1B	down	coding	0	0	8	0.097561	0.097561	0.097561
GABARAPL2	GABA(A) receptor-associated protein-like 2	down	coding	0	0	8	0.097561	0.097561	0.097561
GMCL1	germ cell-less homolog 1 (Drosophila)	down	coding	0	0	8	0.097561	0.097561	0.097561
GNRHR2	gonadotropin-releasing hormone (type 2) receptor 2	up	coding	0	0	8	0.097561	0.097561	0.097561
ICMT	isoprenylcysteine carboxyl methyltransferase	down	coding	0	0	8	0.097561	0.097561	0.097561
KCTD21	potassium channel tetramerisation domain containing 21	down	coding	0	0	8	0.097561	0.097561	0.097561
KIAA0930	KIAA0930	down	coding	0	0	8	0.097561	0.097561	0.097561
PRDX3	peroxiredoxin 3	down	coding	0	0	8	0.097561	0.097561	0.097561
PRR11	proline rich 11	down	coding	0	0	8	0.097561	0.097561	0.097561
Q9UI82	---	up	coding	0	0	8	0.097561	0.097561	0.097561
RRAGA	Ras-related GTP binding A	down	coding	0	0	8	0.097561	0.097561	0.097561
TRIM27	tripartite motif containing 27	down	coding	0	0	8	0.097561	0.097561	0.097561
UPF1	UPF1 regulator of nonsense transcripts homolog (yeast)	down	coding	0	0	8	0.097561	0.097561	0.097561
CTDSPL2	CTD (carboxy-terminal domain, RNA polymerase II, polypeptide A) small phosphatase like 2	down	coding	5	0.0980392	16	0.195122	0.0970827	0.0970827
CMAS	cytidine monophosphate N-acetylneuraminic acid synthetase	down	coding	8	0.156863	5	0.0609756	-0.0958871	0.0958871
SELK	selenoprotein K	down	coding	2	0.0392157	11	0.134146	0.0949307	0.0949307
C20orf4	chromosome 20 open reading frame 4	down	coding	11	0.215686	10	0.121951	-0.0937351	0.0937351
COQ5	coenzyme Q5 homolog, methyltransferase (S. cerevisiae)	down	coding	6	0.117647	2	0.0243902	-0.0932568	0.0932568
FAM168A	family with sequence similarity 168, member A	up	coding	6	0.117647	2	0.0243902	-0.0932568	0.0932568
MAPK9	mitogen-activated protein kinase 9	down	coding	6	0.117647	2	0.0243902	-0.0932568	0.0932568
METTL6	methyltransferase like 6	down	coding	6	0.117647	2	0.0243902	-0.0932568	0.0932568
Q9H762	CDNA: FLJ21272 fis, clone COL01753. [Source:Uniprot/SPTREMBL;Acc:Q9H762]	up	coding	6	0.117647	2	0.0243902	-0.0932568	0.0932568
DRG1	developmentally regulated GTP binding protein 1	down	coding	4	0.0784314	14	0.170732	0.0923003	0.0923003
GCNT7	glucosaminyl (N-acetyl) transferase family member 7	up	coding	14	0.27451	15	0.182927	-0.091583	0.091583
C7orf44	chromosome 7 open reading frame 44	up	coding	1	0.0196078	9	0.109756	0.0901483	0.0901483
DPM1	dolichyl-phosphate mannosyltransferase polypeptide 1, catalytic subunit	down	coding	6	0.117647	17	0.207317	0.08967	0.08967
MGAT2	mannosyl (alpha-1,6-)-glycoprotein beta-1,2-N-acetylglucosaminyltransferase	down	coding	12	0.235294	12	0.146341	-0.0889527	0.0889527
FAM156B	family with sequence similarity 156, member B	up	coding	7	0.137255	4	0.0487805	-0.0884744	0.0884744
POT1	protection of telomeres 1 homolog (S. pombe)	down	coding	7	0.137255	4	0.0487805	-0.0884744	0.0884744
CWC22	CWC22 spliceosome-associated protein homolog (S. cerevisiae)	down	coding	3	0.0588235	12	0.146341	0.0875179	0.0875179
KCTD4	potassium channel tetramerisation domain containing 4	up	coding	13	0.254902	28	0.341463	0.0865615	0.0865615
UBE2L3	ubiquitin-conjugating enzyme E2L 3	down	coding	10	0.196078	9	0.109756	-0.0863223	0.0863223
ASB14	ankyrin repeat and SOCS box containing 14	up	coding	5	0.0980392	1	0.0121951	-0.0858441	0.0858441
BRD7P3	bromodomain containing 7 pseudogene 3	up	coding	5	0.0980392	1	0.0121951	-0.0858441	0.0858441
GOT2	glutamic-oxaloacetic transaminase 2, mitochondrial (aspartate aminotransferase 2)	down	coding	5	0.0980392	1	0.0121951	-0.0858441	0.0858441
LRRC18	leucine rich repeat containing 18	up	coding	5	0.0980392	1	0.0121951	-0.0858441	0.0858441
ANXA5	annexin A5	down	coding	0	0	7	0.0853659	0.0853659	0.0853659
APLF	aprataxin and PNKP like factor	down	coding	0	0	7	0.0853659	0.0853659	0.0853659
APP	amyloid beta (A4) precursor protein	down	coding	0	0	7	0.0853659	0.0853659	0.0853659
C1D	C1D nuclear receptor corepressor	down	coding	0	0	7	0.0853659	0.0853659	0.0853659
C6orf108	chromosome 6 open reading frame 108	down	coding	0	0	7	0.0853659	0.0853659	0.0853659
CGRRF1	cell growth regulator with ring finger domain 1	down	coding	0	0	7	0.0853659	0.0853659	0.0853659
CHRAC1	chromatin accessibility complex 1	down	coding	0	0	7	0.0853659	0.0853659	0.0853659
CLDN20	claudin 20	up	coding	0	0	7	0.0853659	0.0853659	0.0853659
CSNK1G3	casein kinase 1, gamma 3	down	coding	0	0	7	0.0853659	0.0853659	0.0853659
FERMT3	fermitin family member 3	down	coding	0	0	7	0.0853659	0.0853659	0.0853659
INTS12	integrator complex subunit 12	down	coding	0	0	7	0.0853659	0.0853659	0.0853659
LIN7C	lin-7 homolog C (C. elegans)	down	coding	0	0	7	0.0853659	0.0853659	0.0853659
METTL21C	methyltransferase like 21C	up	coding	0	0	7	0.0853659	0.0853659	0.0853659
NDUFAF3	NADH dehydrogenase (ubiquinone) 1 alpha subcomplex, assembly factor 3	down	coding	0	0	7	0.0853659	0.0853659	0.0853659
NOMO3	NODAL modulator 3	down	coding	0	0	7	0.0853659	0.0853659	0.0853659
PHB2	prohibitin 2	down	coding	0	0	7	0.0853659	0.0853659	0.0853659
POLD3	polymerase (DNA-directed), delta 3, accessory subunit	down	coding	0	0	7	0.0853659	0.0853659	0.0853659
POLE2	polymerase (DNA directed), epsilon 2 (p59 subunit)	down	coding	0	0	7	0.0853659	0.0853659	0.0853659
PRKAR2A	protein kinase, cAMP-dependent, regulatory, type II, alpha	down	coding	0	0	7	0.0853659	0.0853659	0.0853659
RPL15P11	ribosomal protein L15 pseudogene 11	down	coding	0	0	7	0.0853659	0.0853659	0.0853659
SNX16	sorting nexin 16	down	coding	0	0	7	0.0853659	0.0853659	0.0853659
TGFBI	transforming growth factor, beta-induced, 68kDa	down	coding	0	0	7	0.0853659	0.0853659	0.0853659
UTRN	utrophin	up	coding	0	0	7	0.0853659	0.0853659	0.0853659
FBL	fibrillarin	down	coding	6	0.117647	3	0.0365854	-0.0810617	0.0810617
GPR21	G protein-coupled receptor 21	up	coding	6	0.117647	3	0.0365854	-0.0810617	0.0810617
MALSU1	mitochondrial assembly of ribosomal large subunit 1	down	coding	4	0.0784314	13	0.158537	0.0801052	0.0801052
APOBEC3D	apolipoprotein B mRNA editing enzyme, catalytic polypeptide-like 3D	down	coding	4	0.0784314	0	0	-0.0784314	0.0784314
APPL1	adaptor protein, phosphotyrosine interaction, PH domain and leucine zipper containing 1	down	coding	4	0.0784314	0	0	-0.0784314	0.0784314
ARL4C	ADP-ribosylation factor-like 4C	down	coding	4	0.0784314	0	0	-0.0784314	0.0784314
ATIC	5-aminoimidazole-4-carboxamide ribonucleotide formyltransferase/IMP cyclohydrolase	down	coding	4	0.0784314	0	0	-0.0784314	0.0784314
CKAP2	cytoskeleton associated protein 2	down	coding	4	0.0784314	0	0	-0.0784314	0.0784314
DCTPP1	dCTP pyrophosphatase 1	down	coding	4	0.0784314	0	0	-0.0784314	0.0784314
EIF3I	eukaryotic translation initiation factor 3, subunit I	down	coding	4	0.0784314	0	0	-0.0784314	0.0784314
EPHA4	EPH receptor A4	down	coding	4	0.0784314	0	0	-0.0784314	0.0784314
FAM20A	family with sequence similarity 20, member A	up	coding	4	0.0784314	0	0	-0.0784314	0.0784314
FBXO4	F-box protein 4	down	coding	4	0.0784314	0	0	-0.0784314	0.0784314
LINC00322	long intergenic non-protein coding RNA 322	up	coding	4	0.0784314	0	0	-0.0784314	0.0784314
LOC100507646	uncharacterized LOC100507646	up	coding	4	0.0784314	0	0	-0.0784314	0.0784314
MAGEA3	melanoma antigen family A, 3	up	coding	4	0.0784314	0	0	-0.0784314	0.0784314
METTL20	methyltransferase like 20	up	coding	4	0.0784314	0	0	-0.0784314	0.0784314
MRPS30	mitochondrial ribosomal protein S30	down	coding	4	0.0784314	0	0	-0.0784314	0.0784314
NDUFA9	NADH dehydrogenase (ubiquinone) 1 alpha subcomplex, 9, 39kDa	down	coding	4	0.0784314	0	0	-0.0784314	0.0784314
NDUFAF4	NADH dehydrogenase (ubiquinone) 1 alpha subcomplex, assembly factor 4	down	coding	4	0.0784314	0	0	-0.0784314	0.0784314
PPL	periplakin	up	coding	4	0.0784314	0	0	-0.0784314	0.0784314
PPP1R12B	protein phosphatase 1, regulatory subunit 12B	up	coding	4	0.0784314	0	0	-0.0784314	0.0784314
PSMA6	proteasome (prosome, macropain) subunit, alpha type, 6	down	coding	4	0.0784314	0	0	-0.0784314	0.0784314
Q6AI40	---	down	coding	4	0.0784314	0	0	-0.0784314	0.0784314
Q6GMT2	---	down	coding	4	0.0784314	0	0	-0.0784314	0.0784314
RPS27	ribosomal protein S27	down	coding	4	0.0784314	0	0	-0.0784314	0.0784314
RPSAP9	ribosomal protein SA pseudogene 9	down	coding	4	0.0784314	0	0	-0.0784314	0.0784314
RUVBL1	RuvB-like 1 (E. coli)	down	coding	4	0.0784314	0	0	-0.0784314	0.0784314
SBDS	Shwachman-Bodian-Diamond syndrome	down	coding	4	0.0784314	0	0	-0.0784314	0.0784314
SCARNA9	small Cajal body-specific RNA 9	down	coding	4	0.0784314	0	0	-0.0784314	0.0784314
SDAD1	SDA1 domain containing 1	down	coding	4	0.0784314	0	0	-0.0784314	0.0784314
SEH1L	SEH1-like (S. cerevisiae)	down	coding	4	0.0784314	0	0	-0.0784314	0.0784314
SRP72	signal recognition particle 72kDa	down	coding	4	0.0784314	0	0	-0.0784314	0.0784314
TFAM	transcription factor A, mitochondrial	down	coding	4	0.0784314	0	0	-0.0784314	0.0784314
TMEM14B	transmembrane protein 14B	down	coding	4	0.0784314	0	0	-0.0784314	0.0784314
CSRP2	cysteine and glycine-rich protein 2	up	coding	1	0.0196078	8	0.097561	0.0779531	0.0779531
ORC3	origin recognition complex, subunit 3	down	coding	1	0.0196078	8	0.097561	0.0779531	0.0779531
SEC62	SEC62 homolog (S. cerevisiae)	down	coding	1	0.0196078	8	0.097561	0.0779531	0.0779531
SUB1	SUB1 homolog (S. cerevisiae)	down	coding	1	0.0196078	8	0.097561	0.0779531	0.0779531
ATP6AP2	ATPase, H+ transporting, lysosomal accessory protein 2	down	coding	3	0.0588235	11	0.134146	0.0753228	0.0753228
PI4K2A	phosphatidylinositol 4-kinase type 2 alpha	down	coding	3	0.0588235	11	0.134146	0.0753228	0.0753228
AP5M1	adaptor-related protein complex 5, mu 1 subunit	down	coding	10	0.196078	10	0.121951	-0.0741272	0.0741272
LOC652637	similar to junction-mediating and regulatory protein	down	coding	5	0.0980392	2	0.0243902	-0.073649	0.073649
WDR45L	WDR45-like	down	coding	5	0.0980392	2	0.0243902	-0.073649	0.073649
ANGPTL7	angiopoietin-like 7	up	coding	0	0	6	0.0731707	0.0731707	0.0731707
ATP6V1F	ATPase, H+ transporting, lysosomal 14kDa, V1 subunit F	down	coding	0	0	6	0.0731707	0.0731707	0.0731707
BUD31	BUD31 homolog (S. cerevisiae)	down	coding	0	0	6	0.0731707	0.0731707	0.0731707
C9orf38	chromosome 9 open reading frame 38	up	coding	0	0	6	0.0731707	0.0731707	0.0731707
EIF1AX	eukaryotic translation initiation factor 1A, X-linked	down	coding	0	0	6	0.0731707	0.0731707	0.0731707
FBXO8	F-box protein 8	down	coding	0	0	6	0.0731707	0.0731707	0.0731707
GPX4	glutathione peroxidase 4	down	coding	0	0	6	0.0731707	0.0731707	0.0731707
HNMT	histamine N-methyltransferase	down	coding	0	0	6	0.0731707	0.0731707	0.0731707
LOC729978	nuclear pore complex interacting protein pseudogene	up	coding	0	0	6	0.0731707	0.0731707	0.0731707
PPP1R15A	protein phosphatase 1, regulatory subunit 15A	down	coding	0	0	6	0.0731707	0.0731707	0.0731707
PPP1R16B	protein phosphatase 1, regulatory subunit 16B	down	coding	0	0	6	0.0731707	0.0731707	0.0731707
RBM48	RNA binding motif protein 48	down	coding	0	0	6	0.0731707	0.0731707	0.0731707
RNF168	ring finger protein 168, E3 ubiquitin protein ligase	down	coding	0	0	6	0.0731707	0.0731707	0.0731707
SDHB	succinate dehydrogenase complex, subunit B, iron sulfur (Ip)	down	coding	0	0	6	0.0731707	0.0731707	0.0731707
SKP1	S-phase kinase-associated protein 1	down	coding	0	0	6	0.0731707	0.0731707	0.0731707
SND1-IT1	SND1 intronic transcript 1 (non-protein coding)	up	coding	0	0	6	0.0731707	0.0731707	0.0731707
SYNE2	spectrin repeat containing, nuclear envelope 2	up	coding	0	0	6	0.0731707	0.0731707	0.0731707
TOR1AIP1	torsin A interacting protein 1	down	coding	0	0	6	0.0731707	0.0731707	0.0731707
MED4	mediator complex subunit 4	down	coding	8	0.156863	7	0.0853659	-0.0714969	0.0714969
CCNG1	cyclin G1	down	coding	2	0.0392157	9	0.109756	0.0705404	0.0705404
MRPL53	mitochondrial ribosomal protein L53	down	coding	2	0.0392157	9	0.109756	0.0705404	0.0705404
PDCD10	programmed cell death 10	down	coding	2	0.0392157	9	0.109756	0.0705404	0.0705404
PLIN3	perilipin 3	down	coding	2	0.0392157	9	0.109756	0.0705404	0.0705404
SLC30A6	solute carrier family 30 (zinc transporter), member 6	down	coding	2	0.0392157	9	0.109756	0.0705404	0.0705404
RAB33A	RAB33A, member RAS oncogene family	down	coding	6	0.117647	4	0.0487805	-0.0688666	0.0688666
SNRPB2	small nuclear ribonucleoprotein polypeptide B	down	coding	6	0.117647	4	0.0487805	-0.0688666	0.0688666
KLHDC3	kelch domain containing 3	down	coding	9	0.176471	9	0.109756	-0.0667145	0.0667145
ABRA	actin-binding Rho activating protein	up	coding	4	0.0784314	1	0.0121951	-0.0662363	0.0662363
C15orf44	chromosome 15 open reading frame 44	down	coding	4	0.0784314	1	0.0121951	-0.0662363	0.0662363
MCM4	minichromosome maintenance complex component 4	down	coding	4	0.0784314	1	0.0121951	-0.0662363	0.0662363
MKI67IP	MKI67 (FHA domain) interacting nucleolar phosphoprotein	down	coding	4	0.0784314	1	0.0121951	-0.0662363	0.0662363
MZT1	mitotic spindle organizing protein 1	down	coding	4	0.0784314	1	0.0121951	-0.0662363	0.0662363
DMTF1	cyclin D binding myb-like transcription factor 1	up	coding	1	0.0196078	7	0.0853659	0.065758	0.065758
GOLGA5	golgin A5	down	coding	1	0.0196078	7	0.0853659	0.065758	0.065758
MOB4	MOB family member 4, phocein	down	coding	1	0.0196078	7	0.0853659	0.065758	0.065758
SRM	spermidine synthase	down	coding	1	0.0196078	7	0.0853659	0.065758	0.065758
MRPL49	mitochondrial ribosomal protein L49	down	coding	6	0.117647	15	0.182927	0.0652798	0.0652798
Q6ZMW3	CDNA FLJ16635 fis, clone TESTI4025268, weakly similar to 77 kDa echinoderm microtubule-associated protein. [Source:Uniprot/SPTREMBL;Acc:Q6ZMW3]	up	coding	6	0.117647	15	0.182927	0.0652798	0.0652798
CLNS1A	chloride channel, nucleotide-sensitive, 1A	down	coding	7	0.137255	6	0.0731707	-0.0640842	0.0640842
SAMM50	sorting and assembly machinery component 50 homolog (S. cerevisiae)	down	coding	7	0.137255	6	0.0731707	-0.0640842	0.0640842
Q9P194	---	up	coding	3	0.0588235	10	0.121951	0.0631277	0.0631277
TXNL1	thioredoxin-like 1	down	coding	10	0.196078	11	0.134146	-0.0619321	0.0619321
PTPN9	protein tyrosine phosphatase, non-receptor type 9	down	coding	5	0.0980392	3	0.0365854	-0.0614538	0.0614538
SLC15A2	solute carrier family 15 (H+/peptide transporter), member 2	up	coding	5	0.0980392	3	0.0365854	-0.0614538	0.0614538
SUCLG2	succinate-CoA ligase, GDP-forming, beta subunit	down	coding	5	0.0980392	3	0.0365854	-0.0614538	0.0614538
ACTL6A	actin-like 6A	down	coding	0	0	5	0.0609756	0.0609756	0.0609756
APOBEC3A	apolipoprotein B mRNA editing enzyme, catalytic polypeptide-like 3A	up	coding	0	0	5	0.0609756	0.0609756	0.0609756
ATP6V1A	ATPase, H+ transporting, lysosomal 70kDa, V1 subunit A	down	coding	0	0	5	0.0609756	0.0609756	0.0609756
C12orf49	chromosome 12 open reading frame 49	down	coding	0	0	5	0.0609756	0.0609756	0.0609756
CDKN1B	cyclin-dependent kinase inhibitor 1B (p27, Kip1)	down	coding	0	0	5	0.0609756	0.0609756	0.0609756
CEMP1	cementum protein 1	up	coding	0	0	5	0.0609756	0.0609756	0.0609756
CSDA	cold shock domain protein A	down	coding	0	0	5	0.0609756	0.0609756	0.0609756
CSTF1	cleavage stimulation factor, 3' pre-RNA, subunit 1, 50kDa	down	coding	0	0	5	0.0609756	0.0609756	0.0609756
DCAF12	DDB1 and CUL4 associated factor 12	down	coding	0	0	5	0.0609756	0.0609756	0.0609756
FKBP4	FK506 binding protein 4, 59kDa	down	coding	0	0	5	0.0609756	0.0609756	0.0609756
FOXO4	forkhead box O4	down	coding	0	0	5	0.0609756	0.0609756	0.0609756
HIST1H2BJ	histone cluster 1, H2bj	down	coding	0	0	5	0.0609756	0.0609756	0.0609756
ISCA1	iron-sulfur cluster assembly 1 homolog (S. cerevisiae)	down	coding	0	0	5	0.0609756	0.0609756	0.0609756
NAA50	N(alpha)-acetyltransferase 50, NatE catalytic subunit	down	coding	0	0	5	0.0609756	0.0609756	0.0609756
OLA1	Obg-like ATPase 1	down	coding	0	0	5	0.0609756	0.0609756	0.0609756
PIGU	phosphatidylinositol glycan anchor biosynthesis, class U	down	coding	0	0	5	0.0609756	0.0609756	0.0609756
Q9NSI3	---	up	coding	0	0	5	0.0609756	0.0609756	0.0609756
RBX1	ring-box 1, E3 ubiquitin protein ligase	down	coding	0	0	5	0.0609756	0.0609756	0.0609756
RNF186	ring finger protein 186	up	coding	0	0	5	0.0609756	0.0609756	0.0609756
SLC16A4	solute carrier family 16, member 4 (monocarboxylic acid transporter 5)	up	coding	0	0	5	0.0609756	0.0609756	0.0609756
SMC1A	structural maintenance of chromosomes 1A	down	coding	0	0	5	0.0609756	0.0609756	0.0609756
TAX1BP1	Tax1 (human T-cell leukemia virus type I) binding protein 1	down	coding	0	0	5	0.0609756	0.0609756	0.0609756
THAP11	THAP domain containing 11	down	coding	0	0	5	0.0609756	0.0609756	0.0609756
TMEM216	transmembrane protein 216	down	coding	0	0	5	0.0609756	0.0609756	0.0609756
C9orf131	chromosome 9 open reading frame 131	up	coding	5	0.0980392	13	0.158537	0.0604974	0.0604974
SPCS1	signal peptidase complex subunit 1 homolog (S. cerevisiae)	down	coding	5	0.0980392	13	0.158537	0.0604974	0.0604974
BFAR	bifunctional apoptosis regulator	down	coding	10	0.196078	21	0.256098	0.0600191	0.0600191
ANKRD13C	ankyrin repeat domain 13C	down	coding	3	0.0588235	0	0	-0.0588235	0.0588235
AP2M1	adaptor-related protein complex 2, mu 1 subunit	down	coding	3	0.0588235	0	0	-0.0588235	0.0588235
ARL6IP1	ADP-ribosylation factor-like 6 interacting protein 1	down	coding	3	0.0588235	0	0	-0.0588235	0.0588235
C11orf46	chromosome 11 open reading frame 46	down	coding	3	0.0588235	0	0	-0.0588235	0.0588235
CAND1	cullin-associated and neddylation-dissociated 1	down	coding	3	0.0588235	0	0	-0.0588235	0.0588235
CSAD	cysteine sulfinic acid decarboxylase	up	coding	3	0.0588235	0	0	-0.0588235	0.0588235
DCTD	dCMP deaminase	down	coding	3	0.0588235	0	0	-0.0588235	0.0588235
DCUN1D4	DCN1, defective in cullin neddylation 1, domain containing 4 (S. cerevisiae)	down	coding	3	0.0588235	0	0	-0.0588235	0.0588235
DOK2	docking protein 2, 56kDa	down	coding	3	0.0588235	0	0	-0.0588235	0.0588235
IARS2	isoleucyl-tRNA synthetase 2, mitochondrial	down	coding	3	0.0588235	0	0	-0.0588235	0.0588235
IL32	interleukin 32	down	coding	3	0.0588235	0	0	-0.0588235	0.0588235
KDSR	3-ketodihydrosphingosine reductase	down	coding	3	0.0588235	0	0	-0.0588235	0.0588235
LPAR2	lysophosphatidic acid receptor 2	up	coding	3	0.0588235	0	0	-0.0588235	0.0588235
LRPPRC	leucine-rich pentatricopeptide repeat containing	down	coding	3	0.0588235	0	0	-0.0588235	0.0588235
MFNG	MFNG O-fucosylpeptide 3-beta-N-acetylglucosaminyltransferase	down	coding	3	0.0588235	0	0	-0.0588235	0.0588235
MPHOSPH10	M-phase phosphoprotein 10 (U3 small nucleolar ribonucleoprotein)	down	coding	3	0.0588235	0	0	-0.0588235	0.0588235
MRPL46	mitochondrial ribosomal protein L46	down	coding	3	0.0588235	0	0	-0.0588235	0.0588235
MRPS23	mitochondrial ribosomal protein S23	down	coding	3	0.0588235	0	0	-0.0588235	0.0588235
MRPS35	mitochondrial ribosomal protein S35	down	coding	3	0.0588235	0	0	-0.0588235	0.0588235
NOLC1	nucleolar and coiled-body phosphoprotein 1	down	coding	3	0.0588235	0	0	-0.0588235	0.0588235
NOP14	NOP14 nucleolar protein homolog (yeast)	down	coding	3	0.0588235	0	0	-0.0588235	0.0588235
NR1D2	nuclear receptor subfamily 1, group D, member 2	down	coding	3	0.0588235	0	0	-0.0588235	0.0588235
PARP1	poly (ADP-ribose) polymerase 1	down	coding	3	0.0588235	0	0	-0.0588235	0.0588235
PARP14	poly (ADP-ribose) polymerase family, member 14	up	coding	3	0.0588235	0	0	-0.0588235	0.0588235
PARP9	poly (ADP-ribose) polymerase family, member 9	up	coding	3	0.0588235	0	0	-0.0588235	0.0588235
PLAGL1	pleiomorphic adenoma gene-like 1	up	coding	3	0.0588235	0	0	-0.0588235	0.0588235
PNRC2	proline-rich nuclear receptor coactivator 2	down	coding	3	0.0588235	0	0	-0.0588235	0.0588235
POLR2H	polymerase (RNA) II (DNA directed) polypeptide H	down	coding	3	0.0588235	0	0	-0.0588235	0.0588235
RANBP6	RAN binding protein 6	down	coding	3	0.0588235	0	0	-0.0588235	0.0588235
RCHY1	ring finger and CHY zinc finger domain containing 1, E3 ubiquitin protein ligase	down	coding	3	0.0588235	0	0	-0.0588235	0.0588235
RN7SK	RNA, 7SK small nuclear	up	coding	3	0.0588235	0	0	-0.0588235	0.0588235
RPL24	ribosomal protein L24	down	coding	3	0.0588235	0	0	-0.0588235	0.0588235
RPS29	ribosomal protein S29	down	coding	3	0.0588235	0	0	-0.0588235	0.0588235
RSRC1	arginine/serine-rich coiled-coil 1	down	coding	3	0.0588235	0	0	-0.0588235	0.0588235
RWDD2B	RWD domain containing 2B	down	coding	3	0.0588235	0	0	-0.0588235	0.0588235
SKP2	S-phase kinase-associated protein 2, E3 ubiquitin protein ligase	down	coding	3	0.0588235	0	0	-0.0588235	0.0588235
SLAMF6	SLAM family member 6	down	coding	3	0.0588235	0	0	-0.0588235	0.0588235
SMU1	smu-1 suppressor of mec-8 and unc-52 homolog (C. elegans)	down	coding	3	0.0588235	0	0	-0.0588235	0.0588235
ST13	suppression of tumorigenicity 13 (colon carcinoma) (Hsp70 interacting protein)	down	coding	3	0.0588235	0	0	-0.0588235	0.0588235
STMN1	stathmin 1	down	coding	3	0.0588235	0	0	-0.0588235	0.0588235
TBCEL	tubulin folding cofactor E-like	down	coding	3	0.0588235	0	0	-0.0588235	0.0588235
TFDP2	transcription factor Dp-2 (E2F dimerization partner 2)	down	coding	3	0.0588235	0	0	-0.0588235	0.0588235
TRAPPC4	trafficking protein particle complex 4	down	coding	3	0.0588235	0	0	-0.0588235	0.0588235
VRK1	vaccinia related kinase 1	down	coding	3	0.0588235	0	0	-0.0588235	0.0588235
ZNF304	zinc finger protein 304	down	coding	3	0.0588235	0	0	-0.0588235	0.0588235
ZNF75A	zinc finger protein 75a	down	coding	3	0.0588235	0	0	-0.0588235	0.0588235
PRKCSH	protein kinase C substrate 80K-H	down	coding	2	0.0392157	8	0.097561	0.0583453	0.0583453
NUP155	nucleoporin 155kDa	down	coding	11	0.215686	13	0.158537	-0.0571497	0.0571497
ETS1	v-ets erythroblastosis virus E26 oncogene homolog 1 (avian)	down	coding	6	0.117647	5	0.0609756	-0.0566714	0.0566714
TICAM2	toll-like receptor adaptor molecule 2	down	coding	4	0.0784314	11	0.134146	0.055715	0.055715
GIMAP1	GTPase, IMAP family member 1	down	coding	4	0.0784314	2	0.0243902	-0.0540411	0.0540411
GRIK1	glutamate receptor, ionotropic, kainate 1	up	coding	4	0.0784314	2	0.0243902	-0.0540411	0.0540411
MNAT1	menage a trois homolog 1, cyclin H assembly factor (Xenopus laevis)	down	coding	4	0.0784314	2	0.0243902	-0.0540411	0.0540411
TBPL1	TBP-like 1	down	coding	4	0.0784314	2	0.0243902	-0.0540411	0.0540411
ZNF277	zinc finger protein 277	down	coding	4	0.0784314	2	0.0243902	-0.0540411	0.0540411
TTC35	tetratricopeptide repeat domain 35	down	coding	1	0.0196078	6	0.0731707	0.0535629	0.0535629
LOC727945	similar to hCG1651100	up	coding	11	0.215686	22	0.268293	0.0526064	0.0526064
EDF1	endothelial differentiation-related factor 1	down	coding	3	0.0588235	9	0.109756	0.0509326	0.0509326
BCL6	B-cell CLL/lymphoma 6	up	coding	5	0.0980392	4	0.0487805	-0.0492587	0.0492587
DDX23	DEAD (Asp-Glu-Ala-Asp) box polypeptide 23	down	coding	5	0.0980392	4	0.0487805	-0.0492587	0.0492587
AHSA1	AHA1, activator of heat shock 90kDa protein ATPase homolog 1 (yeast)	down	coding	0	0	4	0.0487805	0.0487805	0.0487805
ARMCX6	armadillo repeat containing, X-linked 6	down	coding	0	0	4	0.0487805	0.0487805	0.0487805
BRP44L	brain protein 44-like	down	coding	0	0	4	0.0487805	0.0487805	0.0487805
CFLAR	CASP8 and FADD-like apoptosis regulator	up	coding	0	0	4	0.0487805	0.0487805	0.0487805
DYSF	dysferlin, limb girdle muscular dystrophy 2B (autosomal recessive)	up	coding	0	0	4	0.0487805	0.0487805	0.0487805
GPX1	glutathione peroxidase 1	down	coding	0	0	4	0.0487805	0.0487805	0.0487805
HIST1H2BD	histone cluster 1, H2bd	down	coding	0	0	4	0.0487805	0.0487805	0.0487805
ID3	inhibitor of DNA binding 3, dominant negative helix-loop-helix protein	down	coding	0	0	4	0.0487805	0.0487805	0.0487805
IPO8	importin 8	down	coding	0	0	4	0.0487805	0.0487805	0.0487805
KCNJ15	potassium inwardly-rectifying channel, subfamily J, member 15	up	coding	0	0	4	0.0487805	0.0487805	0.0487805
KRTAP10-1	keratin associated protein 10-1	up	coding	0	0	4	0.0487805	0.0487805	0.0487805
LOC202181	chromosome 5 open reading frame 25 pseudogene	up	coding	0	0	4	0.0487805	0.0487805	0.0487805
METTL7A	methyltransferase like 7A	down	coding	0	0	4	0.0487805	0.0487805	0.0487805
MLF2	myeloid leukemia factor 2	down	coding	0	0	4	0.0487805	0.0487805	0.0487805
MLKL	mixed lineage kinase domain-like	up	coding	0	0	4	0.0487805	0.0487805	0.0487805
ORMDL2	ORM1-like 2 (S. cerevisiae)	down	coding	0	0	4	0.0487805	0.0487805	0.0487805
PEA15	phosphoprotein enriched in astrocytes 15	down	coding	0	0	4	0.0487805	0.0487805	0.0487805
PPP1R2	protein phosphatase 1, regulatory (inhibitor) subunit 2	down	coding	0	0	4	0.0487805	0.0487805	0.0487805
PRKRIRP1	protein-kinase, interferon-inducible double stranded RNA dependent inhibitor, repressor of (P58 repressor) pseudogene 1	down	coding	0	0	4	0.0487805	0.0487805	0.0487805
Q6ZP60	CDNA FLJ26465 fis, clone KDN04238. [Source:Uniprot/SPTREMBL;Acc:Q6ZP60]	up	coding	0	0	4	0.0487805	0.0487805	0.0487805
RPS12	ribosomal protein S12	down	coding	0	0	4	0.0487805	0.0487805	0.0487805
SF3B5	splicing factor 3b, subunit 5, 10kDa	down	coding	0	0	4	0.0487805	0.0487805	0.0487805
TAF12	TAF12 RNA polymerase II, TATA box binding protein (TBP)-associated factor, 20kDa	down	coding	0	0	4	0.0487805	0.0487805	0.0487805
UNC119B	unc-119 homolog B (C. elegans)	down	coding	0	0	4	0.0487805	0.0487805	0.0487805
COL10A1	collagen, type X, alpha 1	up	coding	5	0.0980392	12	0.146341	0.0483022	0.0483022
GDI2	GDP dissociation inhibitor 2	down	coding	8	0.156863	9	0.109756	-0.0471066	0.0471066
ILF2	interleukin enhancer binding factor 2, 45kDa	down	coding	8	0.156863	9	0.109756	-0.0471066	0.0471066
SMG1	smg-1 homolog, phosphatidylinositol 3-kinase-related kinase (C. elegans)	up	coding	3	0.0588235	1	0.0121951	-0.0466284	0.0466284
SNRPD1	small nuclear ribonucleoprotein D1 polypeptide 16kDa	down	coding	3	0.0588235	1	0.0121951	-0.0466284	0.0466284
ZMYND11	zinc finger, MYND-type containing 11	down	coding	3	0.0588235	1	0.0121951	-0.0466284	0.0466284
HDAC2	histone deacetylase 2	down	coding	6	0.117647	6	0.0731707	-0.0444763	0.0444763
MLL3	myeloid/lymphoid or mixed-lineage leukemia 3	up	coding	6	0.117647	6	0.0731707	-0.0444763	0.0444763
CDC5L	CDC5 cell division cycle 5-like (S. pombe)	down	coding	4	0.0784314	10	0.121951	0.0435198	0.0435198
NKAP	NFKB activating protein	down	coding	4	0.0784314	10	0.121951	0.0435198	0.0435198
PRH2	proline-rich protein HaeIII subfamily 2	up	coding	4	0.0784314	10	0.121951	0.0435198	0.0435198
CCT4	chaperonin containing TCP1, subunit 4 (delta)	down	coding	9	0.176471	18	0.219512	0.0430416	0.0430416
Q86XP7	GDDM. [Source:Uniprot/SPTREMBL;Acc:Q86XP7]	up	coding	9	0.176471	11	0.134146	-0.0423242	0.0423242
ANAPC7	anaphase promoting complex subunit 7	down	coding	4	0.0784314	3	0.0365854	-0.041846	0.041846
CPSF2	cleavage and polyadenylation specific factor 2, 100kDa	down	coding	4	0.0784314	3	0.0365854	-0.041846	0.041846
GPAA1	glycosylphosphatidylinositol anchor attachment protein 1 homolog (yeast)	down	coding	4	0.0784314	3	0.0365854	-0.041846	0.041846
LACTB2	lactamase, beta 2	down	coding	4	0.0784314	3	0.0365854	-0.041846	0.041846
LARP7	La ribonucleoprotein domain family, member 7	down	coding	4	0.0784314	3	0.0365854	-0.041846	0.041846
Q6ZV49	CDNA FLJ42988 fis, clone BRTHA2008955. [Source:Uniprot/SPTREMBL;Acc:Q6ZV49]	up	coding	4	0.0784314	3	0.0365854	-0.041846	0.041846
SHMT2	serine hydroxymethyltransferase 2 (mitochondrial)	down	coding	1	0.0196078	5	0.0609756	0.0413678	0.0413678
ZNF416	zinc finger protein 416	down	coding	1	0.0196078	5	0.0609756	0.0413678	0.0413678
PRPF40A	PRP40 pre-mRNA processing factor 40 homolog A (S. cerevisiae)	down	coding	6	0.117647	13	0.158537	0.0408895	0.0408895
HIST2H4A	histone cluster 2, H4a	down	coding	7	0.137255	8	0.097561	-0.0396939	0.0396939
NDUFB5	NADH dehydrogenase (ubiquinone) 1 beta subcomplex, 5, 16kDa	down	coding	7	0.137255	8	0.097561	-0.0396939	0.0396939
RPF1	ribosome production factor 1 homolog (S. cerevisiae)	down	coding	7	0.137255	8	0.097561	-0.0396939	0.0396939
ABHD10	abhydrolase domain containing 10	down	coding	2	0.0392157	0	0	-0.0392157	0.0392157
ABHD15	abhydrolase domain containing 15	down	coding	2	0.0392157	0	0	-0.0392157	0.0392157
ACVR2A	activin A receptor, type IIA	down	coding	2	0.0392157	0	0	-0.0392157	0.0392157
ANXA6	annexin A6	down	coding	2	0.0392157	0	0	-0.0392157	0.0392157
APEX1	APEX nuclease (multifunctional DNA repair enzyme) 1	down	coding	2	0.0392157	0	0	-0.0392157	0.0392157
ATG16L2	ATG16 autophagy related 16-like 2 (S. cerevisiae)	up	coding	2	0.0392157	0	0	-0.0392157	0.0392157
BZW2	basic leucine zipper and W2 domains 2	down	coding	2	0.0392157	0	0	-0.0392157	0.0392157
CCDC90B	coiled-coil domain containing 90B	down	coding	2	0.0392157	0	0	-0.0392157	0.0392157
CTR9	Ctr9, Paf1/RNA polymerase II complex component, homolog (S. cerevisiae)	down	coding	2	0.0392157	0	0	-0.0392157	0.0392157
CYB5A	cytochrome b5 type A (microsomal)	down	coding	2	0.0392157	0	0	-0.0392157	0.0392157
DDX21	DEAD (Asp-Glu-Ala-Asp) box helicase 21	down	coding	2	0.0392157	0	0	-0.0392157	0.0392157
DUSP12	dual specificity phosphatase 12	down	coding	2	0.0392157	0	0	-0.0392157	0.0392157
FEM1B	fem-1 homolog b (C. elegans)	down	coding	2	0.0392157	0	0	-0.0392157	0.0392157
GAFA3	FGF-2 activity-associated protein 3	up	coding	2	0.0392157	0	0	-0.0392157	0.0392157
GPI	glucose-6-phosphate isomerase	down	coding	2	0.0392157	0	0	-0.0392157	0.0392157
HIST1H1B	histone cluster 1, H1b	down	coding	2	0.0392157	0	0	-0.0392157	0.0392157
ITM2C	integral membrane protein 2C	down	coding	2	0.0392157	0	0	-0.0392157	0.0392157
JUN	jun proto-oncogene	down	coding	2	0.0392157	0	0	-0.0392157	0.0392157
KLRB1	killer cell lectin-like receptor subfamily B, member 1	down	coding	2	0.0392157	0	0	-0.0392157	0.0392157
LDHB	lactate dehydrogenase B	down	coding	2	0.0392157	0	0	-0.0392157	0.0392157
LOC100124692	maltase-glucoamylase (alpha-glucosidase) pseudogene	up	coding	2	0.0392157	0	0	-0.0392157	0.0392157
LOC100132344	uncharacterized LOC100132344	up	coding	2	0.0392157	0	0	-0.0392157	0.0392157
LOC284912	uncharacterized LOC284912	up	coding	2	0.0392157	0	0	-0.0392157	0.0392157
LOC440173	uncharacterized LOC440173	up	coding	2	0.0392157	0	0	-0.0392157	0.0392157
LRRC17	leucine rich repeat containing 17	up	coding	2	0.0392157	0	0	-0.0392157	0.0392157
MANEA	mannosidase, endo-alpha	down	coding	2	0.0392157	0	0	-0.0392157	0.0392157
MASTL	microtubule associated serine/threonine kinase-like	down	coding	2	0.0392157	0	0	-0.0392157	0.0392157
MCM5	minichromosome maintenance complex component 5	down	coding	2	0.0392157	0	0	-0.0392157	0.0392157
MCM6	minichromosome maintenance complex component 6	down	coding	2	0.0392157	0	0	-0.0392157	0.0392157
METTL7B	methyltransferase like 7B	up	coding	2	0.0392157	0	0	-0.0392157	0.0392157
NAT10	N-acetyltransferase 10 (GCN5-related)	down	coding	2	0.0392157	0	0	-0.0392157	0.0392157
NR_003137.1	RNA, U4C small nuclear (RNU4C) [Source:RefSeq_dna;Acc:NR_003137]	up	coding	2	0.0392157	0	0	-0.0392157	0.0392157
OR6N1	olfactory receptor, family 6, subfamily N, member 1	up	coding	2	0.0392157	0	0	-0.0392157	0.0392157
PFKFB3	6-phosphofructo-2-kinase/fructose-2,6-biphosphatase 3	up	coding	2	0.0392157	0	0	-0.0392157	0.0392157
PFN2	profilin 2	up	coding	2	0.0392157	0	0	-0.0392157	0.0392157
POLR1E	polymerase (RNA) I polypeptide E, 53kDa	down	coding	2	0.0392157	0	0	-0.0392157	0.0392157
PSMD4	proteasome (prosome, macropain) 26S subunit, non-ATPase, 4	down	coding	2	0.0392157	0	0	-0.0392157	0.0392157
PYGB	phosphorylase, glycogen; brain	down	coding	2	0.0392157	0	0	-0.0392157	0.0392157
Q6ZNS0	CDNA FLJ27256 fis, clone SYN09689. [Source:Uniprot/SPTREMBL;Acc:Q6ZNS0]	up	coding	2	0.0392157	0	0	-0.0392157	0.0392157
Q6ZWH6	CDNA FLJ41057 fis, clone TESTI2009812. [Source:Uniprot/SPTREMBL;Acc:Q6ZWH6]	up	coding	2	0.0392157	0	0	-0.0392157	0.0392157
RIOK1	RIO kinase 1 (yeast)	down	coding	2	0.0392157	0	0	-0.0392157	0.0392157
RPS17	ribosomal protein S17	down	coding	2	0.0392157	0	0	-0.0392157	0.0392157
RPS19	ribosomal protein S19	down	coding	2	0.0392157	0	0	-0.0392157	0.0392157
SIRPD	signal-regulatory protein delta	up	coding	2	0.0392157	0	0	-0.0392157	0.0392157
SLC22A15	solute carrier family 22, member 15	up	coding	2	0.0392157	0	0	-0.0392157	0.0392157
SLC2A1	solute carrier family 2 (facilitated glucose transporter), member 1	down	coding	2	0.0392157	0	0	-0.0392157	0.0392157
SLC30A9	solute carrier family 30 (zinc transporter), member 9	down	coding	2	0.0392157	0	0	-0.0392157	0.0392157
SP4	Sp4 transcription factor	down	coding	2	0.0392157	0	0	-0.0392157	0.0392157
SPTAN1	spectrin, alpha, non-erythrocytic 1 (alpha-fodrin)	down	coding	2	0.0392157	0	0	-0.0392157	0.0392157
SRP54	signal recognition particle 54kDa	down	coding	2	0.0392157	0	0	-0.0392157	0.0392157
SUPV3L1	suppressor of var1, 3-like 1 (S. cerevisiae)	down	coding	2	0.0392157	0	0	-0.0392157	0.0392157
TCTN3	tectonic family member 3	down	coding	2	0.0392157	0	0	-0.0392157	0.0392157
TDP1	tyrosyl-DNA phosphodiesterase 1	down	coding	2	0.0392157	0	0	-0.0392157	0.0392157
TMEM14C	transmembrane protein 14C	down	coding	2	0.0392157	0	0	-0.0392157	0.0392157
KIAA1143	KIAA1143	down	coding	3	0.0588235	8	0.097561	0.0387374	0.0387374
PDIA3	protein disulfide isomerase family A, member 3	down	coding	5	0.0980392	5	0.0609756	-0.0370636	0.0370636
VPS26A	vacuolar protein sorting 26 homolog A (S. pombe)	down	coding	5	0.0980392	5	0.0609756	-0.0370636	0.0370636
ADAP1	ArfGAP with dual PH domains 1	down	coding	0	0	3	0.0365854	0.0365854	0.0365854
ADSL	adenylosuccinate lyase	down	coding	0	0	3	0.0365854	0.0365854	0.0365854
ANAPC13	anaphase promoting complex subunit 13	down	coding	0	0	3	0.0365854	0.0365854	0.0365854
C11orf73	chromosome 11 open reading frame 73	down	coding	0	0	3	0.0365854	0.0365854	0.0365854
CSNK1G2-AS1	CSNK1G2 antisense RNA 1 (non-protein coding)	up	coding	0	0	3	0.0365854	0.0365854	0.0365854
DPY19L1	dpy-19-like 1 (C. elegans)	down	coding	0	0	3	0.0365854	0.0365854	0.0365854
FAM216A	family with sequence similarity 216, member A	down	coding	0	0	3	0.0365854	0.0365854	0.0365854
FBXO40	F-box protein 40	up	coding	0	0	3	0.0365854	0.0365854	0.0365854
FILIP1L	filamin A interacting protein 1-like	up	coding	0	0	3	0.0365854	0.0365854	0.0365854
FUNDC1	FUN14 domain containing 1	down	coding	0	0	3	0.0365854	0.0365854	0.0365854
HIST1H2BH	histone cluster 1, H2bh	down	coding	0	0	3	0.0365854	0.0365854	0.0365854
HIST1H3F	histone cluster 1, H3f	down	coding	0	0	3	0.0365854	0.0365854	0.0365854
HIST2H2AB	histone cluster 2, H2ab	down	coding	0	0	3	0.0365854	0.0365854	0.0365854
HOOK3	hook homolog 3 (Drosophila)	down	coding	0	0	3	0.0365854	0.0365854	0.0365854
LOC728741	uncharacterized LOC728741	up	coding	0	0	3	0.0365854	0.0365854	0.0365854
MORC3	MORC family CW-type zinc finger 3	down	coding	0	0	3	0.0365854	0.0365854	0.0365854
NOMO2	NODAL modulator 2	down	coding	0	0	3	0.0365854	0.0365854	0.0365854
PDRG1	p53 and DNA-damage regulated 1	down	coding	0	0	3	0.0365854	0.0365854	0.0365854
PIM2	pim-2 oncogene	down	coding	0	0	3	0.0365854	0.0365854	0.0365854
PSMD6	proteasome (prosome, macropain) 26S subunit, non-ATPase, 6	up	coding	0	0	3	0.0365854	0.0365854	0.0365854
Q9H393	---	up	coding	0	0	3	0.0365854	0.0365854	0.0365854
Q9UI20	---	up	coding	0	0	3	0.0365854	0.0365854	0.0365854
Q9UI61	---	up	coding	0	0	3	0.0365854	0.0365854	0.0365854
RAB5B	RAB5B, member RAS oncogene family	down	coding	0	0	3	0.0365854	0.0365854	0.0365854
RNPEPL1	arginyl aminopeptidase (aminopeptidase B)-like 1	down	coding	0	0	3	0.0365854	0.0365854	0.0365854
SLC25A36	solute carrier family 25, member 36	down	coding	0	0	3	0.0365854	0.0365854	0.0365854
SRD5A3	steroid 5 alpha-reductase 3	down	coding	0	0	3	0.0365854	0.0365854	0.0365854
TAPBPL	TAP binding protein-like	down	coding	0	0	3	0.0365854	0.0365854	0.0365854
TBRG1	transforming growth factor beta regulator 1	up	coding	0	0	3	0.0365854	0.0365854	0.0365854
TMEM60	transmembrane protein 60	down	coding	0	0	3	0.0365854	0.0365854	0.0365854
TRIM28	tripartite motif containing 28	down	coding	0	0	3	0.0365854	0.0365854	0.0365854
UBE2D2	ubiquitin-conjugating enzyme E2D 2	down	coding	0	0	3	0.0365854	0.0365854	0.0365854
NSA2	NSA2 ribosome biogenesis homolog (S. cerevisiae)	down	coding	10	0.196078	19	0.231707	0.0356289	0.0356289
ADAMTSL4	ADAMTS-like 4	up	coding	3	0.0588235	2	0.0243902	-0.0344333	0.0344333
ATP5F1	ATP synthase, H+ transporting, mitochondrial Fo complex, subunit B1	down	coding	3	0.0588235	2	0.0243902	-0.0344333	0.0344333
GTPBP10	GTP-binding protein 10 (putative)	down	coding	3	0.0588235	2	0.0243902	-0.0344333	0.0344333
PPP3CC	protein phosphatase 3, catalytic subunit, gamma isozyme	down	coding	3	0.0588235	2	0.0243902	-0.0344333	0.0344333
TRMT61B	tRNA methyltransferase 61 homolog B (S. cerevisiae)	down	coding	3	0.0588235	2	0.0243902	-0.0344333	0.0344333
ATP5C1	ATP synthase, H+ transporting, mitochondrial F1 complex, gamma polypeptide 1	down	coding	2	0.0392157	6	0.0731707	0.033955	0.033955
C20orf72	chromosome 20 open reading frame 72	down	coding	2	0.0392157	6	0.0731707	0.033955	0.033955
SASS6	spindle assembly 6 homolog (C. elegans)	down	coding	2	0.0392157	6	0.0731707	0.033955	0.033955
TUSC2	tumor suppressor candidate 2	down	coding	2	0.0392157	6	0.0731707	0.033955	0.033955
C7orf42	chromosome 7 open reading frame 42	down	coding	7	0.137255	14	0.170732	0.0334768	0.0334768
EDEM2	ER degradation enhancer, mannosidase alpha-like 2	down	coding	7	0.137255	14	0.170732	0.0334768	0.0334768
IL27RA	interleukin 27 receptor, alpha	down	coding	4	0.0784314	9	0.109756	0.0313247	0.0313247
C2orf76	chromosome 2 open reading frame 76	down	coding	4	0.0784314	4	0.0487805	-0.0296509	0.0296509
DFFA	DNA fragmentation factor, 45kDa, alpha polypeptide	down	coding	4	0.0784314	4	0.0487805	-0.0296509	0.0296509
SS18L2	synovial sarcoma translocation gene on chromosome 18-like 2	down	coding	4	0.0784314	4	0.0487805	-0.0296509	0.0296509
LOC400553	uncharacterized LOC400553	up	coding	1	0.0196078	4	0.0487805	0.0291726	0.0291726
SEC22B	SEC22 vesicle trafficking protein homolog B (S. cerevisiae) (gene/pseudogene)	down	coding	1	0.0196078	4	0.0487805	0.0291726	0.0291726
C4orf29	chromosome 4 open reading frame 29	down	coding	7	0.137255	9	0.109756	-0.0274988	0.0274988
MRPL45	mitochondrial ribosomal protein L45	down	coding	7	0.137255	9	0.109756	-0.0274988	0.0274988
USMG5	up-regulated during skeletal muscle growth 5 homolog (mouse)	down	coding	7	0.137255	9	0.109756	-0.0274988	0.0274988
[truncated: 219 more rows]
