# Supplementary material for: Microarray Profiling and Co-Expression Network Analysis of Circulating lncRNAs and mRNAs Associated with Major Depressive Disorder
Source: PLoS One. 2014 Mar 27;9(3):e93388. doi: 10.1371/journal.pone.0093388 (PMC3968145; doi:10.1371/journal.pone.0093388)
Supplement: Table S8 — Co-expression sub networks of MDD-associated genes and co-regulated lncRNAs. (XLSX) [file pone.0093388.s010.xlsx]

## Sheet: network in ND
The co-expression network between lncRNAs and MDD candidate gene in ND
# absolute value of pearson correlation coefficients >0.92
# column A: gene1/lncRNA1, the gene in each pair connnection .
# column B: Description, the discription of the gene.
# column C: type, coding for mRNA or noncoding for lncRNA.
# column D~F: similar to column A ~ C
# column E: interaction, pearson correlation coefficients of column A and D.
Gene/lncRNA1	type	Gene/lncRNA2	type	interaction
GTF2F1	coding	chr5:40776895-40777070	noncoding	-0.998132
PCMT1	coding	chr3:9509035-9509464	noncoding	-0.98852
GTF2F1	coding	chr20:57476282-57476576	noncoding	-0.986468
POLR2K	coding	chr5:134692537-134692692	noncoding	-0.98449
PCMT1	coding	chr2:135018899-135019028	noncoding	-0.981294
GTF2F1	coding	chr5:179047055-179047199	noncoding	-0.977056
GTF2F1	coding	chr13:113842404-113842546	noncoding	-0.975433
PCMT1	coding	chr2:118857307-118857458	noncoding	-0.974934
COX5B	coding	chr10:874695-874794	noncoding	-0.973166
GTF2F1	coding	chr11:47748559-47748690	noncoding	-0.972605
COX5B	coding	chrX:110950931-110951105	noncoding	-0.971665
COX5B	coding	chr16:81584473-81584555	noncoding	-0.971465
GTF2F1	coding	chr5:40776655-40776861	noncoding	-0.971295
GTF2F1	coding	chr22:38887910-38888047	noncoding	-0.970885
POLR2K	coding	chr3:9509035-9509464	noncoding	-0.970615
PCMT1	coding	chr22:20931161-20931309	noncoding	-0.970491
PCMT1	coding	chr7:28777797-28849155	noncoding	-0.970392
PCMT1	coding	chr10:75873456-75873642	noncoding	-0.96954
COX5B	coding	chr3:152170367-152170535	noncoding	-0.969519
FBXO8	coding	chr16:3785758-3785906	noncoding	-0.969441
PCMT1	coding	chr16:89435420-89435569	noncoding	-0.968057
COX5B	coding	chr16:89435420-89435569	noncoding	-0.96649
COX5B	coding	chr5:179046110-179046253	noncoding	-0.965802
PCMT1	coding	chr3:50099046-50099280	noncoding	-0.965484
COX5B	coding	chr11:64537893-64538209	noncoding	-0.964953
CREBL2	coding	chr12:109063958-109064060	noncoding	-0.964865
COX5B	coding	chr1:92783513-92783593	noncoding	-0.964835
PRKCSH	coding	chr3:171785355-171785470	noncoding	-0.964742
GTF2F1	coding	chr5:179046858-179047016	noncoding	-0.963797
COX5B	coding	chr17:56074360-56075257	noncoding	-0.963444
GTF2F1	coding	chr5:179045647-179045998	noncoding	-0.963149
PRKCSH	coding	chr3:171780599-171780847	noncoding	-0.962861
COX5B	coding	chr2:118857307-118857458	noncoding	-0.962677
GTF2F1	coding	chr1:52902669-52902801	noncoding	-0.962608
PCMT1	coding	chr3:47048304-47048512	noncoding	-0.962594
POLR2K	coding	chr18:23615250-23615370	noncoding	-0.961855
GTF2F1	coding	chr5:179046517-179046713	noncoding	-0.961226
COX5B	coding	chr5:179045647-179045998	noncoding	-0.961173
COX5B	coding	chr17:44115299-44115428	noncoding	-0.960551
PCMT1	coding	chr16:89417616-89417705	noncoding	-0.960429
PCMT1	coding	chr17:56077585-56077948	noncoding	-0.960254
PCMT1	coding	chr17:34158534-34158748	noncoding	-0.959404
GTF2F1	coding	chr10:114193708-114193845	noncoding	-0.959058
COX5B	coding	chr3:50099046-50099280	noncoding	-0.959006
COX5B	coding	chr9:134366492-134366777	noncoding	-0.958539
COX5B	coding	chr1:29506417-29506566	noncoding	-0.958011
PCMT1	coding	chr16:81584473-81584555	noncoding	-0.957942
PCMT1	coding	chr5:134692537-134692692	noncoding	-0.957918
GTF2F1	coding	chr3:15300155-15300315	noncoding	-0.957836
POLR2K	coding	chr17:34158534-34158748	noncoding	-0.957291
PCMT1	coding	chr9:134366492-134366777	noncoding	-0.956996
PCMT1	coding	chr10:874695-874794	noncoding	-0.956939
GTF2F1	coding	XR_110484	noncoding	-0.956871
GTF2F1	coding	XR_110485	noncoding	-0.956871
PCMT1	coding	chr2:99203255-99203363	noncoding	-0.956092
CREBL2	coding	chr7:44442665-44442763	noncoding	-0.955956
POLR2K	coding	chr17:26938361-26938481	noncoding	-0.955741
COX5B	coding	chr17:26938361-26938481	noncoding	-0.955571
POLR2K	coding	chr10:75873456-75873642	noncoding	-0.955266
GTF2F1	coding	chr17:56075645-56076107	noncoding	-0.954849
PCMT1	coding	chr17:26938361-26938481	noncoding	-0.954704
COX5B	coding	chr3:194131713-194131857	noncoding	-0.954692
COX5B	coding	chr4:83283352-83283580	noncoding	-0.954494
PCMT1	coding	chr11:43469358-43469452	noncoding	-0.953765
COX5B	coding	chr1:222835828-222835989	noncoding	-0.953531
FBXO8	coding	chr20:48491376-48491483	noncoding	-0.953491
GTF2F1	coding	chr1:76259211-76259657	noncoding	-0.953394
POLR2K	coding	chr5:134694517-134694616	noncoding	-0.953276
COX5B	coding	chr1:70695325-70695736	noncoding	-0.953026
CREBL2	coding	chr20:62520238-62520488	noncoding	-0.9529
PRKCSH	coding	chr20:62507417-62507580	noncoding	-0.952892
TERF2	coding	chr14:56649617-56649714	noncoding	-0.952855
GTF2F1	coding	chr10:131973877-131973990	noncoding	-0.952498
PRKCSH	coding	chr3:171833213-171833318	noncoding	-0.952369
SPCS1	coding	chr12:53868299-53868469	noncoding	-0.952027
COX5B	coding	chr16:89417616-89417705	noncoding	-0.951204
COX5B	coding	chr7:26232546-26232771	noncoding	-0.951149
PCMT1	coding	chr5:148880854-148881049	noncoding	-0.951048
PCMT1	coding	chr1:29506417-29506566	noncoding	-0.950856
POLR2K	coding	chr16:31198918-31199102	noncoding	-0.950584
PCMT1	coding	chr11:70117669-70117782	noncoding	-0.950324
COX5B	coding	chr5:40776655-40776861	noncoding	-0.950209
COX5B	coding	chr8:61433018-61433132	noncoding	-0.950198
COX5B	coding	chrX:53570322-53570487	noncoding	-0.950159
FBXO8	coding	chr8:128751281-128751411	noncoding	-0.950159
PCMT1	coding	chr18:74764652-74764749	noncoding	-0.949789
COX5B	coding	chr1:22052359-22052527	noncoding	-0.949042
COX5B	coding	chr1:109239901-109240040	noncoding	-0.948922
GTF2F1	coding	chr4:71655796-71655915	noncoding	-0.947971
PRKCSH	coding	chr3:171784779-171784892	noncoding	-0.947587
PCMT1	coding	XR_109412	noncoding	-0.947576
POLR2K	coding	chr16:89417616-89417705	noncoding	-0.947556
POLR2K	coding	chr1:92783513-92783593	noncoding	-0.947498
GTF2F1	coding	chr16:31200126-31200380	noncoding	-0.947284
POLR2K	coding	chr11:43469358-43469452	noncoding	-0.947241
POLR2K	coding	chr22:20931161-20931309	noncoding	-0.947113
COX5B	coding	chr6:24420468-24420588	noncoding	-0.947081
PCMT1	coding	chr16:28165453-28165559	noncoding	-0.946923
GTF2F1	coding	chr7:86816902-86816996	noncoding	-0.946822
CREBL2	coding	chr17:8814572-8814685	noncoding	-0.946783
PCMT1	coding	chr17:56076454-56076834	noncoding	-0.946735
CREBL2	coding	chr16:31194694-31194982	noncoding	-0.946513
PRKCSH	coding	chr4:185683753-185683846	noncoding	-0.94651
GTF2F1	coding	chr12:30868641-30868899	noncoding	-0.946475
GTF2F1	coding	chr17:61877025-61877221	noncoding	-0.946341
PRKCSH	coding	chr8:131321807-131321913	noncoding	-0.946186
POLR2K	coding	chr3:47048304-47048512	noncoding	-0.945986
PCMT1	coding	chr8:25135868-25135997	noncoding	-0.945832
COX5B	coding	chr16:84797371-84797580	noncoding	-0.94568
COX5B	coding	chr4:71655796-71655915	noncoding	-0.945498
GTF2F1	coding	chr5:179043267-179043561	noncoding	-0.944625
PCMT1	coding	chr1:29495053-29495142	noncoding	-0.94411
COX5B	coding	chr15:92482784-92482899	noncoding	-0.943982
COX5B	coding	chr20:62515794-62515936	noncoding	-0.943969
COX5B	coding	chr2:223727649-223727757	noncoding	-0.94374
GTF2F1	coding	chr16:58575174-58575274	noncoding	-0.943702
GTF2F1	coding	chr1:171560584-171560701	noncoding	-0.943669
GTF2F1	coding	chr1:154232874-154233042	noncoding	-0.943462
GTF2F1	coding	chr11:64540300-64540635	noncoding	-0.943352
SPCS1	coding	chr20:17929242-17929357	noncoding	-0.94309
PCMT1	coding	chr7:151840751-151842670	noncoding	-0.94284
CREBL2	coding	chr14:63910421-63910517	noncoding	-0.942589
COX5B	coding	chr2:135018899-135019028	noncoding	-0.942185
GTF2F1	coding	chr1:78417124-78417209	noncoding	-0.942047
COX5B	coding	chr5:179047055-179047199	noncoding	-0.941921
PCMT1	coding	chr16:31198918-31199102	noncoding	-0.941894
PCMT1	coding	chr1:204502226-204502326	noncoding	-0.941743
PCMT1	coding	chrX:9485160-9485307	noncoding	-0.941714
COX5B	coding	chr3:58407742-58407884	noncoding	-0.94156
GTF2F1	coding	chr8:25267403-25267611	noncoding	-0.941525
PCMT1	coding	chr20:62520238-62520488	noncoding	-0.941302
COX5B	coding	chr14:23535904-23536078	noncoding	-0.941297
TERF2	coding	chr2:223727649-223727757	noncoding	-0.941254
PCMT1	coding	chr15:92482784-92482899	noncoding	-0.941187
GTF2F1	coding	chr1:109239901-109240040	noncoding	-0.941031
CREBL2	coding	chr16:28178775-28178879	noncoding	-0.940358
POLR2K	coding	chrX:9485160-9485307	noncoding	-0.940293
POLR2K	coding	chr2:118857307-118857458	noncoding	-0.940235
GTF2F1	coding	chr14:73569546-73569837	noncoding	-0.940218
GTF2F1	coding	chr13:111550453-111550582	noncoding	-0.940218
GTF2F1	coding	chr20:31017286-31017683	noncoding	-0.940192
COX5B	coding	chr6:3082599-3082684	noncoding	-0.940186
PRKCSH	coding	chr3:171790264-171790355	noncoding	-0.939948
POLR2K	coding	chr22:22130483-22130577	noncoding	-0.939901
GTF2F1	coding	chr5:179046110-179046253	noncoding	-0.939572
COX5B	coding	chr16:89511812-89511925	noncoding	-0.939304
COX5B	coding	chr5:179043267-179043561	noncoding	-0.939273
POLR2K	coding	chr3:50099046-50099280	noncoding	-0.93927
GTF2F1	coding	chr17:56074360-56075257	noncoding	-0.93913
COX5B	coding	chr17:61877025-61877221	noncoding	-0.939053
CREBL2	coding	chr7:151840751-151842670	noncoding	-0.939003
POLR2K	coding	chr3:58406078-58406479	noncoding	-0.938777
ANAPC7	coding	chr7:44442665-44442763	noncoding	-0.938692
POLR2K	coding	chr8:25135868-25135997	noncoding	-0.938687
COX5B	coding	chr4:122736845-122737034	noncoding	-0.938679
POLR2K	coding	chr7:44442665-44442763	noncoding	-0.938516
COX5B	coding	chr1:171560584-171560701	noncoding	-0.938433
COX5B	coding	chr20:48709407-48709508	noncoding	-0.938329
PCMT1	coding	chr11:128595326-128595416	noncoding	-0.938327
PRKCSH	coding	chr7:2815035-2815150	noncoding	-0.937857
POLR2K	coding	chr2:99203255-99203363	noncoding	-0.937591
COX5B	coding	chr5:179046517-179046713	noncoding	-0.937557
COX5B	coding	chr2:187362785-187362917	noncoding	-0.937557
COX5B	coding	chr11:70117669-70117782	noncoding	-0.937466
PRKCSH	coding	chr11:57557292-57557477	noncoding	-0.937401
GTF2F1	coding	chr2:38974391-38974553	noncoding	-0.937316
COX5B	coding	chr1:154226847-154227038	noncoding	-0.937123
SPCS1	coding	chr15:64422605-64422724	noncoding	-0.937058
COX5B	coding	chr2:113405446-113405560	noncoding	-0.936959
SPCS1	coding	chr3:9509035-9509464	noncoding	-0.936466
COX5B	coding	chr11:64541688-64542022	noncoding	-0.936457
PCMT1	coding	chr17:44115299-44115428	noncoding	-0.936003
COX5B	coding	chr14:102325129-102325222	noncoding	-0.935983
POLR2K	coding	chr16:81584473-81584555	noncoding	-0.935972
GTF2F1	coding	chr10:103555024-103555330	noncoding	-0.93587
POLR2K	coding	chr17:8814572-8814685	noncoding	-0.935796
SPCS1	coding	chr16:31196510-31196704	noncoding	-0.935786
COX5B	coding	XR_110484	noncoding	-0.935726
COX5B	coding	XR_110485	noncoding	-0.935726
COX5B	coding	chr12:30868641-30868899	noncoding	-0.935672
GTF2F1	coding	chr3:11360234-11360335	noncoding	-0.935616
POLR2K	coding	chr7:151840751-151842670	noncoding	-0.935483
COX5B	coding	chr7:28777797-28849155	noncoding	-0.935185
COX5B	coding	chr3:9511462-9511633	noncoding	-0.935184
PCMT1	coding	chr3:58406078-58406479	noncoding	-0.935157
PCMT1	coding	chr17:34160949-34161057	noncoding	-0.935098
PCMT1	coding	chr6:159047610-159047726	noncoding	-0.935062
COX5B	coding	chr17:26938092-26938200	noncoding	-0.93492
TERF2	coding	chr4:154401999-154402125	noncoding	-0.934848
PCMT1	coding	chr1:52261343-52261470	noncoding	-0.934549
POLR2K	coding	chr16:89483936-89484074	noncoding	-0.934381
COX5B	coding	chr4:2908995-2909104	noncoding	-0.934301
COX5B	coding	chr13:113842258-113842357	noncoding	-0.934014
GTF2F1	coding	chr3:12627953-12628316	noncoding	-0.933553
COX5B	coding	chr4:1330992-1331260	noncoding	-0.933493
SPCS1	coding	chr11:35214009-35214120	noncoding	-0.933209
PCMT1	coding	chr22:22130483-22130577	noncoding	-0.933164
GTF2F1	coding	chr20:34322189-34322351	noncoding	-0.932755
POLR2K	coding	chr15:31218737-31219117	noncoding	-0.932578
PCMT1	coding	chr3:171855735-171855885	noncoding	-0.932435
GTF2F1	coding	chr7:26232546-26232771	noncoding	-0.932424
GTF2F1	coding	XR_109412	noncoding	-0.93239
PCMT1	coding	chr3:187925902-187926048	noncoding	-0.932328
PRKCSH	coding	FR080159	noncoding	-0.932256
COX5B	coding	chr10:70098555-70098674	noncoding	-0.932143
PCMT1	coding	chr3:58408002-58408089	noncoding	-0.931645
COX5B	coding	chr12:26800927-26801060	noncoding	-0.931459
SPCS1	coding	chr9:134307679-134307816	noncoding	-0.931354
COX5B	coding	chr7:26230142-26230468	noncoding	-0.931081
POLR2K	coding	chr20:57482979-57483148	noncoding	-0.930946
CREBL2	coding	chr4:56290261-56290414	noncoding	-0.9309
GTF2F1	coding	chr10:874695-874794	noncoding	-0.930872
PCMT1	coding	chr2:71300036-71300151	noncoding	-0.930477
PCMT1	coding	chr9:134307679-134307816	noncoding	-0.930416
PCMT1	coding	chr17:26938092-26938200	noncoding	-0.930334
COX5B	coding	chr17:8135993-8136193	noncoding	-0.930279
PCMT1	coding	chr9:140563738-140563988	noncoding	-0.929871
GTF2F1	coding	chr1:22052359-22052527	noncoding	-0.929848
PCMT1	coding	chr11:48053657-48053794	noncoding	-0.929842
PRKCSH	coding	chr5:142187291-142187382	noncoding	-0.929621
PCMT1	coding	chr11:67059959-67060063	noncoding	-0.929602
POLR2K	coding	chr17:8135993-8136193	noncoding	-0.929527
GTF2F1	coding	chr1:70695325-70695736	noncoding	-0.929409
PCMT1	coding	chr16:89361195-89361511	noncoding	-0.929383
PCMT1	coding	chr16:30379046-30379140	noncoding	-0.929381
GTF2F1	coding	chrX:11782732-11782928	noncoding	-0.92897
ANAPC7	coding	chr18:72653028-72653124	noncoding	-0.928952
POLR2K	coding	chr16:31196510-31196704	noncoding	-0.928941
PCMT1	coding	chr1:70693198-70693331	noncoding	-0.928927
PCMT1	coding	chr4:83288658-83288843	noncoding	-0.928576
GTF2F1	coding	chr9:91939902-91940008	noncoding	-0.928412
SPCS1	coding	chr1:92243004-92243098	noncoding	-0.928384
POLR2K	coding	chr9:134366492-134366777	noncoding	-0.928375
GTF2F1	coding	chr20:57474522-57474623	noncoding	-0.928355
COX5B	coding	chr9:140563738-140563988	noncoding	-0.928305
PCMT1	coding	chr1:92783513-92783593	noncoding	-0.928275
COX5B	coding	chr11:6637005-6637132	noncoding	-0.928271
PCMT1	coding	chr17:56067989-56068166	noncoding	-0.928082
GTF2F1	coding	chr18:33605837-33606030	noncoding	-0.928043
PCMT1	coding	chr4:2908995-2909104	noncoding	-0.927951
GTF2F1	coding	chr12:26800927-26801060	noncoding	-0.927879
GTF2F1	coding	chr6:155583116-155583221	noncoding	-0.927825
POLR2K	coding	chr1:29506417-29506566	noncoding	-0.92757
CREBL2	coding	chr11:48102584-48103088	noncoding	-0.927551
PCMT1	coding	chr10:114302128-114302244	noncoding	-0.927496
POLR2K	coding	chr16:89361195-89361511	noncoding	-0.927446
COX5B	coding	chr1:226250901-226250988	noncoding	-0.927291
PCMT1	coding	chr13:113890966-113891055	noncoding	-0.927275
PRKCSH	coding	chr3:171790107-171790205	noncoding	-0.927261
COX5B	coding	chr17:48832284-48832389	noncoding	-0.927237
PRKCSH	coding	chr3:171870198-171870359	noncoding	-0.927034
COX5B	coding	chr20:34322189-34322351	noncoding	-0.926959
PRKCSH	coding	chr11:48102584-48103088	noncoding	-0.926884
COX5B	coding	chr12:120658969-120659155	noncoding	-0.926738
POLR2K	coding	chr15:92482784-92482899	noncoding	-0.926673
PCMT1	coding	chr3:11360234-11360335	noncoding	-0.926618
TERF2	coding	chr8:131089986-131090081	noncoding	-0.926466
PRKCSH	coding	chr3:171781326-171781440	noncoding	-0.926426
COX5B	coding	chr1:109239278-109239514	noncoding	-0.926336
GTF2F1	coding	chr8:25266791-25266928	noncoding	-0.926239
SPCS1	coding	chr10:75873456-75873642	noncoding	-0.926209
GTF2F1	coding	chr7:112099786-112099879	noncoding	-0.926187
PCMT1	coding	chr12:11869402-11869498	noncoding	-0.926159
PCMT1	coding	chr16:31196510-31196704	noncoding	-0.926077
PRKCSH	coding	chr2:242291031-242291118	noncoding	-0.925967
GTF2F1	coding	chr17:62497125-62497369	noncoding	-0.925856
PCMT1	coding	chr17:8814572-8814685	noncoding	-0.925801
COX5B	coding	chr17:80220382-80220522	noncoding	-0.925555
SPCS1	coding	chr16:24220633-24220732	noncoding	-0.9255
COX5B	coding	chr2:178108021-178108163	noncoding	-0.925017
GTF2F1	coding	chr1:71535466-71535606	noncoding	-0.924912
PCMT1	coding	chr8:61433018-61433132	noncoding	-0.924838
GTF2F1	coding	chr9:114126394-114126484	noncoding	-0.924762
PCMT1	coding	chr5:32161741-32161835	noncoding	-0.92476
PRKCSH	coding	chr3:171780951-171781210	noncoding	-0.924754
PCMT1	coding	chr2:99221018-99221446	noncoding	-0.924735
GTF2F1	coding	chr17:62528384-62528729	noncoding	-0.924622
COX5B	coding	chr3:47048304-47048512	noncoding	-0.92462
POLR2K	coding	chr7:28777797-28849155	noncoding	-0.924545
POLR2K	coding	chr4:141016378-141016507	noncoding	-0.924408
CREBL2	coding	chr20:30714207-30714343	noncoding	-0.924337
POLR2K	coding	chr12:120658969-120659155	noncoding	-0.924112
POLR2K	coding	chr20:25670953-25671104	noncoding	-0.924052
POLR2K	coding	chr10:874695-874794	noncoding	-0.923993
COX5B	coding	chr1:52902669-52902801	noncoding	-0.923964
COX5B	coding	chr12:53867766-53867911	noncoding	-0.923773
COX5B	coding	chr14:60559508-60559640	noncoding	-0.923566
PCMT1	coding	chr1:2186565-2186674	noncoding	-0.923536
PCMT1	coding	chr18:74736814-74736935	noncoding	-0.923498
PCMT1	coding	chr4:83283352-83283580	noncoding	-0.923146
PCMT1	coding	chr20:57482979-57483148	noncoding	-0.923102
PCMT1	coding	chr17:8365225-8365336	noncoding	-0.922967
GTF2F1	coding	chr11:64534866-64535009	noncoding	-0.92278
ANAPC7	coding	chr14:63910421-63910517	noncoding	-0.922763
GTF2F1	coding	chr4:144117572-144118147	noncoding	-0.922699
GTF2F1	coding	chr17:26938092-26938200	noncoding	-0.922633
COX5B	coding	chr10:75873456-75873642	noncoding	-0.922566
POLR2K	coding	chr3:188245372-188245471	noncoding	-0.922425
GTF2F1	coding	chr8:119102154-119102344	noncoding	-0.922295
COX5B	coding	chr12:11981961-11982094	noncoding	-0.922284
PCMT1	coding	chr16:28178775-28178879	noncoding	-0.922226
COX5B	coding	chr20:57482979-57483148	noncoding	-0.922096
POLR2K	coding	chr16:28178775-28178879	noncoding	-0.922052
PCMT1	coding	chr2:223727649-223727757	noncoding	-0.921932
GTF2F1	coding	ENST00000480982	noncoding	-0.921898
GTF2F1	coding	chr17:56073402-56073525	noncoding	-0.92185
COX5B	coding	chr7:137571050-137571198	noncoding	-0.921657
PRKCSH	coding	chr22:31643093-31643203	noncoding	-0.921639
PCMT1	coding	chrX:9603675-9603836	noncoding	-0.92157
COX5B	coding	chr2:38974391-38974553	noncoding	-0.921533
PCMT1	coding	chr2:113405446-113405560	noncoding	-0.921374
POLR2K	coding	chr12:121747675-121747787	noncoding	-0.921364
SPCS1	coding	chr11:77529345-77529456	noncoding	-0.921321
PRKCSH	coding	chr3:171779570-171779727	noncoding	-0.921269
COX5B	coding	chr3:11360234-11360335	noncoding	-0.921074
COX5B	coding	chr17:34158534-34158748	noncoding	-0.921035
COX5B	coding	chr16:31201889-31202050	noncoding	-0.920957
FBXO8	coding	chr20:25670953-25671104	noncoding	-0.920903
POLR2K	coding	chr9:140563738-140563988	noncoding	-0.9207
GTF2F1	coding	chr3:194131713-194131857	noncoding	-0.920655
COX5B	coding	chr17:44123255-44123398	noncoding	-0.920637
GTF2F1	coding	chr2:191761373-191761738	noncoding	-0.920537
POLR2K	coding	chr15:64422605-64422724	noncoding	-0.920315
COX5B	coding	chr9:114126394-114126484	noncoding	-0.920268
SPCS1	coding	chr2:114395068-114395185	noncoding	-0.920107
HTR2B	coding	chr14:21729934-21730083	noncoding	0.920178
GRIK1	coding	chr22:31643093-31643203	noncoding	0.920634
GRIK1	coding	chr3:171780599-171780847	noncoding	0.920712
PCMT1	coding	ENST00000571476	noncoding	0.922228
GRIK1	coding	FR080159	noncoding	0.922918
HTR2B	coding	chr16:31198918-31199102	noncoding	0.923303
GRIK1	coding	chr3:171856068-171856163	noncoding	0.923675
GRIK1	coding	chr10:14634095-14634253	noncoding	0.924007
HTR2B	coding	chr4:122736845-122737034	noncoding	0.924107
GRIK1	coding	chr3:171858417-171858531	noncoding	0.925348
HTR2B	coding	chr17:1628771-1629064	noncoding	0.92591
GRIK1	coding	chr2:9078599-9078708	noncoding	0.926374
HTR2B	coding	chr5:134692537-134692692	noncoding	0.926431
HTR2B	coding	chr17:70905057-70905146	noncoding	0.926583
POLR2K	coding	ENST00000572686	noncoding	0.927578
HTR2B	coding	chr16:89511812-89511925	noncoding	0.928905
HTR2B	coding	chr20:43552793-43552893	noncoding	0.929704
PCMT1	coding	ENST00000454368	noncoding	0.92992
HTR2B	coding	chr3:126162039-126162187	noncoding	0.935008
HTR2B	coding	chr16:66768011-66768101	noncoding	0.93612
GRIK1	coding	chr10:27802593-27802714	noncoding	0.936736
POLR2K	coding	ENST00000482674	noncoding	0.937187
HTR2B	coding	chr6:3082599-3082684	noncoding	0.939061
HTR2B	coding	chr3:9511462-9511633	noncoding	0.939906
ABCB1	coding	chr13:113570824-113570935	noncoding	0.944263
HTR2B	coding	chr3:47048304-47048512	noncoding	0.94623
GRIK1	coding	chrX:108927695-108927824	noncoding	0.947822
HTR2B	coding	chr10:27802593-27802714	noncoding	0.948911
PCMT1	coding	ENST00000482674	noncoding	0.951449
CREBL2	coding	ENST00000482674	noncoding	0.951528
HTR2B	coding	chr1:29493450-29493605	noncoding	0.957835
HTR2B	coding	chr5:134693047-134693150	noncoding	0.962226
CREBL2	coding	ENST00000571476	noncoding	0.977585

## Sheet: network in NC
The co-expression network between lncRNAs and MDD candidate gene in NC
# absolute value of pearson correlation coefficients >0.92
# column A: gene1/lncRNA1, the gene in each pair connnection .
# column B: Description, the discription of the gene.
# column C: type, coding for mRNA or noncoding for lncRNA.
# column D~F: similar to column A ~ C
# column E: interaction, pearson correlation coefficients of column A and D.
Gene/lncRNA1	type	Gene/lncRNA2	type	interaction
COX5B	coding	chr3:11360234-11360335	noncoding	-0.971853
PCMT1	coding	chr17:27253421-27271579	noncoding	-0.962812
TERF2	coding	chr17:54976106-54976207	noncoding	-0.958843
PRKCSH	coding	chr8:71242705-71243241	noncoding	-0.957727
PCMT1	coding	chr8:131387256-131387365	noncoding	-0.950658
POLR2K	coding	chr17:54976106-54976207	noncoding	-0.941595
COX5B	coding	chr13:33098106-33098269	noncoding	-0.941444
PCMT1	coding	chr3:13012142-13012294	noncoding	-0.940379
TERF2	coding	chr14:69374533-69374626	noncoding	-0.940071
ANAPC7	coding	chr5:93801483-93809228	noncoding	-0.939944
PRKCSH	coding	chr21:39630795-39630900	noncoding	-0.938396
TERF2	coding	chr8:142157190-142157344	noncoding	-0.937447
PRKCSH	coding	chr21:39641845-39641964	noncoding	-0.936435
TERF2	coding	chr3:187457269-187457373	noncoding	-0.936118
CREBL2	coding	chr14:69374533-69374626	noncoding	-0.936115
PCMT1	coding	chr17:44123255-44123398	noncoding	-0.9334
PCMT1	coding	chr16:89355725-89355824	noncoding	-0.93111
POLR2K	coding	chr3:187457269-187457373	noncoding	-0.930645
POLR2K	coding	chr1:1688926-1689045	noncoding	-0.930242
TERF2	coding	chr17:80907927-80908043	noncoding	-0.929174
ANAPC7	coding	chr7:111750960-111751065	noncoding	-0.928782
ANAPC7	coding	chr21:39630795-39630900	noncoding	-0.928652
PCMT1	coding	chrX:108973571-108973697	noncoding	-0.928104
PCMT1	coding	chr16:31200126-31200380	noncoding	-0.926357
ABCB1	coding	chr9:138590366-138590483	noncoding	-0.925947
PRKCSH	coding	chr3:171772744-171772869	noncoding	-0.924579
COX5B	coding	chrX:30710073-30710548	noncoding	-0.923533
GTF2F1	coding	chr14:21718663-21718760	noncoding	-0.923233
PCMT1	coding	chr14:69428561-69428743	noncoding	-0.923168
PCMT1	coding	chrX:9640639-9640743	noncoding	-0.923107
PCMT1	coding	chr19:19457311-19457466	noncoding	-0.92142
GTF2F1	coding	chr10:12448997-12449125	noncoding	-0.921386
POLR2K	coding	chr3:187457659-187457769	noncoding	-0.921255
HTR2B	coding	chr22:31671318-31671425	noncoding	0.921336
HTR2B	coding	chr8:71242705-71243241	noncoding	0.922111
HTR2B	coding	chr2:161169603-161169944	noncoding	0.922466
HTR2B	coding	chr1:173901148-173901336	noncoding	0.922606
HTR2B	coding	chr7:28777797-28849155	noncoding	0.922858
HTR2B	coding	chr21:39630795-39630900	noncoding	0.923064
HTR2B	coding	chr8:62571508-62571610	noncoding	0.923181
PCMT1	coding	NR_038431	noncoding	0.923233
HTR2B	coding	chr10:29896588-29896730	noncoding	0.923529
HTR2B	coding	chr8:131321807-131321913	noncoding	0.924241
TERF2	coding	ENST00000571725	noncoding	0.926124
HTR2B	coding	chrX:9485160-9485307	noncoding	0.926663
HTR2B	coding	chr3:171772744-171772869	noncoding	0.928918
HTR2B	coding	chr8:61433018-61433132	noncoding	0.928947
HTR2B	coding	chr8:56907925-56908071	noncoding	0.930314
HTR2B	coding	chr2:135702571-135702693	noncoding	0.933219
GRIK1	coding	chr21:39630795-39630900	noncoding	0.934198
HTR2B	coding	chr3:171780951-171781210	noncoding	0.935931
CREBL2	coding	FR047590	noncoding	0.936722
HTR2B	coding	chr3:187455596-187455695	noncoding	0.937616
HTR2B	coding	chr16:28178536-28178686	noncoding	0.938006
HTR2B	coding	chr3:171873641-171873746	noncoding	0.938529
HTR2B	coding	chr18:33606522-33606745	noncoding	0.940952
HTR2B	coding	chr2:178099197-178099318	noncoding	0.944266
HTR2B	coding	chr22:31643093-31643203	noncoding	0.945076
GRIK1	coding	chr21:39641845-39641964	noncoding	0.945231
GRIK1	coding	chr3:171780951-171781210	noncoding	0.947041
HTR2B	coding	chr3:171776583-171776675	noncoding	0.947486
GRIK1	coding	chr8:71242705-71243241	noncoding	0.953539
HTR2B	coding	chr12:11829328-11829438	noncoding	0.95591
HTR2B	coding	chr3:152170367-152170535	noncoding	0.956856
HTR2B	coding	chr1:207964387-207964500	noncoding	0.957749
HTR2B	coding	chr12:11869402-11869498	noncoding	0.958097
HTR2B	coding	chr11:65839093-65839189	noncoding	0.961762
HTR2B	coding	chr2:101895839-101895991	noncoding	0.96242
HTR2B	coding	chr16:28165732-28166000	noncoding	0.963365
HTR2B	coding	chr8:25227578-25227716	noncoding	0.971851

## Sheet: difference between two networks
Comparation of two networks
# column A: Gene/lncRNA, the name of gene or lncRNA.
# column B: Description, the discription of gene or lncRNA.
# column C: type, coding for mRNA, noncoding for lncRNA
# column D: style, up-regulation or down regulation
# column E: NC-Degree, represent the link numbers one node has to the other.
# column F: NC-K, k-core of a network is a subnetwork in which all nodes are connected to at least k other genes in the subnetwork.
# column G,H: similar to column E, F.
# column I: DiffK(ND-NC): difference of k-core of gene between two networks
# column J: |DiffK|: the absolute value of the different k-core
Gene/lncRNA	Description	style	type	ND_Degree	ND_K	NC_Degree	NC_K	DiffK(ND-NC)	|DiffK|
COX5B	cytochrome c oxidase subunit Vb	down	coding	87	1	3	0.1	0.9	0.9
HTR2B	5-hydroxytryptamine (serotonin) receptor 2B, G protein-coupled	up	coding	16	0.183908	30	1	-0.816092	0.816092
GTF2F1	general transcription factor IIF, polypeptide 1, 74kDa	down	coding	66	0.758621	2	0.0666667	0.691954	0.691954
PCMT1	protein-L-isoaspartate (D-aspartate) O-methyltransferase	down	coding	78	0.896552	11	0.366667	0.529885	0.529885
POLR2K	polymerase (RNA) II (DNA directed) polypeptide K, 7.0kDa	down	coding	45	0.517241	4	0.133333	0.383908	0.383908
TERF2	telomeric repeat binding factor 2	down	coding	4	0.045977	6	0.2	-0.154023	0.154023
SPCS1	signal peptidase complex subunit 1 homolog (S. cerevisiae)	down	coding	12	0.137931	0	0	0.137931	0.137931
chr21:39630795-39630900	---	up	noncoding	0	0	4	0.133333	-0.133333	0.133333
chr8:71242705-71243241	---	up	noncoding	0	0	3	0.1	-0.1	0.1
PRKCSH	protein kinase C substrate 80K-H	down	coding	20	0.229885	4	0.133333	0.0965517	0.0965517
CREBL2	cAMP responsive element binding protein-like 2	down	coding	13	0.149425	2	0.0666667	0.0827586	0.0827586
chr14:69374533-69374626	---	up	noncoding	0	0	2	0.0666667	-0.0666667	0.0666667
chr17:54976106-54976207	---	up	noncoding	0	0	2	0.0666667	-0.0666667	0.0666667
chr21:39641845-39641964	---	up	noncoding	0	0	2	0.0666667	-0.0666667	0.0666667
chr3:171772744-171772869	---	up	noncoding	0	0	2	0.0666667	-0.0666667	0.0666667
chr3:187457269-187457373	---	up	noncoding	0	0	2	0.0666667	-0.0666667	0.0666667
ANAPC7	anaphase promoting complex subunit 7	down	coding	3	0.0344828	3	0.1	-0.0655172	0.0655172
chr3:171780951-171781210	---	up	noncoding	1	0.0114943	2	0.0666667	-0.0551724	0.0551724
chr10:75873456-75873642	---	up	noncoding	4	0.045977	0	0	0.045977	0.045977
chr10:874695-874794	---	up	noncoding	4	0.045977	0	0	0.045977	0.045977
chr3:47048304-47048512	---	up	noncoding	4	0.045977	0	0	0.045977	0.045977
FBXO8	F-box protein 8	down	coding	4	0.045977	0	0	0.045977	0.045977
chr1:29506417-29506566	---	up	noncoding	3	0.0344828	0	0	0.0344828	0.0344828
chr1:92783513-92783593	---	up	noncoding	3	0.0344828	0	0	0.0344828	0.0344828
chr15:92482784-92482899	---	up	noncoding	3	0.0344828	0	0	0.0344828	0.0344828
chr16:28178775-28178879	---	up	noncoding	3	0.0344828	0	0	0.0344828	0.0344828
chr16:31196510-31196704	---	up	noncoding	3	0.0344828	0	0	0.0344828	0.0344828
chr16:31198918-31199102	---	up	noncoding	3	0.0344828	0	0	0.0344828	0.0344828
chr16:81584473-81584555	---	up	noncoding	3	0.0344828	0	0	0.0344828	0.0344828
chr16:89417616-89417705	---	up	noncoding	3	0.0344828	0	0	0.0344828	0.0344828
chr17:26938092-26938200	---	up	noncoding	3	0.0344828	0	0	0.0344828	0.0344828
chr17:26938361-26938481	---	up	noncoding	3	0.0344828	0	0	0.0344828	0.0344828
chr17:34158534-34158748	---	up	noncoding	3	0.0344828	0	0	0.0344828	0.0344828
chr17:8814572-8814685	---	up	noncoding	3	0.0344828	0	0	0.0344828	0.0344828
chr2:118857307-118857458	---	up	noncoding	3	0.0344828	0	0	0.0344828	0.0344828
chr2:223727649-223727757	---	up	noncoding	3	0.0344828	0	0	0.0344828	0.0344828
chr20:57482979-57483148	---	up	noncoding	3	0.0344828	0	0	0.0344828	0.0344828
chr3:50099046-50099280	---	up	noncoding	3	0.0344828	0	0	0.0344828	0.0344828
chr3:9509035-9509464	---	up	noncoding	3	0.0344828	0	0	0.0344828	0.0344828
chr5:134692537-134692692	---	up	noncoding	3	0.0344828	0	0	0.0344828	0.0344828
chr7:151840751-151842670	---	up	noncoding	3	0.0344828	0	0	0.0344828	0.0344828
chr7:44442665-44442763	---	up	noncoding	3	0.0344828	0	0	0.0344828	0.0344828
chr9:134366492-134366777	---	up	noncoding	3	0.0344828	0	0	0.0344828	0.0344828
chr9:140563738-140563988	---	up	noncoding	3	0.0344828	0	0	0.0344828	0.0344828
ENST00000482674	processed_transcript	down	noncoding	3	0.0344828	0	0	0.0344828	0.0344828
chr1:1688926-1689045	---	up	noncoding	0	0	1	0.0333333	-0.0333333	0.0333333
chr1:173901148-173901336	---	up	noncoding	0	0	1	0.0333333	-0.0333333	0.0333333
chr1:207964387-207964500	---	up	noncoding	0	0	1	0.0333333	-0.0333333	0.0333333
chr10:12448997-12449125	---	up	noncoding	0	0	1	0.0333333	-0.0333333	0.0333333
chr10:29896588-29896730	---	up	noncoding	0	0	1	0.0333333	-0.0333333	0.0333333
chr11:65839093-65839189	---	up	noncoding	0	0	1	0.0333333	-0.0333333	0.0333333
chr12:11829328-11829438	---	up	noncoding	0	0	1	0.0333333	-0.0333333	0.0333333
chr13:33098106-33098269	---	up	noncoding	0	0	1	0.0333333	-0.0333333	0.0333333
chr14:21718663-21718760	---	up	noncoding	0	0	1	0.0333333	-0.0333333	0.0333333
chr14:69428561-69428743	---	up	noncoding	0	0	1	0.0333333	-0.0333333	0.0333333
chr16:28165732-28166000	---	up	noncoding	0	0	1	0.0333333	-0.0333333	0.0333333
chr16:28178536-28178686	---	up	noncoding	0	0	1	0.0333333	-0.0333333	0.0333333
chr16:89355725-89355824	---	up	noncoding	0	0	1	0.0333333	-0.0333333	0.0333333
chr17:27253421-27271579	---	up	noncoding	0	0	1	0.0333333	-0.0333333	0.0333333
chr17:80907927-80908043	---	up	noncoding	0	0	1	0.0333333	-0.0333333	0.0333333
chr18:33606522-33606745	---	up	noncoding	0	0	1	0.0333333	-0.0333333	0.0333333
chr19:19457311-19457466	---	up	noncoding	0	0	1	0.0333333	-0.0333333	0.0333333
chr2:101895839-101895991	---	up	noncoding	0	0	1	0.0333333	-0.0333333	0.0333333
chr2:135702571-135702693	---	up	noncoding	0	0	1	0.0333333	-0.0333333	0.0333333
chr2:161169603-161169944	---	up	noncoding	0	0	1	0.0333333	-0.0333333	0.0333333
chr2:178099197-178099318	---	up	noncoding	0	0	1	0.0333333	-0.0333333	0.0333333
chr22:31671318-31671425	---	up	noncoding	0	0	1	0.0333333	-0.0333333	0.0333333
chr3:13012142-13012294	---	up	noncoding	0	0	1	0.0333333	-0.0333333	0.0333333
chr3:171776583-171776675	---	up	noncoding	0	0	1	0.0333333	-0.0333333	0.0333333
chr3:171873641-171873746	---	up	noncoding	0	0	1	0.0333333	-0.0333333	0.0333333
chr3:187455596-187455695	---	up	noncoding	0	0	1	0.0333333	-0.0333333	0.0333333
chr3:187457659-187457769	---	up	noncoding	0	0	1	0.0333333	-0.0333333	0.0333333
chr5:93801483-93809228	---	up	noncoding	0	0	1	0.0333333	-0.0333333	0.0333333
chr7:111750960-111751065	---	up	noncoding	0	0	1	0.0333333	-0.0333333	0.0333333
chr8:131387256-131387365	---	up	noncoding	0	0	1	0.0333333	-0.0333333	0.0333333
chr8:142157190-142157344	---	up	noncoding	0	0	1	0.0333333	-0.0333333	0.0333333
chr8:25227578-25227716	---	up	noncoding	0	0	1	0.0333333	-0.0333333	0.0333333
chr8:56907925-56908071	---	up	noncoding	0	0	1	0.0333333	-0.0333333	0.0333333
chr8:62571508-62571610	---	up	noncoding	0	0	1	0.0333333	-0.0333333	0.0333333
chr9:138590366-138590483	---	down	noncoding	0	0	1	0.0333333	-0.0333333	0.0333333
chrX:108973571-108973697	---	up	noncoding	0	0	1	0.0333333	-0.0333333	0.0333333
chrX:30710073-30710548	---	up	noncoding	0	0	1	0.0333333	-0.0333333	0.0333333
chrX:9640639-9640743	---	up	noncoding	0	0	1	0.0333333	-0.0333333	0.0333333
ENST00000571725	processed_transcript	down	noncoding	0	0	1	0.0333333	-0.0333333	0.0333333
FR047590	small cajal body specific RNA (scaRNA) scaRNA17 / scaRNA18 / U91	down	noncoding	0	0	1	0.0333333	-0.0333333	0.0333333
NR_038431	Homo sapiens uncharacterized LOC100506054 (LOC100506054), transcript variant 3, non-coding RNA	down	noncoding	0	0	1	0.0333333	-0.0333333	0.0333333
GRIK1	glutamate receptor, ionotropic, kainate 1	up	coding	9	0.103448	4	0.133333	-0.0298851	0.0298851
chr1:109239901-109240040	---	up	noncoding	2	0.0229885	0	0	0.0229885	0.0229885
chr1:171560584-171560701	---	up	noncoding	2	0.0229885	0	0	0.0229885	0.0229885
chr1:22052359-22052527	---	up	noncoding	2	0.0229885	0	0	0.0229885	0.0229885
chr1:52902669-52902801	---	up	noncoding	2	0.0229885	0	0	0.0229885	0.0229885
chr1:70695325-70695736	---	up	noncoding	2	0.0229885	0	0	0.0229885	0.0229885
chr10:27802593-27802714	---	up	noncoding	2	0.0229885	0	0	0.0229885	0.0229885
chr11:43469358-43469452	---	up	noncoding	2	0.0229885	0	0	0.0229885	0.0229885
chr11:48102584-48103088	---	up	noncoding	2	0.0229885	0	0	0.0229885	0.0229885
chr11:70117669-70117782	---	up	noncoding	2	0.0229885	0	0	0.0229885	0.0229885
chr12:120658969-120659155	---	up	noncoding	2	0.0229885	0	0	0.0229885	0.0229885
chr12:26800927-26801060	---	up	noncoding	2	0.0229885	0	0	0.0229885	0.0229885
chr12:30868641-30868899	---	up	noncoding	2	0.0229885	0	0	0.0229885	0.0229885
chr14:63910421-63910517	---	up	noncoding	2	0.0229885	0	0	0.0229885	0.0229885
chr15:64422605-64422724	---	up	noncoding	2	0.0229885	0	0	0.0229885	0.0229885
chr16:89361195-89361511	---	up	noncoding	2	0.0229885	0	0	0.0229885	0.0229885
chr16:89435420-89435569	---	up	noncoding	2	0.0229885	0	0	0.0229885	0.0229885
chr16:89511812-89511925	---	up	noncoding	2	0.0229885	0	0	0.0229885	0.0229885
chr17:44115299-44115428	---	up	noncoding	2	0.0229885	0	0	0.0229885	0.0229885
chr17:56074360-56075257	---	up	noncoding	2	0.0229885	0	0	0.0229885	0.0229885
chr17:61877025-61877221	---	up	noncoding	2	0.0229885	0	0	0.0229885	0.0229885
chr17:8135993-8136193	---	up	noncoding	2	0.0229885	0	0	0.0229885	0.0229885
chr2:113405446-113405560	---	up	noncoding	2	0.0229885	0	0	0.0229885	0.0229885
chr2:135018899-135019028	---	up	noncoding	2	0.0229885	0	0	0.0229885	0.0229885
chr2:38974391-38974553	---	up	noncoding	2	0.0229885	0	0	0.0229885	0.0229885
chr2:99203255-99203363	---	up	noncoding	2	0.0229885	0	0	0.0229885	0.0229885
chr20:25670953-25671104	---	up	noncoding	2	0.0229885	0	0	0.0229885	0.0229885
chr20:34322189-34322351	---	up	noncoding	2	0.0229885	0	0	0.0229885	0.0229885
chr20:62520238-62520488	---	up	noncoding	2	0.0229885	0	0	0.0229885	0.0229885
chr22:20931161-20931309	---	up	noncoding	2	0.0229885	0	0	0.0229885	0.0229885
chr22:22130483-22130577	---	up	noncoding	2	0.0229885	0	0	0.0229885	0.0229885
chr3:171780599-171780847	---	up	noncoding	2	0.0229885	0	0	0.0229885	0.0229885
chr3:194131713-194131857	---	up	noncoding	2	0.0229885	0	0	0.0229885	0.0229885
chr3:58406078-58406479	---	up	noncoding	2	0.0229885	0	0	0.0229885	0.0229885
chr3:9511462-9511633	---	up	noncoding	2	0.0229885	0	0	0.0229885	0.0229885
chr4:122736845-122737034	---	up	noncoding	2	0.0229885	0	0	0.0229885	0.0229885
chr4:2908995-2909104	---	up	noncoding	2	0.0229885	0	0	0.0229885	0.0229885
chr4:71655796-71655915	---	up	noncoding	2	0.0229885	0	0	0.0229885	0.0229885
chr4:83283352-83283580	---	up	noncoding	2	0.0229885	0	0	0.0229885	0.0229885
chr5:179043267-179043561	---	up	noncoding	2	0.0229885	0	0	0.0229885	0.0229885
chr5:179045647-179045998	---	up	noncoding	2	0.0229885	0	0	0.0229885	0.0229885
chr5:179046110-179046253	---	up	noncoding	2	0.0229885	0	0	0.0229885	0.0229885
chr5:179046517-179046713	---	up	noncoding	2	0.0229885	0	0	0.0229885	0.0229885
chr5:179047055-179047199	---	up	noncoding	2	0.0229885	0	0	0.0229885	0.0229885
chr5:40776655-40776861	---	up	noncoding	2	0.0229885	0	0	0.0229885	0.0229885
chr6:3082599-3082684	---	up	noncoding	2	0.0229885	0	0	0.0229885	0.0229885
chr7:26232546-26232771	---	up	noncoding	2	0.0229885	0	0	0.0229885	0.0229885
chr8:25135868-25135997	---	up	noncoding	2	0.0229885	0	0	0.0229885	0.0229885
chr9:114126394-114126484	---	up	noncoding	2	0.0229885	0	0	0.0229885	0.0229885
chr9:134307679-134307816	---	up	noncoding	2	0.0229885	0	0	0.0229885	0.0229885
ENST00000571476	nonsense_mediated_decay	down	noncoding	2	0.0229885	0	0	0.0229885	0.0229885
FR080159	Y RNA	up	noncoding	2	0.0229885	0	0	0.0229885	0.0229885
XR_109412	PREDICTED: Homo sapiens hypothetical LOC645460 (FLJ44342), miscRNA	up	noncoding	2	0.0229885	0	0	0.0229885	0.0229885
XR_110484	PREDICTED: Homo sapiens hypothetical LOC100506168, transcript variant 1 (LOC100506168), miscRNA	up	noncoding	2	0.0229885	0	0	0.0229885	0.0229885
XR_110485	PREDICTED: Homo sapiens hypothetical LOC100506168, transcript variant 2 (LOC100506168), miscRNA	up	noncoding	2	0.0229885	0	0	0.0229885	0.0229885
ABCB1	ATP-binding cassette, sub-family B (MDR/TAP), member 1	down	coding	1	0.0114943	1	0.0333333	-0.0218391	0.0218391
chr12:11869402-11869498	---	up	noncoding	1	0.0114943	1	0.0333333	-0.0218391	0.0218391
chr16:31200126-31200380	---	up	noncoding	1	0.0114943	1	0.0333333	-0.0218391	0.0218391
chr17:44123255-44123398	---	up	noncoding	1	0.0114943	1	0.0333333	-0.0218391	0.0218391
chr3:152170367-152170535	---	up	noncoding	1	0.0114943	1	0.0333333	-0.0218391	0.0218391
chr8:131321807-131321913	---	up	noncoding	1	0.0114943	1	0.0333333	-0.0218391	0.0218391
chr1:109239278-109239514	---	up	noncoding	1	0.0114943	0	0	0.0114943	0.0114943
chr1:154226847-154227038	---	up	noncoding	1	0.0114943	0	0	0.0114943	0.0114943
chr1:154232874-154233042	---	up	noncoding	1	0.0114943	0	0	0.0114943	0.0114943
chr1:204502226-204502326	---	up	noncoding	1	0.0114943	0	0	0.0114943	0.0114943
chr1:2186565-2186674	---	up	noncoding	1	0.0114943	0	0	0.0114943	0.0114943
chr1:222835828-222835989	---	up	noncoding	1	0.0114943	0	0	0.0114943	0.0114943
chr1:226250901-226250988	---	up	noncoding	1	0.0114943	0	0	0.0114943	0.0114943
chr1:29493450-29493605	---	up	noncoding	1	0.0114943	0	0	0.0114943	0.0114943
chr1:29495053-29495142	---	up	noncoding	1	0.0114943	0	0	0.0114943	0.0114943
chr1:52261343-52261470	---	up	noncoding	1	0.0114943	0	0	0.0114943	0.0114943
chr1:70693198-70693331	---	up	noncoding	1	0.0114943	0	0	0.0114943	0.0114943
chr1:71535466-71535606	---	up	noncoding	1	0.0114943	0	0	0.0114943	0.0114943
chr1:76259211-76259657	---	up	noncoding	1	0.0114943	0	0	0.0114943	0.0114943
chr1:78417124-78417209	---	up	noncoding	1	0.0114943	0	0	0.0114943	0.0114943
chr1:92243004-92243098	---	up	noncoding	1	0.0114943	0	0	0.0114943	0.0114943
chr10:103555024-103555330	---	up	noncoding	1	0.0114943	0	0	0.0114943	0.0114943
chr10:114193708-114193845	---	up	noncoding	1	0.0114943	0	0	0.0114943	0.0114943
chr10:114302128-114302244	---	up	noncoding	1	0.0114943	0	0	0.0114943	0.0114943
chr10:131973877-131973990	---	up	noncoding	1	0.0114943	0	0	0.0114943	0.0114943
chr10:14634095-14634253	---	up	noncoding	1	0.0114943	0	0	0.0114943	0.0114943
chr10:70098555-70098674	---	up	noncoding	1	0.0114943	0	0	0.0114943	0.0114943
chr11:128595326-128595416	---	up	noncoding	1	0.0114943	0	0	0.0114943	0.0114943
chr11:35214009-35214120	---	up	noncoding	1	0.0114943	0	0	0.0114943	0.0114943
chr11:47748559-47748690	---	up	noncoding	1	0.0114943	0	0	0.0114943	0.0114943
chr11:48053657-48053794	---	up	noncoding	1	0.0114943	0	0	0.0114943	0.0114943
chr11:57557292-57557477	---	up	noncoding	1	0.0114943	0	0	0.0114943	0.0114943
chr11:64534866-64535009	---	up	noncoding	1	0.0114943	0	0	0.0114943	0.0114943
chr11:64537893-64538209	---	up	noncoding	1	0.0114943	0	0	0.0114943	0.0114943
chr11:64540300-64540635	---	up	noncoding	1	0.0114943	0	0	0.0114943	0.0114943
chr11:64541688-64542022	---	up	noncoding	1	0.0114943	0	0	0.0114943	0.0114943
chr11:6637005-6637132	---	up	noncoding	1	0.0114943	0	0	0.0114943	0.0114943
chr11:67059959-67060063	---	up	noncoding	1	0.0114943	0	0	0.0114943	0.0114943
chr11:77529345-77529456	---	up	noncoding	1	0.0114943	0	0	0.0114943	0.0114943
chr12:109063958-109064060	---	up	noncoding	1	0.0114943	0	0	0.0114943	0.0114943
chr12:11981961-11982094	---	up	noncoding	1	0.0114943	0	0	0.0114943	0.0114943
chr12:121747675-121747787	---	up	noncoding	1	0.0114943	0	0	0.0114943	0.0114943
chr12:53867766-53867911	---	up	noncoding	1	0.0114943	0	0	0.0114943	0.0114943
chr12:53868299-53868469	---	up	noncoding	1	0.0114943	0	0	0.0114943	0.0114943
chr13:111550453-111550582	---	up	noncoding	1	0.0114943	0	0	0.0114943	0.0114943
chr13:113570824-113570935	---	down	noncoding	1	0.0114943	0	0	0.0114943	0.0114943
chr13:113842258-113842357	---	up	noncoding	1	0.0114943	0	0	0.0114943	0.0114943
chr13:113842404-113842546	---	up	noncoding	1	0.0114943	0	0	0.0114943	0.0114943
chr13:113890966-113891055	---	up	noncoding	1	0.0114943	0	0	0.0114943	0.0114943
chr14:102325129-102325222	---	up	noncoding	1	0.0114943	0	0	0.0114943	0.0114943
chr14:21729934-21730083	---	up	noncoding	1	0.0114943	0	0	0.0114943	0.0114943
chr14:23535904-23536078	---	up	noncoding	1	0.0114943	0	0	0.0114943	0.0114943
chr14:56649617-56649714	---	up	noncoding	1	0.0114943	0	0	0.0114943	0.0114943
chr14:60559508-60559640	---	up	noncoding	1	0.0114943	0	0	0.0114943	0.0114943
chr14:73569546-73569837	---	up	noncoding	1	0.0114943	0	0	0.0114943	0.0114943
chr15:31218737-31219117	---	up	noncoding	1	0.0114943	0	0	0.0114943	0.0114943
chr16:24220633-24220732	---	up	noncoding	1	0.0114943	0	0	0.0114943	0.0114943
chr16:28165453-28165559	---	up	noncoding	1	0.0114943	0	0	0.0114943	0.0114943
chr16:30379046-30379140	---	up	noncoding	1	0.0114943	0	0	0.0114943	0.0114943
chr16:31194694-31194982	---	up	noncoding	1	0.0114943	0	0	0.0114943	0.0114943
chr16:31201889-31202050	---	up	noncoding	1	0.0114943	0	0	0.0114943	0.0114943
chr16:3785758-3785906	---	up	noncoding	1	0.0114943	0	0	0.0114943	0.0114943
chr16:58575174-58575274	---	up	noncoding	1	0.0114943	0	0	0.0114943	0.0114943
chr16:66768011-66768101	---	up	noncoding	1	0.0114943	0	0	0.0114943	0.0114943
chr16:84797371-84797580	---	up	noncoding	1	0.0114943	0	0	0.0114943	0.0114943
chr16:89483936-89484074	---	up	noncoding	1	0.0114943	0	0	0.0114943	0.0114943
chr17:1628771-1629064	---	down	noncoding	1	0.0114943	0	0	0.0114943	0.0114943
chr17:34160949-34161057	---	up	noncoding	1	0.0114943	0	0	0.0114943	0.0114943
chr17:48832284-48832389	---	up	noncoding	1	0.0114943	0	0	0.0114943	0.0114943
chr17:56067989-56068166	---	up	noncoding	1	0.0114943	0	0	0.0114943	0.0114943
chr17:56073402-56073525	---	up	noncoding	1	0.0114943	0	0	0.0114943	0.0114943
chr17:56075645-56076107	---	up	noncoding	1	0.0114943	0	0	0.0114943	0.0114943
chr17:56076454-56076834	---	up	noncoding	1	0.0114943	0	0	0.0114943	0.0114943
chr17:56077585-56077948	---	up	noncoding	1	0.0114943	0	0	0.0114943	0.0114943
chr17:62497125-62497369	---	up	noncoding	1	0.0114943	0	0	0.0114943	0.0114943
chr17:62528384-62528729	---	up	noncoding	1	0.0114943	0	0	0.0114943	0.0114943
chr17:70905057-70905146	---	up	noncoding	1	0.0114943	0	0	0.0114943	0.0114943
chr17:80220382-80220522	---	up	noncoding	1	0.0114943	0	0	0.0114943	0.0114943
chr17:8365225-8365336	---	up	noncoding	1	0.0114943	0	0	0.0114943	0.0114943
chr18:23615250-23615370	---	up	noncoding	1	0.0114943	0	0	0.0114943	0.0114943
chr18:33605837-33606030	---	up	noncoding	1	0.0114943	0	0	0.0114943	0.0114943
chr18:72653028-72653124	---	up	noncoding	1	0.0114943	0	0	0.0114943	0.0114943
chr18:74736814-74736935	---	up	noncoding	1	0.0114943	0	0	0.0114943	0.0114943
chr18:74764652-74764749	---	up	noncoding	1	0.0114943	0	0	0.0114943	0.0114943
chr2:114395068-114395185	---	up	noncoding	1	0.0114943	0	0	0.0114943	0.0114943
chr2:178108021-178108163	---	up	noncoding	1	0.0114943	0	0	0.0114943	0.0114943
chr2:187362785-187362917	---	up	noncoding	1	0.0114943	0	0	0.0114943	0.0114943
chr2:191761373-191761738	---	up	noncoding	1	0.0114943	0	0	0.0114943	0.0114943
chr2:242291031-242291118	---	up	noncoding	1	0.0114943	0	0	0.0114943	0.0114943
chr2:71300036-71300151	---	up	noncoding	1	0.0114943	0	0	0.0114943	0.0114943
chr2:9078599-9078708	---	up	noncoding	1	0.0114943	0	0	0.0114943	0.0114943
chr2:99221018-99221446	---	up	noncoding	1	0.0114943	0	0	0.0114943	0.0114943
chr20:17929242-17929357	---	up	noncoding	1	0.0114943	0	0	0.0114943	0.0114943
chr20:30714207-30714343	---	up	noncoding	1	0.0114943	0	0	0.0114943	0.0114943
chr20:31017286-31017683	---	up	noncoding	1	0.0114943	0	0	0.0114943	0.0114943
chr20:43552793-43552893	---	up	noncoding	1	0.0114943	0	0	0.0114943	0.0114943
chr20:48491376-48491483	---	up	noncoding	1	0.0114943	0	0	0.0114943	0.0114943
chr20:48709407-48709508	---	up	noncoding	1	0.0114943	0	0	0.0114943	0.0114943
chr20:57474522-57474623	---	up	noncoding	1	0.0114943	0	0	0.0114943	0.0114943
chr20:57476282-57476576	---	up	noncoding	1	0.0114943	0	0	0.0114943	0.0114943
chr20:62507417-62507580	---	up	noncoding	1	0.0114943	0	0	0.0114943	0.0114943
chr20:62515794-62515936	---	up	noncoding	1	0.0114943	0	0	0.0114943	0.0114943
chr22:38887910-38888047	---	up	noncoding	1	0.0114943	0	0	0.0114943	0.0114943
chr3:126162039-126162187	---	up	noncoding	1	0.0114943	0	0	0.0114943	0.0114943
chr3:12627953-12628316	---	up	noncoding	1	0.0114943	0	0	0.0114943	0.0114943
chr3:15300155-15300315	---	up	noncoding	1	0.0114943	0	0	0.0114943	0.0114943
chr3:171779570-171779727	---	up	noncoding	1	0.0114943	0	0	0.0114943	0.0114943
chr3:171781326-171781440	---	up	noncoding	1	0.0114943	0	0	0.0114943	0.0114943
chr3:171784779-171784892	---	up	noncoding	1	0.0114943	0	0	0.0114943	0.0114943
chr3:171785355-171785470	---	up	noncoding	1	0.0114943	0	0	0.0114943	0.0114943
chr3:171790107-171790205	---	up	noncoding	1	0.0114943	0	0	0.0114943	0.0114943
chr3:171790264-171790355	---	up	noncoding	1	0.0114943	0	0	0.0114943	0.0114943
chr3:171833213-171833318	---	up	noncoding	1	0.0114943	0	0	0.0114943	0.0114943
chr3:171855735-171855885	---	up	noncoding	1	0.0114943	0	0	0.0114943	0.0114943
chr3:171856068-171856163	---	up	noncoding	1	0.0114943	0	0	0.0114943	0.0114943
chr3:171858417-171858531	---	up	noncoding	1	0.0114943	0	0	0.0114943	0.0114943
chr3:171870198-171870359	---	up	noncoding	1	0.0114943	0	0	0.0114943	0.0114943
chr3:187925902-187926048	---	up	noncoding	1	0.0114943	0	0	0.0114943	0.0114943
chr3:188245372-188245471	---	up	noncoding	1	0.0114943	0	0	0.0114943	0.0114943
chr3:58407742-58407884	---	up	noncoding	1	0.0114943	0	0	0.0114943	0.0114943
chr3:58408002-58408089	---	up	noncoding	1	0.0114943	0	0	0.0114943	0.0114943
chr4:1330992-1331260	---	up	noncoding	1	0.0114943	0	0	0.0114943	0.0114943
chr4:141016378-141016507	---	up	noncoding	1	0.0114943	0	0	0.0114943	0.0114943
chr4:144117572-144118147	---	up	noncoding	1	0.0114943	0	0	0.0114943	0.0114943
chr4:154401999-154402125	---	up	noncoding	1	0.0114943	0	0	0.0114943	0.0114943
chr4:185683753-185683846	---	up	noncoding	1	0.0114943	0	0	0.0114943	0.0114943
chr4:56290261-56290414	---	up	noncoding	1	0.0114943	0	0	0.0114943	0.0114943
chr4:83288658-83288843	---	up	noncoding	1	0.0114943	0	0	0.0114943	0.0114943
chr5:134693047-134693150	---	up	noncoding	1	0.0114943	0	0	0.0114943	0.0114943
chr5:134694517-134694616	---	up	noncoding	1	0.0114943	0	0	0.0114943	0.0114943
chr5:142187291-142187382	---	up	noncoding	1	0.0114943	0	0	0.0114943	0.0114943
chr5:148880854-148881049	---	up	noncoding	1	0.0114943	0	0	0.0114943	0.0114943
chr5:179046858-179047016	---	up	noncoding	1	0.0114943	0	0	0.0114943	0.0114943
chr5:32161741-32161835	---	up	noncoding	1	0.0114943	0	0	0.0114943	0.0114943
chr5:40776895-40777070	---	up	noncoding	1	0.0114943	0	0	0.0114943	0.0114943
chr6:155583116-155583221	---	up	noncoding	1	0.0114943	0	0	0.0114943	0.0114943
chr6:159047610-159047726	---	up	noncoding	1	0.0114943	0	0	0.0114943	0.0114943
chr6:24420468-24420588	---	up	noncoding	1	0.0114943	0	0	0.0114943	0.0114943
chr7:112099786-112099879	---	up	noncoding	1	0.0114943	0	0	0.0114943	0.0114943
chr7:137571050-137571198	---	up	noncoding	1	0.0114943	0	0	0.0114943	0.0114943
chr7:26230142-26230468	---	up	noncoding	1	0.0114943	0	0	0.0114943	0.0114943
chr7:2815035-2815150	---	up	noncoding	1	0.0114943	0	0	0.0114943	0.0114943
chr7:86816902-86816996	---	up	noncoding	1	0.0114943	0	0	0.0114943	0.0114943
chr8:119102154-119102344	---	up	noncoding	1	0.0114943	0	0	0.0114943	0.0114943
chr8:128751281-128751411	---	down	noncoding	1	0.0114943	0	0	0.0114943	0.0114943
chr8:131089986-131090081	---	up	noncoding	1	0.0114943	0	0	0.0114943	0.0114943
chr8:25266791-25266928	---	up	noncoding	1	0.0114943	0	0	0.0114943	0.0114943
chr8:25267403-25267611	---	up	noncoding	1	0.0114943	0	0	0.0114943	0.0114943
chr9:91939902-91940008	---	up	noncoding	1	0.0114943	0	0	0.0114943	0.0114943
chrX:108927695-108927824	---	up	noncoding	1	0.0114943	0	0	0.0114943	0.0114943
chrX:110950931-110951105	---	up	noncoding	1	0.0114943	0	0	0.0114943	0.0114943
chrX:11782732-11782928	---	up	noncoding	1	0.0114943	0	0	0.0114943	0.0114943
chrX:53570322-53570487	---	up	noncoding	1	0.0114943	0	0	0.0114943	0.0114943
chrX:9603675-9603836	---	up	noncoding	1	0.0114943	0	0	0.0114943	0.0114943
ENST00000454368	retained_intron	down	noncoding	1	0.0114943	0	0	0.0114943	0.0114943
ENST00000480982	retained_intron	up	noncoding	1	0.0114943	0	0	0.0114943	0.0114943
ENST00000572686	retained_intron	down	noncoding	1	0.0114943	0	0	0.0114943	0.0114943
chr22:31643093-31643203	---	up	noncoding	2	0.0229885	1	0.0333333	-0.0103448	0.0103448
chr8:61433018-61433132	---	up	noncoding	2	0.0229885	1	0.0333333	-0.0103448	0.0103448
chrX:9485160-9485307	---	up	noncoding	2	0.0229885	1	0.0333333	-0.0103448	0.0103448
chr3:11360234-11360335	---	up	noncoding	3	0.0344828	1	0.0333333	0.00114943	0.00114943
chr7:28777797-28849155	---	up	noncoding	3	0.0344828	1	0.0333333	0.00114943	0.00114943
